# Supplementary material for: Smoking changes adaptive immunity with persistent effects
Source: Nature. 2024 Feb 14;626(8000):827–35. doi: 10.1038/s41586-023-06968-8 (PMC10881394; doi:10.1038/s41586-023-06968-8)
Supplement: Supplementary file 4 — Proteomic data: Luminex data for the concentration levels of 13 cytokines in 12 stimulation conditions for the donors of the Milieu Intérieur cohort that gave consent to make their data public. [file 41586_2023_6968_MOESM4_ESM.xlsx]

## Sheet: TableS1
DonorId	BatchId	StimulusName	CXCL5	CSF2	IFNg	IL1b	IL2	IL6	IL8	IL10	IL12p70	IL13	IL17	IL23	TNFa
401	A	C.albicans	225000	220	213	922	972	457	732000	308	52	11	47	39000	3320
401	A	Influenza	2800	25.5	15	2.2	44.5	4.5	61	3.9	52	8.2	2.5	850	20
401	A	Null	3000	25.5	3.3	2.2	44.5	4.5	28	3.9	52	11	2.5	850	9.5
401	A	CD3+CD28	2400	55	84	13	167	4.5	3290	498	52	23	56	850	551
401	A	PolyIC	3400	25.5	385	204	44.5	69	247	11	5050	14	2.5	850	1070
401	A	IL1b	3100	25.5	15	64300	138	14	968	15	52	14	12	8700	84
401	A	LPS	7800	51	1090	22000	322	26100	73100	1010	120	11	59	58000	43300
401	A	IFNg	3000	25.5	14000	2.2	44.5	4.5	140	3.9	52	10	2.5	850	90
401	A	E.coli	25000	25.5	413	10500	204	6780	59500	1470	52	18	48	32000	14200
401	A	SEB	47000	393	724	1210	3340	256	120000	815	52	42	207	34000	3740
401	A	TNFa	3400	25.5	23	36	44.5	9.2	2650	35	52	13	5	3900	27500
401	A	BCG	89000	204	330	12100	553	502	344000	271	52	13	57	35000	18800
807	A	C.albicans	10000	314	81	586	621	2130	152000	104	52	24	94	14000	5080
807	A	E.coli	9900	25.5	44	2460	44.5	12300	31200	362	52	16	33	12000	7530
807	A	CD3+CD28	3100	216	105	5.6	564	27	1750	430	52	86	45	3000	787
807	A	LPS	7800	64	67	3640	231	32900	38900	334	52	23	32	23000	13800
807	A	Influenza	2600	25.5	12	2.2	44.5	18	141	18	52	16	2.5	850	9.5
807	A	BCG	28000	173	137	6240	295	5650	174000	195	52	19	52	17000	6320
807	A	Null	4700	25.5	16	2.2	44.5	4.5	38	11	52	19	2.5	850	9.5
807	A	IFNg	2900	25.5	18500	2.2	44.5	4.5	26	9.2	52	20	2.5	3100	49
807	A	SEB	10000	425	345	225	3240	1160	58400	612	52	57	234	12000	2690
807	A	IL1b	2300	25.5	8.1	63400	44.5	4.5	166	3.9	52	13	2.5	3600	28
807	A	PolyIC	2000	25.5	3.3	2.2	44.5	176	66	17	753	17	2.5	850	93
807	A	TNFa	2600	25.5	18	12	44.5	4.5	1170	52	52	17	8.3	2800	19800
102	A	IFNg	2300	25.5	13000	2.2	44.5	4.5	63	3.9	52	14	2.5	850	55
102	A	Influenza	2300	25.5	80	2.2	44.5	11	460	24	52	10	2.5	850	101
102	A	LPS	6900	111	8700	23400	194	92800	112000	431	512	14	50	77000	33400
102	A	PolyIC	2200	25.5	19	2.2	44.5	114	189	3.9	381	15	2.5	850	91
102	A	Null	3800	25.5	10	2.2	44.5	4.5	323	3.9	52	15	2.5	850	9.5
102	A	IL1b	2500	25.5	20	81200	44.5	90	1790	3.9	52	9.7	11	7100	67
102	A	E.coli	8700	203	9710	26600	701	86100	219000	761	263	20	101	93000	37700
102	A	C.albicans	55000	426	251	567	410	2900	466000	65	52	14	57	37000	3180
102	A	TNFa	3700	25.5	15	16	44.5	4.5	4600	22	52	13	8	2000	19500
102	A	BCG	27000	545	2060	10500	465	24900	387000	347	52	17	131	32000	18800
102	A	SEB	18000	2300	2170	616	NA	2770	162000	NA	52	66	731	18000	8310
102	A	CD3+CD28	2200	25.5	15	2.2	44.5	4.5	254	3.9	52	14	2.5	850	44
896	B	LPS	11000	90	239	15600	388	83800	84300	736	139	18	56	61000	40800
896	B	E.coli	11000	72	109	12400	458	38200	90500	1710	52	21	55	58000	23100
896	B	C.albicans	185000	873	330	2270	1150	20300	673000	215	52	14	53	49000	13200
896	B	IFNg	3600	25.5	12500	2.2	44.5	4.5	158	3.9	52	15	2.5	4500	81
896	B	IL1b	4700	25.5	22	54900	173	85	3440	25	52	15	47	11000	77
896	B	CD3+CD28	4100	786	1410	230	1460	55	20500	746	52	108	68	7900	5720
896	B	SEB	6800	484	1230	346	3560	223	50000	522	52	48	101	11000	4420
896	B	BCG	62000	105	160	5870	574	8460	343000	181	52	15	47	35000	4290
896	B	TNFa	6400	72	30	664	110	23	12700	16	52	13	17	11000	20300
896	B	Influenza	4500	25.5	28	11	44.5	14	275	17	52	22	2.5	3500	61
896	B	Null	6500	25.5	16	7	44.5	4.5	475	11	52	14	2.5	3400	9.5
896	B	PolyIC	4500	25.5	80	52	44.5	231	236	9.6	2120	17	2.5	3300	325
101	A	LPS	12000	55	542	16200	366	114000	112000	1020	208	12	71	65000	28900
101	A	PolyIC	3600	25.5	63	24	44.5	387	163	3.9	1250	2.45	2.5	850	223
101	A	CD3+CD28	3800	276	91	20	280	31	2530	886	52	32	68	850	898
101	A	IFNg	3100	25.5	10400	2.2	44.5	4.5	484	3.9	52	9.4	2.5	850	99
101	A	IL1b	3700	25.5	26	51500	44.5	137	3540	11	52	12	11	6200	122
101	A	BCG	147000	170	213	8240	535	12500	352000	176	52	13	63	38000	3540
101	A	SEB	9700	1360	737	253	4000	555	57600	763	52	36	370	7900	4030
101	A	TNFa	4000	25.5	24	24	44.5	4.5	2340	39	52	9.6	2.5	3300	19000
101	A	C.albicans	281000	398	208	614	380	12500	657000	263	52	8.3	48	22000	2920
101	A	E.coli	37000	72	357	16600	519	103000	198000	2080	137	14	64	71000	31200
101	A	Null	4600	25.5	8	2.2	111	4.5	56	3.9	52	5.4	2.5	850	9.5
101	A	Influenza	3100	25.5	78	2.2	44.5	19	182	14	52	5	2.5	850	108
703	A	BCG	60000	351	301	9240	1080	26300	256000	716	52	14	93	56000	8230
703	A	IFNg	1900	25.5	11600	2.2	44.5	4.5	20	3.9	52	7.8	2.5	2300	48
703	A	TNFa	3500	25.5	28	29	125	14	3210	40	52	12	9.2	6000	39200
703	A	Influenza	1600	25.5	7.5	2.2	97	4.5	149	3.9	52	7.8	2.5	850	9.5
703	A	PolyIC	2300	25.5	27	30	44.5	324	119	3.9	1080	12	2.5	850	314
703	A	SEB	27000	391	638	751	3380	3830	84200	456	52	49	242	14000	2520
703	A	Null	2900	25.5	3.3	2.2	44.5	4.5	42	3.9	52	15	2.5	850	9.5
703	A	C.albicans	78000	947	489	2620	589	22800	434000	852	112	12	59	42000	13600
703	A	IL1b	2100	25.5	16	46500	104	87	1550	11	52	8.3	12	11000	114
703	A	CD3+CD28	2400	25.5	16	2.2	44.5	4.5	96	3.9	52	11	2.5	850	36
703	A	LPS	9000	77	353	11500	355	20100	NA	1180	301	15	55	50000	49900
703	A	E.coli	17000	107	648	22900	523	89300	186000	3330	185	15	63	72000	40500
485	B	Influenza	1900	25.5	59	2.2	44.5	16	181	12	52	12	2.5	850	101
485	B	E.coli	5000	98	466	3320	149	11000	24200	449	52	22	42	20000	5850
485	B	LPS	4400	126	1990	17000	141	62600	39400	246	340	20	34	52000	27600
485	B	IFNg	2300	25.5	13400	2.2	44.5	4.5	54	3.9	52	15	2.5	2000	57
485	B	Null	3000	25.5	11	4.9	44.5	4.5	57	3.9	52	15	2.5	850	9.5
485	B	SEB	2600	364	555	80	1430	269	16100	645	117	23	101	3900	2580
485	B	CD3+CD28	2900	566	1030	61	1180	28	3940	1660	52	60	90	3600	3480
485	B	TNFa	3100	25.5	18	504	44.5	17	4670	22	52	15	8.3	5500	37600
485	B	BCG	21000	147	276	2190	313	4090	164000	68	52	25	86	21000	6180
485	B	IL1b	2500	58	17	75600	267	22	659	17	52	25	16	9600	65
485	B	PolyIC	2200	25.5	48	2.2	44.5	178	69	11	1090	24	2.5	850	131
485	B	C.albicans	142000	868	583	602	1520	17800	499000	323	52	26	113	57000	6670
486	B	BCG	16000	165	308	5910	373	13100	202000	288	52	20	81	22000	5860
486	B	SEB	6600	494	835	239	2620	1190	48100	571	52	36	268	8900	2500
486	B	LPS	4800	25.5	895	18700	353	62800	44900	394	231	15	47	58000	38200
486	B	IFNg	2100	25.5	13700	2.2	44.5	4.5	25	3.9	52	22	5	850	51
486	B	Null	3000	25.5	6.8	2.2	44.5	4.5	21	3.9	52	17	2.5	850	9.5
486	B	C.albicans	171000	375	309	576	827	7680	526000	96	52	21	79	52000	3600
486	B	TNFa	3900	25.5	26	689	104	40	5690	53	52	21	11	6200	34800
486	B	IL1b	2700	25.5	14	62900	44.5	38	1680	22	52	17	20	8200	49
486	B	E.coli	9300	67	442	15200	263	59500	98800	1070	107	21	57	70000	33300
486	B	CD3+CD28	2500	197	168	22	346	15	4440	680	52	43	38	2100	788
486	B	PolyIC	2500	25.5	110	65	105	229	89	8.4	1130	10	2.5	850	266
486	B	Influenza	2500	25.5	124	2.2	93	14	166	15	52	16	2.5	850	103
487	B	PolyIC	2200	25.5	73	6.9	44.5	248	179	3.9	982	12	2.5	850	184
487	B	E.coli	4300	55	295	9710	288	54500	72900	1320	52	15	44	36000	23000
487	B	Null	1900	25.5	6.7	2.2	44.5	4.5	11	3.9	52	8.5	2.5	850	9.5
487	B	LPS	3500	25.5	498	10200	341	82500	51400	386	107	18	56	40000	34600
487	B	IFNg	1600	25.5	18400	2.2	44.5	4.5	28	3.9	52	2.45	2.5	850	20
487	B	C.albicans	284000	155	275	852	793	30400	617000	355	52	14	36	45000	2020
487	B	SEB	12000	539	1640	760	4840	4240	98100	944	52	57	281	7200	3740
487	B	CD3+CD28	1900	160	607	20	522	35	3870	979	52	47	66	850	1110
487	B	BCG	9100	65	155	2570	265	9030	151000	359	52	15	43	19000	1930
487	B	IL1b	2200	25.5	10	69600	96	4.5	210	3.9	52	9.6	30	5700	9.5
487	B	TNFa	2100	25.5	9.1	501	44.5	4.5	2610	12	52	7.3	7.7	2100	33600
487	B	Influenza	2000	25.5	52	2.2	44.5	27	129	9.2	52	7.7	2.5	850	45
488	B	TNFa	1400	25.5	11	508	44.5	14	5280	19	52	13	2.5	3100	18500
488	B	C.albicans	68000	479	186	749	471	12300	452000	179	52	18	51	27000	3040
488	B	IFNg	1400	25.5	14300	6.4	44.5	4.5	89	3.9	52	14	2.5	850	56
488	B	E.coli	5800	64	193	11200	246	24000	109000	704	52	17	52	41000	10800
488	B	PolyIC	1600	25.5	75	7.9	44.5	157	198	3.9	635	9.7	2.5	850	124
488	B	LPS	2900	25.5	382	15900	168	36600	46500	200	52	14	34	23000	14700
488	B	CD3+CD28	1500	25.5	17	2.2	44.5	4.5	622	3.9	52	13	2.5	850	58
488	B	Influenza	1200	25.5	12	2.2	44.5	4.5	101	3.9	52	11	2.5	850	9.5
488	B	IL1b	1600	25.5	9.4	75200	44.5	58	1770	17	52	13	15	7100	40
488	B	Null	1400	25.5	3.3	2.2	44.5	4.5	31	3.9	52	13	2.5	850	9.5
488	B	BCG	9500	99	147	2920	291	9380	173000	243	52	19	56	13000	1440
488	B	SEB	2700	303	456	136	2300	591	43700	401	52	31	146	4600	1310
489	B	BCG	17000	54	63	1030	160	1060	105000	71	52	17	36	9500	1140
489	B	Null	2700	25.5	3.3	2.2	44.5	4.5	100	3.9	52	21	2.5	850	9.5
489	B	LPS	5200	59	202	9430	227	26000	39600	549	52	23	33	23000	18900
489	B	IFNg	2100	25.5	25200	2.2	44.5	4.5	56	8.3	52	25	2.5	850	61
489	B	CD3+CD28	2000	934	1220	130	717	17	19000	431	52	51	90	2200	5180
489	B	TNFa	2700	25.5	19	651	44.5	4.5	4440	21	52	22	11	3000	21600
489	B	SEB	27000	440	793	448	3220	1360	108000	300	52	36	170	14000	2370
489	B	Influenza	2000	25.5	14	2.2	44.5	4.5	85	3.9	52	17	2.5	850	9.5
489	B	IL1b	2600	25.5	13	71100	44.5	59	2160	18	52	21	9.9	5800	63
489	B	PolyIC	1600	25.5	61	12	44.5	177	154	3.9	1070	20	2.5	850	142
489	B	C.albicans	124000	103	192	331	911	5600	219000	60	52	22	71	43000	750
489	B	E.coli	7700	68	157	7610	334	17400	73300	931	52	19	38	26000	10500
490	B	IL1b	3800	25.5	11	75300	44.5	254	6930	39	52	21	17	6300	88
490	B	BCG	30000	392	738	11900	605	31500	334000	937	52	23	74	37000	9550
490	B	TNFa	8000	25.5	25	568	108	110	14300	32	52	18	17	6000	22100
490	B	IFNg	1600	25.5	15700	9.6	44.5	4.5	516	3.9	52	19	2.5	2400	185
490	B	E.coli	13000	86	865	40300	448	112000	170000	4070	52	21	57	64000	54500
490	B	PolyIC	1600	25.5	193	100	44.5	442	329	10	2100	23	2.5	850	344
490	B	CD3+CD28	1700	202	173	41	627	48	10900	839	52	49	92	850	695
490	B	Influenza	2000	25.5	24	2.2	44.5	23	455	21	52	21	2.5	850	9.5
490	B	SEB	29000	539	640	503	3320	4180	92900	713	52	51	260	18000	1650
490	B	LPS	9400	63	861	28400	548	117000	78500	1340	109	25	78	64000	30000
490	B	Null	2100	25.5	11	5.2	44.5	4.5	708	3.9	52	17	2.5	850	9.5
490	B	C.albicans	251000	1270	407	2490	826	49000	820000	389	52	12	41	40000	13600
491	B	E.coli	6200	68	453	19100	348	26800	50100	1020	52	21	56	45000	10600
491	B	PolyIC	2400	25.5	136	27	44.5	218	244	20	1920	23	2.5	850	323
491	B	Null	3500	62	9.4	8.7	44.5	14	314	15	52	31	2.5	850	9.5
491	B	IL1b	2800	25.5	15	66300	44.5	80	2520	28	52	26	13	5800	67
491	B	TNFa	4900	25.5	15	558	114	87	15100	19	52	18	22	3500	19700
491	B	Influenza	1700	25.5	30	2.2	44.5	12	168	12	52	17	2.5	850	63
491	B	IFNg	2100	25.5	15000	2.2	44.5	4.5	51	3.9	52	21	2.5	2600	61
491	B	CD3+CD28	1600	138	194	31	386	16	7400	541	52	28	187	2200	1290
491	B	LPS	4700	70	870	28900	233	48600	40300	578	52	25	40	45000	18900
491	B	C.albicans	119000	507	346	1410	1000	10800	521000	193	52	28	102	47000	5830
491	B	SEB	7900	477	1040	874	3490	1200	93100	494	52	40	330	11000	3630
491	B	BCG	39000	156	677	9200	460	7220	339000	92	52	23	59	18000	7540
492	B	SEB	17000	543	1320	1100	3700	2660	145000	466	52	39	251	12000	3830
492	B	E.coli	7800	114	977	21400	471	63400	189000	618	175	16	120	67000	33200
492	B	IFNg	3200	25.5	17100	9.9	44.5	4.5	1470	9.9	52	17	2.5	2200	57
492	B	C.albicans	52000	55	109	341	413	662	244000	26	52	23	43	20000	772
492	B	CD3+CD28	3800	376	648	377	750	78	61000	759	52	61	215	5100	3080
492	B	Influenza	3000	25.5	45	2.2	44.5	4.5	714	9	52	10	2.5	850	27
492	B	LPS	8400	107	1460	19500	309	70800	88400	277	293	19	47	61000	37200
492	B	PolyIC	3100	25.5	409	73	44.5	409	1070	3.9	2020	12	2.5	850	413
492	B	TNFa	5600	25.5	23	667	44.5	43	16400	3.9	52	11	16	4100	18600
492	B	Null	4700	25.5	13	2.2	44.5	4.5	342	11	52	16	2.5	850	9.5
492	B	IL1b	6000	25.5	21	68000	173	206	9590	23	52	13	19	5400	186
492	B	BCG	24000	206	102	4390	492	12500	242000	191	52	12	52	36000	4970
493	B	C.albicans	215000	713	497	313	2230	14500	511000	76	52	19	107	32000	1920
493	B	E.coli	21000	25.5	131	2830	270	17900	59600	708	52	7.1	43	19000	3880
493	B	CD3+CD28	3900	1230	1030	127	1050	53	21700	1300	52	240	93	3600	3480
493	B	TNFa	5200	25.5	23	604	44.5	51	9900	17	52	6.5	12	5300	27500
493	B	SEB	4000	1440	1760	444	4020	295	10200	947	223	67	151	5200	4610
493	B	LPS	9200	51	159	5560	279	60100	71500	338	52	5.3	39	37000	16800
493	B	IL1b	4400	25.5	25	66600	105	50	1500	12	52	13	18	6400	28
493	B	BCG	25000	522	1230	2560	2580	11300	237000	65	186	17	33	15000	10200
493	B	IFNg	3600	25.5	17700	2.2	44.5	4.5	36	3.9	52	6.5	2.5	850	121
493	B	PolyIC	3700	25.5	165	58	44.5	672	1110	7.8	2000	8.6	2.5	850	637
493	B	Null	5300	25.5	15	2.2	44.5	4.5	61	3.9	52	9	2.5	850	9.5
493	B	Influenza	4000	25.5	59	2.2	44.5	32	205	16	52	7.7	2.5	850	63
494	B	E.coli	11000	55	126	5390	286	27800	41200	1280	52	14	33	30000	12800
494	B	IFNg	3700	25.5	19200	12	44.5	4.5	83	3.9	52	17	2.5	2500	75
494	B	SEB	12000	673	659	372	7310	1180	64700	921	52	23	245	7200	3400
494	B	LPS	10000	57	153	7150	246	45300	39500	1020	52	20	35	37000	11200
494	B	Null	4100	25.5	17	2.2	44.5	4.5	67	3.9	52	19	2.5	850	9.5
494	B	PolyIC	2500	25.5	30	13	44.5	138	73	3.9	631	8	2.5	850	79
494	B	Influenza	2800	25.5	22	2.2	44.5	4.5	64	3.9	52	12	2.5	850	61
494	B	C.albicans	115000	339	187	565	1080	9320	318000	285	52	16	81	48000	4080
494	B	CD3+CD28	3200	543	638	90	1780	58	10000	951	52	38	124	2500	3770
494	B	IL1b	2900	25.5	7.9	90400	44.5	22	788	12	52	12	8.6	5000	50
494	B	TNFa	3900	25.5	24	773	44.5	13	2880	23	52	7	2.5	2100	23900
494	B	BCG	33000	25.5	134	1790	337	3990	116000	91	52	13	45	25000	2250
495	B	TNFa	15000	25.5	44	591	108	26	19700	11	52	7.5	31	8700	13900
495	B	CD3+CD28	3700	25.5	26	17	44.5	4.5	4220	18	52	11	13	850	93
495	B	LPS	14000	25.5	230	11600	299	59200	64000	546	52	7.6	50	44000	26000
495	B	PolyIC	3400	25.5	125	18	44.5	158	433	3.9	629	10	2.5	2300	127
495	B	IFNg	3400	25.5	17600	2.2	44.5	4.5	1480	11	52	12	5.2	3900	109
495	B	C.albicans	134000	165	170	784	1090	8460	475000	40	52	7.9	63	55000	1930
495	B	IL1b	11000	25.5	42	64700	207	579	26300	41	52	10	46	17000	178
495	B	Null	5200	25.5	13	12	44.5	4.5	3000	3.9	52	7.1	5.8	850	9.5
495	B	SEB	11000	310	989	1460	3300	3360	134000	440	52	16	185	11000	3380
495	B	E.coli	17000	69	141	5400	281	28500	113000	1220	52	11	52	35000	13700
495	B	BCG	54000	65	106	1940	680	13400	240000	104	52	8.4	54	24000	2450
495	B	Influenza	3500	25.5	118	8.3	135	14	993	13	52	6.9	2.5	850	79
496	B	TNFa	7700	25.5	30	670	114	111	12400	33	52	17	15	7800	19500
496	B	Null	4800	25.5	18	4.7	44.5	4.5	99	3.9	52	11	2.5	850	9.5
496	B	LPS	7100	25.5	417	15300	134	62200	68000	827	52	15	42	38000	18100
496	B	CD3+CD28	2400	25.5	7.7	2.2	44.5	4.5	105	3.9	52	12	2.5	850	9.5
496	B	C.albicans	183000	1130	441	1400	520	25400	571000	246	52	16	52	47000	8260
496	B	E.coli	15000	25.5	215	13000	267	44500	80200	1480	52	12	64	49000	13000
496	B	SEB	9000	208	370	580	1300	233	63200	188	52	22	94	8000	1100
496	B	PolyIC	2700	25.5	104	7.4	44.5	143	82	3.9	918	7.8	2.5	850	142
496	B	IFNg	2400	25.5	19800	7.3	44.5	4.5	110	3.9	52	15	2.5	1700	66
496	B	BCG	43000	57	90	2820	326	4920	177000	98	52	14	47	24000	1890
496	B	Influenza	1900	25.5	44	2.2	44.5	14	198	3.9	52	9.6	2.5	850	60
496	B	IL1b	2900	25.5	18	76000	212	207	4290	34	52	13	30	7400	125
484	B	CD3+CD28	3200	25.5	46	2.2	44.5	4.5	372	3.9	52	14	2.5	850	193
484	B	C.albicans	118000	290	161	342	523	9180	300000	105	52	20	79	31000	2070
484	B	BCG	36000	119	165	3420	436	6630	164000	160	52	16	49	18000	1670
484	B	TNFa	5500	25.5	27	550	89	95	5660	19	52	11	11	7400	29100
484	B	IL1b	5000	25.5	25	66200	229	830	5400	36	52	13	12	8300	66
484	B	IFNg	4300	25.5	20500	4.7	44.5	4.5	110	3.9	52	15	2.5	4000	74
484	B	E.coli	9600	63	253	11900	429	30100	50100	1170	52	13	64	41000	14400
484	B	SEB	4600	304	658	86	1880	324	18900	368	52	19	94	5700	1740
484	B	PolyIC	3500	25.5	42	16	44.5	163	81	3.9	620	13	2.5	850	106
484	B	Null	3900	25.5	8.8	2.2	44.5	4.5	53	3.9	52	17	2.5	850	9.5
484	B	LPS	9600	25.5	432	15800	421	61800	59800	903	122	9.3	66	42000	20800
484	B	Influenza	4300	25.5	63	5.3	44.5	15	268	3.9	52	12	2.5	850	37
483	B	PolyIC	2300	25.5	170	80	44.5	543	127	10	3350	13	2.5	850	462
483	B	TNFa	1800	25.5	16	533	44.5	17	2460	41	52	14	5.9	850	28900
483	B	Influenza	2400	92	91	2.2	131	63	196	27	52	23	2.5	850	154
483	B	E.coli	3400	25.5	1130	21000	319	72700	58600	1840	117	16	68	58000	27600
483	B	IFNg	2000	25.5	16900	2.2	44.5	4.5	33	3.9	52	12	2.5	850	39
483	B	CD3+CD28	2500	638	1360	116	1010	59	3690	971	52	95	105	3000	3570
483	B	LPS	4800	122	1870	29700	361	138000	47400	488	353	29	43	72000	66900
483	B	BCG	16000	357	473	6790	379	24300	197000	811	52	20	65	23000	7620
483	B	Null	2500	25.5	9	2.2	44.5	4.5	16	9.6	52	23	2.5	850	9.5
483	B	C.albicans	116000	149	230	354	811	4130	393000	50	52	22	70	45000	924
483	B	IL1b	2100	25.5	15	66400	147	57	940	15	52	20	17	10000	60
483	B	SEB	5200	624	3020	1040	4900	4200	74300	708	152	48	209	14000	5350
482	B	IFNg	2000	25.5	18000	13	44.5	4.5	142	3.9	52	11	9.3	2500	88
482	B	E.coli	18000	25.5	157	4520	262	11100	35700	874	52	7.6	45	21000	9900
482	B	BCG	58000	180	85	6470	689	7780	227000	376	52	27	69	33000	6710
482	B	SEB	2800	249	379	114	1350	154	15300	324	52	21	67	5000	1530
482	B	PolyIC	1900	25.5	113	21	44.5	249	557	8.1	1340	12	2.5	2300	270
482	B	TNFa	3200	25.5	16	556	160	37	9130	29	52	5.3	9.1	6200	27000
482	B	C.albicans	141000	385	225	656	875	10400	523000	348	52	12	62	41000	4150
482	B	IL1b	2200	25.5	10	69700	158	68	2280	21	52	15	17	8800	64
482	B	Null	3200	25.5	7.5	2.2	44.5	4.5	98	8.2	52	17	2.5	2800	9.5
482	B	CD3+CD28	2200	230	313	41	401	26	7750	522	52	34	50	2200	1260
482	B	Influenza	1800	25.5	39	2.2	44.5	17	280	3.9	52	5.7	2.5	850	95
482	B	LPS	8700	52	573	15700	295	55700	42400	899	166	7.2	55	45000	27100
481	B	E.coli	43000	84	131	8150	543	36800	99100	528	52	26	60	51000	12500
481	B	IFNg	2100	25.5	15800	6.9	44.5	4.5	75	16	52	19	2.5	4100	60
481	B	LPS	61000	77	239	6990	527	40500	99800	264	52	33	50	46000	11100
481	B	SEB	26000	289	281	204	3910	1770	66400	199	52	70	246	13000	1390
481	B	IL1b	3500	61	16	56500	130	308	4530	25	52	29	47	12000	55
481	B	Influenza	2600	66	24	8.1	44.5	14	90	20	52	32	2.5	4000	37
481	B	C.albicans	264000	275	173	1430	635	42800	712000	323	52	28	45	42000	5570
481	B	BCG	92000	73	136	2430	591	5260	188000	132	52	34	64	49000	1180
481	B	CD3+CD28	3000	176	146	38	1320	59	9400	266	52	105	189	3500	1300
481	B	TNFa	16000	74	54	796	411	372	32100	43	52	25	30	23000	29100
481	B	PolyIC	2500	25.5	46	34	44.5	224	145	15	1190	19	2.5	4000	224
481	B	Null	4100	53	13	2.2	44.5	4.5	144	19	52	29	2.5	850	9.5
480	B	C.albicans	125000	25.5	121	251	666	6600	176000	41	52	25	64	30000	854
480	B	SEB	16000	219	400	330	2030	1330	67600	424	52	29	130	11000	788
480	B	PolyIC	1200	25.5	89	17	44.5	100	163	10	1370	26	2.5	850	83
480	B	E.coli	6200	25.5	177	4400	44.5	17300	45400	372	52	16	37	18000	3190
480	B	CD3+CD28	850	25.5	3.3	2.2	44.5	4.5	117	3.9	52	7	2.5	850	9.5
480	B	LPS	5200	62	255	7860	231	25700	32800	337	52	17	39	35000	12100
480	B	IFNg	1100	25.5	14300	2.2	44.5	4.5	192	15	52	26	8.4	6100	92
480	B	Influenza	1600	25.5	3.3	2.2	44.5	4.5	231	17	52	25	2.5	1800	9.5
480	B	IL1b	1500	25.5	15	53900	109	157	5040	17	52	20	13	6500	54
480	B	TNFa	1700	25.5	8.8	478	44.5	9.9	4060	22	52	26	7.3	2000	17900
480	B	Null	1300	25.5	3.3	2.2	44.5	4.5	111	3.9	52	20	2.5	850	9.5
480	B	BCG	22000	65	77	1680	256	1310	96300	56	52	25	41	15000	1190
479	B	IFNg	3700	25.5	16100	2.2	44.5	4.5	36	3.9	52	11	2.5	850	33
479	B	BCG	29000	64	279	4130	334	5630	148000	218	52	14	67	25000	2530
479	B	Null	4500	25.5	8.8	2.2	44.5	4.5	55	3.9	52	9.5	2.5	850	9.5
479	B	PolyIC	3800	25.5	166	54	44.5	328	133	3.9	2700	6.4	2.5	850	407
479	B	CD3+CD28	4100	1220	2750	293	1690	117	16200	802	52	99	162	4700	7050
479	B	IL1b	3700	25.5	19	76800	44.5	49	1580	18	52	13	12	7700	42
479	B	C.albicans	241000	244	225	1250	1150	15700	552000	107	52	12	37	55000	2980
479	B	TNFa	9100	25.5	21	579	105	61	10800	32	52	9.2	14	3500	23600
479	B	Influenza	3600	25.5	22	2.2	44.5	10	104	3.9	52	10	2.5	850	52
479	B	LPS	8500	25.5	657	18400	314	69400	62700	436	52	12	54	47000	32600
479	B	SEB	11000	178	647	527	3730	963	122000	495	52	48	142	9200	2350
479	B	E.coli	13000	51	451	18600	508	41100	88400	912	52	12	45	43000	31400
478	B	PolyIC	1300	25.5	92	28	44.5	263	140	3.9	1760	19	2.5	850	284
478	B	TNFa	1500	25.5	3.3	574	44.5	4.5	4970	19	52	11	8.1	2900	20100
478	B	Null	2200	25.5	8.2	2.2	44.5	4.5	22	3.9	52	22	2.5	850	9.5
478	B	E.coli	4300	54	128	4960	244	40500	57500	1430	52	21	40	28000	11400
478	B	IFNg	1800	25.5	17500	5.7	44.5	4.5	24	15	52	20	2.5	850	73
478	B	BCG	25000	102	111	3210	290	4800	197000	119	52	27	49	14000	3960
478	B	IL1b	2300	25.5	12	103000	44.5	32	798	20	52	20	9.1	4500	20
478	B	SEB	2000	357	412	146	3350	169	24700	653	52	39	154	4100	1970
478	B	LPS	4700	25.5	272	11400	454	61800	53500	1140	52	23	71	42000	19300
478	B	C.albicans	188000	165	280	638	575	16000	405000	147	52	22	59	49000	3310
478	B	Influenza	1300	25.5	37	2.2	44.5	14	87	11	52	17	2.5	850	33
478	B	CD3+CD28	1900	394	451	75	1950	34	11800	1710	52	100	256	3800	1720
477	B	C.albicans	147000	106	238	443	804	4420	308000	54	52	21	69	52000	1290
477	B	PolyIC	4200	25.5	125	49	44.5	398	141	3.9	1790	17	2.5	850	447
477	B	Null	5600	25.5	14	2.2	44.5	4.5	32	3.9	52	16	2.5	2200	9.5
477	B	BCG	26000	78	84	2680	NA	7810	163000	NA	52	24	38	15000	1980
477	B	CD3+CD28	4500	25.5	35	2.2	44.5	4.5	213	8.6	52	19	2.5	850	61
477	B	TNFa	5200	25.5	21	574	44.5	18	3840	26	52	14	7.4	2800	12300
477	B	IFNg	4700	25.5	13500	4.5	44.5	4.5	43	3.9	52	14	6.5	850	53
477	B	IL1b	4200	25.5	28	56700	44.5	70	2280	16	52	17	14	5700	36
477	B	SEB	10000	272	700	214	3970	625	59700	1190	52	54	221	11000	1980
477	B	Influenza	4200	25.5	34	2.2	44.5	15	152	12	52	15	2.5	850	58
477	B	LPS	9200	25.5	112	6510	249	42000	50000	497	52	22	38	27000	13700
477	B	E.coli	17000	25.5	69	4960	NA	24600	89200	NA	52	18	46	26000	13900
476	B	SEB	67000	310	710	1770	4070	5970	142000	1160	52	25	529	30000	2170
476	B	PolyIC	3200	25.5	47	2.2	44.5	151	141	3.9	884	5.9	2.5	850	68
476	B	C.albicans	174000	355	164	1710	964	17400	472000	234	52	9.4	77	34000	3990
476	B	IFNg	4100	25.5	13300	2.2	44.5	4.5	69	3.9	52	5.4	2.5	850	64
476	B	Influenza	4000	25.5	68	6	44.5	42	375	15	52	6.5	2.5	850	152
476	B	BCG	31000	51	143	5190	210	7600	174000	225	52	7.6	39	15000	2560
476	B	CD3+CD28	4500	254	294	94	398	48	10500	1610	52	29	303	850	782
476	B	Null	5200	25.5	6.8	2.2	44.5	4.5	33	3.9	52	2.45	2.5	850	9.5
476	B	TNFa	6800	25.5	19	541	44.5	88	7230	25	52	5.2	15	5600	18200
476	B	LPS	11000	66	456	21400	309	74600	55200	692	52	6.3	44	44000	19600
476	B	E.coli	12000	54	304	20700	331	60300	63700	1510	52	9.5	60	52000	23300
476	B	IL1b	3800	25.5	20	66500	44.5	39	1200	8.5	52	7.5	32	4700	25
475	B	C.albicans	117000	495	176	1390	876	17000	468000	167	52	21	51	34000	7610
475	B	CD3+CD28	2300	363	303	28	715	12	1870	281	52	68	56	850	1540
475	B	Influenza	2100	25.5	10	2.2	44.5	9.9	78	9.1	52	22	2.5	850	43
475	B	PolyIC	1900	25.5	69	29	44.5	218	70	3.9	1460	11	2.5	850	264
475	B	TNFa	2300	25.5	18	633	44.5	4.5	1940	39	52	15	6.4	1800	23300
475	B	Null	1900	25.5	7.3	2.2	44.5	4.5	34	8	52	19	2.5	850	9.5
475	B	BCG	11000	141	234	7600	227	6440	150000	156	52	20	57	26000	7780
475	B	IL1b	2300	66	21	77000	152	23	414	29	52	25	18	9600	48
475	B	LPS	3800	127	2160	24000	358	65900	21000	388	477	25	35	62000	40600
475	B	IFNg	1600	25.5	13400	2.2	44.5	4.5	44	3.9	52	13	2.5	1700	25
475	B	SEB	6400	350	599	820	2480	1310	55600	258	52	61	168	9900	3200
475	B	E.coli	2800	25.5	810	22300	278	49600	42500	506	52	12	35	41000	29700
474	B	BCG	26000	176	401	2930	556	6050	194000	185	52	26	56	24000	4860
474	B	C.albicans	82000	339	220	444	608	5160	357000	114	52	27	61	26000	2320
474	B	TNFa	4600	25.5	33	552	44.5	29	6380	35	52	5.2	15	4100	27000
474	B	IL1b	2600	25.5	11	59200	97	20	834	10	52	12	34	3300	36
474	B	Influenza	2600	25.5	46	2.2	44.5	18	197	10	52	14	2.5	850	78
474	B	CD3+CD28	3400	457	427	20	778	31	4030	1140	52	114	61	2200	1620
474	B	IFNg	3300	25.5	16600	2.2	44.5	4.5	61	11	52	29	2.5	2600	50
474	B	LPS	5700	83	1030	12500	232	64400	43400	699	163	26	38	50000	28000
474	B	Null	2800	25.5	3.3	2.2	44.5	4.5	37	9.6	52	22	2.5	850	9.5
474	B	PolyIC	2700	25.5	55	15	44.5	222	360	14	1480	22	2.5	850	310
474	B	SEB	10000	530	920	391	3690	1630	50700	1130	213	77	290	11000	2460
474	B	E.coli	5000	25.5	494	13900	369	40700	58000	818	52	14	53	41000	26900
473	A	TNFa	3900	25.5	24	18	114	4.5	2390	35	52	17	5.5	5500	33200
473	A	BCG	7900	539	1010	6200	267	6560	109000	84	52	23	53	15000	17000
473	A	PolyIC	3300	25.5	140	35	44.5	385	515	11	2030	21	2.5	2500	562
473	A	IL1b	3000	25.5	10	65000	44.5	62	1430	18	52	11	9.9	6900	54
473	A	C.albicans	89000	172	259	388	583	6480	294000	55	52	24	73	32000	2230
473	A	E.coli	8400	108	839	7470	329	43000	87200	905	144	18	67	43000	14400
473	A	Influenza	3400	25.5	72	2.2	44.5	9.6	206	22	52	20	2.5	850	95
473	A	CD3+CD28	3300	529	763	83	413	16	2860	847	52	61	47	2000	3800
473	A	LPS	6800	94	1020	11300	277	68200	72500	558	357	25	50	58000	42900
473	A	SEB	3800	1350	1860	234	2470	202	19600	852	181	48	126	6400	8380
473	A	Null	3500	25.5	10	2.2	44.5	4.5	17	3.9	52	19	2.5	2500	9.5
473	A	IFNg	3200	25.5	22400	8.7	131	4.5	31	8.5	52	18	2.5	3600	72
461	A	CD3+CD28	2200	25.5	24	12	44.5	4.5	1050	23	52	11	2.5	850	80
461	A	E.coli	13000	124	676	9040	372	65500	155000	1730	52	13	98	46000	23300
461	A	Influenza	1700	59	91	2.2	44.5	16	575	3.9	52	13	2.5	850	50
461	A	BCG	23000	138	367	2690	598	8710	217000	54	52	10	65	14000	6120
461	A	SEB	4800	1030	1670	650	5260	315	94900	322	133	49	269	9800	7320
461	A	PolyIC	2100	25.5	329	54	44.5	610	493	7.8	2660	8.8	2.5	850	416
461	A	TNFa	2300	25.5	14	87	44.5	14	8190	13	52	11	9.1	3000	28800
461	A	IL1b	2700	25.5	16	41500	44.5	153	5780	10	52	10	14	5800	249
461	A	IFNg	1800	25.5	14300	2.2	44.5	4.5	212	3.9	52	8.4	2.5	850	49
461	A	LPS	5600	93	740	10200	248	91400	95100	704	52	12	60	34000	33400
461	A	Null	2200	25.5	8.5	2.2	44.5	4.5	273	3.9	52	5.9	2.5	850	9.5
461	A	C.albicans	162000	422	183	708	1050	17300	574000	137	52	10	108	42000	4590
462	A	Influenza	1800	25.5	33	2.2	44.5	11	123	13	52	15	2.5	850	76
462	A	BCG	9500	174	973	4670	366	9770	166000	285	52	12	90	16000	5150
462	A	PolyIC	1600	25.5	71	11	44.5	249	84	3.9	1090	14	2.5	850	210
462	A	LPS	3000	85	1740	6180	137	58400	30800	491	530	24	37	42000	23500
462	A	Null	2100	25.5	8.6	2.2	44.5	4.5	47	3.9	52	14	2.5	850	9.5
462	A	TNFa	1700	25.5	12	10	44.5	4.5	1080	21	52	15	5.7	3800	20900
462	A	CD3+CD28	1700	886	1110	43	637	14	2060	506	52	56	145	850	3740
462	A	E.coli	2300	62	432	2950	44.5	19100	30700	529	52	13	26	15000	12800
462	A	SEB	2300	1110	2040	307	4100	276	22800	451	105	34	311	2300	4980
462	A	IFNg	1600	25.5	13300	2.2	44.5	4.5	26	3.9	52	14	2.5	2400	34
462	A	IL1b	1600	25.5	13	71200	44.5	12	397	3.9	52	12	26	4700	61
462	A	C.albicans	7600	766	1240	552	859	2890	159000	109	52	17	93	6200	7160
463	A	Influenza	2000	25.5	36	2.2	44.5	4.5	177	11	52	21	2.5	850	38
463	A	CD3+CD28	1500	188	267	36	316	24	5280	504	52	41	76	850	1110
463	A	Null	1800	25.5	8.1	2.2	44.5	4.5	46	3.9	52	9.8	2.5	850	9.5
463	A	PolyIC	1400	25.5	90	22	44.5	209	198	3.9	988	15	2.5	850	310
463	A	BCG	27000	266	130	6380	383	11700	188000	836	52	14	71	23000	5840
463	A	TNFa	2700	25.5	10	32	44.5	4.5	3610	29	52	16	2.5	850	21800
463	A	C.albicans	30000	82	91	190	241	249	243000	31	52	9.9	51	17000	915
463	A	E.coli	5200	55	270	18200	396	35000	88200	1480	52	20	45	47000	30700
463	A	SEB	27000	274	561	235	2570	3630	104000	696	52	36	234	20000	1410
463	A	IL1b	1500	25.5	13	51600	119	26	1130	19	52	8.8	9.2	9100	22
463	A	IFNg	1900	25.5	12400	2.2	44.5	4.5	71	3.9	52	17	2.5	850	56
463	A	LPS	3900	87	618	19700	344	57100	54200	648	52	14	36	47000	39300
464	A	CD3+CD28	2500	25.5	13	2.2	44.5	4.5	92	3.9	52	18	2.5	850	23
464	A	TNFa	5200	25.5	29	30	105	4.5	8720	74	52	27	9.5	7700	25200
464	A	SEB	51000	1930	2530	1480	9240	7830	324000	630	186	167	342	32000	13100
464	A	LPS	8600	85	536	14800	384	70800	82800	829	233	22	48	48000	20100
464	A	Influenza	2500	25.5	53	5	44.5	12	348	12	52	20	2.5	850	67
464	A	C.albicans	337000	193	106	242	954	12100	738000	50	52	14	39	38000	1140
464	A	IFNg	2600	25.5	11300	2.2	44.5	4.5	12	3.9	52	20	2.5	850	29
464	A	IL1b	2400	25.5	19	50400	172	45	1460	12	52	15	34	7200	34
464	A	E.coli	14000	25.5	264	6800	222	34100	89900	1390	52	16	47	34000	11500
464	A	PolyIC	2600	25.5	62	18	44.5	252	128	3.9	1300	18	2.5	850	236
464	A	BCG	59000	247	265	5320	418	11600	335000	159	52	27	52	22000	8500
464	A	Null	2900	25.5	3.3	2.2	44.5	4.5	21	8.6	52	20	2.5	850	9.5
465	A	PolyIC	4500	25.5	336	99	44.5	760	330	15	1960	22	2.5	3900	665
465	A	IFNg	4500	25.5	13000	2.2	44.5	4.5	78	3.9	52	17	2.5	850	9.5
465	A	LPS	24000	90	1850	10600	316	74000	104000	720	182	18	54	45000	14200
465	A	Null	6700	25.5	33	2.2	44.5	4.5	96	3.9	52	18	2.5	2000	9.5
465	A	IL1b	5800	25.5	42	74200	120	105	3190	22	52	19	14	6700	134
465	A	C.albicans	298000	255	433	351	335	11300	648000	151	52	9.8	61	27000	1820
465	A	CD3+CD28	5400	261	163	48	387	19	3530	785	52	41	72	2200	797
465	A	Influenza	4700	25.5	85	2.2	106	14	394	21	52	18	2.5	850	146
465	A	TNFa	5500	25.5	54	14	44.5	4.5	3970	30	52	13	6.7	3600	22400
465	A	SEB	6800	633	951	285	2040	699	34100	1160	107	43	169	5800	2870
465	A	E.coli	29000	73	584	17500	423	53600	144000	971	52	17	64	50000	9650
465	A	BCG	47000	186	212	5020	556	4720	254000	114	52	17	57	31000	7490
466	A	TNFa	2500	25.5	22	29	44.5	4.5	6780	60	52	16	8.8	4500	28900
466	A	PolyIC	2000	25.5	211	38	44.5	409	965	3.9	1890	14	2.5	850	473
466	A	Null	3000	25.5	7.3	2.2	44.5	4.5	162	3.9	52	25	2.5	850	9.5
466	A	IL1b	2500	25.5	24	58700	44.5	128	2480	13	52	17	18	9000	86
466	A	Influenza	2300	25.5	27	4.8	44.5	4.5	302	12	52	19	2.5	2100	9.5
466	A	IFNg	2400	25.5	11400	8.5	44.5	4.5	296	3.9	52	20	7.4	850	156
466	A	LPS	8700	108	2120	28300	496	173000	139000	2690	278	18	98	115000	60800
466	A	SEB	3100	889	1280	361	3710	417	40400	647	133	58	446	4700	3760
466	A	C.albicans	263000	579	408	879	800	16900	832000	178	52	19	70	42000	3920
466	A	CD3+CD28	2500	25.5	24	7.3	44.5	4.5	1260	11	52	11	2.5	850	117
466	A	BCG	35000	292	660	8640	756	13600	425000	251	52	22	84	34000	12300
466	A	E.coli	8000	105	1510	18900	354	103000	182000	2210	245	24	71	94000	51400
467	A	E.coli	5200	25.5	150	16400	229	79700	92400	1090	52	14	46	50000	34300
467	A	Influenza	2500	25.5	22	2.2	44.5	11	137	14	52	11	2.5	850	84
467	A	TNFa	2600	25.5	15	19	44.5	11	1770	54	52	16	2.5	3500	21300
467	A	LPS	4700	90	2280	42300	381	205000	74200	730	998	22	50	101000	102000
467	A	IFNg	2200	25.5	9810	5.8	44.5	4.5	23	3.9	52	11	2.5	2600	44
467	A	C.albicans	13000	223	105	931	353	4770	269000	134	52	15	56	17000	5300
467	A	PolyIC	2200	25.5	33	18	44.5	146	62	3.9	475	9.9	2.5	2700	113
467	A	BCG	29000	194	462	17800	685	24400	355000	200	52	21	61	35000	16600
467	A	CD3+CD28	3200	364	527	146	1160	39	10600	2580	52	53	272	2300	1840
467	A	SEB	3300	322	596	432	2100	579	59800	552	52	26	234	8100	2130
467	A	Null	2800	25.5	6.9	2.2	44.5	4.5	25	3.9	52	18	2.5	850	9.5
467	A	IL1b	2900	25.5	20	60300	94	58	1500	15	52	14	12	7800	65
468	A	LPS	9100	62	893	14000	557	75100	66900	746	117	21	56	58000	23800
468	A	Influenza	3200	25.5	22	2.2	44.5	9	185	3.9	52	7.8	2.5	850	9.5
468	A	PolyIC	2900	25.5	198	77	44.5	428	129	3.9	2160	19	2.5	850	372
468	A	Null	3000	25.5	17	2.2	44.5	4.5	44	3.9	52	5.5	2.5	850	9.5
468	A	C.albicans	112000	631	361	1220	655	14700	318000	160	52	19	105	48000	8030
468	A	IFNg	3400	25.5	12700	4.6	44.5	4.5	40	7.9	52	23	2.5	3100	57
468	A	BCG	34000	199	264	8900	409	21800	241000	495	52	19	107	26000	8480
468	A	TNFa	3200	25.5	15	8.2	44.5	4.5	1560	17	52	11	2.5	2600	31200
468	A	CD3+CD28	3200	168	247	42	110	12	1950	653	52	36	208	850	908
468	A	SEB	8600	527	1020	315	2900	1130	31800	919	52	41	482	10000	3410
468	A	E.coli	13000	25.5	302	6370	274	34700	68200	1370	52	18	54	32000	15200
468	A	IL1b	3200	25.5	24	73000	44.5	13	318	8	52	18	12	2000	25
469	A	Influenza	7600	25.5	51	2.2	44.5	4.5	481	10	52	12	2.5	850	20
469	A	E.coli	22000	88	220	3610	443	29100	84400	988	52	15	115	24000	8070
469	A	C.albicans	217000	1160	598	1180	1380	34100	786000	460	52	27	132	43000	10700
469	A	CD3+CD28	8000	511	886	102	1400	38	11700	1850	52	162	156	4500	3690
469	A	TNFa	6600	25.5	24	8.6	95	4.5	2010	30	52	8.5	2.5	2500	21500
469	A	Null	11000	25.5	29	2.2	44.5	4.5	45	3.9	52	14	2.5	850	9.5
469	A	IFNg	6900	25.5	31600	14	141	4.5	21	3.9	52	12	2.5	4400	60
469	A	LPS	14000	63	553	12800	367	81900	88800	1070	52	17	57	57000	22300
469	A	SEB	9900	794	1610	278	4620	675	77000	1490	52	98	346	16000	5190
469	A	BCG	59000	276	322	8870	547	10500	363000	141	52	27	84	40000	10800
469	A	PolyIC	6500	25.5	172	94	44.5	671	199	3.9	3150	8.4	5.8	3500	526
469	A	IL1b	6800	25.5	39	63600	113	22	909	3.9	52	11	9	6600	42
470	A	IFNg	1900	25.5	11800	2.2	44.5	4.5	268	3.9	52	15	2.5	850	56
470	A	Influenza	2200	69	366	5.6	149	63	1390	26	52	21	2.5	850	185
470	A	E.coli	8400	81	349	12000	300	44000	148000	1930	52	19	56	50000	24000
470	A	Null	2600	25.5	3.3	2.2	44.5	4.5	196	8.6	52	21	2.5	850	9.5
470	A	IL1b	2300	25.5	19	43800	134	43	1240	28	52	12	12	9000	60
470	A	LPS	7300	70	479	13200	323	87700	85000	931	52	25	44	41000	41000
470	A	SEB	17000	199	606	463	2660	2760	81200	440	52	30	120	12000	1950
470	A	CD3+CD28	2400	438	1280	137	605	174	28000	925	52	52	81	2000	3300
470	A	BCG	16000	169	391	5450	379	19800	251000	278	52	20	55	18000	5520
470	A	C.albicans	106000	253	249	390	949	6910	384000	90	52	27	52	45000	2490
470	A	TNFa	4600	25.5	44	164	195	13	13900	18	52	21	12	9600	33000
470	A	PolyIC	2500	25.5	128	4.8	44.5	142	385	8.3	422	21	2.5	850	117
471	A	SEB	17000	371	651	388	3040	4200	95000	529	52	46	364	11000	2410
471	A	TNFa	2900	25.5	23	68	91	10	5430	31	52	20	9.5	4500	31800
471	A	BCG	27000	549	687	12500	361	25800	310000	429	52	26	88	26000	9610
471	A	PolyIC	2200	25.5	300	83	44.5	556	378	13	3100	19	2.5	2300	659
471	A	E.coli	4600	170	1200	24700	294	101000	219000	2220	238	20	47	101000	61600
471	A	Null	2500	25.5	9.5	2.2	44.5	4.5	46	3.9	52	9.3	2.5	850	9.5
471	A	LPS	5700	168	2710	36000	451	147000	172000	2090	744	22	94	120000	70400
471	A	IL1b	2000	25.5	17	62500	102	40	1730	8.8	52	14	9.1	7900	82
471	A	CD3+CD28	2200	97	101	36	106	31	6990	528	52	36	141	2000	623
471	A	C.albicans	95000	232	149	335	761	5210	463000	55	52	18	68	29000	2210
471	A	IFNg	2000	25.5	12900	2.2	44.5	4.5	168	3.9	52	11	2.5	1900	56
471	A	Influenza	2500	25.5	62	11	44.5	24	362	3.9	52	17	2.5	850	96
472	A	CD3+CD28	6400	25.5	17	2.2	44.5	4.5	194	3.9	52	18	2.5	850	9.5
472	A	E.coli	14000	25.5	266	11200	224	33000	74200	1020	52	18	50	34000	13300
472	A	TNFa	7200	25.5	36	36	96	4.5	2950	76	52	17	8.4	5000	27200
472	A	PolyIC	6200	25.5	161	29	44.5	281	115	9.7	1930	12	2.5	1800	89
472	A	BCG	28000	255	215	3820	392	8340	220000	174	52	15	43	22000	3290
472	A	IL1b	7500	25.5	37	67200	195	93	3350	20	52	15	23	9100	43
472	A	SEB	8000	184	336	166	2180	124	23900	737	52	41	81	3900	409
472	A	Influenza	5300	25.5	14	2.2	44.5	4.5	156	3.9	52	9.8	2.5	850	9.5
472	A	C.albicans	91000	318	178	624	384	3780	407000	97	52	14	43	29000	1100
472	A	Null	7400	25.5	35	5.1	44.5	4.5	96	3.9	52	15	2.5	850	9.5
472	A	LPS	13000	64	668	11400	296	58800	52600	377	137	23	62	37000	27700
472	A	IFNg	5400	25.5	13400	2.2	44.5	4.5	32	3.9	52	13	2.5	850	9.5
460	A	SEB	5800	532	833	168	2700	1500	18700	713	187	68	111	4800	3080
460	A	E.coli	9300	89	234	19500	467	66900	104000	1820	118	24	55	48000	41900
460	A	IFNg	4100	25.5	15000	6.3	44.5	4.5	57	12	52	16	2.5	6700	114
460	A	BCG	15000	135	177	4020	357	10700	110000	409	52	31	55	18000	4840
460	A	PolyIC	4200	25.5	191	192	44.5	938	214	15	3840	28	2.5	5000	1020
460	A	TNFa	4100	25.5	11	16	44.5	4.5	1290	56	52	28	2.5	5100	22800
460	A	Influenza	4100	25.5	47	4.9	44.5	20	81	23	52	22	2.5	2100	65
460	A	Null	4200	25.5	9.5	2.2	44.5	4.5	18	12	52	21	2.5	850	9.5
460	A	LPS	10000	86	278	16800	429	79400	67200	1420	138	31	63	47000	30500
460	A	IL1b	4400	25.5	20	64500	176	67	781	23	52	21	28	9800	70
460	A	C.albicans	182000	406	301	612	860	15100	335000	193	52	28	95	52000	5090
460	A	CD3+CD28	4200	192	97	21	406	31	1530	436	52	59	30	2400	560
459	A	Null	4100	25.5	7.5	2.2	44.5	4.5	33	3.9	52	14	2.5	850	9.5
459	A	PolyIC	2600	25.5	26	8.9	44.5	154	314	3.9	731	15	2.5	850	156
459	A	CD3+CD28	2100	251	322	19	228	4.5	2590	437	52	36	87	850	1320
459	A	TNFa	3100	25.5	26	36	44.5	4.5	2070	57	52	16	9.5	5800	34600
459	A	IL1b	2500	25.5	14	70700	115	39	2030	11	52	19	14	5800	97
459	A	LPS	5800	66	362	9490	278	56700	39800	680	345	25	43	35000	20200
459	A	IFNg	2200	25.5	8450	2.2	44.5	4.5	52	3.9	52	18	2.5	850	40
459	A	C.albicans	15000	534	67	410	312	963	235000	109	52	16	60	20000	6290
459	A	E.coli	9300	83	258	7100	213	42400	70800	1080	215	20	65	39000	20900
459	A	Influenza	2800	25.5	41	2.2	44.5	10	162	8.8	52	21	2.5	850	44
459	A	SEB	24000	153	343	370	1030	1180	53900	250	52	24	171	13000	1600
459	A	BCG	33000	393	182	8550	365	6040	204000	300	52	23	95	25000	15700
458	A	TNFa	4200	25.5	20	21	44.5	14	1710	30	52	19	2.5	2800	26700
458	A	SEB	6300	333	1140	259	1590	1470	27700	292	52	21	117	3200	1830
458	A	IL1b	4500	25.5	36	69600	146	24	363	19	52	16	12	6200	58
458	A	C.albicans	4100	77	65	487	44.5	1520	43200	17	52	16	25	2900	5540
458	A	BCG	14000	109	555	9750	330	33700	150000	570	52	21	41	24000	10900
458	A	CD3+CD28	4500	128	241	15	111	45	3930	368	52	19	35	2100	1070
458	A	IFNg	3300	25.5	14700	2.2	44.5	4.5	61	3.9	52	16	2.5	850	34
458	A	PolyIC	3800	25.5	9.7	2.2	44.5	28	54	3.9	52	17	2.5	850	27
458	A	Null	5200	25.5	21	2.2	44.5	4.5	217	8.7	52	20	2.5	2000	9.5
458	A	Influenza	4200	25.5	24	2.2	44.5	4.5	427	9	52	14	2.5	850	9.5
458	A	LPS	6900	25.5	1090	14300	178	65100	9930	211	220	18	19	32000	36200
458	A	E.coli	4300	25.5	453	21100	298	60800	26000	1450	52	14	68	45000	32800
457	A	TNFa	2500	25.5	12	5.8	44.5	4.5	917	27	52	16	2.5	1800	27400
457	A	IFNg	2300	25.5	16400	2.2	44.5	4.5	31	8.7	52	12	2.5	850	68
457	A	Null	2600	25.5	9.2	2.2	44.5	4.5	22	10	52	16	2.5	850	9.5
457	A	SEB	9900	123	275	416	2040	1390	71600	393	52	36	168	9300	2330
457	A	BCG	31000	85	78	3400	321	12600	217000	222	52	19	37	22000	1230
457	A	C.albicans	64000	72	111	465	582	3900	234000	45	52	13	60	38000	783
457	A	IL1b	2200	25.5	16	64500	44.5	4.5	93	3.9	52	23	13	8800	43
457	A	Influenza	2800	25.5	17	2.2	44.5	4.5	55	13	52	20	2.5	850	29
457	A	E.coli	4000	51	225	14100	289	52100	58900	902	52	16	40	43000	28900
457	A	PolyIC	1900	25.5	16	2.2	44.5	76	71	3.9	301	11	2.5	850	70
457	A	LPS	4400	66	406	12300	142	71600	19700	165	106	22	29	27000	27100
457	A	CD3+CD28	2200	25.5	50	2.2	44.5	4.5	282	29	52	12	2.5	850	245
456	A	IFNg	2700	25.5	18000	8.1	44.5	4.5	181	3.9	52	14	2.5	850	87
456	A	CD3+CD28	2400	2740	5200	276	NA	82	17000	NA	233	114	588	5600	9740
456	A	LPS	9100	78	654	13400	304	91100	117000	1430	52	21	77	49000	29600
456	A	SEB	25000	1820	1160	560	6620	1700	137000	536	52	47	654	23000	6760
456	A	Null	2400	25.5	7.1	2.2	44.5	4.5	171	3.9	52	14	2.5	850	9.5
456	A	C.albicans	128000	659	471	601	1620	8680	424000	238	52	23	169	54000	4030
456	A	BCG	15000	274	601	1650	937	4540	214000	75	52	27	87	14000	7980
456	A	IL1b	3400	25.5	19	73400	116	98	4610	17	52	19	16	8100	81
456	A	E.coli	28000	195	1060	6900	401	26500	106000	1330	52	27	136	38000	9850
456	A	PolyIC	2300	25.5	75	10	44.5	176	144	8	888	12	2.5	850	125
456	A	TNFa	2600	25.5	14	30	110	4.5	3890	40	52	11	7.8	2600	24100
456	A	Influenza	2500	61	60	2.2	190	17	611	21	52	13	2.5	850	104
455	A	PolyIC	3800	25.5	85	28	44.5	148	326	9.6	396	22	2.5	1900	143
455	A	CD3+CD28	3300	439	415	205	1840	46	25900	441	52	168	182	7000	1810
455	A	C.albicans	196000	507	438	1030	1040	22900	720000	308	52	21	76	59000	9380
455	A	IFNg	3500	25.5	13600	16	154	4.5	331	9.8	52	20	2.5	3400	104
455	A	BCG	141000	161	243	3890	1190	10600	339000	211	52	28	60	59000	2540
455	A	TNFa	9700	51	36	410	195	20	27500	29	52	21	17	12000	29100
455	A	Influenza	3300	25.5	99	11	226	23	456	17	52	24	2.5	850	79
455	A	Null	4000	25.5	12	17	44.5	4.5	308	12	52	18	2.5	850	21
455	A	LPS	11000	100	833	19200	617	78100	84400	619	186	22	56	84000	32100
455	A	IL1b	6500	57	27	69000	233	488	15300	35	52	22	18	15000	221
455	A	SEB	65000	260	680	1940	4020	4060	240000	225	52	83	345	30000	2150
455	A	E.coli	31000	93	253	20800	351	62500	155000	808	52	27	48	58000	29600
454	A	C.albicans	101000	515	702	1010	1450	20400	448000	184	52	25	125	40000	3540
454	A	BCG	33000	143	357	3340	387	15800	195000	427	52	27	75	26000	2610
454	A	SEB	10000	658	969	466	3970	2120	102000	402	52	58	364	14000	2870
454	A	CD3+CD28	4500	408	527	81	1200	70	4780	553	52	69	165	4600	1970
454	A	LPS	8900	72	1150	16000	279	70800	46200	440	52	19	40	53000	29000
454	A	Influenza	3300	25.5	22	6.9	44.5	34	280	12	52	18	2.5	2100	54
454	A	TNFa	5000	25.5	22	45	92	4.5	4430	34	52	22	10	7700	13300
454	A	Null	5700	25.5	11	10	157	4.5	113	13	52	20	2.5	3400	9.5
454	A	E.coli	14000	88	999	22300	485	104000	146000	2300	52	19	70	73000	45000
454	A	PolyIC	3600	25.5	59	21	127	176	182	3.9	486	15	2.5	850	117
454	A	IFNg	4400	25.5	14900	8.6	44.5	4.5	196	14	52	17	2.5	5300	79
454	A	IL1b	4400	25.5	19	64500	111	60	1620	19	52	18	11	7400	55
453	A	PolyIC	1700	25.5	216	29	44.5	431	478	3.9	2240	16	2.5	850	363
453	A	C.albicans	85000	326	541	605	360	11100	472000	75	52	16	58	36000	3760
453	A	IL1b	3600	25.5	30	65700	194	403	11000	23	52	19	56	11000	109
453	A	E.coli	5500	117	5450	21100	294	136000	209000	1830	572	15	73	91000	64600
453	A	Influenza	2100	25.5	69	2.2	44.5	21	379	8	52	11	2.5	850	63
453	A	SEB	10000	739	2080	585	4590	2230	92300	498	267	59	236	13000	3740
453	A	TNFa	NA	25.5	NA	NA	44.5	NA	NA	12	52	12	8.7	4500	NA
453	A	BCG	10000	271	1060	4330	576	27400	195000	283	52	19	84	31000	10200
453	A	LPS	4200	102	3620	17300	429	100000	64500	552	931	19	38	70000	55800
453	A	CD3+CD28	2000	188	548	33	456	17	5390	632	52	43	78	850	1030
453	A	IFNg	2100	25.5	12800	6.8	111	4.5	214	3.9	52	13	6.5	3100	92
453	A	Null	3200	25.5	17	2.2	44.5	4.5	902	8.8	52	14	2.5	1800	9.5
452	A	PolyIC	1700	25.5	76	11	44.5	374	91	3.9	2440	14	2.5	850	362
452	A	LPS	4200	62	647	4820	212	44500	38000	299	264	16	30	31000	14800
452	A	E.coli	8700	65	613	11100	409	62100	110000	1260	178	18	65	44000	23400
452	A	CD3+CD28	2000	64	54	9.3	44.5	11	1410	429	52	24	55	850	277
452	A	BCG	36000	110	139	3560	461	8830	134000	168	52	13	45	27000	2710
452	A	TNFa	2000	25.5	12	11	44.5	4.5	992	15	52	12	2.5	3200	34300
452	A	C.albicans	99000	254	272	458	446	7920	251000	227	52	14	60	44000	1860
452	A	IL1b	2300	25.5	12	67600	44.5	81	1530	21	52	14	9.8	8200	59
452	A	Influenza	2100	25.5	29	2.2	98	4.5	74	9	52	9.3	2.5	850	37
452	A	IFNg	1800	25.5	12300	2.2	105	4.5	30	9.6	52	13	2.5	850	22
452	A	Null	1700	25.5	3.3	2.2	44.5	4.5	16	3.9	52	16	2.5	850	9.5
452	A	SEB	13000	414	932	303	2300	1720	77700	480	52	30	240	16000	3460
451	A	E.coli	7300	61	239	1710	192	22000	43300	1020	52	23	44	22000	9870
451	A	C.albicans	46000	275	189	515	481	5850	188000	133	52	16	75	29000	2720
451	A	IL1b	3100	25.5	12	56700	146	14	243	3.9	52	15	30	6900	32
451	A	TNFa	3100	25.5	32	5.3	44.5	4.5	1180	23	52	17	2.5	1800	36300
451	A	SEB	4700	616	429	164	2370	610	18000	602	52	43	138	3300	2180
451	A	CD3+CD28	4200	555	436	62	1300	41	3610	1450	52	93	100	1900	3420
451	A	PolyIC	3300	25.5	16	2.2	44.5	86	65	3.9	326	13	2.5	850	70
451	A	IFNg	2900	25.5	13800	2.2	44.5	4.5	58	3.9	52	18	2.5	2600	66
451	A	BCG	12000	401	310	10600	253	17000	222000	175	52	21	78	29000	25700
451	A	LPS	8900	62	433	4270	112	54400	64900	1060	52	19	40	28000	18700
451	A	Influenza	3100	25.5	23	2.2	44.5	4.5	59	13	52	13	2.5	850	25
451	A	Null	5800	25.5	17	2.2	44.5	4.5	61	13	52	26	2.5	850	9.5
450	A	IL1b	2200	25.5	13	51700	44.5	11	180	3.9	52	13	14	8500	36
450	A	SEB	2700	593	703	248	2050	189	15000	310	52	35	153	3200	2080
450	A	E.coli	6300	89	588	12800	294	40800	68200	1380	52	18	49	42000	24600
450	A	TNFa	2200	25.5	3.3	18	44.5	4.5	3200	18	52	15	2.5	2900	21900
450	A	IFNg	2600	25.5	18800	6.1	44.5	4.5	23	3.9	52	17	2.5	5000	48
450	A	Null	2300	25.5	7.3	2.2	44.5	4.5	16	3.9	52	10	2.5	850	9.5
450	A	LPS	4400	70	1610	14000	305	47400	42900	628	195	19	29	42000	17700
450	A	BCG	10000	162	259	5650	174	12600	174000	375	52	21	49	20000	4880
450	A	PolyIC	2300	25.5	256	28	44.5	362	164	3.9	2210	13	2.5	2400	368
450	A	Influenza	2000	25.5	54	12	44.5	56	707	11	52	19	2.5	3400	105
450	A	C.albicans	43000	346	587	2100	309	8750	280000	177	52	18	74	21000	5360
450	A	CD3+CD28	2500	515	884	120	803	47	7290	1080	52	93	213	2800	2210
449	A	LPS	24000	112	796	16000	546	99700	55200	659	52	19	38	65000	28300
449	A	IFNg	9200	25.5	12700	11	44.5	4.5	109	11	52	23	2.5	3500	113
449	A	Null	10000	25.5	30	8.4	44.5	4.5	80	3.9	52	19	2.5	2300	9.5
449	A	IL1b	8000	25.5	40	52200	183	31	861	22	52	28	13	13000	53
449	A	BCG	35000	73	136	1960	186	3080	143000	94	52	24	48	15000	1650
449	A	E.coli	31000	123	734	18200	527	83500	124000	1820	52	30	96	90000	32600
449	A	TNFa	10000	25.5	62	87	182	9.6	10300	33	52	22	15	9700	26200
449	A	SEB	11000	822	926	176	4700	378	27800	745	52	48	216	13000	3790
449	A	CD3+CD28	8500	179	124	43	379	25	2950	584	52	41	123	5100	686
449	A	C.albicans	191000	292	321	482	769	7780	408000	144	52	28	84	49000	1800
449	A	PolyIC	9500	25.5	188	35	115	350	265	8.3	852	21	2.5	5700	247
449	A	Influenza	8500	25.5	47	7.8	44.5	11	136	14	52	21	2.5	3400	38
437	A	BCG	78000	90	181	3750	521	6030	282000	118	52	27	51	44000	1850
437	A	IFNg	5500	25.5	14900	2.2	112	4.5	131	9	52	17	5.7	2900	70
437	A	Null	8200	25.5	30	7.7	110	4.5	173	16	52	25	2.5	4200	9.5
437	A	IL1b	15000	25.5	62	62300	288	411	22800	68	52	20	59	20000	135
437	A	LPS	26000	80	273	20900	490	75200	81100	606	52	29	43	52000	26700
437	A	CD3+CD28	6100	114	112	44	466	10	5130	594	52	68	100	4500	431
437	A	Influenza	5200	25.5	106	5	96	13	259	11	52	22	2.5	850	54
437	A	C.albicans	126000	1400	290	4110	562	29900	634000	313	52	20	74	24000	19300
437	A	E.coli	19000	108	469	24600	455	83800	144000	1200	121	17	49	82000	46900
437	A	TNFa	7300	53	28	32	199	4.5	4400	40	52	25	8.6	7500	20200
437	A	PolyIC	NA	NA	NA	NA	NA	NA	NA	NA	NA	NA	NA	NA	NA
437	A	SEB	57000	260	440	1590	4220	2150	129000	422	52	54	291	40000	1810
438	A	IL1b	1700	25.5	14	63900	145	13	201	14	52	21	43	5900	25
438	A	PolyIC	1300	25.5	9.1	2.2	44.5	54	54	3.9	219	9.8	2.5	850	9.5
438	A	IFNg	1500	25.5	22600	2.2	44.5	4.5	22	8.4	52	16	5.4	850	32
438	A	Null	1900	25.5	3.3	2.2	44.5	4.5	15	3.9	52	11	2.5	850	9.5
438	A	TNFa	1700	25.5	12	7.9	44.5	4.5	1130	34	52	13	2.5	850	24500
438	A	Influenza	1700	25.5	38	2.2	44.5	13	133	9.9	52	14	2.5	850	47
438	A	E.coli	2200	69	4920	7890	292	35800	82000	1080	220	18	47	48000	15100
438	A	LPS	2800	74	6650	9500	216	47100	38800	285	112	24	45	37000	18600
438	A	CD3+CD28	1400	25.5	33	2.2	44.5	4.5	1370	391	52	19	15	850	100
438	A	SEB	1800	288	599	99	1380	194	6040	361	52	19	80	850	1080
438	A	C.albicans	48000	421	1150	447	393	5830	401000	127	52	18	67	11000	3350
438	A	BCG	7600	154	8030	5680	369	13300	220000	182	52	22	58	18000	8110
439	A	Influenza	2200	25.5	31	2.2	44.5	19	156	10	52	23	2.5	850	126
439	A	PolyIC	2100	25.5	87	2.2	44.5	168	214	13	499	22	2.5	850	114
439	A	BCG	32000	25.5	85	1660	311	1650	106000	159	52	21	47	20000	2010
439	A	E.coli	13000	74	659	11700	277	44500	77800	1580	105	21	52	57000	17600
439	A	IFNg	2400	25.5	16600	2.2	44.5	4.5	177	7.9	52	17	2.5	1900	102
439	A	C.albicans	207000	439	223	1200	853	19800	612000	273	52	15	32	49000	5410
439	A	TNFa	5300	25.5	26	43	44.5	4.5	4250	61	52	24	2.5	6100	18200
439	A	Null	2400	25.5	8.3	2.2	44.5	4.5	NA	3.9	52	16	2.5	850	9.5
439	A	LPS	6700	115	1390	17500	446	113000	85700	1360	293	19	39	60000	42600
439	A	IL1b	4400	25.5	28	54500	137	434	10400	65	52	21	24	11000	668
439	A	SEB	85000	146	343	1000	2500	3280	159000	273	52	27	176	34000	2590
439	A	CD3+CD28	2600	62	80	4.6	44.5	4.5	1540	422	52	22	46	850	261
440	A	E.coli	9000	60	1110	22000	365	155000	192000	4130	113	18	58	71000	62900
440	A	BCG	27000	408	860	15300	608	37800	281000	739	52	29	78	35000	17400
440	A	C.albicans	151000	471	556	1970	325	31800	672000	305	52	17	35	24000	5880
440	A	LPS	6400	87	1600	24600	218	142000	75800	971	185	18	41	49000	52100
440	A	Influenza	1900	55	59	2.2	44.5	28	195	14	52	16	2.5	850	89
440	A	TNFa	2100	25.5	18	25	44.5	4.5	3140	90	52	15	8	3900	17400
440	A	Null	2700	25.5	3.3	2.2	44.5	4.5	86	3.9	52	16	2.5	850	9.5
440	A	CD3+CD28	2000	25.5	12	2.2	44.5	4.5	678	10	52	13	2.5	850	39
440	A	IFNg	1900	25.5	14300	2.2	44.5	4.5	69	3.9	52	14	2.5	850	61
440	A	IL1b	2000	25.5	18	60200	128	40	959	13	52	17	8.6	5300	61
440	A	PolyIC	2000	25.5	153	48	44.5	681	243	11	1730	16	2.5	850	448
440	A	SEB	2700	554	855	325	1970	377	31900	1210	52	55	190	3500	3090
441	A	TNFa	3800	25.5	21	40	44.5	4.5	3100	27	52	7.1	6	7800	24400
441	A	C.albicans	53000	158	178	302	473	1770	268000	76	52	10	59	28000	1260
441	A	PolyIC	3100	25.5	97	5	44.5	150	136	3.9	565	6.1	2.5	1800	84
441	A	Influenza	3100	25.5	65	8.4	101	12	403	14	52	9.8	2.5	850	45
441	A	LPS	11000	91	1310	11400	225	64700	65100	934	52	11	52	49000	27900
441	A	CD3+CD28	2300	234	598	128	841	23	22000	693	52	29	105	4500	1030
441	A	Null	3400	25.5	25	2.2	44.5	4.5	46	9.9	52	8.3	2.5	850	9.5
441	A	SEB	7800	644	1190	542	6010	521	82600	707	52	28	312	10000	3160
441	A	E.coli	13000	61	751	5900	252	25300	59100	1160	52	7.5	59	37000	8910
441	A	IFNg	3000	25.5	13700	2.2	44.5	4.5	99	3.9	52	9.7	2.5	3600	77
441	A	BCG	43000	68	224	1310	612	4830	184000	93	52	9.8	53	16000	2260
441	A	IL1b	3000	25.5	20	56100	220	135	2020	14	52	7.8	16	8200	86
442	A	PolyIC	5900	25.5	46	17	44.5	162	81	9	747	16	6.9	2000	131
442	A	Influenza	4700	25.5	44	2.2	44.5	14	154	3.9	52	6.8	2.5	850	44
442	A	C.albicans	82000	119	124	308	933	2730	208000	73	52	14	77	43000	953
442	A	CD3+CD28	6200	86	96	8.9	213	13	1930	721	52	22	84	2100	356
442	A	BCG	14000	88	126	1390	236	3360	115000	178	52	19	43	19000	1910
442	A	IFNg	6000	25.5	19200	8.2	44.5	4.5	38	3.9	52	17	2.5	3000	59
442	A	Null	6300	25.5	13	8.5	44.5	4.5	18	3.9	52	9.2	2.5	2600	9.5
442	A	E.coli	8200	25.5	354	3690	258	22600	41400	780	112	6.9	71	30000	14000
442	A	TNFa	5000	25.5	22	22	93	4.5	1740	22	52	17	2.5	3300	16600
442	A	LPS	11000	109	1540	8620	282	71400	57500	444	523	15	47	54000	33100
442	A	SEB	12000	311	559	149	2860	612	54100	452	52	24	306	8200	2210
442	A	IL1b	6400	25.5	31	70200	206	29	562	14	52	17	12	10000	53
443	A	Null	5100	25.5	23	2.2	44.5	4.5	129	3.9	52	20	2.5	2000	9.5
443	A	C.albicans	290000	141	424	536	1060	9020	543000	76	52	14	201	58000	1440
443	A	IFNg	5300	25.5	17700	2.2	44.5	4.5	83	9	52	21	2.5	1700	50
443	A	CD3+CD28	5000	631	923	135	446	30	13100	318	52	41	488	850	2920
443	A	TNFa	5900	25.5	20	46	44.5	9.9	3680	43	52	16	2.5	4100	26200
443	A	E.coli	40000	59	150	7600	465	59000	102000	1370	52	22	65	43000	18800
443	A	SEB	35000	1040	2970	2070	6560	5000	215000	525	52	31	815	27000	7960
443	A	BCG	43000	106	196	3000	376	3180	179000	51	52	17	67	24000	3340
443	A	LPS	25000	25.5	213	10600	213	60700	50900	743	52	18	44	38000	19700
443	A	PolyIC	5400	25.5	231	68	44.5	595	240	11	2860	15	2.5	2200	369
443	A	IL1b	4700	25.5	26	73900	130	43	1100	13	52	16	15	11000	59
443	A	Influenza	5000	63	136	7.8	149	23	193	9.9	52	10	2.5	850	86
444	A	E.coli	4600	75	972	13500	311	63400	149000	958	320	19	70	53000	49000
444	A	BCG	13000	145	577	5850	350	8890	167000	130	52	24	57	15000	5290
444	A	IL1b	5200	25.5	30	76500	91	256	16100	24	52	20	26	12000	208
444	A	IFNg	2600	25.5	16500	8.2	44.5	4.5	306	3.9	52	18	2.5	850	70
444	A	CD3+CD28	2000	25.5	10	2.2	44.5	4.5	503	3.9	52	14	2.5	850	41
444	A	Influenza	2500	67	84	2.2	173	4.5	251	11	52	17	2.5	850	68
444	A	TNFa	3300	25.5	20	31	44.5	4.5	3030	28	52	18	7.8	2600	37400
444	A	C.albicans	29000	767	373	1120	393	7440	403000	146	52	18	82	17000	8280
444	A	Null	2300	25.5	3.3	2.2	44.5	4.5	110	3.9	52	12	2.5	850	9.5
444	A	SEB	18000	1010	1730	900	4390	4050	130000	527	285	74	416	12000	5180
444	A	PolyIC	1800	25.5	33	8.4	44.5	70	254	3.9	363	13	2.5	850	67
444	A	LPS	4600	68	5250	22800	146	131000	83700	371	678	14	49	52000	69900
445	A	CD3+CD28	6600	141	195	28	214	9.8	2810	500	52	26	66	2800	539
445	A	TNFa	5400	25.5	19	55	136	4.5	3840	12	52	15	8	6500	24500
445	A	IL1b	6000	25.5	25	66000	44.5	15	304	9	52	16	8.8	7500	57
445	A	SEB	11000	802	3030	792	2150	1280	56700	623	52	29	200	7800	3390
445	A	C.albicans	14000	296	285	764	286	2680	200000	73	52	14	67	13000	4020
445	A	IFNg	5400	25.5	12100	2.2	44.5	4.5	42	3.9	52	20	2.5	2300	46
445	A	BCG	15000	131	257	1590	207	4260	120000	54	52	16	28	14000	4090
445	A	E.coli	10000	90	549	6580	253	27500	79400	610	52	16	44	37000	16900
445	A	LPS	8600	79	707	5320	261	25200	38300	357	52	13	23	29000	16900
445	A	PolyIC	4600	25.5	64	10	44.5	96	63	3.9	409	13	2.5	850	114
445	A	Influenza	5100	80	290	2.2	212	18	172	23	52	11	2.5	850	245
445	A	Null	6500	25.5	13	4.9	44.5	4.5	57	3.9	52	15	2.5	850	9.5
446	A	IFNg	2300	25.5	15200	7.4	44.5	11	190	3.9	52	17	2.5	850	135
446	A	TNFa	2400	25.5	13	41	44.5	10	5090	31	52	21	6.9	3000	20800
446	A	BCG	13000	256	317	11100	251	35700	212000	680	52	27	58	22000	13800
446	A	E.coli	4300	102	1120	22000	284	121000	95000	1540	222	23	56	51000	43800
446	A	SEB	13000	282	559	591	2440	4980	86800	664	52	62	430	8700	2890
446	A	PolyIC	2200	25.5	96	37	44.5	430	129	3.9	1430	13	2.5	850	382
446	A	IL1b	6600	25.5	35	55800	273	1430	23300	45	52	18	34	13000	496
446	A	C.albicans	8800	294	200	645	159	3220	174000	78	52	23	60	15000	5320
446	A	LPS	5100	113	2600	15700	447	109000	39600	449	388	29	44	49000	43700
446	A	Null	4500	25.5	11	7.3	44.5	4.5	311	11	52	17	2.5	1900	20
446	A	Influenza	2700	25.5	97	7.7	99	47	259	25	52	19	2.5	850	150
446	A	CD3+CD28	2300	394	876	113	921	236	12600	1030	52	100	401	2800	3820
447	A	TNFa	5200	25.5	13	31	44.5	4.5	3370	30	52	18	2.5	3600	22600
447	A	BCG	49000	251	558	3850	924	10000	314000	184	52	24	90	26000	5870
447	A	CD3+CD28	3700	491	446	60	752	26	3480	1010	52	81	323	2800	1750
447	A	PolyIC	4000	25.5	33	6.6	44.5	88	100	10	281	19	2.5	850	43
447	A	C.albicans	206000	735	714	905	1120	23300	673000	239	52	18	169	45000	3720
447	A	IFNg	3900	25.5	11100	6.9	44.5	4.5	201	9.6	52	26	2.5	5000	70
447	A	IL1b	4200	25.5	29	49300	44.5	492	6080	26	52	17	16	11000	150
447	A	LPS	13000	129	1150	6750	346	71200	94800	365	265	27	93	62000	27700
447	A	Null	4300	25.5	3.3	2.2	44.5	4.5	58	3.9	52	19	2.5	1900	9.5
447	A	SEB	11000	1210	1410	447	5720	1480	60100	791	52	51	741	9300	4670
447	A	E.coli	10000	194	2490	7730	452	67300	140000	1000	305	30	296	89000	34600
447	A	Influenza	4500	25.5	14	8.6	44.5	4.5	334	10	52	16	2.5	850	9.5
448	A	LPS	5500	89	890	5690	NA	52500	60400	NA	190	32	38	46000	28700
448	A	PolyIC	3000	25.5	35	2.2	44.5	151	161	11	855	18	2.5	850	168
448	A	TNFa	3500	25.5	21	8.7	269	4.5	2470	26	52	23	2.5	3700	19600
448	A	IFNg	2900	25.5	13400	2.2	44.5	4.5	31	3.9	52	18	2.5	850	35
448	A	C.albicans	38000	118	151	296	477	897	180000	21	52	15	75	30000	1020
448	A	SEB	3300	287	327	126	1220	50	10800	232	52	33	70	850	1050
448	A	Null	4000	25.5	7.4	2.2	44.5	4.5	29	3.9	52	15	2.5	850	9.5
448	A	Influenza	4000	25.5	27	2.2	44.5	4.5	77	9	52	18	2.5	850	26
448	A	BCG	11000	242	389	5170	236	3930	176000	65	52	23	65	23000	11500
448	A	E.coli	9400	72	473	3700	261	17900	47900	565	52	17	47	27000	9080
448	A	CD3+CD28	2800	25.5	9.7	2.2	44.5	4.5	205	3.9	52	15	2.5	850	9.5
448	A	IL1b	3400	25.5	23	58300	93	34	1220	8.5	52	20	9.8	7800	53
436	A	IFNg	2700	25.5	15600	5	44.5	4.5	105	3.9	52	14	6.1	2400	66
436	A	CD3+CD28	2200	93	222	13	177	13	1920	429	52	18	32	850	713
436	A	SEB	12000	451	974	434	4220	940	71500	676	52	36	256	12000	4890
436	A	E.coli	45000	63	176	5000	341	52200	138000	1690	52	13	64	49000	13000
436	A	Influenza	2400	25.5	32	2.2	44.5	47	111	11	52	8.5	2.5	850	117
436	A	IL1b	3100	25.5	21	70800	44.5	61	1380	20	52	17	8.1	6900	51
436	A	BCG	67000	187	246	9780	471	14400	269000	433	52	15	68	33000	6930
436	A	LPS	NA	NA	NA	10200	NA	71400	78000	NA	NA	NA	NA	NA	18200
436	A	TNFa	3200	25.5	16	14	44.5	4.5	2190	59	52	15	2.5	3600	19700
436	A	C.albicans	277000	191	147	562	895	12500	513000	116	52	16	70	45000	1450
436	A	PolyIC	2100	25.5	44	11	44.5	235	115	3.9	796	7.7	2.5	850	184
436	A	Null	1700	25.5	3.3	2.2	44.5	4.5	35	3.9	52	2.45	2.5	850	9.5
435	A	TNFa	4400	25.5	23	50	44.5	4.5	2890	25	52	11	2.5	850	14800
435	A	CD3+CD28	5000	90	97	34	258	4.5	4170	769	52	37	152	1900	742
435	A	C.albicans	393000	425	238	1700	534	40900	733000	929	52	16	81	39000	11700
435	A	SEB	33000	220	543	697	2350	1320	118000	612	52	32	283	11000	3010
435	A	Null	4600	25.5	14	2.2	44.5	4.5	272	8.7	52	14	2.5	850	9.5
435	A	IFNg	3500	25.5	12700	8.4	44.5	4.5	281	10	52	15	2.5	1700	60
435	A	Influenza	4300	25.5	37	2.2	44.5	4.5	144	17	52	18	2.5	850	42
435	A	BCG	113000	72	358	5770	781	11900	231000	337	52	11	46	34000	5590
435	A	IL1b	7100	63	24	50500	222	291	5930	35	52	16	15	5900	151
435	A	E.coli	56000	25.5	156	17200	505	111000	124000	2980	112	11	56	105000	82500
435	A	LPS	38000	25.5	189	9760	447	84200	45300	819	133	20	36	52000	36800
435	A	PolyIC	4400	25.5	136	167	44.5	576	728	8.4	3140	18	2.5	2300	645
434	A	IL1b	3400	87	16	46000	44.5	279	6560	30	52	27	15	6800	57
434	A	E.coli	25000	129	198	11100	375	53300	171000	2130	52	34	53	47000	14600
434	A	Null	2600	136	3.3	2.2	44.5	4.5	77	34	106	33	2.5	850	9.5
434	A	IFNg	2600	88	18700	2.2	44.5	4.5	51	22	52	24	2.5	2300	59
434	A	C.albicans	302000	746	325	1140	1040	29200	761000	541	52	24	30	38000	6430
434	A	TNFa	4600	81	16	29	44.5	4.5	6860	45	52	27	5.7	3000	22400
434	A	LPS	34000	255	333	16100	428	64100	137000	1500	133	45	57	74000	17200
434	A	Influenza	1900	63	24	2.2	44.5	4.5	433	25	52	20	2.5	850	33
434	A	CD3+CD28	2600	777	485	136	1040	34	10500	909	52	71	48	3300	2510
434	A	SEB	22000	717	1020	980	3790	3540	104000	893	52	61	184	14000	2370
434	A	PolyIC	2100	76	37	11	44.5	164	185	19	432	23	2.5	850	92
434	A	BCG	70000	173	179	3520	670	16900	244000	266	52	26	41	28000	3110
433	A	C.albicans	172000	399	351	1430	1070	16700	766000	345	52	21	72	43000	3930
433	A	Null	3200	25.5	9.6	2.2	44.5	4.5	136	3.9	52	12	2.5	850	9.5
433	A	Influenza	2900	25.5	91	2.2	44.5	20	292	11	52	18	2.5	850	72
433	A	CD3+CD28	3900	364	425	143	NA	55	18200	NA	52	64	194	4600	1850
433	A	IL1b	3300	25.5	12	61100	44.5	109	3880	19	52	14	5.3	6500	37
433	A	PolyIC	3000	25.5	156	32	44.5	263	86	3.9	805	14	2.5	850	165
433	A	BCG	20000	146	684	6940	423	20400	229000	344	52	30	56	14000	6150
433	A	LPS	6700	73	1030	19800	363	92100	65600	674	52	21	63	37000	30900
433	A	SEB	4800	560	1090	452	4490	726	51000	877	52	40	268	5700	2940
433	A	TNFa	3700	25.5	24	37	44.5	4.5	4270	45	52	28	9.8	7300	33900
433	A	IFNg	3400	25.5	14300	8.1	44.5	14	NA	3.9	52	20	2.5	850	162
433	A	E.coli	9000	63	761	18700	456	103000	164000	1870	52	26	88	44000	36100
432	A	Null	4000	25.5	17	5	44.5	4.5	67	3.9	52	16	2.5	850	9.5
432	A	PolyIC	3000	25.5	103	41	44.5	416	98	3.9	1290	14	2.5	850	386
432	A	Influenza	2300	25.5	46	2.2	44.5	18	73	3.9	52	9.7	2.5	850	35
432	A	CD3+CD28	2700	25.5	14	2.2	44.5	4.5	164	9.6	52	18	2.5	850	24
432	A	LPS	7700	74	623	21600	421	75100	66100	807	52	24	59	45000	22300
432	A	C.albicans	177000	383	280	889	878	18800	479000	177	52	19	93	41000	3920
432	A	E.coli	15000	58	614	26000	487	59800	103000	1680	52	21	94	50000	19200
432	A	TNFa	3100	25.5	16	18	94	9.1	3050	48	52	17	6.6	4800	23800
432	A	SEB	56000	393	940	979	4330	6480	160000	658	52	39	495	24000	2780
432	A	IL1b	3300	25.5	16	74100	44.5	86	1540	15	52	16	7.3	6200	28
432	A	BCG	52000	158	548	8200	435	8340	315000	115	52	21	108	33000	7000
432	A	IFNg	2600	25.5	21100	2.2	44.5	4.5	22	3.9	52	9.8	2.5	2300	44
431	A	Influenza	1500	25.5	40	5	44.5	31	353	16	52	23	2.5	850	94
431	A	E.coli	4000	25.5	98	6280	185	25900	33100	1450	52	28	37	28000	15300
431	A	PolyIC	1700	25.5	27	29	44.5	183	80	9	675	22	2.5	850	162
431	A	C.albicans	81000	272	129	634	480	9220	379000	305	52	20	56	34000	2500
431	A	LPS	5000	53	118	9320	227	41800	36000	1170	52	30	34	28000	30400
431	A	SEB	11000	345	437	316	2590	904	60200	470	52	60	189	12000	1430
431	A	Null	1800	25.5	7.9	2.2	44.5	4.5	21	3.9	52	16	2.5	850	9.5
431	A	CD3+CD28	1600	25.5	8.6	2.2	44.5	4.5	95	12	52	19	2.5	850	9.5
431	A	TNFa	1500	25.5	12	15	44.5	4.5	1810	55	52	22	2.5	3900	19700
431	A	IFNg	1600	25.5	16000	2.2	44.5	4.5	22	13	52	17	2.5	2600	52
431	A	IL1b	1300	25.5	12	57800	98	25	529	16	52	17	9.7	8800	46
431	A	BCG	13000	86	66	2390	359	2440	107000	159	52	13	50	20000	2250
430	A	Influenza	3900	25.5	92	2.2	44.5	12	417	10	52	14	2.5	850	76
430	A	Null	4800	25.5	16	5.6	44.5	4.5	39	3.9	52	20	2.5	850	9.5
430	A	IL1b	4800	25.5	19	56500	150	72	1510	13	52	19	10	8200	40
430	A	LPS	7400	79	544	13500	174	65600	52300	541	52	24	45	55000	19700
430	A	CD3+CD28	4400	170	320	89	161	17	6060	440	52	22	166	5900	601
430	A	BCG	34000	191	619	4740	306	11000	216000	158	52	24	95	23000	5680
430	A	IFNg	3600	25.5	10900	2.2	44.5	4.5	162	3.9	52	16	2.5	850	25
430	A	PolyIC	4200	25.5	78	12	44.5	119	118	8.7	660	16	2.5	850	98
430	A	C.albicans	57000	651	538	1710	612	11600	350000	462	52	21	144	28000	6350
430	A	TNFa	4200	25.5	12	19	44.5	4.5	2770	26	52	19	2.5	2100	21200
430	A	SEB	7600	748	2120	775	4560	920	66700	415	52	34	424	11000	4160
430	A	E.coli	8900	110	970	16700	159	49700	86800	982	52	23	65	60000	20700
429	A	C.albicans	148000	298	221	503	458	7070	430000	140	52	19	51	33000	2490
429	A	BCG	40000	114	194	1770	365	3930	181000	73	52	23	60	23000	1860
429	A	IFNg	2400	25.5	26500	7	44.5	4.5	62	3.9	52	18	2.5	2300	65
429	A	TNFa	2300	25.5	14	28	44.5	4.5	2120	17	52	14	2.5	850	21500
429	A	Influenza	2300	25.5	40	4.8	44.5	15	205	13	52	23	2.5	850	45
429	A	IL1b	2900	25.5	18	67900	44.5	88	1120	20	52	13	10	8500	62
429	A	E.coli	10000	55	824	11300	548	70900	94700	1090	126	15	78	76000	21700
429	A	CD3+CD28	3100	311	212	80	471	16	11200	953	52	48	313	5200	713
429	A	LPS	25000	83	1020	11500	272	119000	104000	757	170	24	49	54000	36600
429	A	PolyIC	2100	25.5	64	15	44.5	312	94	7.9	1380	13	2.5	850	263
429	A	Null	4100	25.5	12	2.2	44.5	4.5	134	10	52	15	2.5	850	9.5
429	A	SEB	13000	414	709	963	4120	1290	64900	646	52	39	398	11000	1930
428	A	BCG	33000	108	309	3800	518	8230	252000	143	52	14	39	16000	4960
428	A	TNFa	3000	25.5	15	14	111	9.3	3420	43	52	15	5.7	6000	28100
428	A	C.albicans	68000	302	245	695	357	10200	481000	327	52	11	58	26000	5890
428	A	CD3+CD28	2200	174	258	19	301	29	5880	575	52	47	53	850	969
428	A	PolyIC	2100	25.5	60	10	44.5	245	145	8.3	865	19	2.5	850	181
428	A	LPS	6200	62	479	16100	415	89800	50700	601	137	12	37	48000	31200
428	A	Influenza	1800	25.5	108	2.2	44.5	25	245	20	52	13	2.5	850	75
428	A	IL1b	2800	25.5	15	76800	94	47	1040	13	52	20	16	7700	63
428	A	SEB	8100	604	1290	503	5560	1360	77200	862	52	46	292	8400	4110
428	A	IFNg	2600	55	14100	6.1	44.5	4.5	191	3.9	52	17	6.3	850	70
428	A	Null	2200	25.5	3.3	2.2	44.5	4.5	55	3.9	52	12	2.5	850	9.5
428	A	E.coli	7600	25.5	358	12500	329	53700	79600	1080	52	18	51	53000	21000
427	A	IL1b	2700	25.5	15	78300	130	4.5	94	11	52	21	13	7600	24
427	A	PolyIC	2700	25.5	23	2.2	44.5	128	75	3.9	686	17	2.5	2000	98
427	A	BCG	8900	172	21	4120	134	3810	129000	105	52	18	44	7600	5840
427	A	C.albicans	18000	113	40	141	262	474	87800	16	52	11	45	6500	658
427	A	SEB	6300	356	290	138	1800	406	33500	152	52	23	91	7400	2520
427	A	LPS	5100	25.5	249	14400	223	51600	52600	730	236	25	27	40000	16000
427	A	CD3+CD28	3800	1320	1180	81	1330	51	2770	646	52	67	118	3800	4740
427	A	Influenza	2900	25.5	24	2.2	44.5	4.5	93	3.9	52	14	2.5	850	53
427	A	Null	3600	25.5	10	2.2	44.5	4.5	15	3.9	52	16	2.5	850	9.5
427	A	TNFa	3400	25.5	17	15	44.5	4.5	1630	32	52	14	2.5	3600	27300
427	A	IFNg	2900	25.5	19200	8.1	44.5	4.5	19	8	52	17	5.8	850	60
427	A	E.coli	7400	58	347	12000	348	32100	69700	1700	215	15	48	54000	11100
426	A	PolyIC	5100	25.5	17	14	44.5	111	138	3.9	765	17	2.5	850	112
426	A	IL1b	5100	25.5	21	70400	137	14	479	3.9	52	16	14	7800	55
426	A	Null	5500	25.5	12	2.2	44.5	4.5	35	3.9	52	18	2.5	850	9.5
426	A	TNFa	4700	25.5	17	38	44.5	4.5	1880	50	52	18	2.5	3000	25100
426	A	C.albicans	93000	289	220	854	883	5590	392000	199	52	14	72	43000	5300
426	A	CD3+CD28	5400	25.5	26	6.4	44.5	4.5	617	3.9	52	36	2.5	2900	71
426	A	Influenza	5100	25.5	18	2.2	44.5	4.5	600	8.8	52	17	5.7	850	9.5
426	A	SEB	54000	286	268	496	2230	3040	115000	151	52	31	241	26000	3210
426	A	LPS	9300	25.5	291	8240	313	31300	48800	571	114	26	43	41000	13600
426	A	IFNg	4700	25.5	11600	4.5	44.5	4.5	89	9	52	16	5.2	4500	53
426	A	E.coli	11000	25.5	199	9290	214	16500	76000	917	52	20	35	39000	11800
426	A	BCG	30000	152	114	2300	300	5180	213000	202	52	19	62	18000	5680
425	A	Null	4100	25.5	8.1	2.2	44.5	4.5	131	3.9	52	10	2.5	850	9.5
425	A	LPS	7800	172	2340	35000	298	71200	50500	331	209	17	78	62000	36300
425	A	PolyIC	4000	25.5	173	55	44.5	341	475	17	1150	12	2.5	2400	307
425	A	C.albicans	172000	277	327	523	1180	8520	471000	128	52	26	124	49000	1480
425	A	E.coli	9600	163	1320	30300	384	66600	150000	739	52	22	101	54000	33400
425	A	BCG	22000	289	690	7670	619	16000	186000	460	52	18	74	31000	7030
425	A	SEB	23000	784	1360	1480	3010	4980	121000	729	52	61	442	14000	3160
425	A	Influenza	4300	57	107	10	111	25	964	22	52	14	5.2	850	121
425	A	IL1b	3900	25.5	26	53700	119	108	2350	17	52	11	12	7100	124
425	A	CD3+CD28	3800	720	1030	282	785	53	23500	1230	52	60	255	2500	5080
425	A	TNFa	4800	25.5	26	34	112	4.5	4580	27	52	9.3	8.9	2900	33600
425	A	IFNg	3900	25.5	13300	2.2	44.5	4.5	273	3.9	52	7	2.5	5400	96
413	A	IL1b	4800	25.5	25	57100	94	48	1550	22	52	20	19	9700	77
413	A	SEB	43000	1090	1900	1280	7230	8530	161000	1310	52	47	549	32000	5710
413	A	PolyIC	4400	25.5	170	47	44.5	689	309	3.9	2230	13	2.5	850	455
413	A	Null	5300	25.5	22	2.2	44.5	4.5	308	8.4	52	10	2.5	850	9.5
413	A	C.albicans	65000	963	799	1360	957	8370	390000	298	52	22	127	34000	8860
413	A	LPS	9600	87	1570	26900	480	139000	96900	2610	52	22	67	87000	61900
413	A	Influenza	4300	25.5	91	2.2	44.5	48	244	14	52	18	2.5	850	135
413	A	TNFa	5500	25.5	26	34	44.5	9.9	3030	39	52	19	2.5	4000	24200
413	A	E.coli	10000	153	1070	24500	601	82200	143000	4290	52	21	113	58000	34800
413	A	CD3+CD28	4700	25.5	111	26	44.5	27	1490	21	52	16	2.5	850	643
413	A	IFNg	5200	25.5	16900	5.4	44.5	4.5	157	3.9	52	21	2.5	850	113
413	A	BCG	13000	582	6510	14300	751	35800	270000	559	52	27	78	40000	31800
414	A	Null	2700	25.5	11	2.2	44.5	4.5	34	3.9	52	14	2.5	850	9.5
414	A	CD3+CD28	2000	116	72	12	212	17	1500	592	52	34	56	850	413
414	A	SEB	3000	765	765	138	3810	196	13900	923	52	47	181	3000	3480
414	A	LPS	4600	53	558	10600	137	77900	49700	488	118	23	37	36000	29800
414	A	C.albicans	50000	124	135	430	337	3530	235000	86	52	16	50	14000	1570
414	A	TNFa	2400	25.5	14	20	44.5	4.5	1800	83	52	20	2.5	850	25200
414	A	Influenza	2200	25.5	34	2.2	44.5	10	73	15	52	18	2.5	1700	41
414	A	E.coli	9600	70	499	10100	290	67300	92000	1080	163	24	69	45000	28700
414	A	IL1b	2200	57	13	58300	229	18	213	16	52	22	9.2	6800	58
414	A	PolyIC	2100	25.5	84	6.8	44.5	191	95	3.9	1260	21	2.5	850	153
414	A	IFNg	2200	25.5	15200	2.2	NA	4.5	97	NA	52	28	2.5	3600	57
414	A	BCG	11000	109	207	3470	399	2840	129000	67	52	16	47	16000	4780
415	A	CD3+CD28	2600	680	1030	130	861	258	28800	1150	52	88	377	2400	3820
415	A	Null	3600	25.5	8.7	2.2	44.5	4.5	271	10	52	25	2.5	850	9.5
415	A	C.albicans	63000	135	181	365	639	2830	204000	48	52	15	99	36000	1210
415	A	E.coli	6200	131	662	26100	398	107000	171000	3950	156	15	113	53000	42600
415	A	SEB	13000	1030	2210	1510	5150	7260	182000	689	371	61	538	12000	7820
415	A	BCG	14000	168	152	4250	283	15100	174000	431	52	17	58	23000	5480
415	A	TNFa	3000	25.5	22	51	44.5	23	10800	23	52	18	6.6	3800	26000
415	A	IFNg	3000	25.5	15400	2.2	44.5	13	628	3.9	52	21	2.5	2300	110
415	A	IL1b	3200	25.5	13	55900	44.5	128	3590	17	52	17	9.9	6300	191
415	A	PolyIC	2700	25.5	70	24	44.5	360	559	3.9	1250	13	2.5	850	232
415	A	Influenza	2800	25.5	50	2.2	44.5	24	682	12	52	14	2.5	850	40
415	A	LPS	6800	80	525	12900	326	79400	83500	1540	159	13	60	33000	18400
416	A	LPS	8300	25.5	154	5190	243	41700	36100	297	52	16	17	25000	19000
416	A	Influenza	3800	25.5	59	2.2	44.5	27	77	3.9	52	11	2.5	850	53
416	A	BCG	31000	208	143	7470	457	8050	199000	166	52	12	47	27000	8650
416	A	C.albicans	180000	469	229	710	1090	9340	521000	72	52	14	62	50000	4390
416	A	CD3+CD28	3700	126	105	14	170	20	1430	823	52	33	121	850	358
416	A	IL1b	3600	25.5	22	86500	170	53	1410	12	52	19	17	6200	72
416	A	Null	4000	25.5	3.3	2.2	149	9.2	17	10	52	13	2.5	850	9.5
416	A	E.coli	18000	25.5	160	11000	501	70300	106000	1410	52	13	60	63000	28500
416	A	SEB	53000	289	764	558	4740	4780	127000	761	52	46	304	20000	2530
416	A	IFNg	2600	25.5	9150	2.2	44.5	4.5	30	3.9	52	8.6	2.5	850	29
416	A	TNFa	3500	25.5	18	17	44.5	4.5	1560	36	52	14	2.5	3500	28100
416	A	PolyIC	3200	25.5	91	6.9	44.5	229	102	3.9	597	8.6	2.5	850	150
417	A	CD3+CD28	1500	165	363	50	231	13	11100	448	52	33	54	850	1130
417	A	LPS	7900	66	245	14300	196	57200	72100	1540	52	22	50	43000	14400
417	A	Influenza	1700	25.5	31	2.2	44.5	18	70	8.1	52	15	2.5	850	30
417	A	BCG	36000	80	123	2080	354	4050	196000	230	52	23	46	24000	1180
417	A	C.albicans	203000	133	142	360	634	6770	480000	89	52	22	38	45000	955
417	A	IL1b	1400	25.5	3.3	55700	97	24	376	12	52	21	6.6	3200	19
417	A	Null	2200	25.5	3.3	2.2	44.5	4.5	19	10	52	23	2.5	850	9.5
417	A	TNFa	2000	25.5	11	15	44.5	4.5	2570	51	52	22	2.5	4200	21800
417	A	E.coli	8900	57	167	11000	220	40600	103000	1220	52	10	39	37000	16500
417	A	SEB	70000	302	662	431	2430	1930	168000	388	52	43	220	33000	2160
417	A	PolyIC	1500	25.5	121	63	44.5	330	112	3.9	1530	18	2.5	850	328
417	A	IFNg	2000	25.5	19700	2.2	44.5	4.5	44	11	52	21	2.5	850	51
418	A	C.albicans	133000	137	187	1720	526	19000	832000	117	52	22	40	42000	5790
418	A	SEB	15000	203	774	3350	1820	4670	387000	101	52	32	158	9600	7180
418	A	BCG	70000	88	124	2380	674	6640	284000	190	52	22	42	35000	1620
418	A	IL1b	3200	25.5	17	62500	169	138	2090	28	52	16	32	8400	77
418	A	PolyIC	NA	25.5	NA	NA	44.5	NA	NA	3.9	368	13	2.5	850	NA
418	A	CD3+CD28	2300	155	758	327	950	43	59600	548	52	71	228	7300	1970
418	A	TNFa	5700	25.5	22	100	115	14	19000	23	52	20	9.8	8400	27200
418	A	Null	2700	25.5	10	2.2	44.5	4.5	205	15	52	19	2.5	850	9.5
418	A	LPS	35000	78	206	11400	460	64900	102000	436	52	27	45	41000	21400
418	A	Influenza	1700	25.5	18	2.2	44.5	4.5	194	3.9	52	5.2	2.5	850	9.5
418	A	E.coli	37000	80	157	12900	795	46700	185000	1770	52	22	67	52000	18100
418	A	IFNg	2200	25.5	17400	8.1	44.5	4.5	255	8.7	52	17	2.5	5000	73
419	A	LPS	6900	63	686	5830	227	39000	38100	367	108	16	31	39000	18200
419	A	CD3+CD28	3700	384	422	27	433	22	11700	1020	52	51	81	4600	1970
419	A	BCG	33000	225	334	5140	627	8940	260000	225	52	18	48	25000	12500
419	A	Null	4200	25.5	21	2.2	44.5	4.5	46	3.9	52	5.5	2.5	850	9.5
419	A	PolyIC	4300	25.5	45	9.5	44.5	101	53	3.9	247	16	2.5	2500	98
419	A	IL1b	4400	25.5	24	57200	44.5	51	793	12	52	15	10	6300	91
419	A	SEB	8700	1090	1860	683	5950	1130	46100	1270	52	50	305	13000	9790
419	A	Influenza	3700	25.5	52	2.2	44.5	18	205	11	52	14	2.5	850	70
419	A	C.albicans	68000	149	197	297	630	1330	260000	50	52	16	69	34000	1740
419	A	TNFa	4600	25.5	44	36	160	4.5	2620	22	52	20	6	5500	28800
419	A	E.coli	10000	96	843	9210	384	53200	88200	1040	52	12	48	47000	26800
419	A	IFNg	3700	25.5	19300	4.7	44.5	4.5	83	3.9	52	15	2.5	3200	62
420	A	C.albicans	99000	790	358	1010	660	8130	461000	279	52	28	91	37000	5970
420	A	CD3+CD28	3200	25.5	11	2.2	44.5	4.5	150	10	52	19	2.5	850	9.5
420	A	LPS	6200	91	1050	11700	318	45000	29300	381	417	20	41	71000	30600
420	A	Null	5200	25.5	13	2.2	44.5	4.5	66	3.9	52	14	2.5	850	9.5
420	A	E.coli	4900	83	628	16300	249	45400	88900	1550	240	24	54	76000	36600
420	A	PolyIC	2400	25.5	41	6	44.5	151	231	3.9	1180	2.45	2.5	850	120
420	A	IL1b	3900	25.5	19	64400	186	18	797	8.7	52	13	59	10000	50
420	A	SEB	36000	238	688	664	2000	1910	84600	343	216	57	155	13000	1930
420	A	IFNg	3000	25.5	12100	4.9	44.5	4.5	83	3.9	52	16	2.5	2700	39
420	A	TNFa	4100	25.5	18	24	44.5	4.5	3450	30	52	16	5.4	3200	23500
420	A	BCG	12000	136	98	5170	341	7360	142000	563	52	19	68	28000	4030
420	A	Influenza	4200	25.5	34	8.3	44.5	14	262	13	52	16	2.5	2200	88
421	A	E.coli	5500	94	1090	13200	372	35800	39100	674	52	20	57	41000	15400
421	A	IL1b	3800	25.5	14	65500	44.5	18	326	10	52	18	10	8300	52
421	A	Null	4900	25.5	17	2.2	44.5	4.5	48	3.9	52	14	2.5	850	9.5
421	A	SEB	4500	499	630	308	2270	349	27000	625	52	29	173	4200	2130
421	A	C.albicans	38000	436	246	353	597	4060	205000	106	52	19	75	28000	2320
421	A	LPS	6700	84	1130	12800	312	53100	31000	380	202	18	41	40000	17900
421	A	IFNg	3900	25.5	17000	2.2	44.5	4.5	17	3.9	52	14	2.5	2300	46
421	A	CD3+CD28	4700	275	372	29	827	18	3530	1210	52	33	103	850	1550
421	A	BCG	8900	165	224	2930	313	4580	118000	69	52	13	47	12000	7620
421	A	TNFa	3600	25.5	22	17	44.5	4.5	832	49	52	16	2.5	3600	22700
421	A	Influenza	4300	25.5	59	2.2	44.5	15	342	12	52	25	2.5	850	116
421	A	PolyIC	4300	25.5	67	9.8	44.5	252	83	3.9	1320	18	2.5	850	271
422	A	IL1b	5100	25.5	22	62900	194	57	1280	9.5	52	11	8.5	5600	72
422	A	CD3+CD28	4000	1090	1290	161	1010	55	7980	1330	52	219	276	2000	4070
422	A	SEB	9300	1300	1790	711	4520	1270	61100	858	107	112	505	14000	6830
422	A	PolyIC	4600	25.5	231	70	44.5	812	748	3.9	4490	11	2.5	850	839
422	A	C.albicans	42000	1020	1870	1190	897	12900	283000	484	52	29	190	27000	11000
422	A	IFNg	4800	25.5	16100	5.2	44.5	4.5	152	3.9	52	7.9	2.5	3700	69
422	A	TNFa	5600	25.5	25	21	44.5	4.5	2660	28	52	15	2.5	2800	22200
422	A	BCG	11000	146	518	2780	227	3630	157000	54	52	16	53	12000	11100
422	A	E.coli	7200	94	2410	9910	338	36700	51400	971	304	18	97	50000	17500
422	A	Null	4700	25.5	11	2.2	44.5	4.5	47	3.9	52	13	2.5	850	9.5
422	A	Influenza	4700	25.5	58	2.2	44.5	26	655	13	52	17	2.5	850	101
422	A	LPS	7900	77	2520	18400	322	79200	43700	549	365	20	42	54000	37600
423	A	IFNg	15000	25.5	19300	15	143	4.5	172	10	52	17	2.5	6500	131
423	A	PolyIC	14000	25.5	116	118	124	432	331	9.6	1700	16	2.5	7900	487
423	A	CD3+CD28	15000	2020	1330	302	5960	87	36200	3640	52	510	488	12000	11400
423	A	IL1b	12000	25.5	53	66600	242	75	4310	17	52	14	21	15000	100
423	A	LPS	34000	63	268	16200	491	99800	107000	1180	117	23	55	94000	39100
423	A	SEB	33000	1630	1480	1010	14000	2150	167000	1540	52	242	564	24000	11400
423	A	C.albicans	303000	808	267	1450	678	38600	832000	421	52	18	65	42000	7750
423	A	E.coli	56000	102	331	19600	953	101000	248000	2310	113	23	92	94000	41200
423	A	Influenza	12000	25.5	46	11	152	4.5	1220	3.9	52	11	2.5	5500	32
423	A	BCG	89000	264	135	10000	554	11700	505000	363	52	24	36	45000	12000
423	A	TNFa	14000	25.5	63	39	179	9.2	4950	38	52	15	14	9700	31800
423	A	Null	12000	25.5	53	11	123	4.5	176	3.9	52	9.8	2.5	5400	21
424	A	E.coli	6900	76	478	19300	395	70300	116000	2250	128	19	73	60000	42600
424	A	PolyIC	3100	25.5	243	110	44.5	636	133	9.7	3820	8.9	2.5	850	638
424	A	IL1b	3500	25.5	15	70900	44.5	34	812	15	52	13	7.3	3600	37
424	A	Null	3500	25.5	10	2.2	44.5	4.5	28	3.9	52	14	2.5	850	9.5
424	A	IFNg	3800	25.5	17800	2.2	44.5	4.5	33	3.9	52	17	2.5	850	71
424	A	SEB	20000	748	2830	2280	5410	10100	112000	873	52	48	315	19000	5840
424	A	LPS	6400	59	654	11900	235	66600	40600	556	173	15	43	34000	26300
424	A	Influenza	3300	25.5	63	4.8	44.5	28	249	13	52	15	2.5	850	75
424	A	BCG	30000	394	606	9820	514	26300	276000	670	52	23	70	32000	16600
424	A	C.albicans	56000	287	169	471	565	7800	292000	115	52	17	67	21000	3110
424	A	TNFa	4700	25.5	24	27	44.5	4.5	2900	32	52	17	2.5	3200	30700
424	A	CD3+CD28	2900	422	1250	211	1420	61	5030	958	52	49	168	850	3200
412	A	LPS	5500	71	420	12400	330	73200	63700	400	52	18	44	39000	32400
412	A	TNFa	2700	25.5	21	8.8	44.5	4.5	2260	23	52	20	2.5	2100	26000
412	A	C.albicans	101000	1280	485	3080	878	22000	536000	213	52	24	108	32000	14600
412	A	SEB	5400	959	709	195	3850	2680	48100	631	52	50	246	4700	3880
412	A	PolyIC	2500	25.5	96	48	44.5	441	261	8.2	1790	17	2.5	850	414
412	A	IFNg	2100	25.5	15600	2.2	44.5	4.5	47	3.9	52	15	2.5	850	40
412	A	IL1b	2500	25.5	16	71100	95	24	883	20	52	19	9.4	8500	42
412	A	Influenza	2100	25.5	24	2.2	44.5	14	169	3.9	52	18	2.5	850	52
412	A	E.coli	12000	59	205	13300	199	82100	134000	1470	52	19	52	57000	24800
412	A	Null	2400	25.5	3.3	2.2	44.5	4.5	41	3.9	52	15	2.5	850	9.5
412	A	CD3+CD28	2100	872	453	58	952	58	10100	1210	52	93	120	3900	3460
412	A	BCG	24000	665	983	5130	1470	22500	308000	329	52	31	95	39000	13500
411	A	PolyIC	1500	25.5	68	20	44.5	388	304	3.9	1540	7.7	2.5	850	386
411	A	Influenza	1400	25.5	83	2.2	44.5	34	385	16	52	9.4	2.5	850	136
411	A	Null	1500	25.5	3.3	2.2	44.5	4.5	299	3.9	52	2.45	2.5	850	9.5
411	A	E.coli	14000	25.5	124	9610	375	28400	59200	1050	52	14	31	32000	10500
411	A	IL1b	2200	25.5	14	74100	129	58	1510	9.2	52	15	17	5300	58
411	A	SEB	1500	182	192	105	895	50	3500	173	52	24	32	850	1070
411	A	BCG	28000	318	122	11100	201	9530	205000	79	52	10	45	18000	12800
411	A	CD3+CD28	1200	149	65	7.5	244	4.5	2420	342	52	57	32	850	997
411	A	IFNg	1000	25.5	12000	5.4	44.5	4.5	101	3.9	52	7.8	2.5	850	37
411	A	LPS	8100	52	151	14400	196	67400	62100	751	52	12	45	28000	22200
411	A	TNFa	2200	25.5	19	85	44.5	4.5	8420	25	52	13	9.7	4300	26700
411	A	C.albicans	19000	174	76	262	422	991	134000	29	52	12	54	15000	3630
410	A	PolyIC	5400	25.5	44	54	44.5	255	204	9.2	1940	13	2.5	850	238
410	A	E.coli	13000	25.5	95	10900	297	54600	106000	1500	52	11	63	38000	30900
410	A	BCG	40000	255	194	4600	NA	16000	228000	NA	52	18	77	26000	4030
410	A	SEB	59000	396	598	509	2600	6020	109000	481	52	36	316	34000	1650
410	A	IFNg	4600	25.5	8750	2.2	44.5	4.5	115	3.9	52	14	2.5	850	64
410	A	C.albicans	70000	569	291	972	537	10600	347000	262	52	17	148	29000	5590
410	A	IL1b	10000	25.5	61	63100	190	1220	20300	97	52	15	25	14000	259
410	A	TNFa	7900	25.5	43	48	146	4.5	4150	14	52	11	9.5	7400	35600
410	A	Influenza	6100	25.5	42	2.2	44.5	11	197	3.9	52	10	2.5	850	44
410	A	CD3+CD28	5500	297	398	86	284	42	12000	572	52	34	166	850	2020
410	A	LPS	14000	25.5	143	9100	273	43600	50900	523	52	16	42	34000	14300
410	A	Null	6900	25.5	25	2.2	44.5	4.5	170	3.9	52	11	2.5	850	9.5
409	A	TNFa	14000	25.5	73	56	121	11	15400	24	52	20	16	10000	28800
409	A	SEB	94000	1000	909	1030	6840	4550	274000	536	52	170	566	38000	5500
409	A	LPS	48000	66	589	8320	271	54500	136000	641	52	20	46	56000	16800
409	A	E.coli	49000	123	985	6950	645	51600	201000	1630	52	24	94	53000	14900
409	A	IFNg	9700	25.5	8850	6.9	44.5	4.5	90	9.6	52	21	5.7	3800	40
409	A	C.albicans	246000	1790	2240	2560	1370	46700	832000	677	142	20	76	77000	17200
409	A	Null	12000	25.5	25	11	44.5	4.5	136	3.9	52	13	2.5	850	24
409	A	BCG	47000	141	511	2340	476	6560	255000	68	52	17	47	30000	4410
409	A	IL1b	11000	25.5	35	70200	190	262	6850	30	52	21	41	9100	64
409	A	Influenza	11000	25.5	72	45	93	4.5	1730	13	52	15	2.5	3000	58
409	A	PolyIC	10000	25.5	176	60	115	558	597	8.7	2790	14	2.5	2600	436
409	A	CD3+CD28	9300	25.5	25	6.2	44.5	4.5	150	9.4	52	18	2.5	2200	31
408	A	TNFa	2200	25.5	22	27	44.5	4.5	4280	31	52	12	5.5	3400	19500
408	A	PolyIC	2000	25.5	152	33	44.5	258	323	3.9	1440	19	2.5	850	284
408	A	SEB	5800	673	1110	571	4030	1170	77800	945	52	68	240	5800	5710
408	A	IL1b	1800	25.5	9.1	45400	130	42	1030	11	52	12	35	6500	55
408	A	IFNg	1700	25.5	14000	2.2	44.5	4.5	270	3.9	52	18	2.5	850	64
408	A	CD3+CD28	2200	25.5	21	4.9	44.5	4.5	1550	11	52	22	2.5	850	121
408	A	Null	2400	25.5	7.9	2.2	44.5	4.5	110	3.9	52	16	2.5	850	9.5
408	A	Influenza	2100	25.5	33	2.2	44.5	13	275	9.5	52	10	2.5	850	39
408	A	LPS	4800	89	2040	12500	332	46300	45500	800	266	22	53	48000	19700
408	A	E.coli	4200	63	931	15300	206	49100	72100	2130	52	14	61	50000	16700
408	A	C.albicans	154000	234	246	518	654	8810	418000	128	52	21	73	42000	2650
408	A	BCG	22000	139	133	3440	250	13600	292000	385	52	19	65	17000	4070
407	A	IFNg	3700	25.5	15000	5.8	44.5	4.5	22	10	52	29	2.5	3800	80
407	A	TNFa	3900	25.5	22	26	44.5	4.5	1760	57	52	19	2.5	4700	25000
407	A	LPS	6200	85	545	10200	350	64600	60900	358	195	21	44	37000	34700
407	A	Influenza	4600	25.5	10	2.2	44.5	4.5	1450	3.9	52	12	2.5	2300	9.5
407	A	PolyIC	3600	25.5	174	71	144	549	99	8.8	3200	18	2.5	850	707
407	A	C.albicans	53000	658	239	747	706	8990	451000	143	52	30	83	28000	5810
407	A	BCG	18000	471	780	7700	536	21000	272000	471	52	35	87	31000	12800
407	A	IL1b	3500	25.5	16	58300	176	42	955	15	52	21	11	4400	47
407	A	Null	4000	25.5	11	2.2	44.5	4.5	54	3.9	52	14	2.5	850	9.5
407	A	E.coli	17000	117	302	6630	436	39000	180000	988	52	28	76	35000	17500
407	A	SEB	40000	538	769	1500	4460	7430	180000	462	52	53	376	20000	5260
407	A	CD3+CD28	4000	263	634	26	392	28	8110	645	52	77	60	2800	2040
406	A	TNFa	2700	25.5	16	50	44.5	4.5	6210	20	52	17	6.1	2200	25700
406	A	IFNg	1300	25.5	11300	2.2	44.5	4.5	361	3.9	52	9.7	2.5	850	66
406	A	PolyIC	1400	25.5	360	73	44.5	380	285	9.6	1630	11	2.5	850	458
406	A	CD3+CD28	1700	198	191	107	599	39	15700	754	52	69	125	2800	1020
406	A	IL1b	1800	25.5	15	77700	44.5	73	2540	12	52	13	9.8	6100	64
406	A	SEB	21000	464	1230	1560	3000	4090	123000	288	52	48	164	13000	2070
406	A	LPS	4700	108	671	21100	314	113000	89200	1910	106	18	59	59000	57300
406	A	Influenza	1200	25.5	85	2.2	44.5	12	574	8.7	52	18	2.5	850	83
406	A	C.albicans	70000	1380	716	1670	713	16300	780000	565	52	27	70	25000	12700
406	A	E.coli	6400	87	428	24000	507	72400	174000	3120	52	20	60	62000	48300
406	A	Null	1800	25.5	3.3	2.2	44.5	4.5	455	8	52	17	2.5	850	9.5
406	A	BCG	15000	264	519	7510	247	24700	272000	618	52	24	78	24000	7030
405	A	IFNg	5500	25.5	16000	12	168	4.5	89	14	52	23	6.1	4100	100
405	A	C.albicans	37000	25.5	66	213	441	228	163000	15	52	13	45	18000	885
405	A	BCG	48000	150	188	5180	308	7780	205000	352	52	21	66	27000	5340
405	A	E.coli	17000	25.5	107	10500	235	60300	76900	1330	52	15	45	65000	41000
405	A	Null	5400	25.5	21	2.2	44.5	4.5	64	3.9	52	9.5	2.5	850	9.5
405	A	TNFa	5800	25.5	38	22	94	4.5	2130	47	52	24	5.6	6900	32600
405	A	SEB	37000	94	196	469	1120	970	63000	149	52	17	96	20000	854
405	A	CD3+CD28	4900	101	154	18	219	9.7	5770	301	52	24	28	2600	604
405	A	LPS	10000	58	421	10700	465	85500	40400	663	235	21	48	56000	52600
405	A	PolyIC	4100	25.5	7.5	10	44.5	41	50	3.9	197	9.9	2.5	850	30
405	A	Influenza	4700	25.5	27	6.2	44.5	4.5	185	11	52	18	2.5	1700	48
405	A	IL1b	4100	25.5	17	67400	44.5	4.5	339	3.9	52	12	27	4100	9.5
404	A	BCG	44000	166	141	4830	436	7000	170000	124	52	30	53	27000	3860
404	A	E.coli	28000	137	355	15900	504	43000	98900	1230	117	27	69	69000	17400
404	A	PolyIC	3100	25.5	21	5.6	44.5	73	118	9	608	27	2.5	3200	97
404	A	TNFa	3400	25.5	14	18	44.5	4.5	1660	51	52	21	2.5	3900	23500
404	A	LPS	9700	86	399	26900	352	89900	78800	730	174	24	44	56000	36300
404	A	Influenza	2400	25.5	8.5	2.2	44.5	4.5	450	13	52	28	2.5	850	9.5
404	A	CD3+CD28	2800	138	235	45	401	13	2850	508	52	28	33	2200	1440
404	A	IL1b	2600	25.5	8.7	71800	44.5	42	1060	13	52	11	2.5	1800	25
404	A	IFNg	3400	62	12200	7.8	44.5	4.5	52	17	52	34	5	4900	82
404	A	SEB	7300	250	409	129	1930	112	23600	337	52	34	92	5100	1620
404	A	C.albicans	48000	140	106	255	308	682	290000	57	52	20	37	23000	1220
404	A	Null	3100	25.5	3.3	2.2	44.5	4.5	37	3.9	52	22	2.5	850	9.5
403	A	Influenza	2600	25.5	30	2.2	44.5	4.5	64	8.8	52	12	2.5	850	22
403	A	SEB	2700	260	556	208	1810	153	4310	260	52	15	62	850	977
403	A	C.albicans	9800	113	77	408	309	798	111000	32	52	13	29	10000	1230
403	A	Null	4200	25.5	12	6.4	44.5	4.5	84	3.9	52	12	2.5	850	9.5
403	A	IL1b	2700	25.5	3.3	54500	100	25	881	11	52	11	30	5500	24
403	A	IFNg	3000	25.5	14600	8.8	111	4.5	17	3.9	52	18	8.1	3500	60
403	A	LPS	4600	25.5	643	6720	241	34900	34000	461	52	14	35	38000	14000
403	A	CD3+CD28	2900	162	309	63	702	9.9	3150	515	52	24	53	850	1150
403	A	E.coli	5100	91	935	20300	284	44700	77500	1300	52	18	53	57000	21500
403	A	PolyIC	3000	25.5	47	11	116	129	78	8	619	8.6	2.5	850	116
403	A	TNFa	3000	25.5	15	14	44.5	4.5	2200	19	52	14	2.5	2900	22300
403	A	BCG	6600	104	303	3070	396	7150	141000	220	52	13	56	17000	4150
402	A	Null	3900	25.5	9.5	2.2	44.5	4.5	215	3.9	52	14	2.5	850	9.5
402	A	IFNg	3900	25.5	9550	7.1	44.5	4.5	536	3.9	52	17	2.5	4700	84
402	A	LPS	6300	53	313	33600	340	116000	35100	400	52	22	42	46000	50800
402	A	C.albicans	159000	305	173	1150	698	13700	454000	131	52	17	47	38000	5390
402	A	PolyIC	3900	25.5	94	28	44.5	411	475	10	1990	20	2.5	2300	255
402	A	CD3+CD28	4500	25.5	12	2.2	44.5	4.5	312	3.9	52	14	2.5	850	21
402	A	BCG	51000	136	144	8780	465	23700	274000	531	52	22	47	35000	6280
402	A	IL1b	5400	25.5	23	78700	115	66	2980	15	52	18	15	9000	63
402	A	SEB	44000	355	835	3010	2570	9630	200000	237	52	28	120	22000	6300
402	A	Influenza	3200	25.5	41	6.3	44.5	41	555	3.9	52	11	2.5	850	48
402	A	E.coli	7900	52	269	34900	314	111000	114000	1400	52	15	71	64000	63400
402	A	TNFa	4400	25.5	22	60	44.5	10	10400	25	52	17	14	4000	26800
299	B	TNFa	3100	25.5	15	627	44.5	20	4330	11	52	6	6.8	3900	34700
299	B	LPS	7200	25.5	557	9330	416	46900	42000	770	52	13	35	35000	12600
299	B	Influenza	3000	25.5	26	2.2	44.5	13	79	3.9	52	8.9	2.5	850	19
299	B	IL1b	3400	25.5	19	68100	168	14	517	9.9	52	6.2	6.1	4900	38
299	B	CD3+CD28	2500	183	199	63	317	29	3760	734	52	78	76	850	708
299	B	SEB	6500	642	2350	638	2810	2530	58600	831	280	54	192	11000	3190
299	B	IFNg	2700	25.5	13000	5	44.5	4.5	54	3.9	52	5.8	2.5	850	63
299	B	PolyIC	3300	25.5	271	29	44.5	290	159	3.9	1230	7.5	2.5	850	210
299	B	BCG	31000	253	1120	11600	598	22400	338000	614	52	14	65	33000	9120
299	B	Null	4800	25.5	8.6	2.2	44.5	4.5	38	3.9	52	8.7	2.5	850	9.5
299	B	C.albicans	85000	958	1040	2280	438	15500	506000	567	52	6.5	48	39000	9360
299	B	E.coli	11000	69	736	25000	354	68300	99100	3110	52	13	47	46000	29100
399	B	CD3+CD28	2700	25.5	9.5	2.2	44.5	4.5	59	3.9	52	13	2.5	850	9.5
399	B	Null	3400	25.5	7	2.2	44.5	4.5	15	8.1	52	13	2.5	850	9.5
399	B	Influenza	2400	25.5	16	2.2	44.5	4.5	50	3.9	52	15	2.5	850	9.5
399	B	SEB	24000	287	390	367	3350	871	61000	866	52	56	213	13000	1010
399	B	LPS	33000	63	247	11200	393	77800	96200	1060	52	16	49	46000	20500
399	B	E.coli	35000	25.5	140	10300	255	47600	93400	2600	52	15	41	43000	14800
399	B	IL1b	2400	25.5	14	73600	44.5	13	432	3.9	52	13	26	6700	32
399	B	BCG	74000	308	154	7790	532	8650	297000	260	52	19	55	37000	9930
399	B	TNFa	3400	25.5	17	731	44.5	12	7510	54	52	13	8.7	3900	28100
399	B	C.albicans	689000	578	149	1510	627	67800	832000	251	52	17	36	54000	5000
399	B	IFNg	2400	25.5	14200	2.2	44.5	4.5	47	3.9	52	22	2.5	850	55
399	B	PolyIC	2600	25.5	137	55	44.5	1140	259	7.9	3800	11	2.5	3800	845
499	B	C.albicans	159000	279	401	984	625	17300	469000	268	52	16	49	46000	4190
499	B	IL1b	2800	25.5	13	70300	44.5	32	514	12	52	23	33	4800	29
499	B	Influenza	3000	25.5	14	2.2	44.5	4.5	217	3.9	52	14	2.5	850	9.5
499	B	LPS	7000	71	649	16000	330	57400	50500	543	135	15	38	43000	18600
499	B	SEB	40000	279	333	497	2130	2510	99300	440	52	54	244	16000	1690
499	B	CD3+CD28	3100	25.5	11	5.2	44.5	4.5	75	8.3	52	18	2.5	850	9.5
499	B	E.coli	17000	69	190	6690	349	21800	60200	518	52	17	59	34000	15200
499	B	BCG	32000	74	98	2760	215	2880	123000	96	52	17	57	23000	2160
499	B	Null	4100	25.5	9.7	2.2	44.5	4.5	52	3.9	52	17	2.5	850	9.5
499	B	PolyIC	2700	25.5	171	36	44.5	251	182	3.9	1320	17	2.5	850	257
499	B	TNFa	3600	25.5	28	633	44.5	17	3650	53	52	21	6.1	4400	26300
499	B	IFNg	2900	25.5	13700	2.2	44.5	4.5	153	3.9	52	20	2.5	850	82
5096	B	LPS	4300	83	2760	16000	421	82000	56800	344	333	25	66	60000	27800
5096	B	SEB	3100	341	859	132	2760	130	18900	493	52	38	182	5400	2670
5096	B	IFNg	2700	25.5	14700	2.2	44.5	4.5	80	12	52	25	2.5	3300	64
5096	B	C.albicans	178000	209	206	748	1190	17200	333000	178	52	30	79	50000	5710
5096	B	BCG	32000	279	488	9560	231	11000	217000	94	52	24	55	23000	11700
5096	B	Influenza	2300	25.5	31	2.2	44.5	4.5	28	11	52	21	2.5	850	21
5096	B	CD3+CD28	2600	62	91	6.4	44.5	4.5	1350	452	52	22	66	850	217
5096	B	Null	3000	25.5	13	2.2	44.5	4.5	24	9.5	52	20	2.5	850	9.5
5096	B	TNFa	3200	25.5	19	639	117	13	3570	29	52	30	2.5	2800	20700
5096	B	E.coli	3900	81	1780	21100	324	80800	97500	809	390	30	50	95000	41400
5096	B	IL1b	2800	53	22	80300	189	50	776	19	52	28	15	9300	60
5096	B	PolyIC	2300	25.5	47	22	44.5	218	102	11	1350	19	2.5	850	154
100	B	IFNg	8500	25.5	12400	6.9	44.5	4.5	26	10	52	20	7.5	3900	49
100	B	Null	9500	25.5	14	6.7	96	4.5	39	9.9	52	14	2.5	4300	9.5
100	B	SEB	11000	534	797	270	4740	273	41400	607	52	37	309	13000	3190
100	B	CD3+CD28	7800	759	1260	104	1620	29	3200	1530	52	73	480	5800	5290
100	B	TNFa	8800	25.5	35	598	160	17	NA	34	52	23	6.6	8500	27300
100	B	IL1b	7100	25.5	31	62900	327	47	2380	13	52	16	12	13000	50
100	B	Influenza	6800	53	138	22	343	9.9	218	35	52	17	2.5	8300	236
100	B	E.coli	40000	80	175	2120	427	12700	59300	761	52	28	68	34000	4820
100	B	LPS	24000	60	134	5650	246	22400	67300	648	52	17	37	34000	14000
100	B	BCG	69000	150	227	4420	608	5790	223000	72	52	26	64	31000	5750
100	B	PolyIC	7000	25.5	55	74	44.5	306	196	3.9	1380	10	2.5	5000	307
100	B	C.albicans	144000	609	366	1090	1090	11800	541000	206	52	20	67	41000	4620
200	B	IFNg	2500	25.5	12200	7.2	44.5	4.5	478	3.9	52	12	2.5	2400	112
200	B	PolyIC	3000	25.5	77	19	44.5	351	335	10	1250	18	2.5	2500	355
200	B	TNFa	8100	25.5	36	685	44.5	80	21200	23	52	15	20	8100	23600
200	B	Influenza	2400	25.5	21	2.2	44.5	15	486	11	52	11	2.5	850	43
200	B	IL1b	2600	25.5	29	24900	44.5	159	3020	16	52	8.3	14	6600	108
200	B	CD3+CD28	2000	175	116	39	157	31	5820	495	52	45	343	850	823
200	B	SEB	12000	467	444	357	3090	1160	69700	452	52	35	457	17000	2000
200	B	LPS	8500	54	260	13300	315	51200	95800	728	52	17	49	50000	19100
200	B	C.albicans	172000	366	179	661	645	14900	616000	220	52	13	63	27000	2960
200	B	Null	4400	25.5	18	6.6	44.5	4.5	522	15	52	20	2.5	850	20
200	B	BCG	59000	341	455	8140	655	26200	349000	619	52	14	123	35000	7230
200	B	E.coli	15000	129	397	20600	655	71000	204000	2340	52	21	98	79000	25400
300	B	PolyIC	2900	25.5	58	42	44.5	365	132	12	1330	18	2.5	850	296
300	B	TNFa	5100	25.5	12	583	44.5	55	13700	24	52	17	12	3600	19800
300	B	SEB	3200	517	1110	123	4850	236	25500	1130	52	38	299	5600	3420
300	B	Null	4600	25.5	17	2.2	44.5	4.5	295	3.9	52	18	2.5	2100	9.5
300	B	IL1b	3300	25.5	16	76100	44.5	290	10700	34	52	12	16	9100	94
300	B	C.albicans	202000	599	533	2540	1480	39700	832000	417	52	25	134	46000	13200
300	B	Influenza	2600	25.5	54	2.2	119	16	216	26	52	15	2.5	1700	79
300	B	BCG	38000	163	294	6000	588	10400	306000	219	52	27	35	22000	5740
300	B	IFNg	3100	25.5	16100	4.6	44.5	4.5	245	11	52	19	2.5	1800	115
300	B	E.coli	13000	67	267	21900	348	80900	99900	2450	52	16	45	60000	33500
300	B	LPS	5700	25.5	448	32900	341	120000	53800	1120	111	14	63	60000	48000
300	B	CD3+CD28	3000	325	515	77	1480	70	12800	1560	52	63	176	6000	2500
400	B	IL1b	2600	25.5	14	61600	NA	4.5	173	NA	52	19	20	6600	24
400	B	CD3+CD28	3300	409	487	67	377	13	3180	739	52	52	139	850	2560
400	B	LPS	5300	25.5	783	13600	201	64200	44300	657	165	18	35	37000	25500
400	B	SEB	2700	1010	2160	427	2740	120	18800	869	52	36	235	4100	5800
400	B	PolyIC	2800	25.5	71	38	44.5	264	108	3.9	1100	18	2.5	850	228
400	B	IFNg	3500	25.5	15100	6.2	44.5	4.5	108	10	52	23	5.6	5400	92
400	B	C.albicans	229000	177	193	519	545	6580	439000	103	52	22	50	48000	2010
400	B	Null	4700	57	16	2.2	44.5	4.5	18	15	52	22	2.5	850	9.5
400	B	BCG	21000	186	199	7940	370	7620	253000	110	52	22	88	14000	9940
400	B	E.coli	6300	53	954	18200	216	55600	74200	1770	130	13	44	63000	37800
400	B	Influenza	3000	25.5	16	2.2	44.5	4.5	62	9.1	52	19	2.5	850	9.5
400	B	TNFa	3200	25.5	19	634	44.5	4.5	1650	57	52	14	2.5	5800	15100
500	B	Null	3200	25.5	3.3	7.1	44.5	4.5	64	11	52	13	2.5	3100	25
500	B	LPS	4400	62	409	11200	323	69500	44500	533	52	15	50	42000	31700
500	B	TNFa	4100	25.5	11	483	98	39	7970	26	52	17	11	5400	14100
500	B	E.coli	6300	25.5	117	8530	95	25700	40200	1130	52	14	58	23000	12700
500	B	PolyIC	1700	25.5	303	157	44.5	561	155	8.8	3920	14	5	3400	646
500	B	IFNg	1900	25.5	16700	10	44.5	4.5	NA	3.9	52	19	2.5	4600	97
500	B	Influenza	1600	25.5	40	4.9	44.5	24	205	17	52	14	2.5	2300	52
500	B	CD3+CD28	2400	825	1810	127	1250	64	14400	1020	52	53	163	5100	5990
500	B	IL1b	2100	25.5	9.5	73300	190	41	1180	23	52	18	21	7400	47
500	B	BCG	60000	248	163	6380	617	8380	298000	263	52	22	56	35000	8020
500	B	C.albicans	155000	163	213	389	795	6610	491000	80	52	18	55	37000	1830
500	B	SEB	2000	702	1850	158	2390	144	25800	619	52	26	149	5000	6510
600	B	Null	1800	25.5	7.1	2.2	44.5	4.5	147	3.9	52	7.1	2.5	850	9.5
600	B	IFNg	1500	25.5	13200	2.2	44.5	4.5	60	3.9	52	19	2.5	850	108
600	B	CD3+CD28	1600	430	824	52	984	51	8530	645	52	62	151	3100	2760
600	B	BCG	42000	170	398	3630	673	17700	230000	372	52	20	66	24000	3620
600	B	C.albicans	114000	307	192	436	1010	9090	334000	118	52	16	54	39000	2430
600	B	E.coli	8800	70	426	10800	477	50100	94400	1550	52	15	60	54000	14800
600	B	PolyIC	1400	25.5	34	23	44.5	145	83	3.9	572	13	2.5	850	127
600	B	SEB	4900	1310	1450	224	4510	1080	44700	458	105	43	337	11000	4680
600	B	TNFa	3500	25.5	20	533	44.5	78	4800	21	52	11	7.9	3400	25300
600	B	LPS	3900	53	306	6510	230	28000	38500	287	52	12	43	33000	17900
600	B	Influenza	1600	25.5	21	2.2	44.5	20	77	9	52	15	2.5	850	47
600	B	IL1b	1600	25.5	8.4	83800	105	83	1290	10	52	10	11	4300	65
700	B	Null	4600	25.5	17	2.2	44.5	4.5	37	15	52	21	2.5	850	9.5
700	B	CD3+CD28	2800	337	651	26	1300	30	5790	137	52	119	124	1800	2280
700	B	Influenza	2900	25.5	38	2.2	44.5	14	153	7.8	52	19	2.5	850	63
700	B	C.albicans	315000	122	93	125	623	9730	592000	20	52	15	44	36000	1140
700	B	PolyIC	2700	25.5	71	8.4	114	570	196	11	3040	18	2.5	3100	308
700	B	TNFa	4600	89	131	192	568	69	13400	20	52	27	60	6000	26500
700	B	BCG	68000	75	176	563	498	7050	276000	51	52	21	50	26000	2650
700	B	IL1b	2800	25.5	12	62400	154	22	403	14	52	18	35	7200	23
700	B	IFNg	2300	25.5	14100	7.5	44.5	4.5	24	8.1	52	17	2.5	1900	25
700	B	E.coli	12000	62	413	12600	354	80000	169000	579	227	17	68	66000	30300
700	B	SEB	7600	499	1000	98	5910	665	80300	78	204	57	223	9800	5620
700	B	LPS	6400	55	622	16300	342	112000	112000	291	329	25	48	76000	46000
800	B	Influenza	2100	25.5	13	2.2	44.5	4.5	135	3.9	52	13	2.5	850	9.5
800	B	LPS	9200	25.5	72	3510	217	39200	36400	241	52	12	41	25000	21000
800	B	PolyIC	2300	25.5	39	29	44.5	219	97	3.9	599	16	2.5	850	144
800	B	SEB	5700	1220	4840	474	4620	1060	54000	1300	146	38	138	11000	13800
800	B	Null	3200	25.5	3.3	2.2	44.5	4.5	39	8.2	52	17	2.5	850	9.5
800	B	TNFa	9300	25.5	67	744	147	109	14800	45	52	15	22	9000	25700
800	B	C.albicans	342000	97	174	382	707	5750	558000	170	52	9.1	43	43000	1630
800	B	E.coli	51000	25.5	133	10900	284	66600	135000	2390	52	21	52	38000	22200
800	B	IFNg	1500	25.5	8890	2.2	44.5	4.5	24	3.9	52	13	2.5	850	34
800	B	BCG	62000	136	214	1880	972	9010	307000	397	52	19	63	40000	3030
800	B	IL1b	3000	25.5	20	67200	97	174	6320	79	52	16	27	8400	103
800	B	CD3+CD28	2000	25.5	7.2	2.2	44.5	4.5	164	3.9	52	17	2.5	850	20
1000	B	TNFa	7100	25.5	19	447	109	47	13200	13	52	9.6	13	850	16600
1000	B	CD3+CD28	1200	790	1670	187	1640	192	15500	1600	52	129	179	850	4400
1000	B	E.coli	11000	25.5	822	14400	383	53500	109000	1470	52	9.5	86	52000	23500
1000	B	Null	2100	25.5	3.3	2.2	44.5	4.5	63	3.9	52	10	2.5	850	9.5
1000	B	BCG	99000	113	493	5540	261	17800	326000	512	52	7.6	61	23000	3840
1000	B	PolyIC	1300	25.5	178	83	44.5	630	162	3.9	2850	10	2.5	850	482
1000	B	SEB	3700	1330	5600	825	3120	1810	70100	787	228	56	219	5400	9820
1000	B	Influenza	1100	25.5	74	2.2	44.5	40	167	9.6	52	8	2.5	850	129
1000	B	IFNg	1100	25.5	14500	2.2	44.5	4.5	45	3.9	52	9.1	2.5	850	38
1000	B	C.albicans	393000	561	857	1100	1440	27000	822000	350	52	17	90	59000	5140
1000	B	LPS	2700	25.5	2050	12600	239	57000	32100	367	145	11	38	32000	21200
1000	B	IL1b	1200	25.5	8.5	64600	122	33	1640	12	52	8	40	2900	19
900	B	PolyIC	3400	25.5	28	17	44.5	228	190	9.3	1160	20	2.5	2400	321
900	B	BCG	37000	180	426	1570	771	6000	228000	147	52	31	45	19000	3400
900	B	IFNg	3800	25.5	15700	5.2	44.5	4.5	92	15	52	22	7.8	850	63
900	B	TNFa	5600	25.5	44	671	44.5	53	11500	33	52	19	8.8	5100	18200
900	B	E.coli	26000	63	124	3190	434	14800	62800	1150	52	26	88	24000	4350
900	B	C.albicans	210000	428	265	721	720	17200	530000	304	52	22	51	43000	3590
900	B	SEB	3800	969	1320	437	3510	197	17800	892	109	83	168	3800	3520
900	B	Influenza	3400	25.5	24	2.2	44.5	4.5	736	10	52	18	2.5	850	9.5
900	B	CD3+CD28	3700	435	472	99	617	45	10600	1080	52	196	71	850	1720
900	B	LPS	11000	59	100	4480	391	16000	41900	445	52	18	52	26000	8180
900	B	Null	4600	25.5	11	2.2	44.5	4.5	84	12	52	26	2.5	850	9.5
900	B	IL1b	3900	25.5	27	73800	170	66	2260	27	52	24	42	7400	68
199	B	IL1b	1800	25.5	20	77800	44.5	143	3770	20	52	14	16	7700	95
199	B	TNFa	3400	25.5	15	572	110	35	13900	52	52	12	11	2000	30600
199	B	IFNg	1300	25.5	13500	2.2	44.5	4.5	74	3.9	52	14	2.5	850	82
199	B	C.albicans	224000	1240	421	2210	1510	29100	832000	310	52	21	111	65000	16200
199	B	E.coli	45000	100	224	10400	526	60000	153000	1260	52	21	60	46000	20000
199	B	PolyIC	1300	25.5	44	18	44.5	473	235	9.3	1690	20	2.5	850	308
199	B	BCG	68000	603	213	9420	830	17700	444000	232	52	30	49	42000	15800
199	B	SEB	31000	406	526	457	3900	2300	201000	454	52	34	331	17000	4400
199	B	Null	2100	25.5	7.5	2.2	44.5	4.5	37	3.9	52	18	2.5	850	9.5
199	B	Influenza	1100	59	97	2.2	44.5	21	142	21	52	15	2.5	850	101
199	B	LPS	12000	25.5	188	9720	287	85900	99400	478	52	13	51	37000	25900
199	B	CD3+CD28	1000	73	94	8.1	143	4.5	1990	391	52	29	37	1700	447
99	B	E.coli	9000	107	1000	41500	454	84700	80500	1160	148	32	59	90000	55400
99	B	C.albicans	177000	152	234	481	805	10300	371000	119	52	25	88	50000	1530
99	B	BCG	27000	144	204	6670	409	6590	179000	182	52	19	71	23000	6250
99	B	SEB	6100	352	491	95	3310	119	11900	1040	52	34	222	3400	1650
99	B	IFNg	4200	25.5	10500	2.2	44.5	4.5	30	8.6	52	25	2.5	2800	74
99	B	CD3+CD28	3600	56	43	2.2	117	4.5	484	405	52	34	33	850	91
99	B	Influenza	5300	25.5	45	2.2	44.5	16	62	8.9	52	21	2.5	1800	58
99	B	Null	7400	25.5	28	2.2	44.5	4.5	49	3.9	52	26	6.6	2100	9.5
99	B	LPS	6500	63	721	16500	290	37300	18600	155	52	20	27	37000	17000
99	B	TNFa	4400	53	24	600	44.5	4.5	1820	32	52	26	6.6	3800	28600
99	B	PolyIC	4500	25.5	56	28	44.5	197	58	9.6	1420	26	2.5	850	190
99	B	IL1b	4100	25.5	12	85900	NA	34	475	NA	52	23	20	5600	30
799	B	Influenza	1400	25.5	23	2.2	44.5	36	579	16	52	11	2.5	850	88
799	B	C.albicans	92000	236	240	772	869	8840	470000	354	52	16	69	36000	5530
799	B	TNFa	2100	25.5	21	608	44.5	15	4370	24	52	18	5.7	4500	25500
799	B	IFNg	1500	25.5	14000	2.2	44.5	4.5	95	3.9	52	19	2.5	2300	96
799	B	IL1b	1600	25.5	17	62100	44.5	11	303	9.3	52	19	10	4500	55
799	B	PolyIC	1200	25.5	93	2.2	44.5	238	242	3.9	604	7.6	2.5	850	277
799	B	CD3+CD28	1500	357	292	44	617	41	3690	687	52	66	119	850	1830
799	B	SEB	10000	592	778	567	4300	1970	83100	732	52	58	306	11000	3060
799	B	Null	2000	25.5	3.3	2.2	44.5	4.5	28	3.9	52	17	2.5	850	9.5
799	B	E.coli	14000	54	355	12900	333	46800	143000	2010	52	13	62	34000	37100
799	B	BCG	34000	170	594	5660	461	21700	376000	661	52	25	63	25000	8240
799	B	LPS	2500	25.5	679	12200	238	60800	49400	841	120	19	42	35000	27400
699	B	IL1b	3300	25.5	21	55500	186	23	361	8.7	52	13	49	11000	27
699	B	IFNg	2300	25.5	8290	2.2	44.5	4.5	19	3.9	52	11	2.5	4800	56
699	B	Null	5400	25.5	15	2.2	44.5	4.5	59	11	52	21	2.5	2100	9.5
699	B	TNFa	3100	25.5	22	504	125	12	2400	35	52	17	11	4400	24200
699	B	SEB	20000	361	655	272	4130	1800	62200	906	52	26	434	16000	2610
699	B	E.coli	10000	51	272	19400	398	60100	56200	1580	52	22	91	43000	16700
699	B	LPS	4700	61	808	12600	334	45100	17600	355	192	13	52	45000	21900
699	B	Influenza	2900	25.5	34	2.2	44.5	4.5	85	10	52	20	2.5	850	48
699	B	C.albicans	242000	195	228	1210	979	19400	503000	178	52	15	66	51000	3390
699	B	CD3+CD28	2900	25.5	32	2.2	44.5	9.9	1010	437	52	24	59	850	159
699	B	BCG	47000	91	147	5150	444	5910	210000	143	52	19	70	29000	5200
699	B	PolyIC	3200	25.5	99	34	44.5	457	208	12	1950	20	2.5	2400	444
798	B	SEB	27000	455	834	1990	2440	3360	133000	389	52	38	168	15000	5920
798	B	E.coli	6900	25.5	502	17100	464	56200	125000	2090	124	16	56	56000	39700
798	B	BCG	27000	206	170	9830	179	15900	178000	477	52	13	53	18000	6640
798	B	PolyIC	1800	25.5	76	12	44.5	334	169	3.9	2180	11	2.5	850	286
798	B	C.albicans	129000	291	188	703	513	5460	402000	108	52	14	47	36000	2740
798	B	IFNg	2400	25.5	15000	2.2	44.5	4.5	184	3.9	52	8.4	2.5	850	73
798	B	CD3+CD28	2400	25.5	3.3	2.2	44.5	4.5	436	3.9	52	9.8	2.5	850	9.5
798	B	Influenza	2000	25.5	21	2.2	44.5	12	110	3.9	52	6.9	2.5	850	38
798	B	IL1b	2400	25.5	14	82000	121	18	434	8.7	52	19	21	7900	45
798	B	TNFa	7900	25.5	28	770	44.5	28	17800	18	52	12	21	7300	20900
798	B	Null	2500	25.5	3.3	2.2	44.5	4.5	51	3.9	52	14	2.5	850	9.5
798	B	LPS	4300	54	535	15400	262	50900	40200	466	52	14	47	35000	26600
698	B	LPS	2700	25.5	877	9990	231	25900	26000	210	160	14	36	39000	9570
698	B	IL1b	2100	25.5	17	93200	44.5	132	2790	20	52	22	44	6500	117
698	B	TNFa	2300	25.5	18	599	44.5	21	4910	13	52	18	14	5200	30800
698	B	IFNg	1500	25.5	14600	5.9	44.5	4.5	409	3.9	52	13	2.5	2200	101
698	B	E.coli	4800	70	436	12100	203	37200	89800	513	52	18	63	27000	18700
698	B	Null	2400	25.5	8.9	2.2	44.5	4.5	223	3.9	52	13	2.5	850	9.5
698	B	PolyIC	2200	25.5	107	32	44.5	476	413	10	3270	15	2.5	2300	267
698	B	CD3+CD28	2000	136	299	41	309	18	4360	953	52	41	119	850	1020
698	B	SEB	4900	837	1400	540	3640	1730	70200	579	161	53	247	7000	5530
698	B	BCG	8000	191	155	5530	213	9060	174000	164	52	20	67	21000	8500
698	B	C.albicans	110000	462	346	2000	605	15600	447000	92	52	15	64	33000	5950
698	B	Influenza	2000	25.5	37	2.2	44.5	4.5	185	22	52	16	2.5	850	44
498	B	BCG	55000	169	142	4260	197	3830	231000	171	52	19	56	21000	4990
498	B	C.albicans	346000	389	213	957	771	13100	719000	242	52	33	97	54000	3280
498	B	E.coli	13000	124	362	20200	370	32200	144000	1420	52	20	61	64000	29800
498	B	SEB	27000	202	403	370	2600	442	79900	392	52	24	141	16000	1140
498	B	IL1b	4900	25.5	23	64400	133	186	6730	40	52	15	18	8100	118
498	B	PolyIC	3900	25.5	135	39	44.5	166	738	3.9	1310	14	2.5	850	292
498	B	IFNg	3600	25.5	15000	12	44.5	4.5	515	8.5	52	18	2.5	3100	112
498	B	Influenza	3100	25.5	68	7.1	44.5	4.5	565	18	52	29	2.5	850	75
498	B	Null	4900	25.5	13	2.2	44.5	4.5	890	3.9	52	15	2.5	850	9.5
498	B	TNFa	5300	25.5	45	802	136	27	12600	32	52	23	17	9800	28500
498	B	CD3+CD28	3400	25.5	34	20	44.5	4.5	1810	8.7	52	15	2.5	850	69
498	B	LPS	8200	105	487	19300	517	39000	81100	1000	114	19	71	54000	29800
398	B	PolyIC	3100	25.5	345	214	44.5	3770	374	14	13000	13	2.5	5000	3130
398	B	BCG	33000	381	458	9590	533	31900	396000	781	52	17	83	34000	17500
398	B	Null	4100	25.5	21	2.2	44.5	4.5	20	3.9	52	11	2.5	850	9.5
398	B	E.coli	7300	123	442	8950	297	103000	155000	2680	52	16	82	66000	30900
398	B	IFNg	2700	25.5	20800	2.2	44.5	4.5	68	3.9	52	13	2.5	2300	73
398	B	IL1b	3500	25.5	15	69600	133	37	878	22	52	15	11	4500	40
398	B	TNFa	4000	25.5	15	616	122	39	5470	39	52	9.4	13	5500	26700
398	B	Influenza	2900	25.5	70	4.4	156	55	185	22	52	13	2.5	850	102
398	B	C.albicans	220000	161	145	210	845	3920	620000	121	52	15	57	30000	1930
398	B	SEB	17000	717	833	350	5520	2690	105000	1040	148	38	448	16000	4110
398	B	CD3+CD28	2500	440	401	29	1020	49	6330	1010	52	33	151	850	2300
398	B	LPS	4600	55	501	10200	247	74200	48200	560	151	13	44	55000	32300
598	B	SEB	2900	612	792	349	3190	88	14100	694	52	92	99	2800	3390
598	B	PolyIC	2500	25.5	90	66	44.5	305	117	3.9	1620	17	2.5	850	294
598	B	Null	3600	25.5	11	2.2	44.5	4.5	21	8.7	52	17	2.5	850	9.5
598	B	LPS	5200	52	360	2880	177	18400	18300	167	52	13	22	18000	10200
598	B	BCG	18000	127	71	3560	250	2760	144000	144	52	19	40	18000	4610
598	B	C.albicans	147000	84	142	338	429	3800	304000	52	52	22	54	40000	833
598	B	TNFa	4700	25.5	27	677	44.5	35	6170	53	52	17	8	5200	31900
598	B	Influenza	2500	25.5	12	2.2	44.5	4.5	68	3.9	52	20	2.5	850	9.5
598	B	IL1b	2600	25.5	13	74600	44.5	17	442	11	52	15	17	9000	47
598	B	E.coli	13000	25.5	212	1760	244	7460	27000	534	52	19	30	25000	3540
598	B	CD3+CD28	2300	25.5	24	2.2	44.5	4.5	220	8.7	52	12	2.5	1800	55
598	B	IFNg	2400	25.5	13900	2.2	44.5	4.5	16	9.5	52	22	2.5	3000	71
599	B	SEB	8400	470	838	235	5450	875	83100	958	52	66	399	9600	3040
599	B	TNFa	2600	25.5	15	603	44.5	10	2180	48	52	21	6.6	2800	17000
599	B	C.albicans	245000	254	153	390	667	20100	758000	170	52	18	51	44000	3010
599	B	CD3+CD28	2200	25.5	64	2.2	44.5	4.5	378	12	52	21	2.5	850	286
599	B	Influenza	2400	25.5	31	2.2	44.5	22	90	7.8	52	16	2.5	850	57
599	B	E.coli	15000	25.5	123	7760	166	22200	65800	1170	52	20	44	26000	10800
599	B	Null	3500	25.5	8.5	2.2	44.5	4.5	22	3.9	52	15	2.5	850	9.5
599	B	IL1b	2000	25.5	21	60300	44.5	13	349	9.3	52	17	17	6200	47
599	B	IFNg	2400	25.5	16900	5.6	44.5	4.5	64	9.3	52	22	2.5	3100	61
599	B	LPS	4900	25.5	327	12200	195	46400	33700	283	52	18	42	35000	23100
599	B	BCG	42000	240	162	5690	258	9740	241000	138	52	21	51	23000	9390
599	B	PolyIC	2300	25.5	63	38	44.5	245	115	3.9	1150	12	2.5	850	302
697	B	Influenza	2500	25.5	39	2.2	44.5	12	58	8.7	52	21	2.5	850	62
697	B	PolyIC	2100	25.5	30	2.2	44.5	112	59	3.9	579	16	2.5	850	70
697	B	IL1b	2800	25.5	18	67900	44.5	18	212	12	52	17	8.8	5100	57
697	B	E.coli	6700	89	425	16300	270	42600	56100	1950	52	24	52	45000	16400
697	B	LPS	3600	53	754	7900	133	22700	14800	241	52	13	29	27000	23300
697	B	Null	4400	25.5	16	2.2	44.5	4.5	28	15	52	21	2.5	2900	9.5
697	B	SEB	3500	882	1450	667	4020	538	30000	1100	52	39	298	8600	4530
697	B	CD3+CD28	2300	25.5	32	6	44.5	4.5	306	15	52	22	2.5	850	216
697	B	TNFa	2600	25.5	14	719	139	12	2810	32	52	9.6	5.4	4600	33300
697	B	IFNg	2700	25.5	17100	2.2	44.5	4.5	43	14	52	19	6.3	3800	90
697	B	C.albicans	141000	220	351	399	1060	3690	386000	62	52	19	84	58000	1730
697	B	BCG	35000	180	154	5350	550	12000	243000	290	52	19	68	26000	7630
497	B	TNFa	10000	25.5	38	630	97	418	18000	37	52	23	13	5800	20200
497	B	LPS	7700	51	245	15400	246	74800	39600	409	52	19	39	35000	16800
497	B	SEB	54000	395	445	1150	3390	6940	143000	534	52	38	323	18000	2260
497	B	IL1b	4200	25.5	19	72100	96	359	5190	88	52	18	24	7300	70
497	B	C.albicans	399000	264	113	776	601	36600	657000	284	52	13	37	29000	3810
497	B	Null	4100	25.5	12	2.2	44.5	4.5	202	11	52	24	2.5	850	9.5
497	B	E.coli	18000	77	305	15400	478	62600	135000	2090	52	15	49	49000	25800
497	B	Influenza	2300	25.5	38	2.2	44.5	47	221	17	52	16	2.5	850	47
497	B	IFNg	2300	25.5	13000	6.6	44.5	11	355	12	52	24	2.5	2600	118
497	B	PolyIC	2300	25.5	474	128	44.5	898	470	16	3130	24	2.5	1800	573
497	B	CD3+CD28	2100	105	56	18	462	38	6700	644	52	26	84	3400	422
497	B	BCG	60000	95	376	4370	519	21400	238000	661	52	19	62	33000	3960
597	B	SEB	4500	259	369	161	2190	243	47900	212	52	26	150	6800	2420
597	B	PolyIC	2800	25.5	63	21	44.5	333	114	9.4	1360	12	2.5	850	255
597	B	Influenza	2200	25.5	7.8	2.2	44.5	4.5	38	3.9	52	12	2.5	850	9.5
597	B	TNFa	2900	25.5	22	629	44.5	4.5	3030	25	52	11	8.3	3200	27400
597	B	LPS	5600	25.5	270	10500	161	49900	37800	184	52	2.45	33	26000	22500
597	B	E.coli	11000	56	279	6640	166	21500	48900	686	52	17	55	25000	9690
597	B	BCG	25000	168	97	5360	302	4120	170000	51	52	18	51	19000	7220
597	B	IL1b	2500	25.5	17	68800	145	9.1	369	3.9	52	8.8	38	6300	36
597	B	CD3+CD28	2400	156	171	6.1	265	11	1960	291	52	25	54	850	794
597	B	C.albicans	187000	25.5	161	161	947	1420	290000	25	52	6	69	38000	471
597	B	Null	2900	25.5	3.3	2.2	44.5	4.5	9	9.3	52	13	2.5	850	9.5
597	B	IFNg	3100	25.5	23900	2.2	44.5	4.5	36	15	52	19	2.5	3800	70
297	B	Influenza	5900	25.5	20	2.2	44.5	4.5	236	10	52	13	2.5	850	24
297	B	IL1b	7100	25.5	37	72700	145	234	5030	26	52	19	26	9700	109
297	B	BCG	34000	155	542	5520	384	19400	271000	441	52	17	71	27000	4850
297	B	E.coli	14000	85	1110	17700	305	80900	129000	3060	52	21	98	56000	29800
297	B	IFNg	6400	25.5	16000	11	44.5	10	164	3.9	52	16	2.5	4400	86
297	B	Null	7800	25.5	13	2.2	44.5	4.5	37	8.1	52	18	2.5	2400	9.5
297	B	TNFa	8200	25.5	37	734	215	55	13200	22	52	12	18	13000	25200
297	B	CD3+CD28	8100	585	463	87	1060	37	12200	1690	52	147	233	3500	2610
297	B	PolyIC	6500	25.5	142	43	44.5	418	371	9.1	1530	15	2.5	3800	382
297	B	LPS	8900	25.5	648	8970	170	40000	33700	570	52	11	44	30000	17300
297	B	C.albicans	214000	464	861	1100	610	23400	567000	217	52	18	117	49000	2950
297	B	SEB	38000	1040	1450	1280	5680	7900	126000	1110	52	91	742	16000	4340
397	B	IL1b	2300	25.5	13	64400	121	19	282	3.9	52	14	45	5800	42
397	B	E.coli	6200	25.5	438	16000	201	46800	78900	1000	180	22	54	56000	21100
397	B	PolyIC	2100	25.5	147	138	44.5	1000	183	11	4240	19	2.5	2400	1110
397	B	BCG	12000	175	140	6270	385	9910	161000	67	52	17	55	13000	6400
397	B	IFNg	1900	25.5	15900	2.2	44.5	4.5	34	3.9	52	9.3	2.5	850	44
397	B	C.albicans	127000	179	319	332	911	5290	336000	39	52	16	70	51000	949
397	B	Null	1800	25.5	3.3	2.2	44.5	4.5	12	3.9	52	17	2.5	850	9.5
397	B	LPS	3300	25.5	522	9640	212	35900	36200	175	183	14	39	41000	12700
397	B	SEB	6100	846	1690	507	3430	2290	87000	395	809	41	349	6900	7410
397	B	TNFa	2400	25.5	15	726	44.5	10	1620	25	52	21	7.3	2100	24000
397	B	Influenza	1800	25.5	55	2.2	44.5	15	119	19	52	18	2.5	850	41
397	B	CD3+CD28	2200	25.5	37	2.2	44.5	4.5	205	12	52	22	2.5	850	194
97	B	E.coli	8900	97	471	12800	500	62800	145000	2390	105	28	71	51000	29600
97	B	LPS	3900	81	517	14000	298	71800	43700	449	52	28	45	44000	25700
97	B	TNFa	2900	25.5	18	704	154	16	5400	26	52	14	12	5700	26100
97	B	IL1b	2800	25.5	16	77600	44.5	32	870	18	52	21	12	6700	44
97	B	BCG	24000	262	253	9540	429	15800	220000	316	52	27	85	21000	6700
97	B	IFNg	2500	25.5	15200	2.2	44.5	4.5	133	8.3	52	21	2.5	850	106
97	B	SEB	69000	381	345	2550	2970	13300	259000	805	52	66	289	38000	2180
97	B	C.albicans	77000	619	191	1520	446	14500	544000	234	52	19	51	27000	6210
97	B	Influenza	2600	25.5	41	2.2	44.5	4.5	156	12	52	24	2.5	850	47
97	B	CD3+CD28	2600	345	377	66	764	22	5300	1250	52	63	219	1700	1680
97	B	PolyIC	2300	25.5	59	21	44.5	230	239	3.9	1820	15	2.5	850	292
97	B	Null	4400	25.5	15	2.2	44.5	4.5	53	17	52	27	2.5	1900	9.5
197	B	CD3+CD28	5000	220	167	28	728	13	1460	556	52	59	118	2600	1030
197	B	LPS	12000	25.5	280	12100	379	52500	66100	714	52	12	53	44000	13900
197	B	BCG	33000	81	90	6640	107	3420	119000	83	52	20	45	17000	4590
197	B	TNFa	4800	25.5	18	580	44.5	4.5	1470	34	52	23	6.6	2800	19600
197	B	Null	6700	25.5	29	2.2	99	4.5	27	10	52	16	2.5	3800	32
197	B	IFNg	5300	25.5	10100	7.6	44.5	4.5	12	3.9	52	18	2.5	850	44
197	B	C.albicans	377000	330	280	761	1100	24100	628000	631	52	15	48	58000	5240
197	B	E.coli	12000	25.5	76	864	111	4180	17400	552	52	20	32	12000	1100
197	B	IL1b	5100	25.5	18	68300	170	4.5	110	3.9	52	15	37	4900	9.5
197	B	Influenza	4900	25.5	24	2.2	44.5	4.5	58	9.2	52	13	2.5	850	9.5
197	B	PolyIC	5700	25.5	31	18	44.5	121	97	3.9	451	21	2.5	850	118
197	B	SEB	12000	239	287	351	2540	447	40500	445	52	38	269	12000	1630
98	B	Influenza	3500	25.5	169	2.2	44.5	13	1020	12	52	12	2.5	850	66
98	B	CD3+CD28	3600	243	1260	288	327	20	52800	463	52	23	182	3400	1250
98	B	LPS	8700	25.5	95	1390	122	16300	25500	125	52	9.8	26	12000	7110
98	B	BCG	42000	100	212	2010	536	5470	201000	44	52	15	39	20000	1790
98	B	IL1b	5000	25.5	24	67400	44.5	138	3900	14	52	13	18	8900	59
98	B	TNFa	5700	25.5	27	691	44.5	12	12200	11	52	14	13	7400	26700
98	B	Null	5400	25.5	28	2.2	44.5	4.5	368	11	52	18	2.5	850	9.5
98	B	E.coli	27000	25.5	115	2180	286	15100	58300	668	52	12	33	25000	5830
98	B	SEB	15000	341	821	1230	3420	582	165000	281	52	26	316	11000	2540
98	B	C.albicans	294000	57	193	692	566	8310	610000	59	52	8.8	43	31000	1390
98	B	IFNg	3700	25.5	15700	2.2	44.5	4.5	168	3.9	52	11	2.5	3200	57
98	B	PolyIC	3500	25.5	111	19	44.5	196	457	3.9	854	10	2.5	850	84
198	B	IL1b	3900	25.5	27	41700	129	414	13200	23	52	7.6	57	8800	146
198	B	E.coli	31000	151	992	9990	281	43700	150000	1310	52	14	139	43000	17100
198	B	IFNg	2200	25.5	13200	6.9	44.5	4.5	316	3.9	52	11	5	2800	157
198	B	PolyIC	1900	25.5	80	13	44.5	175	317	3.9	914	7	2.5	850	241
198	B	CD3+CD28	2400	1510	4260	305	2340	145	24500	2800	127	236	1440	4600	10200
198	B	Null	2600	25.5	6.7	2.2	44.5	4.5	120	3.9	52	8	2.5	850	9.5
198	B	SEB	3200	816	1470	203	4000	223	34000	1360	107	99	389	7800	4880
198	B	Influenza	2000	64	139	16	238	19	591	34	52	11	2.5	850	283
198	B	TNFa	6400	25.5	41	758	186	75	19500	43	52	20	24	8700	25900
198	B	LPS	9900	96	1160	15500	468	80900	85700	531	123	22	83	55000	30900
198	B	C.albicans	448000	1920	1640	1510	3620	48500	832000	433	52	58	479	55000	14100
198	B	BCG	53000	482	1820	6490	1750	14300	484000	234	52	35	108	33000	18100
298	B	TNFa	6900	25.5	44	904	189	63	14500	39	52	14	29	7600	35500
298	B	BCG	43000	110	278	3220	608	6560	225000	106	52	12	59	35000	4330
298	B	IL1b	2600	25.5	11	64000	110	85	2000	3.9	52	9.3	12	7000	49
298	B	IFNg	2100	25.5	15500	2.2	44.5	4.5	195	3.9	52	16	2.5	850	53
298	B	Null	3600	25.5	7.5	2.2	44.5	4.5	62	3.9	52	16	2.5	850	9.5
298	B	SEB	83000	768	660	1640	4680	6890	180000	377	52	23	413	42000	2460
298	B	E.coli	39000	204	357	11100	519	65500	163000	1510	52	18	59	54000	11500
298	B	CD3+CD28	3500	1100	1040	124	1680	104	20700	1620	52	77	436	4500	6370
298	B	PolyIC	2700	25.5	136	73	44.5	421	418	3.9	1740	17	2.5	850	441
298	B	Influenza	2600	25.5	64	2.2	44.5	28	203	12	52	11	2.5	850	65
298	B	C.albicans	242000	757	128	762	622	26100	676000	118	52	23	47	24000	4480
298	B	LPS	12000	98	379	11800	381	71700	104000	1110	52	15	56	46000	20700
899	B	Influenza	4700	25.5	59	7.5	44.5	22	185	16	52	23	2.5	850	73
899	B	PolyIC	4900	25.5	542	166	NA	730	396	NA	881	18	5.3	850	660
899	B	Null	7000	25.5	18	2.2	44.5	4.5	138	11	52	14	2.5	850	9.5
899	B	C.albicans	210000	406	673	1490	890	25800	510000	368	52	15	79	48000	5640
899	B	LPS	7100	77	2080	22700	386	64500	29500	298	52	10	42	33000	19100
899	B	E.coli	10000	97	2250	43000	301	88800	93900	1960	52	24	59	39000	39900
899	B	IL1b	5400	25.5	37	87800	227	76	2140	16	52	15	13	8200	94
899	B	CD3+CD28	4500	292	789	167	700	52	7090	1170	52	45	225	4000	1430
899	B	SEB	69000	448	1170	3500	5580	7650	165000	1000	52	38	560	33000	3990
899	B	TNFa	6900	25.5	39	773	100	25	7790	25	52	15	8.4	3700	21000
899	B	BCG	49000	156	248	5640	604	15900	209000	455	52	19	114	35000	4660
899	B	IFNg	4400	25.5	17000	5	44.5	4.5	133	3.9	52	18	5.2	850	65
999	B	PolyIC	1900	25.5	144	125	44.5	693	231	3.9	3120	15	2.5	850	735
999	B	TNFa	6700	25.5	23	615	192	71	11200	29	52	13	14	7800	26000
999	B	Null	3800	25.5	7.8	2.2	44.5	4.5	128	8.3	52	17	2.5	850	9.5
999	B	Influenza	1900	25.5	13	2.2	44.5	4.5	611	3.9	52	11	2.5	850	9.5
999	B	SEB	2400	586	1110	97	2680	141	29700	384	52	46	128	850	4730
999	B	IL1b	3300	25.5	24	86500	141	321	5940	17	52	22	25	9300	149
999	B	C.albicans	362000	396	311	740	916	21000	709000	51	52	20	63	50000	4770
999	B	E.coli	33000	69	277	5540	505	37700	97100	408	52	23	58	32000	17900
999	B	CD3+CD28	2200	356	245	36	731	27	8970	904	52	100	67	850	1560
999	B	IFNg	2100	25.5	14900	2.2	44.5	4.5	100	8.2	52	15	2.5	2000	108
999	B	LPS	8400	25.5	651	8520	271	65200	73300	185	104	14	41	34000	28200
999	B	BCG	122000	116	432	4000	972	16300	473000	98	52	12	62	50000	6130
998	B	Influenza	2100	25.5	51	2.2	44.5	17	167	8.8	52	17	2.5	850	107
998	B	IL1b	1700	25.5	16	69500	187	18	1030	8.8	52	12	11	6300	54
998	B	PolyIC	2400	25.5	92	60	44.5	284	161	10	1120	18	2.5	850	323
998	B	SEB	13000	595	660	263	5230	307	71800	412	52	54	233	17000	2780
998	B	BCG	44000	154	290	2110	492	3750	187000	160	52	19	50	34000	2380
998	B	C.albicans	70000	300	217	462	405	4390	273000	66	52	15	53	21000	2250
998	B	E.coli	6100	111	307	5360	170	13400	69300	430	52	18	54	27000	8070
998	B	TNFa	2900	25.5	20	734	115	15	7610	21	52	14	12	5000	21700
998	B	Null	2500	25.5	7.5	2.2	44.5	4.5	106	3.9	52	7.9	2.5	850	9.5
998	B	IFNg	1900	25.5	12700	2.2	44.5	4.5	118	3.9	52	18	2.5	850	54
998	B	CD3+CD28	2200	578	304	77	1220	33	8970	757	52	107	140	2400	1680
998	B	LPS	4000	54	247	8640	171	23000	28900	168	52	13	49	29000	16300
898	B	E.coli	33000	71	198	6680	343	31500	116000	821	52	17	51	41000	7280
898	B	BCG	39000	110	152	5710	565	11300	236000	62	52	15	44	30000	3910
898	B	LPS	6300	25.5	278	8650	252	36400	40300	173	52	12	39	32000	19200
898	B	Null	5500	25.5	34	2.2	44.5	4.5	535	3.9	52	12	5	850	9.5
898	B	PolyIC	4000	25.5	29	16	44.5	113	145	3.9	502	13	2.5	2600	80
898	B	SEB	3800	504	1050	442	4390	237	54800	767	52	62	179	6600	4120
898	B	IFNg	3100	25.5	10500	6.9	44.5	4.5	300	3.9	52	13	5.3	850	44
898	B	C.albicans	207000	154	238	975	795	15400	683000	127	52	17	50	52000	2310
898	B	CD3+CD28	3800	25.5	15	4.5	44.5	4.5	890	3.9	52	13	2.5	850	31
898	B	TNFa	5500	25.5	18	532	44.5	42	14900	16	52	15	14	4800	23700
898	B	Influenza	3500	25.5	38	2.2	44.5	15	368	3.9	52	13	2.5	850	65
898	B	IL1b	4400	25.5	25	69600	195	268	14900	13	52	18	18	8400	38
897	B	C.albicans	133000	311	312	1230	830	15600	553000	251	52	12	38	37000	7570
897	B	PolyIC	2500	25.5	47	72	44.5	308	278	3.9	1300	14	2.5	850	184
897	B	Influenza	2600	25.5	37	2.2	44.5	24	101	8.3	52	22	2.5	850	46
897	B	LPS	5800	25.5	419	18000	143	74600	59700	541	52	14	67	23000	18900
897	B	E.coli	7600	25.5	421	14000	187	35100	59700	901	52	13	45	27000	12400
897	B	Null	3900	25.5	16	2.2	44.5	4.5	52	3.9	52	22	2.5	850	9.5
897	B	TNFa	3300	25.5	16	622	44.5	28	4040	16	52	20	2.5	3900	21900
897	B	IFNg	2900	25.5	15500	2.2	44.5	4.5	105	9	52	19	2.5	850	95
897	B	BCG	59000	93	282	5390	769	10900	264000	121	52	19	62	31000	4830
897	B	SEB	9700	491	876	275	4360	1150	49800	1470	52	40	297	9300	2570
897	B	IL1b	2700	25.5	16	65900	44.5	16	659	3.9	52	19	39	5600	37
897	B	CD3+CD28	2700	507	624	93	1320	63	5880	808	52	59	140	850	3050
797	B	Null	3200	25.5	12	2.2	44.5	4.5	24	3.9	52	15	2.5	850	9.5
797	B	CD3+CD28	2000	194	334	54	1130	44	3400	691	52	63	52	850	929
797	B	LPS	4100	25.5	183	10500	286	66900	42300	482	52	10	42	35000	22400
797	B	E.coli	6300	25.5	164	6520	310	33400	44900	1700	52	13	35	29000	21400
797	B	TNFa	1800	25.5	15	618	44.5	4.5	2350	29	52	11	8.4	3400	21700
797	B	C.albicans	213000	340	415	1420	421	19300	615000	192	52	7.1	33	34000	5950
797	B	IFNg	1800	55	17800	2.2	110	4.5	23	3.9	52	9.2	2.5	850	53
797	B	SEB	3300	211	667	381	3480	339	52300	547	52	32	132	2500	1370
797	B	PolyIC	2000	25.5	230	102	44.5	694	146	3.9	2020	11	2.5	850	538
797	B	IL1b	1800	25.5	12	64700	44.5	20	525	3.9	52	7.6	44	6000	38
797	B	Influenza	1500	25.5	33	2.2	44.5	19	86	3.9	52	5	2.5	850	39
797	B	BCG	76000	148	406	8530	667	12100	279000	355	52	13	56	42000	6570
997	B	Influenza	2100	25.5	53	2.2	44.5	15	93	15	52	22	2.5	850	37
997	B	E.coli	4600	57	354	10800	206	39100	71100	723	52	20	47	31000	16200
997	B	C.albicans	26000	79	61	470	400	1240	182000	43	52	9.7	45	17000	958
997	B	BCG	9800	273	255	5170	190	9100	150000	263	52	21	51	21000	4800
997	B	CD3+CD28	1900	86	84	10	382	21	1420	684	52	42	52	850	289
997	B	PolyIC	2100	25.5	100	17	44.5	242	98	3.9	917	20	2.5	850	197
997	B	LPS	2800	25.5	312	6520	44.5	27600	20600	195	52	20	26	21000	13200
997	B	IFNg	1700	25.5	13300	2.2	44.5	4.5	39	3.9	52	16	2.5	2200	49
997	B	TNFa	1800	25.5	6.8	519	44.5	4.5	2460	30	52	18	6	2000	14400
997	B	Null	3100	25.5	15	2.2	44.5	4.5	69	3.9	52	17	2.5	850	9.5
997	B	SEB	6000	241	449	171	2840	972	36400	749	52	41	148	6000	1610
997	B	IL1b	1900	25.5	15	67000	44.5	11	332	8.5	52	14	17	7600	30
685	B	IL1b	5000	55	33	79300	241	13	181	10	52	17	12	11000	66
685	B	IFNg	3300	25.5	14100	2.2	44.5	4.5	25	3.9	52	6.8	2.5	850	34
685	B	E.coli	8200	80	825	17300	301	88500	94100	1130	251	18	50	88000	37100
685	B	Null	6700	25.5	19	4.8	44.5	4.5	24	8.7	52	9.8	2.5	2700	9.5
685	B	SEB	4600	1110	1680	67	3820	92	13700	516	52	37	85	2900	5810
685	B	CD3+CD28	4500	25.5	39	2.2	122	4.5	345	13	52	9.8	2.5	850	61
685	B	Influenza	4400	25.5	12	2.2	NA	4.5	87	NA	52	14	2.5	850	9.5
685	B	BCG	22000	71	183	1070	740	3230	151000	85	52	16	64	23000	3000
685	B	LPS	6800	78	1420	14900	202	92300	56900	320	607	15	57	75000	38900
685	B	TNFa	4800	25.5	28	470	44.5	9.7	3070	27	52	11	8.1	4900	24000
685	B	C.albicans	183000	25.5	105	139	896	4410	319000	35	52	13	48	39000	558
685	B	PolyIC	4200	25.5	48	20	NA	227	128	NA	1240	9.2	2.5	3100	118
686	B	Null	4300	25.5	12	2.2	44.5	4.5	29	3.9	52	12	2.5	850	9.5
686	B	TNFa	3900	25.5	21	584	147	11	4110	29	52	17	8	4900	22800
686	B	BCG	89000	189	210	6700	746	12700	244000	277	52	19	77	37000	5850
686	B	CD3+CD28	3500	339	526	37	1140	58	2960	912	52	35	106	2900	2460
686	B	E.coli	34000	25.5	78	3210	348	18000	45900	613	52	9.2	37	26000	4360
686	B	SEB	6100	315	573	240	2810	415	35700	502	52	33	197	13000	1980
686	B	IFNg	2900	25.5	14700	8.4	101	4.5	34	3.9	52	13	2.5	850	31
686	B	IL1b	3000	25.5	15	64200	101	11	315	12	52	20	33	8600	50
686	B	LPS	13000	55	231	5670	548	33800	52600	398	109	23	54	33000	16500
686	B	PolyIC	3200	25.5	58	42	160	328	129	3.9	1570	10	2.5	850	255
686	B	Influenza	2200	25.5	42	2.2	44.5	25	134	3.9	52	11	2.5	850	91
686	B	C.albicans	341000	249	220	655	723	21000	671000	188	52	16	27	51000	1600
687	B	E.coli	4800	25.5	295	15400	227	59400	77200	1940	52	6.4	61	39000	20500
687	B	PolyIC	2300	25.5	73	19	44.5	297	292	3.9	993	6.8	2.5	850	208
687	B	BCG	33000	63	128	2200	506	8670	231000	309	52	9.6	104	25000	2000
687	B	LPS	5500	25.5	674	15700	147	85400	45300	800	52	6.9	42	42000	32400
687	B	TNFa	4500	25.5	23	580	180	170	14900	25	52	13	17	4100	19700
687	B	IFNg	2300	25.5	12700	2.2	44.5	4.5	426	3.9	52	6.1	2.5	850	65
687	B	Influenza	2800	25.5	30	2.2	44.5	53	483	3.9	52	2.45	2.5	850	82
687	B	IL1b	2700	25.5	9.6	59100	44.5	172	4030	26	52	7.8	9.5	2400	35
687	B	SEB	5200	357	991	467	3800	1080	52400	652	52	36	218	6200	3450
687	B	CD3+CD28	4200	403	773	179	1540	206	40200	1810	52	150	423	4900	2430
687	B	C.albicans	59000	157	141	527	366	5770	370000	87	52	13	52	25000	2840
687	B	Null	4300	25.5	23	2.2	44.5	4.5	254	3.9	52	6.8	2.5	850	9.5
688	B	SEB	5800	829	1880	935	3620	267	69600	504	52	33	248	7800	5240
688	B	IFNg	4000	25.5	17600	15	125	4.5	336	9.3	52	16	2.5	3400	114
688	B	IL1b	13000	332	142	5640	258	6630	131000	637	52	19	49	17000	10000
688	B	BCG	23000	100	294	2720	363	5520	194000	115	52	15	49	16000	5820
688	B	TNFa	6400	25.5	42	669	120	66	15100	22	52	16	13	6300	38000
688	B	C.albicans	221000	92	205	463	674	8410	542000	54	52	8.4	57	45000	944
688	B	CD3+CD28	3700	5640	15700	1040	2860	276	41200	1470	435	141	403	9100	29100
688	B	PolyIC	4400	25.5	176	36	44.5	455	242	10	2450	15	2.5	2200	398
688	B	Influenza	4100	25.5	31	2.2	44.5	17	437	11	52	13	2.5	850	77
688	B	Null	5900	25.5	15	5.9	44.5	4.5	269	8.1	52	8.7	2.5	3600	9.5
688	B	E.coli	10000	81	564	12000	217	49100	82700	919	52	15	57	41000	21400
688	B	LPS	12000	104	1080	19300	479	110000	90700	1000	165	19	104	55000	50100
689	B	PolyIC	2500	25.5	222	51	44.5	796	186	3.9	5200	16	2.5	3700	1040
689	B	Influenza	3300	25.5	124	2.2	44.5	35	149	10	52	6.2	2.5	850	96
689	B	IFNg	2600	25.5	12400	2.2	44.5	4.5	26	3.9	52	14	7.8	2400	70
689	B	CD3+CD28	2900	165	310	30	466	19	1440	606	52	28	35	850	1240
689	B	C.albicans	77000	363	344	420	477	8790	305000	144	52	23	63	25000	3080
689	B	LPS	5200	68	489	9050	372	69700	45000	733	131	11	46	43000	33100
689	B	IL1b	3200	25.5	19	74900	44.5	47	899	19	52	12	14	6800	60
689	B	Null	5000	25.5	15	4.5	44.5	4.5	31	10	52	11	2.5	2600	9.5
689	B	TNFa	3400	25.5	14	638	44.5	20	4260	44	52	11	8	2800	25800
689	B	SEB	3400	756	1890	329	3190	399	14200	720	52	32	136	4700	4030
689	B	E.coli	5300	112	529	10300	457	79300	140000	2590	52	12	48	65000	50600
689	B	BCG	10000	211	178	3560	247	9010	145000	444	52	19	53	21000	4690
690	B	Null	2100	25.5	3.3	2.2	44.5	4.5	76	17	52	2.45	2.5	850	9.5
690	B	IL1b	2000	25.5	12	88600	44.5	138	4200	25	52	2.45	13	9700	69
690	B	Influenza	920	25.5	3.3	2.2	44.5	4.5	142	3.9	52	2.45	2.5	850	9.5
690	B	C.albicans	5000	185	66	467	556	1440	111000	48	52	6.5	109	11000	2760
690	B	PolyIC	1100	25.5	3.3	2.2	44.5	32	44	3.9	52	2.45	2.5	850	21
690	B	CD3+CD28	1300	80	20	8.2	150	15	1830	455	52	14	71	850	353
690	B	TNFa	1600	25.5	7.8	654	44.5	17	4620	24	52	2.45	8.9	2300	27300
690	B	SEB	1900	291	301	195	1820	269	30500	256	52	14	177	2400	1150
690	B	E.coli	2400	25.5	133	13500	163	36000	37400	489	114	7.5	46	31000	16700
690	B	BCG	11000	216	102	10900	257	11300	213000	254	52	9.6	62	20000	5470
690	B	LPS	2000	67	208	13600	183	51900	12400	110	212	2.45	24	30000	29700
690	B	IFNg	1000	25.5	10700	2.2	44.5	4.5	68	3.9	52	5.4	2.5	850	23
691	B	C.albicans	119000	545	261	1280	841	18600	537000	295	52	13	105	41000	7860
691	B	SEB	15000	900	770	884	4350	3570	74600	839	52	134	346	21000	2830
691	B	LPS	7800	53	349	26100	220	88100	68500	785	52	16	73	45000	32000
691	B	TNFa	3800	25.5	16	521	44.5	51	5290	35	52	16	6.6	3000	25800
691	B	E.coli	13000	73	381	29300	521	73900	120000	2590	52	20	63	68000	29600
691	B	Null	3900	25.5	8.9	2.2	44.5	4.5	95	8.1	52	11	2.5	850	9.5
691	B	IFNg	3200	25.5	15000	2.2	44.5	4.5	79	3.9	52	13	8	850	63
691	B	Influenza	2900	25.5	21	2.2	44.5	4.5	168	3.9	52	20	2.5	850	9.5
691	B	IL1b	3500	25.5	25	71600	98	239	3940	26	52	16	11	8000	99
691	B	PolyIC	2800	25.5	49	30	44.5	221	93	3.9	1010	13	2.5	850	157
691	B	BCG	56000	252	516	11400	588	28400	266000	640	52	22	79	29000	6260
691	B	CD3+CD28	2700	1940	611	274	3400	158	17300	1590	52	345	320	850	4190
692	B	IL1b	2100	25.5	14	70700	NA	41	1580	NA	52	16	25	6600	43
692	B	CD3+CD28	2100	802	1060	207	1190	104	24800	808	52	101	356	3000	5110
692	B	Influenza	2100	25.5	53	2.2	44.5	19	303	13	52	14	2.5	850	54
692	B	LPS	4300	25.5	176	10900	162	47700	24700	290	104	13	47	28000	24700
692	B	E.coli	5700	25.5	164	24700	368	70100	111000	2200	52	21	54	63000	63200
692	B	SEB	3600	505	803	973	4110	1240	73700	584	52	55	267	6000	3300
692	B	C.albicans	145000	183	141	577	952	8710	455000	132	52	15	59	29000	4030
692	B	Null	2700	25.5	3.3	2.2	44.5	4.5	50	3.9	52	12	2.5	850	9.5
692	B	PolyIC	2000	25.5	78	63	44.5	418	178	3.9	3010	11	2.5	850	467
692	B	IFNg	2100	25.5	10800	2.2	44.5	4.5	208	3.9	52	13	2.5	850	76
692	B	TNFa	2300	25.5	13	691	44.5	17	6390	29	52	17	7.5	3200	29200
692	B	BCG	30000	77	64	2560	427	7290	168000	258	52	15	64	19000	1160
693	B	LPS	7800	25.5	214	15000	286	43100	31700	339	52	17	25	32000	17400
693	B	Influenza	4600	25.5	51	7.3	93	16	261	15	52	23	2.5	850	79
693	B	SEB	3200	581	954	301	2030	62	23100	485	52	27	86	4500	3490
693	B	PolyIC	3600	25.5	23	4.8	44.5	214	192	3.9	835	22	2.5	1800	209
693	B	IFNg	4200	25.5	12900	2.2	44.5	4.5	127	3.9	52	15	2.5	2100	58
693	B	C.albicans	153000	192	219	379	599	7960	360000	114	52	17	65	41000	2510
693	B	IL1b	5200	25.5	26	74700	145	314	9130	40	52	17	53	11000	70
693	B	E.coli	10000	25.5	141	5700	217	19100	47300	883	52	24	48	25000	11400
693	B	CD3+CD28	4200	205	193	37	425	9.1	4220	615	52	60	35	4000	939
693	B	BCG	20000	253	90	4210	298	4720	137000	136	52	18	46	13000	8110
693	B	TNFa	4500	25.5	33	535	44.5	24	3450	25	52	15	6.6	5800	13400
693	B	Null	6300	25.5	20	2.2	44.5	4.5	82	8.7	52	21	2.5	850	9.5
694	B	IL1b	2800	25.5	15	64600	153	170	3350	19	52	7.2	20	7000	66
694	B	SEB	5600	611	1500	747	5690	1150	101000	940	52	67	585	13000	4890
694	B	TNFa	3100	25.5	21	651	44.5	14	5110	32	52	10	14	850	28200
694	B	Null	3300	25.5	9.6	2.2	44.5	4.5	39	3.9	52	8.7	2.5	850	9.5
694	B	Influenza	2200	25.5	72	2.2	44.5	20	219	17	52	6.5	2.5	850	47
694	B	CD3+CD28	2000	283	761	252	1240	87	25200	1240	52	72	735	3100	3100
694	B	LPS	6700	84	2760	21200	390	156000	139000	1680	344	14	91	76000	58500
694	B	E.coli	13000	25.5	912	10600	321	58000	104000	1620	52	15	59	39000	16200
694	B	C.albicans	234000	567	1410	1840	1140	48000	832000	479	52	34	83	39000	11000
694	B	PolyIC	2000	25.5	86	24	44.5	334	126	3.9	1080	6.9	2.5	850	217
694	B	BCG	54000	70	410	4400	422	13000	332000	208	52	17	93	24000	6000
694	B	IFNg	2300	25.5	14800	2.2	44.5	4.5	60	3.9	52	6.1	2.5	1800	87
695	B	IFNg	4400	25.5	15000	4.9	44.5	4.5	29	8	52	18	5.5	2600	74
695	B	PolyIC	4500	25.5	126	41	44.5	451	145	12	1900	19	2.5	2700	398
695	B	Influenza	4000	25.5	15	2.2	44.5	4.5	201	9.8	52	21	2.5	850	9.5
695	B	CD3+CD28	4600	25.5	62	2.2	44.5	4.5	265	22	52	23	2.5	850	108
695	B	SEB	4000	406	695	252	3140	183	26000	402	52	41	84	4300	3010
695	B	Null	6800	25.5	22	5	44.5	4.5	63	16	52	27	2.5	2100	9.5
695	B	LPS	9900	101	625	11100	257	44600	52900	516	114	28	47	33000	13000
695	B	C.albicans	70000	263	174	379	803	2610	364000	81	52	23	62	33000	1990
695	B	TNFa	4700	25.5	19	639	44.5	20	3510	23	52	27	8	5300	21300
695	B	BCG	31000	243	328	7380	449	6520	205000	152	52	30	54	30000	10800
695	B	IL1b	5000	25.5	26	76600	151	18	500	12	52	23	42	8800	54
695	B	E.coli	15000	71	295	11600	354	29600	60400	1190	52	30	53	29000	11800
696	B	Influenza	2200	25.5	21	2.2	44.5	14	122	3.9	52	8.1	2.5	850	23
696	B	IL1b	2200	25.5	12	56400	147	90	1520	12	52	14	13	6100	95
696	B	Null	3200	55	11	2.2	44.5	4.5	155	3.9	52	21	2.5	850	9.5
696	B	SEB	3400	624	1240	327	3710	1150	44600	911	185	45	215	4900	4680
696	B	LPS	6000	25.5	1020	22100	294	128000	63200	419	242	10	43	54000	50800
696	B	TNFa	3800	25.5	22	742	227	73	6800	20	52	16	12	3800	27800
696	B	C.albicans	75000	246	230	349	917	4020	323000	49	52	18	96	32000	1610
696	B	E.coli	8000	25.5	282	8240	258	29900	53700	828	52	10	63	25000	15600
696	B	CD3+CD28	2400	25.5	18	2.2	44.5	4.5	268	3.9	52	9.3	2.5	850	37
696	B	PolyIC	2100	25.5	62	15	44.5	167	114	8.2	884	9.6	2.5	850	170
696	B	BCG	26000	169	427	4070	585	10500	216000	143	52	22	62	24000	9480
696	B	IFNg	2000	25.5	17500	2.2	44.5	4.5	91	3.9	52	16	7.5	1800	37
684	B	LPS	4700	66	204	3910	NA	27100	26000	NA	52	24	33	22000	11300
684	B	SEB	3700	165	167	162	568	148	14100	123	52	18	81	2700	717
684	B	Null	NA	NA	NA	NA	NA	NA	NA	NA	NA	NA	NA	NA	NA
684	B	CD3+CD28	2200	163	112	31	294	25	3490	367	52	24	95	1800	481
684	B	BCG	11000	285	144	6300	239	3520	66100	44	52	16	57	15000	7790
684	B	IL1b	1500	25.5	12	59600	109	16	744	3.9	52	8.6	9.8	4900	60
684	B	E.coli	7500	25.5	137	3490	187	11500	23500	405	52	20	50	14000	5590
684	B	TNFa	2100	25.5	20	619	44.5	4.5	3950	24	52	14	6.6	2800	32400
684	B	IFNg	1700	25.5	20900	8.9	44.5	4.5	212	7.9	52	15	2.5	850	90
684	B	C.albicans	3500	66	19	142	44.5	208	33200	19	52	13	21	3100	1040
684	B	PolyIC	1700	25.5	50	23	44.5	200	156	3.9	1050	16	2.5	850	156
684	B	Influenza	1900	25.5	15	2.2	44.5	4.5	114	7.9	52	11	2.5	850	28
683	B	E.coli	11000	25.5	48	2190	146	9660	18200	356	52	17	26	9100	2710
683	B	TNFa	4900	25.5	24	684	96	19	2340	57	52	17	6.5	5400	37700
683	B	IL1b	4000	25.5	13	55100	138	30	648	14	52	12	13	7700	47
683	B	C.albicans	194000	59	141	309	751	14200	332000	79	52	19	80	39000	1600
683	B	Influenza	4800	25.5	12	2.2	44.5	4.5	39	9.3	52	23	2.5	2400	9.5
683	B	PolyIC	4600	25.5	62	62	167	371	85	8.6	1970	21	2.5	5000	335
683	B	SEB	4600	141	249	120	1770	169	7740	289	52	21	125	2700	1270
683	B	LPS	7000	25.5	65	5060	185	20700	16800	279	52	29	20	17000	11800
683	B	CD3+CD28	4100	189	633	81	1130	28	2710	889	52	56	172	850	1770
683	B	IFNg	4600	25.5	12200	9.6	44.5	4.5	30	10	52	22	2.5	3200	79
683	B	BCG	27000	102	89	2440	522	4890	124000	151	52	17	43	26000	2650
683	B	Null	7200	25.5	19	5.2	44.5	4.5	36	3.9	52	16	2.5	850	9.5
682	B	E.coli	6500	91	505	9010	220	35600	84700	980	52	17	74	34000	13900
682	B	LPS	4200	102	1330	22600	277	83400	65600	576	52	24	59	52000	31300
682	B	SEB	3300	429	767	284	4930	553	41100	443	52	35	339	7000	2280
682	B	TNFa	3300	25.5	11	562	102	82	13000	20	52	19	14	5300	20200
682	B	Null	3200	25.5	7.2	2.2	44.5	4.5	96	7.9	52	20	2.5	850	9.5
682	B	IL1b	2100	25.5	14	66200	44.5	32	1120	20	52	15	9.4	7200	42
682	B	C.albicans	50000	312	238	445	725	4210	441000	142	52	15	84	23000	1860
682	B	Influenza	1900	25.5	20	2.2	44.5	15	143	9.2	52	19	2.5	850	21
682	B	BCG	11000	184	506	3140	463	18100	191000	479	52	25	103	20000	3130
682	B	IFNg	1800	25.5	12000	2.2	44.5	4.5	144	3.9	52	12	2.5	850	97
682	B	CD3+CD28	1900	25.5	8.4	2.2	44.5	4.5	202	3.9	52	17	2.5	850	45
682	B	PolyIC	1800	25.5	85	13	44.5	219	177	15	984	18	2.5	850	194
681	B	Influenza	2500	25.5	18	2.2	44.5	17	113	11	52	2.45	2.5	850	42
681	B	SEB	6800	447	797	299	3930	1530	39700	746	52	35	408	6600	2680
681	B	IL1b	3100	25.5	18	68700	170	109	2100	35	52	2.45	16	7800	92
681	B	E.coli	11000	61	222	5550	133	19000	34900	828	52	5.4	52	24000	9910
681	B	Null	4500	25.5	3.3	2.2	44.5	4.5	54	11	52	2.45	2.5	850	9.5
681	B	TNFa	5600	25.5	26	767	118	106	5560	35	52	2.45	14	6500	22900
681	B	BCG	29000	145	218	4470	146	9900	211000	151	52	7.7	62	12000	7530
681	B	PolyIC	2300	25.5	59	23	44.5	292	141	3.9	918	2.45	2.5	850	213
681	B	IFNg	2400	25.5	14200	95	44.5	4.5	131	3.9	52	2.45	2.5	850	75
681	B	CD3+CD28	2900	219	256	57	267	68	4050	650	52	31	167	850	1280
681	B	C.albicans	47000	232	199	501	433	4360	320000	78	52	2.45	60	19000	2650
681	B	LPS	6400	167	1180	16700	343	86700	53800	653	157	9	42	61000	34500
680	B	Influenza	3700	25.5	44	2.2	44.5	20	77	11	52	15	2.5	850	64
680	B	TNFa	4400	25.5	15	588	44.5	38	5050	36	52	18	6.1	2800	21600
680	B	C.albicans	107000	563	233	683	493	13500	552000	185	52	18	34	22000	4680
680	B	SEB	3500	238	428	107	1940	112	17700	263	52	21	84	850	1850
680	B	PolyIC	3300	25.5	159	55	44.5	348	122	14	1720	21	2.5	850	399
680	B	IL1b	3100	25.5	10	62400	102	27	693	21	52	18	6	3700	32
680	B	CD3+CD28	3000	25.5	24	2.2	44.5	4.5	421	11	52	15	2.5	850	86
680	B	IFNg	3200	25.5	15700	2.2	44.5	4.5	113	3.9	52	9.5	2.5	850	59
680	B	Null	5300	25.5	15	2.2	44.5	4.5	54	11	52	16	2.5	2700	9.5
680	B	LPS	4600	88	1870	10700	227	43100	16800	216	108	23	26	34000	15300
680	B	E.coli	5100	64	415	5690	132	15500	21400	618	52	22	39	13000	6740
680	B	BCG	10000	301	495	4690	295	8030	169000	111	52	25	47	14000	13200
679	B	Null	4300	25.5	17	2.2	44.5	4.5	80	20	52	13	2.5	850	9.5
679	B	BCG	39000	83	331	2410	395	5760	215000	145	52	7.6	61	15000	3540
679	B	C.albicans	220000	246	472	525	1020	23400	596000	89	52	9	56	41000	2530
679	B	TNFa	3100	25.5	20	635	44.5	26	5150	25	52	9.4	8.7	3600	17800
679	B	CD3+CD28	2300	25.5	10	2.2	44.5	4.5	212	3.9	52	2.45	2.5	850	25
679	B	SEB	7900	769	1450	678	7220	1450	67900	1610	52	31	610	9800	5060
679	B	Influenza	1700	25.5	60	2.2	44.5	4.5	119	3.9	52	2.45	2.5	850	50
679	B	LPS	8500	77	449	8950	307	61400	75100	583	52	17	54	45000	31000
679	B	E.coli	10000	25.5	318	9950	111	36700	87300	1200	52	8.2	59	39000	19600
679	B	IFNg	1900	25.5	15200	2.2	44.5	4.5	70	3.9	52	9.5	2.5	3100	58
679	B	PolyIC	2000	25.5	66	31	44.5	188	129	12	881	15	2.5	850	314
679	B	IL1b	2400	25.5	17	75400	131	91	1790	17	52	9	38	7000	73
678	B	LPS	18000	60	146	8590	262	29300	41000	384	52	20	41	31000	22100
678	B	TNFa	7100	25.5	31	758	94	21	5470	33	52	24	14	6100	34900
678	B	SEB	18000	208	413	232	2960	558	71200	560	52	42	187	18000	1940
678	B	IL1b	4900	25.5	25	57900	207	229	5460	32	52	15	64	12000	124
678	B	C.albicans	302000	149	180	344	611	9470	576000	107	52	18	27	35000	1850
678	B	Influenza	3600	25.5	23	2.2	44.5	4.5	38	3.9	52	15	5.4	850	9.5
678	B	CD3+CD28	4400	57	72	5.2	44.5	4.5	586	25	52	24	2.5	2200	191
678	B	Null	NA	NA	NA	NA	NA	NA	NA	NA	NA	NA	NA	NA	NA
678	B	IFNg	3400	25.5	14000	2.2	44.5	4.5	105	3.9	52	20	2.5	850	65
678	B	PolyIC	3800	25.5	61	51	44.5	338	102	3.9	2420	15	2.5	850	319
678	B	E.coli	30000	80	219	8790	413	31700	86500	1210	52	19	57	49000	12300
678	B	BCG	102000	235	248	4590	432	11800	338000	401	52	26	42	34000	6930
677	B	LPS	8700	74	381	9180	231	56000	33800	305	52	25	38	34000	16600
677	B	Null	9800	25.5	15	5.4	44.5	4.5	43	3.9	52	21	2.5	3200	9.5
677	B	C.albicans	100000	138	281	339	1070	2480	309000	72	52	22	73	65000	1540
677	B	TNFa	5700	25.5	19	571	186	4.5	3170	37	52	15	7.3	3500	27200
677	B	E.coli	15000	55	222	3070	275	17900	43500	680	52	20	55	27000	9370
677	B	SEB	6700	648	488	133	4360	223	16500	800	52	48	213	7800	2780
677	B	Influenza	5200	25.5	37	2.2	44.5	4.5	37	15	52	18	2.5	850	29
677	B	IL1b	5700	25.5	32	83700	224	16	338	14	52	23	17	12000	53
677	B	CD3+CD28	5800	280	128	27	697	14	3770	756	52	60	63	1800	918
677	B	PolyIC	5000	25.5	71	16	44.5	42	93	3.9	1230	17	2.5	3300	177
677	B	BCG	33000	NA	NA	NA	NA	NA	160000	NA	NA	NA	NA	NA	NA
677	B	IFNg	4900	25.5	12400	7.8	44.5	4.5	31	7.8	52	16	6.2	4100	77
676	B	C.albicans	146000	371	185	525	854	12200	517000	95	52	16	64	62000	3720
676	B	Influenza	4300	25.5	36	5.3	44.5	17	206	17	52	10	2.5	2800	58
676	B	IFNg	3700	25.5	13100	4.8	99	4.5	41	12	52	12	2.5	6000	121
676	B	CD3+CD28	3800	140	259	82	298	29	9390	557	52	33	238	5200	1090
676	B	SEB	4700	358	920	284	2350	953	42600	678	52	34	481	13000	2160
676	B	PolyIC	3800	25.5	49	30	156	211	107	11	1710	14	2.5	3300	219
676	B	LPS	8200	60	110	4710	449	53500	51400	289	52	21	41	31000	22400
676	B	E.coli	13000	98	105	4040	374	32100	81800	1340	52	19	66	35000	11800
676	B	TNFa	6000	25.5	23	599	180	116	12800	33	52	15	19	12000	24500
676	B	BCG	13000	153	144	5130	274	17700	265000	359	52	17	69	21000	4120
676	B	Null	6700	51	18	5.1	102	4.5	142	20	52	16	2.5	5400	9.5
676	B	IL1b	4400	25.5	24	66000	161	208	7220	42	52	15	16	13000	72
675	B	SEB	4700	319	585	267	2710	390	21500	494	52	27	165	3400	2270
675	B	LPS	6400	82	765	11600	269	48900	28400	403	52	23	35	38000	18300
675	B	IFNg	2900	25.5	16400	2.2	44.5	4.5	25	9.2	52	20	2.5	1900	38
675	B	C.albicans	46000	106	56	323	593	1900	262000	32	52	20	43	18000	1490
675	B	PolyIC	2500	25.5	27	7.2	44.5	133	71	3.9	544	22	2.5	850	100
675	B	E.coli	5800	58	452	16400	255	58400	68000	1330	52	19	74	42000	25200
675	B	BCG	14000	100	336	2460	334	5820	138000	106	52	20	56	16000	4060
675	B	Influenza	2800	25.5	38	4.8	91	31	108	12	52	27	2.5	850	93
675	B	TNFa	2600	25.5	22	565	44.5	9	2430	28	52	14	2.5	2400	31300
675	B	CD3+CD28	2700	204	307	51	778	30	3840	680	52	42	109	850	1390
675	B	IL1b	3000	25.5	11	75100	125	11	162	8.8	52	17	9.1	7100	47
675	B	Null	4800	25.5	22	2.2	44.5	4.5	25	16	52	31	2.5	2400	9.5
674	B	LPS	9900	65	275	12000	318	30600	33700	450	52	22	44	45000	17800
674	B	Influenza	5800	25.5	41	5.3	44.5	16	67	12	52	23	2.5	850	50
674	B	C.albicans	69000	182	110	347	633	3220	260000	43	52	15	41	23000	1280
674	B	TNFa	5600	25.5	13	496	44.5	25	2070	16	52	17	2.5	4300	13800
674	B	SEB	36000	429	527	323	2380	2500	98600	299	52	34	208	12000	1840
674	B	E.coli	9600	83	298	18400	388	42900	96300	1030	52	22	94	53000	18500
674	B	BCG	14000	192	114	5020	247	8280	136000	233	52	29	41	9900	3370
674	B	IFNg	6400	25.5	12600	7.3	149	4.5	95	8.9	52	21	6	5700	105
674	B	Null	9500	25.5	51	7.5	44.5	4.5	28	13	52	23	2.5	2100	9.5
674	B	CD3+CD28	6800	161	92	12	246	12	1780	300	52	37	23	2300	522
674	B	PolyIC	5600	25.5	40	25	44.5	262	100	3.9	1580	21	2.5	2400	247
674	B	IL1b	6300	25.5	25	68900	113	24	775	17	52	19	13	11000	47
673	B	IFNg	6600	25.5	10200	2.2	44.5	4.5	23	3.9	52	18	6	3700	48
673	B	C.albicans	185000	369	225	595	624	10700	495000	153	52	17	62	44000	2320
673	B	Null	NA	25.5	NA	NA	204	NA	NA	8.4	52	12	2.5	3900	NA
673	B	IL1b	8600	25.5	34	77300	195	18	513	16	52	16	11	9600	64
673	B	LPS	11000	25.5	143	9870	128	49500	39100	304	52	22	32	29000	17800
673	B	BCG	28000	93	192	3200	572	4720	169000	157	52	16	54	24000	4280
673	B	CD3+CD28	8300	268	353	35	1390	37	3500	1350	52	46	150	850	1470
673	B	Influenza	7600	25.5	25	4.8	44.5	12	109	12	52	14	2.5	3100	59
673	B	TNFa	6500	25.5	23	569	44.5	26	5220	17	52	17	14	7100	23200
673	B	E.coli	15000	61	302	12800	390	41500	61000	2210	52	18	66	38000	6700
673	B	SEB	8000	407	669	126	4490	408	19100	1270	52	31	218	3200	2270
673	B	PolyIC	9200	25.5	142	69	44.5	745	174	9.2	3990	20	2.5	4100	681
661	B	BCG	32000	156	147	3780	456	3940	127000	110	52	21	64	17000	4040
661	B	LPS	6200	118	1610	15000	265	43100	50400	346	184	21	57	42000	17400
661	B	IFNg	1400	25.5	15800	2.2	44.5	4.5	99	3.9	52	12	2.5	850	64
661	B	C.albicans	185000	219	272	692	516	13900	432000	143	52	15	46	37000	2430
661	B	IL1b	3300	51	30	67500	103	357	4940	35	52	22	12	8400	99
661	B	CD3+CD28	1500	777	785	112	1530	40	4460	1610	52	238	301	850	3710
661	B	Influenza	1300	25.5	37	2.2	44.5	9.7	111	12	52	8.6	2.5	850	37
[truncated: 9,988 more rows]
