# Supplementary material for: Smoking changes adaptive immunity with persistent effects
Source: Nature. 2024 Feb 14;626(8000):827–35. doi: 10.1038/s41586-023-06968-8 (PMC10881394; doi:10.1038/s41586-023-06968-8)
Supplement: Supplementary file 5 — eCRF data [file 41586_2023_6968_MOESM5_ESM.xlsx]

## Sheet: TableS2
SUBJID	BATCHID	SEASON	SEX	AGE	AGE.V0	CHEVEUX	CORREC	CORRECP	LOG	PHYSL	PHYSP.T1	VILLENPOP20	VILLESPOP20	VIT	VIT.COUPLE	VIT.ENFANTS	YEUX.T1	NVILLES	PHYSDUR.T1	PHYSJ	PHYST.T1	VILLENPOP	VILLESPOP	BRUIT	CSP	EMPLOIP	EMPLOIS	INACT	NIVETUD	POUSS	PTOX	REVENUS	TRAVJ	TRAVT	AMIDI	DEJ	DINER	GRIGN	MATIN	NCOLL	PDEJ	PRODALL1	PRODALL2	PRODALL3	PRODALL4	REPASH	SEL	SOIREE	ALCF
2	A	2	2	22	22.33	2	1	1	2	2	1	1	0	1	0	0	3	1	0.1	2	3	208033	3195	0	NA	1	0	NA	6	NA	0	2	NA	NA	1	0	0	1	0	0	0	0	0	0	0	1	2	0	0
3	A	2	2	28	28.83	3	1	1	2	1	0	1	1	3	1	0	4	1	NA	0	0	208033	208033	1	5	NA	1	NA	4	0	0	3	1	1	0	0	0	1	0	1	1	0	0	0	0	1	2	0	0
4	A	2	2	23	23.67	3	0	NA	2	1	1	1	0	3	1	0	6	3	0.02	0	0	208033	3866.3333	2	5	NA	1	NA	4	2	1	3	1	1	0	1	0	0	1	0	0	0	0	0	0	1	1	0	0
5	A	2	2	21	21.17	2	1	1	1	2	0	0	0	1	0	0	2	4	NA	1	0.5	19775	7122.25	1	NA	3	0	1	6	0	0	4	NA	NA	1	0	0	1	0	0	0	0	0	0	0	1	1	0	0
6	A	2	2	22	22.5	3	1	1	2	2	0	1	1	3	1	0	4	2	NA	4	3	208033	105490.5	0	NA	3	0	1	3	0	0	2	NA	NA	0	1	0	0	0	1	0	1	1	0	1	1	1	0	3
7	A	2	2	24	24.25	5	0	NA	2	1	0	0	0	4	1	1	2	4	NA	0	0	12398	1798.25	2	5	NA	1	NA	3	1	0	3	2	1	1	1	0	1	0	0	0	0	0	0	0	1	1	1	0
8	A	2	2	26	26.17	2	0	NA	2	2	1	1	0	1	0	0	3	1	0.2	3	1.5	208033	7230	0	5	NA	1	NA	4	0	0	1	1	0	1	0	0	2	0	0	1	1	1	0	1	1	2	0	0
9	A	2	2	23	23.83	3	0	NA	2	1	1	1	1	3	1	0	3	2	0.02	0	0	208033	132284.5	0	5	NA	1	NA	4	0	0	2	1	1	1	0	0	1	0	0	1	0	1	0	1	1	1	0	0
10	A	2	2	20	20.25	2	1	1	1	2	0	1	0	1	0	0	6	1	NA	1	2	208033	4861	0	NA	1	0	NA	5	0	0	1	NA	NA	1	0	0	0	0	0	1	0	0	0	0	1	2	0	0
11	A	2	2	26	26.42	3	1	2	1	2	1	1	0	3	1	0	1	1	0.1	2	4	208033	2251	1	5	NA	1	NA	3	1	0	2	1	1	1	0	0	1	0	0	0	0	0	0	0	1	2	0	0
12	A	2	2	23	23.33	3	1	1	2	1	1	1	1	2	0	1	5	2	0.4	1	0.333	287845	23487	0	5	NA	1	NA	3	0	0	2	1	1	1	0	0	1	0	0	2	0	0	0	0	1	2	0	0
13	A	2	2	21	21.67	3	0	NA	2	1	1	1	1	NA	NA	NA	3	1	0.1	0	0	208033	208033	0	5	NA	1	NA	4	0	NA	2	3	0	1	1	1	2	0	0	1	0	0	0	0	2	1	0	2
15	A	2	2	27	27.83	3	1	1	2	2	NA	1	1	1	0	0	2	1	NA	5	6.25	50843	50843	0	5	3	0	1	3	0	0	1	NA	NA	0	0	0	0	1	0	2	0	0	0	0	1	2	0	0
16	A	2	2	26	26.5	3	0	NA	1	1	1	1	0	3	1	0	2	1	0.2	0	0	143240	1074	0	5	NA	1	NA	4	0	0	3	2	1	1	1	0	1	0	0	1	0	0	0	0	2	1	1	0
18	A	2	2	21	21.67	3	0	NA	2	1	1	1	1	3	1	0	5	3	0.1	1	0.5	45010	754817.6667	0	5	3	0	1	4	0	0	1	3	0	0	0	0	0	0	1	0	0	0	0	0	1	1	0	0
19	A	2	2	23	23.25	3	0	NA	2	2	0	0	0	1	0	0	4	3	NA	1	1.5	9759	9930.3333	0	NA	1	0	NA	6	0	0	2	NA	NA	1	0	0	1	0	0	0	0	0	0	0	1	1	0	0
20	A	2	2	21	21.83	5	0	NA	2	1	NA	NA	0	2	0	1	2	3	NA	0	0	NA	1401.3333	0	NA	4	0	NA	3	0	0	1	NA	NA	1	1	0	2	0	0	1	0	0	0	0	2	2	0	0
21	A	3	2	24	24.25	2	0	NA	2	1	0	1	0	1	0	0	6	1	NA	0	0	208033	2375	0	5	NA	1	NA	6	0	0	2	1	1	1	0	0	2	0	0	1	0	0	0	0	1	1	1	6
22	A	3	2	25	25.83	3	0	NA	1	2	NA	1	1	4	1	1	3	1	NA	2	0.5	287845	43082	0	5	3	0	2	4	0	0	3	NA	NA	1	0	0	1	0	0	0	0	0	0	0	1	2	0	0
23	A	3	2	22	22.75	3	0	NA	NA	1	0	1	1	NA	NA	NA	6	3	NA	1	0.75	45201	19248.3333	0	5	3	0	1	1	0	0	3	NA	NA	1	0	0	1	0	0	1	0	0	0	0	1	2	0	0
24	A	3	2	25	25.75	3	0	NA	2	2	1	1	1	4	1	1	4	8	0.4	1	0.333	264538	27882.5	2	NA	2	0	NA	3	2	2	2	3	0	1	1	0	1	0	0	0	0	1	0	1	1	1	0	0
25	A	3	2	22	22	2	1	2	1	2	0	1	0	1	0	0	2	1	NA	2	0.5	108793	819	0	NA	1	0	NA	6	0	0	4	NA	NA	1	0	1	1	0	0	1	1	0	0	1	1	1	0	0
26	A	3	2	25	25.33	2	0	NA	2	1	1	1	1	1	0	0	5	1	0.2	0	0	208033	208033	1	5	NA	1	NA	4	0	0	2	1	1	0	0	0	0	0	1	0	0	0	0	0	1	2	0	0
27	A	3	2	20	20.5	2	0	NA	2	1	1	0	0	1	0	0	1	1	0.1	0	0	17106	17106	0	NA	1	0	NA	5	0	0	1	3	0	0	0	0	1	0	1	0	0	1	0	1	1	1	0	6
28	A	3	2	24	24.25	3	0	NA	2	1	NA	0	0	1	0	0	3	1	NA	0	0	2516	2516	NA	NA	2	0	NA	6	2	0	1	NA	NA	1	0	0	1	0	0	1	0	0	0	0	2	2	0	2
29	A	3	2	29	29.83	5	0	NA	2	1	0	1	1	2	0	1	3	2	NA	0	0	143240	175636.5	0	5	NA	1	NA	5	0	0	2	1	1	1	0	0	1	0	0	1	0	0	0	0	1	1	0	0
30	A	3	2	20	20.17	2	1	1	2	1	0	0	0	3	1	0	5	3	NA	0	0	3084	891	0	NA	1	0	NA	6	0	0	1	NA	NA	1	0	0	1	0	0	0	0	0	0	0	1	2	0	3
31	A	3	2	22	22.58	3	0	NA	2	1	1	1	1	1	0	0	3	1	0.1	0	0	208033	208033	0	NA	2	0	NA	3	1	0	2	3	0	0	0	0	1	0	0	1	0	0	0	0	1	1	1	6
32	A	3	2	24	24.67	3	0	NA	2	2	1	1	1	3	1	0	4	1	0.4	2	2	208033	208033	2	6	NA	1	NA	5	2	1	3	3	0	1	0	0	1	0	0	0	1	0	0	1	2	2	0	0
33	A	3	2	21	21.17	3	0	NA	2	2	NA	0	0	3	1	0	3	1	NA	2	1	17106	4233	0	NA	3	0	1	5	0	0	1	NA	NA	1	0	0	1	0	0	0	0	0	0	0	1	2	0	0
34	A	3	2	24	24.33	5	0	NA	2	2	1	1	1	3	1	0	6	1	0.02	3	4.5	208033	208033	0	NA	2	0	NA	3	0	0	2	1	0	1	1	0	1	0	0	0	1	1	0	1	2	1	0	0
35	A	3	2	24	24.58	2	0	NA	2	1	NA	1	1	1	0	0	5	3	NA	0	0	52784	21833.3333	0	NA	1	0	NA	6	0	0	1	NA	NA	1	0	0	0	0	0	1	0	0	0	0	1	1	0	0
36	A	3	2	29	29.42	5	0	NA	2	2	1	0	1	4	1	1	2	2	0.02	2	2	606	52994	0	NA	4	0	NA	3	0	0	2	NA	NA	1	0	0	1	0	0	1	0	0	0	0	1	2	0	0
37	A	3	2	24	24	5	1	1	2	2	0	1	0	1	0	0	2	1	NA	3	3	208033	843	0	5	NA	1	NA	5	0	0	2	1	1	1	0	0	0	0	0	0	0	0	0	0	2	2	0	0
38	A	3	2	22	22.58	2	0	NA	2	2	0	1	1	1	0	0	3	6	NA	3	3	42222	47301.2	0	NA	1	0	NA	6	0	0	1	NA	NA	1	0	0	1	0	0	1	0	1	0	1	2	2	0	0
39	A	3	2	25	25.17	2	1	1	2	2	1	1	1	3	1	0	3	5	0.4	1	0.833	208033	56996	0	5	NA	1	NA	5	2	NA	2	1	0	0	1	0	0	0	1	0	0	1	0	1	2	2	0	0
40	A	3	2	23	23.92	3	1	1	2	1	1	1	1	1	0	0	3	3	0.1	1	0.25	20306	76749	0	5	NA	1	NA	5	0	0	1	1	0	0	0	1	1	0	1	0	1	0	0	1	1	2	0	0
41	A	3	2	20	20.75	1	0	NA	2	2	0	1	1	3	1	0	4	1	NA	1	2	50843	50843	0	5	NA	1	NA	5	0	0	1	1	1	0	0	0	0	0	1	0	0	0	0	0	1	1	0	0
42	A	3	2	21	21.42	3	1	2	NA	2	NA	0	0	NA	NA	NA	4	1	NA	3	6	12292	1393	0	5	3	0	1	5	0	0	1	NA	NA	0	0	0	0	0	1	0	0	0	0	0	1	2	0	0
43	A	3	2	23	23.42	5	0	NA	2	2	1	1	0	4	1	1	2	1	0.4	2	3	208033	8170	2	6	NA	1	NA	3	0	0	3	1	1	0	1	0	0	0	1	0	1	1	0	1	1	1	0	0
44	A	3	2	21	21.08	5	0	NA	2	1	NA	0	0	3	1	0	3	2	NA	0	0	13226	1531.5	0	NA	1	0	NA	6	0	0	1	NA	NA	1	0	0	1	0	0	0	0	0	0	0	1	2	0	0
45	A	3	2	21	21.33	5	1	1	2	2	NA	1	0	3	1	0	6	1	NA	2	3	208033	1208	0	5	3	0	2	4	0	0	2	NA	NA	1	0	0	1	0	0	0	1	1	0	1	1	2	0	0
46	A	3	2	25	25.67	5	0	NA	2	1	1	0	0	3	1	0	3	2	0.4	1	1	17747	10698.5	0	5	NA	1	NA	5	0	0	4	1	1	0	0	0	1	1	0	2	0	0	0	0	1	2	0	1
47	A	3	2	27	27.83	1	0	NA	2	2	NA	1	0	4	1	1	2	1	NA	2	2	208033	8170	0	5	3	0	1	4	0	0	3	NA	NA	1	1	0	1	0	0	0	0	0	1	1	1	2	0	0
48	A	3	2	24	24.5	2	1	1	1	2	NA	1	0	4	1	1	4	2	NA	4	12	45153	5803.5	1	5	3	0	1	5	1	1	2	NA	NA	1	1	0	1	0	0	1	0	0	0	0	1	2	0	0
49	A	3	2	24	24.92	3	0	NA	1	1	NA	1	1	1	0	0	3	2	NA	0	0	208033	110162.5	1	5	3	0	1	4	0	1	2	NA	NA	1	0	0	1	0	0	1	0	0	0	0	1	2	0	0
50	A	3	2	27	27.83	5	0	NA	2	2	NA	0	0	3	1	0	2	2	NA	2	3	3084	3458	0	5	3	0	1	5	0	0	2	NA	NA	1	0	0	1	0	0	1	0	0	0	0	1	2	0	0
51	A	3	2	23	23.33	3	1	1	2	2	1	0	0	3	1	0	5	1	0.2	1	1	10851	2417	0	5	NA	1	NA	6	0	0	2	1	0	1	0	0	0	0	0	0	1	0	0	1	1	2	0	0
52	A	3	2	25	25.33	3	0	NA	2	1	0	1	0	3	1	0	3	1	NA	1	1	143240	808	1	5	3	0	1	3	0	0	1	NA	NA	0	0	0	1	0	1	0	0	0	0	0	1	1	0	0
53	A	3	2	22	22.83	5	0	NA	2	2	0	1	0	1	0	0	1	1	NA	6	6	108793	1721	0	5	NA	1	NA	6	0	0	1	1	0	1	0	0	0	0	0	1	0	0	0	0	1	2	0	0
54	A	3	2	21	21	5	0	NA	NA	1	0	1	0	1	0	0	5	1	NA	0	0	208033	6758	0	NA	1	0	NA	6	0	0	4	1	0	0	0	0	1	0	1	0	0	0	0	0	1	2	0	0
55	A	3	2	22	22.17	2	0	NA	NA	1	0	1	0	1	0	0	3	2	NA	0	0	208033	4363	0	NA	1	0	NA	6	0	0	5	NA	NA	0	1	0	1	0	1	1	0	1	0	1	2	2	0	1
56	A	3	2	28	28.67	5	0	NA	1	1	0	1	1	4	1	1	2	1	NA	0	0	57408	57408	2	5	NA	1	NA	5	0	2	4	1	1	0	1	1	1	0	1	1	0	0	0	0	1	2	0	0
57	A	3	2	26	26.75	2	1	2	2	1	1	1	1	3	1	0	5	1	0.4	1	1	45201	45201	0	5	NA	1	NA	3	0	0	3	3	1	1	0	0	1	0	0	1	0	0	0	0	2	2	0	0
58	A	3	2	23	23	5	0	NA	2	3	1	1	1	1	0	0	6	3	0.1	5	7.5	45201	15892.3333	1	NA	1	0	NA	6	1	1	1	NA	NA	0	0	0	0	0	1	0	0	0	0	0	1	2	0	1
59	A	3	2	26	26.67	3	0	NA	2	2	0	1	1	1	0	0	3	1	NA	3	0.75	52784	52784	1	5	3	0	1	6	0	0	1	3	0	1	0	0	1	0	0	0	0	0	0	0	1	2	0	0
60	A	3	2	20	20.25	3	1	2	2	2	1	0	0	1	0	0	4	1	0.02	2	4	2516	6879	0	NA	1	0	NA	4	0	0	1	NA	NA	1	0	0	0	0	0	0	0	0	0	0	1	2	0	0
62	A	3	2	24	24.5	3	0	NA	2	1	1	1	0	4	1	1	4	3	0.2	0	0	208033	4843	0	5	NA	1	NA	3	0	0	3	1	0	1	0	0	1	1	0	1	0	0	0	0	1	2	0	0
63	A	3	2	20	20.92	5	0	NA	NA	1	NA	1	0	NA	NA	NA	2	1	NA	1	0.5	50843	5801	0	5	3	0	1	3	0	0	1	NA	NA	1	0	0	1	0	0	1	0	0	0	0	1	1	0	0
64	A	3	2	20	20.75	3	1	2	2	2	NA	1	0	1	0	0	2	2	NA	1	1	208033	5830	0	NA	1	0	NA	4	0	0	1	NA	NA	1	0	0	1	0	0	0	0	1	0	1	1	2	0	0
65	A	3	2	20	20.67	3	0	NA	2	1	1	1	1	3	1	0	4	2	0.02	0	0	52784	28745.5	0	NA	1	0	NA	5	0	0	1	1	0	1	0	0	1	0	0	0	0	0	0	0	1	1	0	0
66	A	3	2	21	21.75	3	1	1	2	2	NA	1	0	1	0	0	2	1	NA	2	1	208033	6166	0	NA	1	0	NA	6	0	0	5	NA	NA	1	0	0	0	0	0	0	0	0	0	0	1	1	0	0
67	A	3	2	20	20.58	3	1	1	2	2	0	0	0	1	0	0	3	1	NA	1	1.5	9576	3674	0	NA	1	0	NA	4	0	0	1	1	0	0	0	0	1	1	0	1	0	0	0	0	1	2	0	1
68	A	3	2	23	23.17	3	1	1	2	2	0	1	1	1	0	0	5	1	NA	2	2	208033	208033	0	NA	1	0	NA	6	0	0	1	NA	NA	1	0	0	0	0	0	0	0	0	0	0	1	2	0	0
70	A	3	2	25	25.92	3	0	NA	2	2	NA	0	0	1	0	0	5	1	NA	2	2	2516	1789	0	NA	1	0	NA	5	0	0	2	NA	NA	0	0	0	0	0	1	0	0	0	0	0	1	1	0	0
71	A	3	2	20	20.75	2	0	NA	2	2	NA	0	1	1	0	0	6	2	NA	1	2	10736	171333	0	NA	1	0	NA	4	0	0	5	NA	NA	0	0	1	1	0	1	0	0	0	0	0	1	2	0	0
72	A	3	2	22	22.25	3	1	1	2	1	NA	1	1	1	0	0	6	2	NA	0	0	208033	104877.5	0	NA	1	0	NA	4	0	0	1	NA	NA	0	0	0	0	0	1	0	0	1	0	1	1	2	0	1
73	A	3	2	21	21	3	0	NA	2	2	NA	1	0	1	0	0	4	4	NA	2	3	28551	4277.75	0	NA	1	0	NA	4	0	NA	1	NA	NA	1	0	0	1	0	0	0	0	1	1	1	1	1	0	1
74	A	3	2	24	24.25	2	0	NA	NA	2	0	1	1	1	0	0	6	2	NA	2	4	24641	16866.5	0	7	NA	1	NA	4	0	0	2	1	0	0	0	0	1	0	1	1	0	0	0	0	1	2	0	0
75	A	3	2	25	25.83	3	0	NA	2	2	1	1	0	1	0	0	1	1	0.02	2	2	208033	267	NA	5	NA	1	NA	5	NA	0	3	3	0	0	0	0	0	0	0	0	0	1	0	1	1	1	1	0
76	A	3	2	22	22	5	0	NA	2	2	NA	1	1	3	1	0	3	2	NA	1	3	85102	43837	0	5	3	0	1	4	0	0	2	NA	NA	0	1	0	1	0	1	0	0	0	0	0	1	2	0	0
77	A	3	2	23	23.75	3	1	2	2	2	NA	1	1	1	0	0	2	5	NA	2	1.5	140547	70206	0	NA	1	0	NA	6	0	0	1	3	0	0	0	0	0	0	1	0	0	0	0	0	1	2	0	0
78	B	0	2	28	28.92	2	1	2	2	1	1	1	0	1	0	0	6	1	0.2	0	0	208033	581	0	5	NA	1	NA	4	0	0	2	1	0	1	0	1	1	0	0	0	0	0	0	0	1	2	0	0
79	B	0	2	27	27.17	3	1	1	2	2	1	1	0	4	1	1	6	2	0.02	1	1	208033	1058	2	5	NA	1	NA	4	0	NA	4	2	0	1	1	1	1	1	0	1	0	0	0	0	1	2	1	0
80	B	0	2	24	24	3	1	2	2	1	NA	1	0	3	1	0	2	2	NA	1	1	50843	1834	2	NA	1	0	NA	4	2	0	2	NA	NA	1	0	0	1	1	0	0	0	0	0	0	1	2	0	0
81	B	0	2	25	25.92	5	1	1	1	2	0	1	1	4	1	1	1	1	NA	2	1	208033	208033	0	5	NA	1	NA	4	0	0	2	1	0	1	0	0	1	0	0	1	0	1	0	1	1	2	0	0
82	B	0	2	29	29.5	3	1	1	2	1	1	0	0	1	0	0	4	1	0.4	1	1	3833	497	0	5	NA	1	NA	4	0	0	2	1	1	1	0	0	1	0	0	0	1	1	0	1	1	2	0	0
83	B	0	2	24	24.5	3	1	1	2	1	1	0	0	3	1	0	5	3	0.1	0	0	9221	6762.6667	0	5	NA	1	NA	6	0	0	3	1	1	0	0	0	0	0	1	0	0	0	0	0	1	1	0	0
84	B	0	2	28	28.5	3	1	1	1	2	1	1	0	4	1	1	5	2	0.02	1	1	208033	4283.5	NA	5	NA	1	NA	5	2	0	3	1	1	0	0	0	1	0	1	0	0	0	0	0	1	2	0	0
85	B	0	2	23	23.83	2	0	NA	2	2	NA	0	1	3	1	0	5	2	NA	2	2	17106	108071	0	NA	1	0	NA	6	0	0	3	NA	NA	1	0	0	0	0	0	0	0	1	0	1	1	2	0	0
86	B	0	2	27	27.58	3	0	NA	1	3	1	0	0	1	0	0	3	1	0.4	3	6	19775	1378	0	5	NA	1	NA	5	0	0	2	2	1	0	0	0	1	0	1	1	0	0	0	0	1	2	0	0
87	B	0	2	22	22.75	3	1	1	2	1	0	1	0	3	1	0	3	1	NA	0	0	45201	5277	0	NA	2	0	NA	5	0	0	3	NA	NA	1	0	0	0	0	0	0	0	1	0	1	1	2	0	5
88	B	0	2	26	26.42	3	0	NA	1	2	1	1	1	4	1	1	6	2	0.4	2	2	208033	104271.5	0	5	NA	1	NA	4	0	0	2	1	1	1	0	0	1	0	0	1	0	0	0	0	1	2	0	0
89	B	0	2	24	24.17	1	1	1	2	1	1	1	1	4	1	1	3	2	0.02	0	0	119962	105930.5	0	5	NA	1	NA	3	0	0	2	1	0	1	0	0	1	0	0	1	0	1	0	1	1	2	0	0
90	B	0	2	24	24.83	2	1	2	2	2	NA	1	1	1	0	0	4	5	NA	4	10	208033	56422	1	NA	2	0	NA	3	1	1	1	NA	NA	1	1	1	1	0	0	1	0	1	1	1	2	1	0	0
91	B	0	2	22	22.92	3	0	NA	1	2	NA	1	1	3	1	0	4	2	NA	5	5	208033	107723	0	2	3	0	1	4	0	0	2	NA	NA	1	0	0	0	0	0	0	0	0	0	0	1	2	0	0
92	B	0	2	23	23.33	5	0	NA	2	1	NA	1	1	3	1	0	2	1	NA	1	0.333	208033	208033	0	NA	2	0	NA	6	0	0	1	NA	NA	0	0	0	1	0	1	2	1	0	0	1	1	1	0	0
93	B	0	2	21	21	3	1	1	NA	2	NA	1	0	NA	NA	NA	1	1	NA	2	2	208033	10085	1	5	3	0	1	4	0	NA	4	NA	NA	0	0	0	1	1	0	1	1	0	0	1	1	2	0	2
94	B	0	2	26	26.83	5	0	NA	2	2	NA	0	0	1	0	0	4	2	NA	2	2	19775	11364.5	0	5	3	0	1	5	0	0	1	NA	NA	0	0	0	1	0	1	1	0	0	0	0	1	2	0	0
95	B	0	2	20	20.67	5	0	NA	2	2	NA	1	1	1	0	0	1	1	NA	2	4	208033	208033	0	NA	1	0	NA	4	0	0	2	NA	NA	0	1	1	1	0	1	1	0	0	0	0	2	2	0	1
97	B	1	2	23	23.25	2	0	NA	2	2	1	1	1	1	0	0	4	2	0.02	2	0.666	90194	19486	2	5	3	0	1	3	1	1	1	1	1	1	0	0	1	0	0	0	1	0	0	1	1	1	0	0
98	B	1	2	22	22	3	0	NA	NA	1	NA	0	0	1	0	0	2	2	NA	1	0.333	19775	10315.5	0	NA	1	0	NA	5	0	0	1	NA	NA	1	0	0	1	0	0	2	0	0	0	0	1	2	0	0
99	B	1	2	26	26	3	1	1	2	1	NA	1	0	3	1	0	4	1	NA	0	0	208033	2017	0	NA	1	0	NA	6	0	0	1	NA	NA	0	0	0	1	0	0	1	0	1	0	1	1	2	1	0
100	B	1	2	23	23.25	3	1	2	1	1	NA	1	1	1	0	0	3	5	NA	0	0	2249975	462576.4	1	NA	1	0	NA	4	1	0	1	NA	NA	0	0	0	1	0	1	0	0	0	0	0	1	1	0	0
101	A	2	1	24	24	1	1	1	2	1	0	1	1	1	0	0	4	1	NA	0	0	287845	287845	2	6	3	0	1	3	2	2	1	NA	NA	1	0	0	1	0	0	2	0	0	0	0	1	1	0	0
102	A	2	1	24	24.17	5	1	1	2	1	0	1	0	1	0	0	5	2	NA	0	0	208033	5421	1	5	3	0	1	3	1	NA	1	NA	NA	0	0	0	1	0	0	1	0	0	0	0	2	2	1	0
103	A	2	1	27	27	5	0	NA	2	2	0	1	1	1	0	0	2	1	NA	3	3	208033	208033	1	5	NA	1	NA	4	1	0	2	1	1	1	0	0	0	0	0	0	0	0	0	0	1	2	0	0
105	A	2	1	21	21	3	0	NA	2	2	NA	1	NA	1	0	0	6	3	NA	3	4.5	46876	25273	0	NA	1	0	NA	4	0	0	4	NA	NA	1	0	0	0	0	0	0	0	0	0	0	1	1	0	2
106	A	2	1	20	20.42	2	0	NA	2	1	1	1	1	3	1	0	4	3	0.02	1	2	52773	43318.6667	2	NA	2	0	NA	4	2	NA	1	NA	NA	1	1	0	1	0	0	0	0	0	0	0	1	2	0	0
107	A	2	1	23	23.42	2	0	NA	2	3	NA	0	1	3	1	0	6	2	NA	1	0.5	10851	349650.5	0	NA	1	0	NA	4	0	0	1	NA	NA	1	0	0	1	0	0	2	0	0	0	0	1	1	0	0
108	A	2	1	26	26.17	3	1	2	2	1	0	1	1	1	0	0	3	1	NA	1	0.5	287845	38932	0	5	NA	1	NA	6	0	0	1	1	0	1	0	0	0	0	0	1	0	0	0	0	2	2	0	0
109	A	2	1	23	23.33	1	1	1	2	1	0	0	1	3	1	0	6	2	NA	1	2	18218	232779	0	5	3	0	1	4	0	0	3	NA	NA	0	1	1	1	0	1	1	1	0	0	1	2	2	0	1
110	A	2	1	27	27	3	1	1	2	2	1	1	0	4	1	1	2	1	0.2	2	2	50843	468	1	NA	2	0	NA	4	1	NA	2	NA	NA	1	1	1	1	0	0	0	0	0	0	0	1	2	0	0
111	A	2	1	26	26.83	3	1	2	2	3	1	1	1	3	1	0	3	5	0.1	4	6	105382	32997.2	0	7	3	0	1	4	0	0	NA	NA	NA	0	0	0	1	0	1	0	0	0	0	0	1	2	0	0
114	A	2	1	25	25.5	2	1	1	2	1	1	0	0	3	1	0	4	1	0.4	1	0.5	15456	15456	2	5	NA	1	NA	3	2	2	2	1	1	0	1	0	0	0	1	2	0	0	0	0	1	2	0	0
115	A	2	1	21	21.25	3	0	NA	2	1	0	0	NA	1	0	0	2	6	NA	1	2	7612	4518	0	NA	3	0	1	1	0	0	1	NA	NA	0	0	0	2	0	0	2	0	0	0	0	2	1	1	40
116	A	2	1	28	28.75	2	0	NA	1	1	1	1	1	3	1	0	1	2	0.4	0	0	29563	15089	1	5	NA	1	NA	1	2	0	2	1	1	1	1	0	1	0	0	2	0	0	0	0	1	2	0	0
117	A	2	1	24	24.83	1	1	1	2	2	0	0	0	1	0	0	6	2	NA	6	9	2812	5044	NA	NA	2	0	NA	4	NA	0	2	NA	NA	1	0	0	1	0	0	1	0	0	0	0	1	2	1	3
119	A	2	1	23	23.17	3	0	NA	2	2	NA	0	0	1	0	0	4	3	NA	2	3	19920	12925.3333	0	NA	1	0	NA	6	0	0	1	NA	NA	0	0	0	1	1	0	1	0	0	0	0	1	1	0	0
120	A	2	1	25	25.92	3	0	NA	2	2	0	0	0	3	1	0	4	1	NA	4	6	7612	3663	1	2	NA	1	NA	4	2	2	2	1	1	0	0	0	0	0	1	0	0	0	0	0	1	1	0	0
123	A	3	1	21	21.5	2	1	1	1	2	NA	1	1	1	0	0	6	1	NA	1	2	208033	208033	0	NA	1	0	NA	4	0	0	1	NA	NA	1	0	0	0	0	0	0	0	0	0	0	1	1	0	0
124	A	3	1	25	25.08	1	0	NA	2	1	0	0	0	3	1	0	4	2	NA	0	0	3084	1596.5	2	6	NA	1	NA	3	2	0	2	1	1	0	1	1	0	0	1	2	0	0	0	0	1	2	0	2
125	A	3	1	21	21.83	5	0	NA	2	2	NA	0	0	3	1	0	2	1	NA	2	2	3084	1216	0	NA	1	0	NA	6	0	0	1	NA	NA	1	0	0	2	0	0	2	0	0	0	0	1	1	0	5
126	A	3	1	29	29.25	1	0	NA	2	2	1	1	0	2	0	1	2	1	0.4	1	2	208033	7230	2	6	NA	1	NA	4	2	0	2	1	1	0	0	0	1	0	1	0	0	0	0	0	1	2	0	0
127	A	3	1	29	29.17	1	0	NA	1	2	1	1	0	4	1	1	6	1	0.2	1	1	208033	1790	1	5	NA	1	NA	3	1	0	4	3	1	0	0	0	0	0	1	2	0	0	0	0	1	2	0	0
128	A	3	1	23	23.58	2	0	NA	2	3	1	0	0	1	0	0	3	1	0.1	3	6.75	19775	2043	0	5	NA	1	NA	4	0	0	2	1	1	1	0	0	0	0	0	0	0	0	0	0	1	2	0	1
129	A	3	1	27	27.75	1	1	1	2	2	1	1	1	1	0	0	3	1	0.02	2	2	208033	208033	1	5	NA	1	NA	6	NA	0	2	3	1	0	0	0	0	0	1	1	0	0	0	0	1	1	0	1
130	A	3	1	22	22.92	2	0	NA	2	2	1	1	1	3	1	0	4	1	0.4	3	2.25	2249975	2249975	0	5	3	0	1	4	0	0	2	3	1	1	1	0	1	0	0	0	1	0	0	1	2	2	1	0
131	A	3	1	23	23.33	2	0	NA	2	2	NA	1	1	1	0	0	6	2	NA	2	6	24104	64193	0	NA	1	0	NA	6	0	0	1	NA	NA	1	1	1	1	0	0	1	0	0	0	0	1	2	0	0
132	A	3	1	22	22.75	2	0	NA	2	2	NA	0	0	1	0	0	4	1	NA	2	6	13226	515	0	NA	1	0	NA	6	0	0	1	NA	NA	0	0	0	0	0	1	0	0	0	0	0	1	2	0	0
133	A	3	1	26	26	2	0	NA	2	2	0	0	1	1	0	0	4	5	NA	3	4.5	7126	34745.4	0	5	NA	1	NA	3	0	0	1	2	1	1	0	0	1	0	0	1	0	0	0	0	2	1	0	0
134	A	3	1	22	22.92	2	1	1	2	2	NA	1	0	1	0	0	4	1	NA	2	6	46173	6053	0	6	3	0	1	4	1	0	1	NA	NA	1	0	0	0	0	0	0	1	0	1	1	1	2	0	0
135	A	3	1	22	22.75	1	0	NA	2	3	NA	1	1	1	0	0	6	1	NA	5	10	63235	63235	0	NA	1	0	NA	6	0	0	3	NA	NA	1	0	0	0	0	0	0	0	0	0	0	1	1	0	3
136	A	3	1	23	23.83	3	1	1	2	2	NA	1	1	3	1	0	1	1	NA	2	4	25293	21681	2	6	3	0	1	4	2	2	2	NA	NA	1	0	0	1	1	0	2	0	0	0	0	1	1	1	1
137	A	3	1	29	29.5	2	0	NA	1	3	1	1	1	3	1	0	3	1	0.1	2	4	87906	87906	2	5	NA	1	NA	3	2	0	3	1	1	1	0	0	1	1	0	0	0	0	0	0	1	1	0	2
138	A	3	1	21	21.83	3	1	2	2	2	NA	1	0	1	0	0	4	1	NA	1	0.333	29563	5455	0	NA	1	0	NA	5	0	0	5	NA	NA	0	0	0	1	0	1	0	0	0	0	0	1	2	0	0
139	A	3	1	24	24.17	2	0	NA	2	2	1	1	1	1	0	0	5	3	0.2	1	2	86375	820292.3333	2	1	NA	1	NA	4	2	0	2	3	1	0	1	1	0	0	1	1	0	0	0	0	2	2	0	0
140	A	3	1	26	26.58	5	1	1	2	1	1	1	0	1	0	0	3	2	0.4	1	0.333	208033	10397	2	2	NA	1	NA	4	2	1	1	3	0	1	1	1	0	0	0	0	0	0	0	0	2	2	1	0
141	A	3	1	24	24.33	3	0	NA	NA	3	NA	1	0	NA	NA	NA	2	1	NA	4	8	208033	6461	1	6	3	0	2	3	1	0	5	NA	NA	0	0	0	0	0	1	0	0	0	0	0	1	1	0	3
142	A	3	1	20	20.92	5	0	NA	2	2	NA	0	0	1	0	0	NA	1	NA	5	5	3838	683	NA	NA	1	0	NA	5	NA	NA	1	NA	NA	1	0	0	1	0	0	0	0	0	0	0	1	2	1	5
143	A	3	1	20	20.58	3	1	1	NA	2	0	1	NA	1	0	0	5	5	NA	3	4.5	208033	55657.25	2	NA	1	0	NA	4	0	0	5	NA	NA	0	0	0	1	0	1	1	0	0	0	0	1	2	0	0
144	A	3	1	26	26.83	3	0	NA	2	1	1	0	1	3	1	0	5	2	0.02	1	0.5	17106	106148.5	2	5	NA	1	NA	5	2	0	2	1	1	1	0	0	1	0	0	0	0	1	0	1	1	2	0	0
145	A	3	1	26	26.75	3	1	2	1	1	1	1	0	4	1	1	1	1	0.1	0	0	208033	2303	1	5	3	0	3	3	1	0	3	3	1	0	0	0	1	1	0	0	0	0	0	0	1	2	0	6
146	A	3	1	25	25.5	3	1	1	2	2	0	1	1	1	0	0	2	3	NA	5	5	140957	280086	0	NA	1	0	NA	6	0	0	1	NA	NA	0	0	0	1	0	1	1	0	0	0	0	1	2	0	1
147	A	3	1	21	21.67	2	1	1	2	2	0	1	1	1	0	0	2	2	NA	2	0.5	208033	112322.5	0	NA	1	0	NA	4	0	0	5	NA	NA	1	0	0	0	0	0	0	0	1	0	1	1	2	0	2
148	A	3	1	24	24.83	3	1	1	NA	2	0	1	1	1	0	0	2	1	NA	3	2.499	208033	208033	0	7	NA	1	NA	5	0	0	2	1	1	1	0	0	1	0	0	0	0	0	0	0	1	2	0	0
149	A	3	1	22	22.92	1	1	2	2	2	NA	1	1	1	0	0	2	4	NA	3	3	208033	107484.5	1	5	3	0	1	3	1	0	1	NA	NA	0	0	0	1	0	0	0	0	0	0	0	1	1	1	0
150	A	3	1	22	22.5	3	1	1	2	2	1	1	0	1	0	0	2	2	0.02	2	4	54421	1409	1	NA	1	0	NA	5	1	0	1	NA	NA	1	0	0	0	0	0	1	0	0	0	0	2	1	0	1
151	A	3	1	23	23.92	2	0	NA	2	3	1	0	0	1	0	0	1	1	0.1	3	3	19920	1372	0	5	NA	1	NA	6	0	0	2	1	1	0	0	1	1	1	0	1	0	0	0	0	1	2	0	0
152	A	3	1	29	29.25	3	0	NA	2	2	1	1	1	4	1	1	1	2	0.1	2	4	170049	87274	1	7	NA	1	NA	5	0	0	2	3	1	1	1	0	1	0	0	0	0	0	0	0	1	2	0	0
153	B	0	1	24	24	2	0	NA	2	2	NA	0	0	1	0	0	5	1	NA	3	4.5	15549	2289	0	NA	1	0	NA	6	0	0	1	NA	NA	0	0	0	1	0	1	0	0	1	0	1	1	2	0	0
154	B	0	1	27	27.58	3	0	NA	2	2	NA	0	0	1	0	0	1	2	NA	1	0.167	17106	9079.5	1	5	3	0	1	5	1	1	1	NA	NA	1	0	0	1	0	0	0	0	0	0	0	1	1	0	3
156	B	0	1	23	23.17	3	1	2	2	1	NA	1	0	3	1	0	2	1	NA	3	0.999	208033	3613	0	NA	1	0	NA	6	0	0	1	NA	NA	1	0	0	2	0	0	1	0	0	0	0	2	1	1	1
157	B	0	1	21	21.08	3	0	NA	2	1	1	1	0	3	1	0	2	1	0.2	0	0	143240	3020	2	6	NA	1	NA	4	2	0	3	1	1	0	0	0	1	0	1	1	0	0	0	0	1	2	0	3
158	B	0	1	23	23.08	5	0	NA	2	1	NA	1	0	1	0	0	6	1	NA	1	2	50843	6289	0	NA	1	0	NA	5	NA	NA	1	NA	NA	0	1	0	1	0	1	2	0	0	0	0	1	1	0	0
161	B	0	1	27	27.5	3	1	1	2	1	1	1	1	1	0	0	5	2	0.4	0	0	208033	107864.5	0	5	NA	1	NA	6	0	0	2	2	1	0	0	0	1	0	0	1	0	0	0	0	1	2	1	4
162	B	0	1	28	28.67	5	0	NA	2	3	0	0	1	3	1	0	2	2	NA	2	4	2516	145180.5	0	5	NA	1	NA	5	0	0	4	3	1	0	0	0	0	0	1	2	0	0	0	0	2	1	0	0
163	B	0	1	24	24.67	2	0	NA	1	3	0	1	1	4	1	1	2	2	NA	6	18	208033	107247	0	5	NA	1	NA	4	0	0	3	1	1	1	0	0	1	0	0	1	0	0	0	0	1	1	0	0
164	B	0	1	24	24.83	5	1	2	2	1	NA	0	0	1	0	0	3	1	NA	1	1	10390	10390	NA	NA	1	0	NA	5	0	0	1	NA	NA	1	2	0	0	0	0	0	0	0	0	0	1	1	0	0
165	B	0	1	28	28.42	3	0	NA	2	2	NA	0	1	1	0	0	5	6	NA	1	2.5	19775	25485.8333	0	5	3	0	1	1	0	0	1	NA	NA	1	1	0	1	0	0	1	0	0	0	0	2	1	1	0
166	B	0	1	23	23.58	2	1	2	NA	2	NA	1	1	1	0	0	3	3	NA	3	4.5	208033	70102.6667	0	NA	1	0	NA	6	0	0	5	NA	NA	1	0	0	1	0	0	0	0	1	0	1	1	1	1	0
168	B	0	1	29	29.33	3	1	1	2	1	0	1	0	4	1	1	6	2	NA	0	0	49359	3981	1	5	3	0	1	3	1	0	2	NA	NA	1	0	0	1	0	0	0	0	0	0	0	1	2	0	0
169	B	0	1	26	26.17	3	0	NA	1	2	NA	0	1	1	0	0	3	1	NA	1	1	17747	22164	0	NA	1	0	NA	5	0	0	1	NA	NA	1	0	0	1	0	0	1	0	0	0	0	1	2	0	0
170	B	0	1	20	20.42	3	1	1	2	2	NA	1	0	1	0	0	5	1	NA	2	4	63235	3206	0	NA	1	0	NA	6	0	0	1	NA	NA	1	0	0	0	0	0	0	0	0	0	0	1	2	0	3
171	B	0	1	24	24.08	3	1	1	2	1	NA	1	1	1	0	0	5	1	NA	0	0	45201	45201	NA	NA	1	0	NA	6	NA	0	1	NA	NA	1	0	0	1	1	0	1	1	1	0	1	1	1	0	0
173	B	0	1	21	21.25	2	0	NA	2	1	NA	1	0	1	0	0	2	1	NA	0	0	208033	8170	1	NA	1	0	NA	5	1	0	1	NA	NA	1	0	0	0	0	0	1	0	0	0	0	2	2	0	0
174	B	0	1	23	23.83	3	0	NA	2	1	1	0	0	1	0	0	3	1	0.4	0	0	14011	1905	1	NA	1	0	NA	5	1	NA	1	3	0	1	1	1	1	0	0	1	0	0	0	0	2	2	1	2
175	B	0	1	23	23.17	2	0	NA	2	2	1	0	0	1	0	0	2	2	0.02	3	2.001	7950	1557.5	0	NA	1	0	NA	5	0	0	2	1	1	1	0	0	0	0	0	0	1	0	0	1	1	1	0	0
176	B	0	1	20	20.58	2	1	1	2	2	NA	1	1	1	0	0	6	1	NA	3	1.5	143240	143240	NA	NA	1	0	NA	5	0	0	1	NA	NA	1	0	0	1	0	0	0	0	0	0	0	1	2	0	0
177	B	0	1	25	25.92	2	0	NA	2	3	1	1	1	1	0	0	NA	1	0.2	4	5	50843	50843	1	7	NA	1	NA	5	0	0	2	3	1	1	0	0	1	1	0	0	0	0	0	0	1	2	0	2
179	B	0	1	23	23.33	3	1	1	2	2	NA	1	1	3	1	0	6	3	NA	4	1	208033	86312	0	NA	1	0	NA	4	0	0	2	NA	NA	1	0	0	1	0	0	1	0	0	0	0	1	2	1	0
180	B	0	1	26	26.17	2	0	NA	2	3	1	1	1	1	0	0	6	3	0.02	4	10	20945	25006.3333	1	7	NA	1	NA	6	0	2	1	3	1	1	1	0	1	0	0	1	0	0	0	0	1	2	0	1
181	B	0	1	28	28.67	2	0	NA	1	1	1	1	0	4	1	1	5	4	0.1	0	0	208033	1891.25	1	5	NA	1	NA	5	1	0	3	1	1	1	0	0	1	1	0	0	0	0	0	0	2	2	0	0
182	B	0	1	29	29.08	3	1	1	2	2	NA	1	0	4	1	1	3	1	NA	5	2.5	45201	1445	1	6	3	0	NA	1	1	0	2	NA	NA	0	1	0	1	0	1	1	0	0	0	0	2	2	0	0
183	B	0	1	26	26.67	3	0	NA	2	2	0	1	1	4	1	1	4	3	NA	3	3	38166	35421.3333	0	2	NA	1	NA	5	0	0	3	3	1	0	0	0	0	0	1	1	0	0	0	0	1	2	0	2
184	B	0	1	29	29.75	2	0	NA	2	2	0	0	0	1	0	0	2	1	NA	3	6	9221	183	2	5	NA	1	NA	4	0	0	2	3	1	1	1	1	1	1	0	1	0	1	0	1	2	1	0	2
185	B	0	1	26	26.67	2	0	NA	2	2	0	1	1	3	1	0	6	5	NA	1	0.167	143240	89171.2	1	4	NA	1	NA	6	1	0	3	1	1	0	0	0	0	0	1	1	0	0	0	0	1	2	0	0
186	B	0	1	29	29.17	3	0	NA	2	3	1	0	0	3	1	0	5	1	0.2	4	6	9576	1407	0	6	NA	1	NA	5	0	0	2	1	1	1	0	0	1	0	0	0	0	0	0	0	1	1	0	0
187	B	0	1	27	27.83	4	0	NA	1	2	1	0	0	3	1	0	3	3	0.1	2	1	7463	2291.6667	0	3	NA	1	NA	5	0	NA	4	1	1	1	0	0	1	0	0	0	0	1	0	1	1	2	0	0
188	B	0	1	26	26.33	1	0	NA	1	3	1	0	0	3	1	0	4	1	0.2	3	9	17106	17106	1	5	NA	1	NA	3	2	1	2	1	1	1	1	0	0	0	0	0	0	0	0	0	1	2	0	0
189	B	0	1	24	24.58	3	1	1	1	1	NA	0	0	1	0	0	3	2	NA	1	0.25	17106	9655.5	0	NA	1	0	NA	6	0	0	6	NA	NA	1	0	0	1	0	0	1	0	1	0	1	1	1	0	2
190	B	0	1	20	20.92	2	1	2	2	2	NA	0	0	1	0	0	6	1	NA	1	1.5	13226	13226	0	NA	1	0	NA	6	1	0	1	NA	NA	1	0	0	1	0	0	1	0	0	0	0	1	2	0	0
192	B	0	1	26	26.25	2	0	NA	2	2	NA	1	0	1	0	0	5	3	NA	3	6	63235	7452.6667	0	NA	2	0	NA	5	0	0	1	NA	NA	1	1	1	1	0	0	1	0	0	0	0	2	2	0	0
193	B	0	1	21	21.92	3	0	NA	1	2	1	1	1	3	1	0	4	2	0.2	1	1.5	287845	247939	2	NA	1	0	NA	4	2	NA	2	1	0	0	0	0	0	0	1	0	0	0	0	0	1	1	0	0
194	B	1	1	21	21.67	1	1	1	NA	2	NA	0	1	1	0	0	6	3	NA	3	4.5	7463	72466	0	NA	1	0	NA	6	0	0	2	NA	NA	0	0	0	1	0	1	0	0	0	0	0	1	1	0	4
195	B	1	1	26	26.92	2	0	NA	2	2	1	1	1	3	1	0	2	1	0.4	2	6	287845	38932	0	5	NA	1	NA	4	0	NA	3	1	1	1	2	0	0	0	0	0	0	1	0	1	2	1	1	2
196	B	1	1	20	20.33	5	1	1	1	3	NA	1	1	1	0	0	2	1	NA	3	4.5	148803	208033	0	NA	1	0	NA	3	0	0	2	NA	NA	1	0	0	1	0	0	0	0	0	0	0	1	2	0	0
197	B	1	1	23	23.17	3	0	NA	2	1	NA	1	1	1	0	0	2	1	NA	1	1	208033	208033	0	5	3	0	1	3	0	0	2	NA	NA	0	0	0	1	0	1	2	0	0	0	0	2	1	0	6
198	B	1	1	28	28.67	3	0	NA	2	2	NA	1	0	1	0	0	1	2	NA	5	10	287845	10829.5	0	5	3	0	1	1	0	0	1	NA	NA	1	0	0	0	0	0	0	0	0	0	0	1	1	0	0
199	B	1	1	22	22	1	0	NA	2	2	NA	0	1	1	0	0	4	2	NA	4	8	9311	27256	0	NA	1	0	NA	4	0	0	2	NA	NA	1	0	0	1	0	0	1	0	0	0	0	1	1	0	0
200	B	1	1	20	20.25	2	1	2	2	2	0	1	0	1	0	0	2	1	NA	2	2	208033	16612	0	NA	1	0	NA	4	2	NA	3	NA	NA	1	0	0	1	0	0	0	0	0	0	0	1	2	0	0
201	A	1	2	37	37.67	5	1	1	2	1	0	0	0	4	1	1	1	2	NA	0	0	19775	2355.5	0	5	NA	1	NA	5	0	0	3	1	1	0	0	0	1	0	1	0	0	0	0	0	1	2	0	0
202	A	1	2	35	35.75	2	0	NA	1	1	1	1	1	4	1	1	6	3	0.02	0	0	491268	234119.6667	0	2	NA	1	NA	4	0	0	3	3	0	0	0	0	1	0	1	2	0	1	0	1	1	1	0	0
203	A	1	2	39	39.58	3	0	NA	1	2	1	0	0	4	1	1	1	1	0.02	1	1	19920	563	0	5	NA	1	NA	6	0	0	3	1	1	1	0	0	1	0	0	0	0	0	0	0	1	2	0	0
204	A	1	2	37	37.58	3	0	NA	1	2	0	0	0	1	0	0	4	1	NA	3	0.999	12007	815	1	5	3	0	1	4	1	NA	2	NA	NA	0	0	0	0	0	1	1	0	0	0	0	1	2	0	0
205	A	1	2	30	30.75	2	0	NA	2	1	1	1	1	2	0	1	3	1	0.4	2	0.666	208033	208033	2	4	NA	1	NA	6	0	0	2	1	0	0	1	0	1	0	1	0	1	1	0	1	2	1	0	0
206	A	1	2	39	39.42	3	0	NA	2	2	0	1	1	2	0	1	3	1	NA	3	3	208033	208033	NA	5	NA	1	NA	3	1	NA	2	1	1	1	1	0	1	1	0	1	1	0	0	1	1	2	0	0
207	A	1	2	30	30.25	3	0	NA	2	2	1	0	NA	3	1	0	3	1	0.1	1	1	8505	NA	0	3	NA	1	NA	6	0	0	2	1	1	1	0	0	1	0	0	0	0	0	0	0	1	2	0	0
208	A	1	2	31	31.5	3	1	1	1	1	1	0	0	3	1	0	2	2	0.4	1	1	10230	6433.5	0	4	NA	1	NA	5	1	0	2	3	1	1	1	0	2	0	0	0	0	1	0	1	2	2	0	0
209	A	1	2	33	33.58	2	0	NA	2	1	0	1	1	4	1	1	6	2	NA	0	0	64629	136331	0	NA	4	0	NA	3	0	0	NA	NA	NA	1	0	0	1	0	0	1	1	0	0	1	1	1	0	2
210	A	1	2	38	38.58	5	0	NA	1	2	0	1	0	4	1	1	1	1	NA	2	4	208033	4003	0	5	NA	1	NA	6	0	0	5	2	1	1	1	0	1	0	0	0	1	0	0	1	2	2	1	0
211	A	1	2	37	37.33	3	0	NA	1	2	1	1	1	4	1	1	4	5	0.02	1	2	208033	71045.8	0	3	NA	1	NA	6	0	0	3	1	1	1	0	0	0	0	0	0	0	0	0	0	1	2	0	0
212	A	1	2	30	30.25	5	1	1	2	2	1	0	0	1	0	0	4	2	0.4	2	0.666	9576	1459.5	0	3	3	0	1	6	0	0	2	NA	NA	1	0	0	1	0	0	1	0	0	0	0	1	2	1	0
213	A	2	2	33	33.92	3	0	NA	1	1	0	1	0	4	1	1	3	1	NA	0	0	37754	5578	1	NA	1	0	NA	5	NA	0	3	1	1	0	0	0	0	0	1	0	1	0	0	1	1	2	0	0
214	A	2	2	37	37.92	2	0	NA	1	2	1	1	0	1	0	0	6	1	0.4	4	2	208033	10712	0	4	NA	1	NA	6	0	0	3	3	1	1	0	0	0	0	0	0	1	0	0	1	1	2	0	0
215	A	2	2	37	37.67	5	1	2	1	2	1	1	0	4	1	1	3	1	0.4	2	2	208033	850	0	5	NA	1	NA	6	1	NA	3	1	1	0	0	0	0	0	1	0	0	0	0	0	1	2	0	0
216	A	2	2	37	37.92	3	0	NA	1	2	1	1	0	4	1	1	3	1	0.2	2	2	208033	6469	0	5	NA	1	NA	5	0	0	3	1	0	1	0	0	1	0	0	0	0	0	0	0	2	2	1	0
217	A	2	2	38	38.25	3	0	NA	1	2	1	0	0	3	1	0	5	2	0.1	3	1.5	9221	6285.5	0	7	NA	1	NA	3	0	0	2	1	1	1	0	0	0	1	0	0	1	0	0	1	2	2	0	0
218	A	2	2	38	38.67	1	0	NA	1	1	0	1	0	4	1	1	5	1	NA	0	0	287845	755	0	NA	3	0	3	3	0	0	2	NA	NA	1	0	0	1	0	0	1	0	0	0	0	1	1	0	0
220	A	2	2	32	32.83	3	1	2	1	2	0	0	0	4	1	1	2	1	NA	2	3	3084	564	0	5	NA	1	NA	6	0	0	4	1	1	1	0	0	1	1	0	0	0	0	0	0	1	2	0	0
221	A	2	2	35	35.75	2	0	NA	1	1	0	0	0	2	0	1	3	1	NA	0	0	11690	482	0	4	NA	1	NA	6	0	0	2	1	1	0	1	0	0	0	1	0	0	0	0	0	1	2	0	0
222	A	2	2	33	33.58	2	0	NA	2	1	1	0	0	2	0	1	6	1	0.4	0	0	3084	2474	2	6	NA	1	NA	3	2	0	2	1	0	0	0	0	1	0	1	1	1	0	0	1	1	2	0	0
223	A	2	2	32	32.83	2	1	1	1	2	1	0	0	4	1	1	6	1	0.2	3	3	3969	1153	0	5	NA	1	NA	6	0	0	3	1	0	1	0	0	1	0	0	0	1	0	0	1	1	2	0	0
224	A	2	2	32	32.75	1	1	1	1	2	NA	0	NA	4	1	1	1	1	NA	1	1	19775	NA	0	5	3	0	1	4	0	0	3	NA	NA	1	0	0	0	0	0	0	0	0	0	0	1	2	0	0
225	A	2	2	31	31.58	3	0	NA	1	2	1	1	0	4	1	1	3	2	0.4	1	0.75	208033	6183	0	5	NA	1	NA	3	1	0	3	1	0	0	0	0	1	0	1	0	0	1	0	1	2	2	0	0
226	A	2	2	31	31.25	3	0	NA	2	2	NA	1	NA	2	0	1	3	6	NA	1	1	45201	39653.2	0	5	3	0	1	3	0	0	1	NA	NA	1	0	0	1	0	0	0	0	1	1	1	1	2	0	0
227	A	2	2	37	37.08	3	0	NA	1	2	1	1	0	4	1	1	6	4	0.1	3	3	143240	875.5	0	1	NA	1	NA	3	1	0	3	1	0	0	0	0	1	0	1	0	0	0	0	0	1	2	0	0
229	A	3	2	31	31.25	3	0	NA	1	2	NA	1	1	4	1	1	2	1	NA	2	3	208033	208033	0	NA	4	0	NA	4	0	0	4	NA	NA	1	0	0	0	1	0	0	1	1	0	1	1	1	0	0
230	A	3	2	35	35.75	3	1	1	1	1	0	0	0	4	1	1	5	1	NA	0	0	17106	918	1	5	3	0	1	4	1	1	4	NA	NA	1	0	0	1	0	0	0	0	0	0	0	1	2	0	0
231	A	3	2	30	30.5	3	0	NA	1	1	1	1	1	4	1	1	3	2	0.4	0	0	45201	106704.5	2	5	NA	1	NA	6	0	0	3	1	0	1	0	0	1	0	0	0	0	1	1	1	1	1	0	0
232	A	3	2	35	35.17	2	0	NA	1	2	1	0	NA	4	1	1	2	1	0.2	1	2	7463	NA	0	5	NA	1	NA	4	0	0	4	1	1	0	0	0	1	0	1	1	0	0	0	0	1	2	0	0
233	A	3	2	36	36.25	2	0	NA	1	1	1	0	0	4	1	1	6	1	0.4	1	1.5	7535	189	0	5	NA	1	NA	4	0	0	4	1	0	0	0	0	0	1	0	0	0	1	0	1	1	2	0	0
234	A	3	2	38	38.58	3	1	1	1	1	0	1	1	1	0	0	4	3	NA	1	1	208033	149895.3333	0	5	3	0	1	6	1	0	2	NA	NA	1	0	0	0	0	0	0	0	1	0	1	1	2	0	0
235	A	3	2	39	39.33	3	1	2	2	2	0	1	1	4	1	1	4	1	NA	2	2	287845	287845	0	5	NA	1	NA	5	0	0	2	1	1	0	0	0	2	1	0	0	1	0	0	1	1	2	0	0
236	A	3	2	36	36.25	2	0	NA	1	1	0	1	0	4	1	1	4	2	NA	0	0	137758	822.5	0	5	NA	1	NA	6	0	0	4	3	0	1	1	1	0	1	0	0	0	1	0	1	2	1	1	0
237	A	3	2	34	34.83	3	1	1	1	1	1	1	1	4	1	1	5	3	0.4	0	0	208033	72126.6667	2	5	NA	1	NA	2	0	0	3	3	1	1	0	0	1	1	0	0	1	1	0	1	2	2	0	0
238	A	3	2	37	37.33	3	1	1	1	1	1	0	0	4	1	1	6	1	0.1	1	1	5702	821	NA	6	NA	1	NA	4	NA	1	2	1	1	1	0	0	1	1	0	0	1	0	0	1	1	2	0	0
239	A	3	2	33	33.67	5	0	NA	1	1	0	NA	0	4	1	1	1	1	NA	0	0	NA	3763	0	5	NA	1	NA	6	0	0	4	1	0	0	0	0	1	0	1	1	1	0	0	1	1	2	0	0
240	A	3	2	32	32.33	2	0	NA	1	2	1	1	0	1	0	0	4	1	0.02	2	2	208033	1695	0	5	NA	1	NA	6	0	0	2	1	1	1	1	0	1	0	0	0	0	1	0	1	1	1	0	0
241	A	3	2	31	31.58	3	0	NA	2	1	NA	0	0	3	1	0	3	1	NA	1	1	1174	1174	0	NA	NA	0	NA	3	0	0	3	NA	NA	0	0	0	1	0	0	0	0	0	0	0	1	2	1	0
242	A	3	2	35	35.5	2	0	NA	1	1	NA	1	1	4	1	1	3	1	NA	1	0.25	208033	208033	1	5	3	0	1	5	0	0	4	NA	NA	1	0	0	1	0	0	0	1	1	1	1	1	2	0	0
243	A	3	2	30	30.5	2	1	2	1	1	NA	0	0	4	1	1	5	1	NA	1	0.5	9759	420	0	5	3	0	1	5	0	0	4	NA	NA	1	0	0	1	1	0	0	0	0	0	0	1	2	0	0
244	A	3	2	31	31.67	3	0	NA	2	2	0	0	0	3	1	0	2	1	NA	2	2	10851	10851	0	5	3	0	2	3	0	NA	2	1	1	0	0	0	1	0	0	0	0	0	0	0	1	1	1	0
245	A	3	2	34	34.92	2	0	NA	1	2	0	1	1	4	1	1	4	4	NA	1	0.5	46173	590647.25	0	5	NA	1	NA	6	0	0	3	NA	NA	0	0	0	1	0	1	2	0	0	0	0	1	1	0	0
246	A	3	2	35	35.83	3	1	1	2	1	0	0	0	4	1	1	2	1	NA	0	0	2516	2516	0	5	NA	1	NA	4	0	0	2	1	0	1	0	0	1	0	0	0	0	0	0	0	1	2	0	0
247	A	3	2	32	32.17	3	0	NA	2	3	0	0	0	2	0	1	3	2	NA	1	1	14315	8401	1	2	NA	1	NA	4	1	NA	2	1	1	1	0	0	1	0	0	0	0	0	0	0	1	2	0	0
248	A	3	2	34	34.67	3	1	2	2	2	1	0	0	1	0	0	2	1	0.1	1	2	3833	3833	2	5	NA	1	NA	6	0	0	2	1	1	0	0	0	1	0	1	0	0	0	0	0	1	1	0	0
249	A	3	2	33	33.75	3	1	2	2	1	0	1	0	3	1	0	5	1	NA	1	0.5	208033	2731	0	5	NA	1	NA	5	0	0	2	1	1	1	0	0	1	0	0	0	1	0	0	1	1	2	0	0
250	A	3	2	39	39.17	5	0	NA	1	2	0	0	0	4	1	1	2	3	NA	2	2	7057	234.3333	0	5	NA	1	NA	4	0	0	3	3	1	0	0	0	0	0	1	0	0	0	0	0	1	2	0	0
251	A	3	2	32	32	3	0	NA	2	2	1	0	0	1	0	0	1	1	0.4	1	0.667	13511	13511	0	5	NA	1	NA	4	0	0	2	1	1	0	1	0	1	1	0	1	0	1	0	1	2	1	0	0
252	A	3	2	38	38.92	5	0	NA	1	2	0	1	1	4	1	1	3	2	NA	1	1	208033	107247	0	5	NA	1	NA	3	0	0	3	1	1	0	0	0	0	1	0	1	0	0	0	0	1	2	1	0
253	A	3	2	33	33.33	3	0	NA	2	2	1	0	1	1	0	0	3	7	0.1	1	2	9759	75933.5714	0	5	NA	1	NA	5	1	0	2	2	1	0	0	0	1	0	1	0	0	0	0	0	1	1	0	0
254	A	3	2	30	30	1	0	NA	1	1	1	0	1	4	1	1	3	3	0.2	0	0	10736	13243	0	6	NA	1	NA	3	0	0	2	2	1	0	0	0	1	1	0	0	0	1	0	1	1	2	0	0
255	A	3	2	37	37.42	3	0	NA	1	2	1	0	0	2	0	1	5	1	0.2	1	1	9576	2135	0	5	NA	1	NA	5	0	NA	3	2	1	0	0	0	1	0	0	0	1	1	1	1	1	2	1	0
256	A	3	2	39	39.33	3	0	NA	2	1	0	0	0	4	1	1	2	2	NA	0	0	15148	16127	0	4	NA	1	NA	6	0	0	4	1	1	1	1	0	1	0	0	1	1	1	0	1	1	2	0	0
257	A	3	2	37	37.75	3	1	1	2	2	1	0	1	1	0	0	5	2	0.2	2	3	14204	151024.5	0	5	NA	1	NA	5	1	NA	1	1	0	1	1	1	1	0	0	1	0	1	0	1	1	2	1	0
258	A	3	2	38	38.17	2	1	1	2	2	0	0	1	1	0	0	2	1	NA	7	14	10736	134633	0	5	NA	1	NA	4	0	0	2	1	1	1	1	0	1	1	0	1	1	0	0	1	1	2	0	0
259	A	3	2	38	38.75	2	0	NA	2	1	1	1	1	4	1	1	4	1	0.1	1	0.25	208033	208033	0	5	NA	1	NA	3	1	NA	4	2	1	1	1	0	2	1	0	0	1	1	0	1	1	2	0	0
260	A	3	2	38	38.75	5	1	1	1	1	0	1	1	4	1	1	6	2	NA	0	0	208033	107864.5	0	5	NA	1	NA	4	0	0	3	1	0	1	0	0	1	1	0	0	0	0	0	0	1	2	0	0
261	A	3	2	33	33.75	3	0	NA	1	1	0	0	1	4	1	1	1	4	NA	0	0	5702	13762.75	2	5	NA	1	NA	4	0	0	3	1	0	1	0	0	1	0	0	0	0	0	0	0	1	2	0	0
262	A	3	2	30	30.42	3	1	2	2	2	1	0	0	3	1	0	6	2	0.1	2	1.334	18874	11533	0	3	NA	1	NA	6	0	0	3	1	1	1	0	0	0	0	0	0	0	1	0	1	1	1	1	0
263	A	3	2	34	34.5	2	1	2	2	1	NA	1	1	2	0	1	6	2	NA	1	4	21510	1199389	1	5	3	0	1	3	1	1	1	NA	NA	1	0	0	2	0	0	0	0	0	0	0	1	2	0	0
264	A	3	2	35	35.67	3	0	NA	1	1	1	1	1	4	1	1	3	1	0.02	0	0	140547	140547	0	5	NA	1	NA	4	0	0	3	1	0	1	0	0	0	0	0	0	0	0	0	0	2	2	0	0
265	A	3	2	34	34.83	2	0	NA	2	2	1	0	0	1	0	0	3	1	0.1	1	1	2516	3451	1	3	NA	1	NA	4	0	0	1	1	1	1	0	0	0	0	0	0	1	1	0	1	1	1	0	0
266	A	3	2	35	35.5	2	0	NA	1	2	0	1	1	3	1	0	3	2	NA	2	5	208033	104169	0	5	NA	1	NA	4	0	0	2	1	0	0	0	0	1	0	0	0	0	0	0	0	2	1	1	0
267	A	3	2	38	38	2	1	1	1	1	0	1	0	4	1	1	2	1	NA	0	0	208033	2821	0	4	NA	1	NA	6	0	0	4	1	0	0	0	0	2	0	1	0	0	0	0	0	1	2	0	0
269	A	3	2	30	30.67	2	0	NA	1	1	1	1	0	3	1	0	4	1	0.2	0	0	46173	738	2	5	NA	1	NA	4	0	0	3	1	0	1	0	0	0	0	0	0	1	1	0	1	1	2	0	0
270	A	3	2	36	36.75	3	1	1	1	2	1	1	0	1	0	0	3	1	0.02	5	5	208033	17106	0	5	NA	1	NA	5	0	0	2	1	1	0	0	0	1	0	1	0	1	1	0	1	1	2	0	0
271	B	0	2	38	38.75	3	0	NA	1	2	1	1	0	4	1	1	4	1	0.02	2	1.5	148803	2059	0	5	NA	1	NA	4	0	0	4	3	1	0	0	0	1	0	1	0	0	0	0	0	2	2	0	0
272	B	0	2	39	39.92	2	0	NA	1	1	0	1	0	4	1	1	4	2	NA	1	0.167	208033	6462	2	5	NA	1	NA	3	0	0	5	3	1	1	0	0	1	0	0	0	1	1	1	1	1	2	0	0
273	B	0	2	31	31.75	3	1	2	1	2	1	1	1	1	0	0	4	1	0.1	4	4	46173	46173	0	5	NA	1	NA	6	0	0	2	1	1	1	0	0	1	0	0	1	1	0	0	1	1	2	0	0
274	B	0	2	33	33.17	3	0	NA	1	2	NA	0	0	4	1	1	4	3	NA	3	4.5	2516	1948.6667	0	5	NA	1	NA	4	0	0	4	1	1	0	0	0	1	0	1	0	0	0	0	0	1	2	0	0
276	B	0	2	31	31.25	5	0	NA	2	2	1	0	0	4	1	1	2	3	0.1	3	2.25	9365	4143.6667	1	6	NA	1	NA	3	1	1	2	1	1	0	0	0	1	0	1	0	0	0	0	0	1	2	0	1
277	B	0	2	31	31.67	3	0	NA	1	2	1	1	1	2	0	1	3	4	0.2	2	2.5	208033	79754.25	0	5	NA	1	NA	4	0	0	3	2	1	1	0	0	0	0	0	0	0	0	0	0	1	2	0	0
278	B	0	2	33	33	2	1	1	2	2	1	1	1	1	0	0	4	1	0.02	1	0.25	57813	42680	NA	5	NA	1	NA	5	NA	0	2	1	0	1	0	0	1	0	0	0	0	0	0	0	1	1	0	1
280	B	0	2	40	40	2	0	NA	1	2	0	0	0	3	1	0	4	1	NA	1	0.5	12156	6981	0	2	NA	1	NA	4	0	0	2	1	1	0	0	0	1	0	0	0	0	0	0	0	1	2	1	0
281	B	0	2	37	37.5	1	0	NA	1	2	NA	1	0	4	1	1	4	1	NA	2	2	208033	2375	1	6	3	0	1	3	1	0	2	NA	NA	0	0	1	1	0	1	0	1	0	0	1	2	2	0	0
282	B	0	2	39	39.5	3	1	1	1	1	1	0	0	2	0	1	5	1	0.1	0	0	10851	10851	2	4	NA	1	NA	6	1	0	3	1	1	0	0	0	2	0	0	0	0	0	0	0	1	1	1	0
283	B	0	2	37	37.5	3	1	2	2	1	1	0	1	2	0	1	1	2	0.2	1	0.5	5808	15119.5	0	5	NA	1	NA	5	0	NA	2	1	0	0	0	0	1	1	0	0	0	1	0	1	1	2	0	0
284	B	0	2	35	35.5	5	1	2	2	3	1	1	NA	2	0	1	4	2	0.4	7	14	2249975	2289	1	3	NA	1	NA	3	0	0	1	3	1	1	1	1	0	1	0	1	0	0	0	0	1	2	1	0
285	B	0	2	30	30.42	3	0	NA	NA	2	1	1	0	3	1	0	4	1	0.02	1	0.5	287845	16112	0	5	NA	1	NA	6	0	0	NA	1	0	0	0	0	0	0	1	0	0	0	0	0	1	2	0	0
286	B	0	2	30	30.67	3	0	NA	1	1	0	1	0	4	1	1	5	1	NA	0	0	208033	10712	0	5	3	0	1	3	0	0	3	NA	NA	1	0	0	1	0	0	0	0	0	0	0	1	2	0	0
287	B	0	2	32	32	3	0	NA	1	1	0	0	0	4	1	1	5	1	NA	2	2	19775	19775	0	5	NA	1	NA	4	0	0	3	2	1	0	1	0	0	0	0	0	0	0	1	1	2	2	1	0
288	B	0	2	36	36.25	3	0	NA	2	2	0	0	1	4	1	1	2	4	NA	1	1	5826	57990.5	0	5	NA	1	NA	3	0	0	3	3	1	1	1	0	1	0	0	1	1	1	0	1	1	2	0	0
289	B	0	2	37	37.92	3	1	1	1	1	1	1	0	1	0	0	4	2	0.02	0	0	45201	982	1	5	NA	1	NA	4	1	1	2	1	1	1	1	1	0	0	0	1	0	0	0	0	2	2	0	0
290	B	0	2	39	39.83	3	0	NA	1	1	1	0	0	4	1	1	3	1	0.02	0	0	2718	711	0	4	NA	1	NA	4	0	0	3	1	1	0	0	0	1	0	1	0	0	0	0	0	1	2	0	0
291	B	0	2	30	30.75	3	0	NA	1	1	1	1	0	4	1	1	2	1	0.02	0	0	208033	3705	0	5	NA	1	NA	4	0	0	4	1	1	0	0	0	1	0	1	0	0	0	0	0	1	2	0	0
292	B	0	2	32	32.33	5	0	NA	2	2	0	1	1	4	1	1	2	2	NA	1	2	208033	105940	1	5	NA	1	NA	4	1	0	4	1	1	0	0	0	1	0	1	0	1	1	0	1	1	2	0	0
293	B	0	2	37	37.92	5	1	1	1	2	0	1	1	4	1	1	1	2	NA	3	3	46173	27064	1	5	NA	1	NA	4	1	NA	3	1	1	1	0	0	1	0	0	0	0	0	0	0	1	2	0	0
294	B	0	2	30	30.08	4	1	1	2	2	1	0	0	1	0	0	3	1	0.4	3	3	17106	881	2	5	NA	1	NA	3	2	0	2	3	1	1	0	0	1	0	0	0	1	0	0	1	1	2	0	0
295	B	0	2	39	39	2	0	NA	1	2	NA	1	1	4	1	1	4	3	NA	2	1	2249975	1509084.667	NA	NA	4	0	NA	5	NA	0	6	NA	NA	0	0	0	1	0	1	0	0	0	0	0	1	1	0	0
296	B	0	2	31	31.17	3	0	NA	2	2	0	1	0	2	0	1	3	1	NA	2	2	208033	373	1	5	NA	1	NA	3	1	1	2	1	1	0	0	1	1	0	1	0	1	1	0	1	1	2	0	0
297	B	0	2	37	37.42	3	1	1	1	1	0	1	0	4	1	1	3	1	NA	0	0	208033	2251	0	7	NA	1	NA	5	0	0	3	3	1	0	0	0	1	0	1	0	0	0	0	0	1	2	0	0
298	B	1	2	34	34.83	3	0	NA	1	2	1	0	NA	4	1	1	4	3	0.4	7	14	19775	808	1	1	NA	1	NA	3	0	0	4	3	0	1	0	0	1	0	0	0	0	0	0	0	1	2	0	0
299	B	1	2	39	39.92	3	1	1	1	2	1	0	1	1	0	0	3	4	0.02	3	3	4138	31676.75	0	5	NA	1	NA	5	0	0	2	1	1	0	0	0	0	1	0	0	0	0	0	0	1	2	0	0
300	B	1	2	32	32.58	5	0	NA	2	2	NA	1	1	4	1	1	1	7	NA	1	0.667	62640	53648.8	1	5	3	0	1	4	1	NA	4	NA	NA	0	1	0	0	0	1	2	0	1	0	1	1	2	0	0
301	A	1	1	36	36.58	4	1	1	2	2	1	1	0	1	0	0	3	1	0.2	3	6	208033	3058	2	5	3	0	1	1	2	1	1	NA	NA	0	0	0	1	0	1	0	0	0	0	0	1	1	0	0
304	A	1	1	39	39.83	2	0	NA	1	2	0	1	1	1	0	0	1	5	NA	1	1	21510	194368.8	1	6	3	0	1	3	1	0	3	3	1	0	0	1	0	0	1	1	0	0	0	0	1	1	0	0
305	A	1	1	36	36.83	3	0	NA	2	1	0	0	0	4	1	1	5	1	NA	0	0	19775	1037	0	5	NA	1	NA	3	0	0	3	2	1	0	1	0	1	0	0	1	0	0	0	0	1	2	1	0
306	A	1	1	34	34.5	3	0	NA	1	2	1	0	0	4	1	1	5	1	0.2	2	2	19775	1694	0	5	NA	1	NA	4	0	0	4	3	1	1	0	0	0	1	0	0	0	0	0	0	1	2	0	0
307	A	1	1	32	32.17	2	0	NA	2	2	0	1	0	1	0	0	6	1	NA	3	6	108793	1077	0	3	NA	1	NA	6	0	0	2	1	0	1	0	0	1	0	0	0	1	0	0	1	1	1	0	0
309	A	1	1	30	30.5	3	0	NA	2	2	1	0	NA	2	0	1	2	5	0.2	2	2.1	15448	8844.75	1	5	3	0	1	3	1	0	1	NA	NA	1	1	0	2	0	0	1	0	0	0	0	2	1	1	0
310	A	1	1	32	32.17	1	1	1	2	2	0	1	1	1	0	0	3	1	NA	2	2.1	30536	30536	0	NA	1	0	NA	6	0	0	NA	3	0	1	1	0	1	0	0	0	0	0	0	0	1	1	0	0
311	A	2	1	34	34.17	1	1	1	2	3	1	1	0	4	1	1	6	2	0.4	2	2.5	287845	1902	1	5	NA	1	NA	3	1	0	2	1	1	1	0	0	0	0	0	0	0	0	0	0	1	2	0	0
312	A	2	1	32	32.17	3	0	NA	1	3	1	1	1	1	0	0	5	1	0.2	3	4.5	52784	52784	2	6	NA	1	NA	4	2	2	2	1	1	1	0	0	1	0	0	1	0	1	1	1	1	2	1	0
313	A	2	1	35	35	2	0	NA	1	2	1	1	1	4	1	1	6	1	0.1	2	2	208033	208033	0	2	NA	1	NA	5	0	0	4	1	0	0	0	0	1	0	1	0	0	0	0	0	1	2	0	0
314	A	2	1	30	30.67	3	0	NA	2	2	1	1	0	3	1	0	4	1	0.4	1	4	287845	2528	2	5	NA	1	NA	6	2	0	4	1	1	0	0	0	1	0	1	0	0	0	0	0	1	2	0	5
315	A	2	1	31	31.75	2	0	NA	1	2	0	1	1	1	0	0	3	1	NA	1	0.75	287845	43082	1	5	NA	1	NA	5	1	0	2	3	1	0	1	1	0	1	0	0	0	0	1	1	2	1	0	0
316	A	2	1	36	36.5	2	0	NA	1	2	0	0	NA	4	1	1	5	3	NA	1	1	9576	109033.5	0	5	NA	1	NA	6	0	0	4	1	1	0	0	0	0	0	1	0	0	0	0	0	1	2	0	0
317	A	2	1	35	35.67	3	0	NA	1	2	0	0	1	3	1	0	2	3	NA	2	6	10736	211239	1	5	3	0	1	4	1	0	3	NA	NA	0	0	0	1	0	1	0	0	0	0	0	1	2	0	0
318	A	2	1	35	35.92	2	0	NA	1	1	0	1	0	3	1	0	4	1	NA	0	0	208033	3705	0	4	NA	1	NA	6	0	0	4	1	0	0	0	0	0	0	1	0	0	0	0	0	1	1	0	0
319	A	2	1	38	38.67	2	0	NA	1	3	1	1	1	4	1	1	4	1	0.4	5	7.5	54421	54421	2	5	NA	1	NA	5	2	2	4	3	1	0	0	0	1	0	0	1	0	0	0	0	1	2	1	0
320	A	2	1	34	34.5	5	0	NA	2	2	1	1	0	4	1	1	4	1	0.1	1	0.25	148803	3378	1	5	NA	1	NA	5	1	0	3	3	1	1	0	1	0	0	0	0	1	1	0	1	1	2	0	1
321	A	2	1	34	34	1	0	NA	1	1	0	1	1	4	1	1	4	6	NA	0	0	2249975	16120.8	0	5	3	0	1	1	0	0	3	NA	NA	0	1	0	1	0	1	1	0	0	0	0	2	1	0	0
322	A	2	1	37	37.83	3	1	1	2	1	0	0	1	1	0	0	5	2	NA	0	0	5826	33974.5	1	5	3	0	1	4	1	0	1	NA	NA	1	1	1	0	1	0	1	0	0	0	0	2	2	1	0
323	A	2	1	37	37.17	3	1	1	1	1	0	1	1	4	1	1	3	3	NA	0	0	39273	36417	0	4	NA	1	NA	6	NA	0	3	1	1	0	0	0	1	0	1	0	0	1	0	1	1	2	0	0
324	A	2	1	35	35	3	1	1	1	2	NA	1	1	4	1	1	4	3	NA	1	1	46173	16370	1	7	3	0	1	5	1	0	2	1	0	1	0	0	1	1	0	0	0	1	0	1	1	2	0	0
325	A	2	1	30	30.67	2	1	1	2	1	0	1	0	1	0	0	2	1	NA	0	0	2249975	9676	0	5	NA	1	NA	4	0	0	2	3	1	0	1	0	0	0	1	0	0	0	0	0	2	2	0	0
326	A	2	1	35	35.42	3	1	1	1	2	1	0	1	3	1	0	2	5	0.1	1	1	15693	143932.8	0	4	NA	1	NA	5	0	0	2	1	1	0	0	0	0	1	0	0	0	0	0	0	1	2	0	0
327	A	2	1	31	31.5	2	0	NA	2	1	0	0	0	4	1	1	3	2	NA	0	0	7057	1294.5	2	6	NA	1	NA	3	2	1	3	3	1	1	1	0	0	0	0	0	0	0	0	0	2	1	0	10
328	A	2	1	31	31	2	0	NA	2	1	NA	1	0	4	1	1	4	1	NA	0	0	29831	9221	1	NA	4	0	NA	4	1	0	3	NA	NA	1	0	0	1	0	0	1	0	0	0	0	2	1	0	0
329	A	3	1	38	38.83	3	1	1	1	2	0	1	1	4	1	1	2	2	NA	1	0.5	208033	105700.5	2	5	NA	1	NA	5	2	2	3	1	1	0	0	0	0	0	1	2	1	1	0	1	1	1	0	0
330	A	3	1	38	38.5	3	1	2	2	2	1	0	0	4	1	1	2	1	0.1	3	6	14310	14310	0	7	NA	1	NA	4	0	0	3	1	1	1	0	0	0	0	0	0	0	0	0	0	1	2	0	0
331	A	3	1	31	31.33	1	0	NA	2	2	1	0	0	4	1	1	5	1	0.02	1	1	17106	2205	0	5	NA	1	NA	4	0	0	4	1	1	0	1	0	0	0	1	0	0	0	0	0	1	2	0	0
332	A	3	1	37	37.58	2	0	NA	2	2	0	0	1	1	0	0	2	2	NA	2	1.5	7950	147897.5	0	2	NA	1	NA	4	0	0	2	1	1	0	0	0	1	0	1	0	0	0	0	0	1	1	0	1
333	A	3	1	39	39.58	2	0	NA	2	1	1	1	0	4	1	1	3	2	0.2	0	0	287845	1127	2	2	NA	1	NA	4	2	2	2	3	1	1	0	0	0	1	0	0	0	0	0	0	1	2	0	0
334	A	3	1	31	31.17	2	0	NA	2	3	NA	1	1	1	0	0	3	2	NA	5	7.5	30536	16370.5	1	5	3	0	1	4	1	0	2	NA	NA	1	0	0	1	0	0	1	0	0	0	0	1	2	0	0
335	A	3	1	35	35.08	3	0	NA	2	1	NA	0	0	4	1	1	3	1	NA	0	0	2812	1438	0	2	3	0	2	3	0	0	3	NA	NA	0	0	0	2	0	0	2	0	0	0	0	2	2	1	0
336	A	3	1	30	30.5	1	0	NA	2	2	NA	1	0	4	1	1	3	1	NA	1	0.5	148803	1074	0	5	3	0	1	5	0	0	2	NA	NA	1	0	0	1	0	0	0	0	1	0	1	1	2	0	2
337	A	3	1	32	32.58	1	0	NA	1	3	0	1	0	4	1	1	6	2	NA	3	3	208033	1183.5	0	2	NA	1	NA	6	0	0	4	1	1	0	0	0	0	0	1	0	0	0	0	0	1	1	0	1
338	A	3	1	38	38.75	3	1	1	1	1	NA	1	1	2	0	1	2	1	NA	0	0	208033	208033	0	5	3	0	1	5	0	0	1	NA	NA	0	0	0	1	0	0	0	0	0	0	0	1	1	1	1
339	A	3	1	38	38.08	5	0	NA	2	3	0	1	1	1	0	0	3	1	NA	5	6.25	208033	208033	1	4	NA	1	NA	5	0	0	2	1	1	1	0	0	0	0	0	0	1	1	0	1	1	2	0	0
340	A	3	1	35	35.83	3	0	NA	1	1	0	0	1	4	1	1	2	3	NA	1	0.167	19920	70323	1	4	NA	1	NA	4	1	0	4	3	1	0	0	0	1	0	1	0	0	0	0	0	2	2	0	0
341	A	3	1	32	32.67	3	0	NA	2	2	NA	0	NA	4	1	1	4	3	NA	1	1	1756	4382	1	6	3	0	1	3	1	1	2	NA	NA	0	0	0	1	0	1	0	0	0	0	0	1	2	0	2
342	A	3	1	33	33.33	3	1	1	2	2	0	1	1	2	0	1	1	1	NA	4	4	208033	208033	1	5	3	0	1	3	1	0	1	NA	NA	1	0	0	0	0	0	0	0	0	0	0	1	2	0	0
343	A	3	1	33	33.25	3	0	NA	2	2	0	1	1	3	1	0	3	3	NA	3	6	52225	19821	1	6	3	0	2	1	1	1	2	NA	NA	0	0	0	1	0	1	0	0	0	0	0	1	2	0	0
344	A	3	1	30	30.17	3	0	NA	1	2	1	1	1	4	1	1	4	3	0.2	2	4	86307	12887	2	7	NA	1	NA	4	2	2	2	3	1	1	0	0	1	0	0	1	1	0	0	1	1	2	0	1
345	A	3	1	36	36	3	0	NA	1	1	1	1	1	4	1	1	1	3	0.1	1	2	208033	73774.3333	0	5	NA	1	NA	5	0	0	4	1	1	0	0	0	0	0	1	0	0	0	0	0	1	2	0	0
346	A	3	1	37	37.08	3	0	NA	1	3	NA	0	0	3	1	0	4	1	NA	3	6	15108	796	1	5	3	0	1	5	1	0	4	NA	NA	0	0	0	0	0	1	0	0	0	0	0	1	1	0	0
347	A	3	1	38	38.92	3	0	NA	1	2	1	1	1	4	1	1	4	1	0.1	2	1	208033	208033	1	5	NA	1	NA	4	0	0	3	1	1	1	0	0	1	0	0	0	0	0	0	0	1	2	0	0
348	A	3	1	38	38.92	1	0	NA	1	2	0	1	1	4	1	1	5	2	NA	3	1.5	2249975	1268910	0	7	NA	1	NA	4	0	0	3	3	1	0	0	0	1	0	1	0	0	0	0	0	1	2	0	0
349	A	3	1	36	36.92	2	0	NA	1	3	1	1	1	3	1	0	3	2	0.2	1	1	287845	146679.5	0	5	NA	1	NA	4	0	0	4	3	1	0	0	0	1	0	0	0	1	1	0	1	2	2	1	2
350	A	3	1	34	34.75	3	0	NA	1	3	1	1	0	1	0	0	2	2	0.2	1	1	208033	3742.5	2	7	NA	1	NA	5	2	NA	2	3	1	1	0	0	1	0	0	1	0	0	0	0	1	1	0	0
351	A	3	1	30	30.58	1	1	1	2	2	0	1	1	4	1	1	4	2	NA	5	5	208033	106228	1	5	NA	1	NA	6	1	0	2	3	1	1	1	0	1	0	0	0	0	0	0	0	1	2	0	1
352	A	3	1	38	38.08	2	1	1	2	1	1	0	1	1	0	0	2	2	0.4	0	0	7950	106447	1	5	NA	1	NA	4	1	NA	2	1	1	0	0	0	0	1	0	2	0	0	0	0	1	1	0	1
353	A	3	1	39	39	3	1	1	1	2	0	0	1	4	1	1	3	2	NA	1	1.5	12007	21646	2	3	NA	1	NA	6	0	0	3	1	1	1	0	0	0	0	0	0	0	0	0	0	1	2	0	1
354	A	3	1	38	38.75	3	0	NA	2	2	1	0	0	2	0	1	3	2	0.4	1	0.75	7950	4418	0	5	NA	1	NA	4	0	0	2	1	0	0	0	0	0	0	0	0	0	1	0	1	1	2	1	0
355	A	3	1	37	37.92	2	1	1	2	2	NA	0	1	4	1	1	2	3	NA	2	3	9311	107818.6667	0	5	3	0	1	4	0	0	2	NA	NA	1	0	0	0	0	0	1	0	0	0	0	1	2	0	0
356	B	0	1	31	31.58	3	1	2	1	2	0	1	1	3	1	0	4	1	NA	1	0.5	50843	50843	0	3	3	0	1	6	0	0	5	NA	NA	0	0	0	0	0	1	0	0	0	0	0	1	2	0	1
357	B	0	1	38	38	1	1	1	2	2	1	1	1	2	0	1	5	3	0.02	2	1.5	208033	140960.6667	0	7	NA	1	NA	4	0	0	3	2	1	1	0	1	1	0	0	0	1	1	0	1	2	2	0	0
358	B	0	1	33	33.58	5	0	NA	1	2	1	1	0	4	1	1	2	2	0.4	1	0.5	208033	1484	0	5	NA	1	NA	6	0	0	3	1	1	0	1	0	1	0	1	0	0	0	0	0	1	2	0	0
359	B	0	1	39	39.42	3	0	NA	1	2	1	1	0	4	1	1	6	1	0.02	2	2	52784	2166	1	3	NA	1	NA	6	0	0	6	1	1	1	1	0	0	0	0	0	1	0	0	1	1	2	0	0
360	B	0	1	31	31.67	2	0	NA	2	1	1	0	1	3	1	0	4	5	0.4	0	0	14011	23522.4	0	5	NA	1	NA	3	0	0	2	1	1	0	1	1	1	1	0	1	0	0	0	0	2	2	0	0
361	B	0	1	38	38.83	3	0	NA	2	2	1	1	0	4	1	1	1	1	0.2	1	1	208033	1606	0	5	NA	1	NA	5	0	0	4	1	1	1	0	0	1	0	0	0	0	0	0	0	1	2	1	0
362	B	0	1	35	35.92	2	0	NA	2	2	NA	0	1	1	0	0	4	6	NA	4	3	12007	13534.8333	0	NA	1	0	NA	4	0	0	2	NA	NA	1	0	0	0	0	0	0	1	0	1	1	1	2	0	1
363	B	0	1	30	30.25	2	1	1	1	2	1	0	0	4	1	1	2	1	0.4	1	2	3084	5376	1	5	NA	1	NA	4	1	0	3	3	1	1	0	0	1	1	0	0	0	0	0	0	1	2	0	0
364	B	0	1	37	37.33	2	0	NA	1	2	NA	1	0	2	0	1	6	1	NA	1	2	46173	11234	1	6	3	0	2	5	1	1	2	NA	NA	0	1	0	0	0	1	1	0	0	0	0	1	2	0	0
365	B	0	1	34	34.75	2	0	NA	1	1	0	1	1	4	1	1	3	7	NA	1	1	45201	32362.8571	0	3	NA	1	NA	6	0	0	4	1	1	1	0	0	1	0	0	0	0	0	0	0	1	2	0	0
366	B	0	1	38	38.25	1	0	NA	1	2	0	1	1	3	1	0	3	2	NA	7	1.169	140547	72933.5	0	4	NA	1	NA	6	0	0	5	1	1	0	0	0	0	0	1	0	0	0	0	0	1	2	0	0
367	B	0	1	35	35.75	1	1	1	1	2	1	0	0	4	1	1	2	1	0.02	1	2	5702	2690	0	6	NA	1	NA	3	0	0	4	3	1	1	0	0	1	0	0	0	0	0	0	0	1	1	0	0
368	B	0	1	32	32.83	5	1	1	2	2	NA	1	1	1	0	0	2	2	NA	4	3	208033	109059	NA	4	3	0	1	6	NA	0	2	NA	NA	0	0	0	0	0	1	0	0	0	0	0	1	2	0	0
369	B	0	1	36	36	2	1	2	2	1	0	0	0	1	0	0	6	1	NA	0	0	14011	1733	0	3	NA	1	NA	6	0	0	3	1	1	1	0	0	0	0	0	0	0	0	0	0	1	2	0	0
370	B	0	1	39	39	2	0	NA	1	3	1	0	0	4	1	1	4	1	0.4	5	10	14011	14011	0	5	NA	1	NA	3	2	0	4	3	1	1	0	0	1	0	0	0	0	0	0	0	1	2	0	0
371	B	0	1	35	35.5	3	0	NA	1	2	NA	1	1	1	0	0	3	3	NA	3	1.5	115879	40519.6667	0	3	3	0	2	5	1	0	1	NA	NA	1	0	0	1	0	0	1	0	0	0	0	1	2	0	0
372	B	0	1	33	33.33	3	0	NA	1	3	1	1	1	4	1	1	2	4	0.4	2	4	208033	88825.75	2	2	NA	1	NA	6	2	0	4	1	1	0	0	0	0	0	1	0	0	0	0	0	1	2	0	0
373	B	0	1	34	34.08	5	1	1	1	1	0	0	0	4	1	1	1	1	NA	0	0	17106	17106	2	5	NA	1	NA	4	1	0	2	2	1	0	0	0	0	0	0	0	0	0	0	0	1	2	1	2
374	B	0	1	35	35.83	2	1	1	1	2	1	1	1	1	0	0	6	1	0.1	3	3	208033	208033	1	7	NA	1	NA	5	1	1	2	3	1	0	0	0	1	0	1	0	0	1	0	1	1	2	0	0
375	B	0	1	35	35.67	3	0	NA	2	1	0	0	0	4	1	1	4	2	NA	0	0	17106	2802.5	1	6	NA	1	NA	4	2	2	2	3	1	1	0	0	1	0	0	0	0	0	0	0	1	2	0	0
376	B	0	1	36	36.75	2	1	1	1	2	0	1	0	1	0	0	3	1	NA	5	1.665	46173	6001	2	6	NA	1	NA	3	0	0	2	1	1	1	1	0	1	0	0	0	0	0	0	0	1	2	0	0
377	B	0	1	37	37.75	2	0	NA	1	3	NA	1	1	4	1	1	6	1	NA	3	2.001	287845	287845	0	6	3	0	1	3	0	0	3	NA	NA	1	0	0	1	0	0	0	0	0	0	0	1	2	0	0
378	B	0	1	30	30.67	2	0	NA	2	3	0	1	1	1	0	0	6	2	NA	2	1	287845	145987	2	5	NA	1	NA	6	2	0	2	1	1	0	0	0	0	0	1	1	0	0	0	0	1	2	0	2
379	B	0	1	30	30.58	2	0	NA	2	1	1	1	0	4	1	1	1	1	0.2	0	0	45521	8042	2	7	NA	1	NA	4	2	1	2	3	0	0	1	0	1	0	1	2	0	0	0	0	1	2	0	2
380	B	0	1	30	30.58	5	0	NA	1	2	1	1	1	2	0	1	2	2	0.2	2	3	27093	157469	2	2	NA	1	NA	4	2	0	2	1	1	0	0	0	0	0	1	0	1	1	0	1	2	2	0	0
381	B	0	1	36	36.83	3	0	NA	1	2	NA	1	1	4	1	1	5	1	NA	3	3	208033	208033	0	5	3	0	1	4	1	0	3	NA	NA	1	0	0	0	0	0	0	0	0	0	0	2	1	1	0
382	B	0	1	38	38.17	2	1	1	1	2	1	0	0	4	1	1	6	1	0.4	1	1	19775	1694	1	6	NA	1	NA	3	1	0	3	1	1	0	0	0	0	0	1	0	0	0	0	0	1	2	0	0
383	B	0	1	31	31.5	5	0	NA	2	2	1	1	1	4	1	1	2	2	0.1	2	1	21510	24808.5	2	5	NA	1	NA	3	1	0	2	1	0	1	0	0	1	0	0	0	0	1	0	1	1	2	0	0
384	B	0	1	36	36.25	2	0	NA	1	2	NA	0	1	4	1	1	4	4	NA	2	1.334	12324	13863.25	1	4	3	0	1	4	2	0	3	NA	NA	0	0	0	0	0	1	0	0	0	0	0	1	2	0	0
385	B	0	1	39	39.25	5	0	NA	2	2	1	1	1	4	1	1	2	1	0.4	1	1	208033	208033	0	5	3	0	1	1	1	0	2	3	0	0	1	0	1	1	0	1	0	0	0	0	1	1	0	0
387	B	0	1	33	33.67	2	1	1	2	1	NA	1	NA	1	0	0	4	9	NA	0	0	491268	475628.2857	1	5	3	0	3	3	1	NA	1	NA	NA	1	0	0	1	0	0	1	0	0	0	0	1	2	1	0
388	B	0	1	32	32	3	0	NA	1	2	1	0	1	4	1	1	4	1	0.1	3	3	17531	33512	2	5	NA	1	NA	4	0	0	4	3	1	1	0	0	0	0	0	0	0	0	0	0	2	2	0	0
389	B	0	1	33	33.33	1	0	NA	2	1	0	0	NA	4	1	1	3	4	NA	0	0	6921	10773	0	5	NA	1	NA	6	0	0	1	1	0	1	0	1	2	0	0	0	0	0	0	0	1	2	0	0
390	B	0	1	30	30.67	3	0	NA	1	3	1	1	1	4	1	1	5	2	0.1	2	4	46876	25275	2	5	NA	1	NA	5	2	0	4	1	1	0	0	0	1	1	0	2	0	0	0	0	1	2	0	0
391	B	0	1	38	38.33	3	0	NA	2	1	1	0	0	2	0	1	3	1	0.4	0	0	19775	1623	0	5	NA	1	NA	4	0	0	2	1	1	1	0	1	1	0	0	1	0	0	0	0	1	2	0	3
392	B	1	1	33	33.83	2	1	1	2	1	NA	NA	NA	1	0	0	6	4	NA	1	1	NA	6600.6667	1	6	3	0	1	4	1	1	1	NA	NA	1	0	0	2	1	0	1	0	0	0	0	1	2	0	0
393	B	1	1	36	36.92	2	0	NA	1	3	1	1	1	4	1	1	4	1	0.02	3	4.5	45521	45521	0	3	NA	1	NA	6	0	0	2	1	1	0	0	0	1	1	0	1	0	0	0	0	1	2	0	0
394	B	1	1	38	38.67	2	1	1	1	2	1	0	0	4	1	1	2	1	0.4	3	3	2516	3451	0	5	NA	1	NA	3	0	0	4	3	1	1	0	0	1	0	0	2	0	0	0	0	2	1	0	0
395	B	1	1	30	30.75	1	0	NA	1	2	0	1	1	4	1	1	5	2	NA	1	2	227533	133562	1	5	NA	1	NA	4	NA	0	3	1	0	1	0	0	1	0	0	1	1	1	0	1	2	2	1	1
396	B	1	1	35	35.5	2	0	NA	2	2	NA	1	0	4	1	1	2	1	NA	2	2	148803	8600	1	6	3	0	1	3	1	1	4	NA	NA	1	0	0	1	0	0	0	0	0	0	0	1	2	0	0
397	B	1	1	37	37.5	3	1	1	1	1	0	1	1	4	1	1	6	1	NA	0	0	42222	42222	1	5	NA	1	NA	3	0	1	3	1	1	1	0	0	0	0	0	0	0	0	0	0	1	2	0	2
398	B	1	1	33	33	2	0	NA	2	2	0	1	1	1	0	0	3	1	NA	4	3	208033	208033	0	2	NA	1	NA	5	0	NA	2	1	1	1	0	0	0	0	0	0	0	0	0	0	1	2	0	0
399	B	1	1	32	32.83	2	1	1	2	1	0	1	1	1	0	0	2	2	NA	0	0	108793	59994	2	6	NA	1	NA	3	2	2	2	3	0	0	0	1	0	0	1	1	0	0	0	0	1	2	0	0
400	B	1	1	36	36.17	2	0	NA	2	2	1	1	1	2	0	1	3	2	0.1	3	2.25	111553	37754	2	5	NA	1	NA	3	0	0	3	3	1	0	0	0	1	0	1	1	0	0	0	0	1	2	0	0
401	A	1	2	44	44.42	3	1	1	1	2	1	0	0	4	1	1	3	2	0.02	1	0.5	10851	628	0	5	NA	1	NA	5	0	0	3	2	0	1	0	0	1	0	0	0	0	0	0	0	1	2	0	0
402	A	1	2	42	42.42	5	1	1	2	2	0	1	1	2	0	1	4	2	NA	3	3	49359	1149667	0	5	3	0	2	5	0	0	1	NA	NA	0	1	0	1	0	1	0	0	0	0	0	1	2	0	0
403	A	1	2	49	49.08	3	1	1	1	1	0	1	1	3	1	0	4	1	NA	0	0	45201	45201	0	6	NA	1	NA	3	0	0	3	1	0	0	0	0	1	0	1	0	1	1	0	1	1	2	0	0
404	A	1	2	40	40.33	5	1	1	2	2	1	1	0	1	0	0	3	1	0.1	4	1.332	50843	3983	0	5	NA	1	NA	5	0	0	2	1	0	1	0	0	0	1	0	0	1	1	0	1	1	2	0	0
405	A	1	2	43	43.42	2	0	NA	1	1	0	1	1	4	1	1	5	2	NA	0	0	39273	48340.5	0	4	5	0	2	6	0	0	5	NA	NA	1	0	0	0	0	0	0	0	0	0	0	1	2	0	1
406	A	1	2	48	48.5	3	1	1	1	2	0	0	0	4	1	1	3	1	NA	3	3	18022	18022	0	5	3	0	1	4	0	0	4	NA	NA	1	0	0	2	1	0	0	1	1	1	1	1	2	0	0
407	A	1	2	40	40.25	5	1	1	1	2	1	0	0	4	1	1	4	1	0.02	3	9.75	3084	2955	2	5	NA	1	NA	3	NA	2	3	1	0	1	0	0	0	0	0	0	1	0	0	1	1	2	0	0
408	A	1	2	48	48.08	5	1	1	1	2	0	1	1	4	1	1	2	2	NA	2	2.5	43471	24863	0	7	5	0	3	6	0	1	4	NA	NA	0	0	0	1	0	1	0	0	0	0	0	1	2	0	0
409	A	1	2	42	42.92	3	1	1	2	2	0	1	0	2	0	1	4	1	NA	2	1	208033	7230	0	NA	2	0	NA	3	0	0	1	NA	NA	0	0	0	1	1	0	1	0	1	0	1	1	2	0	0
410	A	1	2	48	48.5	3	1	1	1	2	0	0	0	3	1	0	2	1	NA	1	0.167	4379	4379	1	5	NA	1	NA	5	0	1	4	1	1	1	1	0	2	0	0	0	1	0	0	1	2	2	1	0
411	A	2	2	49	49.17	3	1	1	2	2	1	1	1	4	1	1	2	4	0.02	2	6	208033	167665.25	0	3	NA	1	NA	6	0	1	3	1	0	1	0	0	0	0	0	0	0	0	0	0	1	2	0	0
412	A	2	2	44	44.25	3	0	NA	1	2	0	1	1	4	1	1	2	1	NA	1	1.5	143240	143240	0	5	NA	1	NA	3	0	NA	3	3	0	0	0	0	1	0	1	0	1	1	0	1	1	2	0	0
413	A	2	2	47	47.58	3	1	1	1	2	1	1	0	2	0	1	4	1	0.02	2	2	208033	10085	2	5	NA	1	NA	3	2	0	2	1	1	0	0	0	1	0	1	0	0	0	0	0	1	2	0	0
414	A	2	2	45	45.5	3	0	NA	1	2	NA	1	1	4	1	1	4	3	NA	3	3	23288	82244.6667	1	NA	4	0	NA	6	0	0	4	NA	NA	1	0	0	0	0	0	0	0	1	0	1	1	2	0	1
415	A	2	2	41	41.17	2	1	2	2	2	1	1	1	2	0	1	6	2	0.4	2	1.666	2249975	1165927.5	NA	5	NA	1	NA	3	1	NA	2	1	1	1	0	0	1	0	0	0	1	0	1	1	2	2	0	0
416	A	2	2	48	48.42	3	1	2	1	1	1	0	0	3	1	0	4	1	0.4	0	0	627	627	2	6	NA	1	NA	3	1	1	2	1	1	1	1	0	2	1	0	0	0	0	0	0	2	1	0	0
417	A	2	2	43	43.92	3	0	NA	1	1	0	1	NA	4	1	1	3	2	NA	0	0	37754	37754	0	NA	4	0	NA	4	0	0	2	NA	NA	0	0	0	0	0	1	0	0	0	0	0	1	2	0	0
418	A	2	2	44	44.83	3	1	1	1	2	0	0	0	4	1	1	4	1	NA	1	1	15549	15549	0	5	NA	1	NA	3	0	0	4	1	0	0	0	0	1	1	0	0	0	0	0	0	2	2	0	0
419	A	2	2	42	42.5	3	1	1	1	2	0	0	0	4	1	1	3	1	NA	2	1.5	6689	6689	1	5	NA	1	NA	4	1	NA	4	3	0	1	0	0	1	0	0	0	0	0	0	0	1	2	0	0
420	A	2	2	46	46.75	3	1	2	1	2	1	0	0	2	0	1	4	1	0.1	2	2	3217	3217	0	5	NA	1	NA	4	0	0	2	1	1	0	0	0	1	1	0	0	1	1	0	1	1	2	0	0
421	A	2	2	47	47.33	2	1	1	2	2	1	0	0	2	0	1	2	3	0.4	1	0.167	10851	1197	2	5	NA	1	NA	3	2	1	2	1	1	0	0	0	0	0	1	0	0	0	0	0	1	2	0	0
422	A	2	2	46	46.17	2	0	NA	1	2	0	1	1	4	1	1	6	1	NA	2	1.5	208033	208033	0	5	NA	1	NA	3	0	0	4	1	0	0	0	0	0	0	1	0	0	0	0	0	1	2	0	0
423	A	2	2	42	42.5	2	0	NA	2	2	0	1	1	3	1	0	6	1	NA	2	1	208033	208033	1	5	NA	1	NA	3	0	0	2	1	0	1	1	0	1	0	0	1	0	0	0	0	1	1	0	0
424	A	2	2	48	48.08	2	1	1	2	2	1	0	0	1	0	0	5	1	0.1	1	1	6166	6166	0	7	NA	1	NA	3	0	0	2	1	1	0	0	0	0	1	0	0	0	0	0	0	1	2	0	0
425	A	2	2	44	44.25	5	0	NA	1	2	1	1	0	3	1	0	3	2	0.2	2	2	208033	2988	0	5	NA	1	NA	3	0	0	1	1	1	0	0	0	1	0	1	0	0	0	0	0	1	1	0	0
426	A	3	2	41	41.42	3	0	NA	1	1	1	0	0	4	1	1	2	1	0.02	0	0	17106	638	0	2	NA	1	NA	3	0	0	3	1	1	1	0	0	1	0	0	0	0	1	0	1	2	2	0	0
427	A	3	2	46	46.08	2	1	1	1	2	0	1	0	4	1	1	5	3	NA	3	3	46173	3001.6667	0	4	NA	1	NA	6	0	0	5	1	1	1	0	0	1	0	0	0	1	1	0	1	1	2	0	0
428	A	3	2	45	45.33	3	1	1	1	2	1	1	0	4	1	1	3	1	0.2	2	1	208033	7648	0	5	NA	1	NA	3	0	0	4	1	1	0	0	0	0	1	0	0	0	1	0	1	1	2	0	0
429	A	3	2	48	48.67	2	1	1	1	2	1	0	0	1	0	0	5	1	0.4	1	1	3217	4121	0	5	3	0	NA	5	0	0	2	1	0	0	0	0	1	0	1	0	0	0	0	0	1	1	0	0
430	A	3	2	44	44.83	5	0	NA	1	2	0	0	0	2	0	1	6	2	NA	1	1	19775	1713.5	0	4	NA	1	NA	4	0	0	3	2	1	0	0	0	1	0	1	0	0	1	0	1	1	2	0	0
431	A	3	2	47	47.83	3	1	1	1	1	1	0	0	1	0	0	3	1	0.1	0	0	1126	1126	0	5	NA	1	NA	5	0	0	2	1	1	0	0	0	0	0	1	0	0	0	0	0	1	2	0	0
432	A	3	2	46	46.42	3	1	2	1	2	1	1	0	4	1	1	3	1	0.02	3	3	63235	1659	0	7	NA	1	NA	4	0	0	5	1	1	0	0	0	1	0	1	0	0	0	0	0	1	2	0	0
433	A	3	2	48	48.08	4	1	1	2	2	NA	0	1	3	1	0	3	3	NA	2	1.5	15148	88508.6667	0	NA	4	0	NA	6	0	0	6	NA	NA	0	0	0	0	0	1	0	1	0	0	1	1	2	0	0
434	A	3	2	44	44.42	3	0	NA	1	1	1	1	0	2	0	1	5	1	0.1	7	3.5	46173	2083	0	6	NA	1	NA	4	0	1	2	3	1	1	0	0	0	0	0	0	0	0	0	0	1	2	0	0
435	A	3	2	40	40.67	5	0	NA	1	2	0	1	1	2	0	1	2	8	NA	2	2	2249975	316004.125	0	4	NA	1	NA	6	0	0	2	1	1	0	0	0	0	0	1	0	0	0	0	0	1	2	0	0
436	A	3	2	48	48.5	2	1	1	1	2	1	1	1	4	1	1	2	2	0.02	2	2	30768	119400.5	0	5	NA	1	NA	4	0	0	3	1	0	1	0	0	1	0	0	0	0	0	0	0	1	2	0	0
437	A	3	2	41	41.67	2	0	NA	1	2	1	1	1	1	0	0	6	2	0.1	3	4.5	208033	104169	0	5	NA	1	NA	4	0	0	2	2	1	0	1	0	0	0	0	0	0	0	0	0	1	2	1	0
438	A	3	2	42	42.08	2	1	1	1	2	1	1	1	3	1	0	3	1	0.2	2	3	208033	208033	0	5	NA	1	NA	6	0	0	4	1	1	0	0	0	0	0	1	1	1	0	0	1	1	1	0	0
439	A	3	2	43	43	3	1	1	1	2	0	1	0	4	1	1	3	1	NA	2	0.666	208033	2058	0	5	NA	1	NA	3	0	NA	3	1	1	1	0	0	1	0	0	0	1	0	0	1	1	2	0	1
440	A	3	2	46	46.17	2	1	1	2	1	1	0	1	2	0	1	4	8	0.4	0	0	14011	48735.1429	0	5	NA	1	NA	3	0	0	2	1	1	1	1	0	0	1	0	0	0	0	0	0	2	2	0	0
441	A	3	2	48	48	3	1	2	1	2	0	0	0	4	1	1	3	1	NA	2	1.5	5186	7276	0	4	NA	1	NA	4	0	0	4	1	0	0	0	0	1	1	0	0	0	0	0	0	2	2	0	0
443	A	3	2	47	47.33	3	1	1	1	1	0	1	1	4	1	1	3	1	NA	0	0	208033	208033	0	5	NA	1	NA	1	0	0	3	1	0	0	0	0	1	0	1	0	0	0	0	0	1	2	0	0
444	A	3	2	42	42.5	3	0	NA	2	2	NA	1	1	3	1	0	5	7	NA	2	0.666	287845	60729	0	5	3	0	1	3	0	0	4	NA	NA	1	0	0	1	0	0	0	0	0	0	0	1	2	0	0
445	A	3	2	45	45.58	3	0	NA	1	2	0	1	1	3	1	0	4	1	NA	4	5.332	52773	52773	0	5	NA	1	NA	5	0	0	4	3	0	0	0	0	0	1	0	0	0	1	0	1	1	2	0	0
446	A	3	2	44	44.5	2	0	NA	1	1	0	1	1	4	1	1	4	1	NA	0	0	208033	208033	0	5	NA	1	NA	4	0	0	5	1	1	0	0	0	1	0	1	0	0	0	0	0	1	2	0	0
447	A	3	2	43	43.75	3	1	1	1	2	1	0	1	4	1	1	2	6	0.1	5	2.5	7541	84552	1	7	NA	1	NA	5	1	NA	4	3	0	0	0	0	0	1	0	1	0	0	0	0	1	2	0	0
448	A	3	2	44	44.42	3	0	NA	1	1	0	1	0	4	1	1	3	1	NA	0	0	45201	1158	0	4	NA	1	NA	6	0	0	4	1	1	1	1	1	2	1	0	0	0	0	0	0	2	2	0	0
449	A	3	2	45	45.08	3	1	2	1	2	0	0	0	1	0	0	3	1	NA	3	3	4264	3876	0	5	NA	1	NA	6	0	0	2	1	1	1	1	0	0	0	0	0	0	0	0	0	1	2	0	0
450	A	3	2	46	46.33	2	1	1	2	2	1	1	1	4	1	1	6	1	0.4	2	4	227533	2249975	0	5	3	0	1	5	0	0	3	1	0	0	1	0	0	0	1	0	0	0	0	0	1	1	0	0
451	A	3	2	49	49.5	3	0	NA	1	1	0	1	0	1	0	0	4	1	NA	0	0	208033	7696	0	5	NA	1	NA	4	0	0	2	1	1	1	0	0	1	0	0	0	0	0	0	0	1	1	0	2
452	A	3	2	42	42.08	2	1	1	1	2	1	0	0	4	1	1	1	1	0.02	1	1.5	7413	7413	0	5	NA	1	NA	4	0	0	4	1	1	0	0	0	1	0	1	0	0	0	0	0	1	2	0	0
453	A	3	2	49	49.92	3	1	1	2	1	0	0	0	3	1	0	4	1	NA	7	3.5	662	662	1	5	NA	1	NA	3	NA	0	3	1	1	0	0	0	1	0	1	0	1	1	0	1	2	2	0	0
454	A	3	2	41	41.58	3	1	1	1	2	0	1	0	4	1	1	5	1	NA	1	1	208033	6461	0	5	NA	1	NA	5	0	0	4	1	0	0	0	0	1	0	1	0	0	0	0	0	1	2	0	0
455	A	3	2	46	46.08	3	1	1	2	1	NA	0	0	2	0	1	3	1	NA	0	0	12292	1124	1	5	3	0	2	4	0	0	1	NA	NA	0	0	0	0	0	1	1	0	0	0	0	1	2	0	0
456	A	3	2	40	40.5	3	1	1	1	2	1	0	NA	4	1	1	5	6	0.4	1	1	3084	8078.6	2	6	NA	1	NA	1	2	0	4	NA	1	1	0	0	0	0	0	0	1	1	0	1	1	2	0	0
457	A	3	2	47	47.08	2	0	NA	2	2	1	0	0	3	1	0	3	1	0.1	3	1.5	5702	5702	2	5	NA	1	NA	3	0	0	3	3	0	0	1	0	1	0	0	1	0	0	0	0	1	2	1	0
458	A	3	2	40	40.83	3	0	NA	1	2	1	1	1	1	0	0	2	2	0.1	2	1	287845	12333.5	0	5	NA	1	NA	3	2	2	2	1	1	1	0	0	2	1	0	0	0	0	0	0	1	2	0	0
459	A	3	2	43	43.25	5	1	1	1	2	0	0	0	2	0	1	1	1	NA	1	2	12324	12324	0	4	NA	1	NA	6	0	0	3	1	1	0	0	0	1	0	1	0	0	0	0	0	1	2	0	0
460	A	3	2	49	49.83	3	1	1	1	2	1	0	0	4	1	1	4	1	0.2	1	1	4476	763	0	5	NA	1	NA	3	0	0	4	1	1	0	0	0	1	0	1	0	0	0	0	0	1	2	0	0
461	A	3	2	47	47.08	3	0	NA	2	1	0	0	0	1	0	0	5	1	NA	1	0.5	4264	532	0	5	3	0	1	4	1	0	2	NA	NA	1	0	0	1	1	0	0	0	1	0	1	1	1	0	0
462	A	3	2	48	48.67	3	1	1	1	2	0	0	0	4	1	1	6	1	NA	7	5.25	1980	1980	0	1	NA	1	NA	3	0	0	3	1	1	0	0	0	0	0	1	0	0	0	0	0	1	2	0	0
463	A	3	2	40	40.25	2	0	NA	1	2	NA	1	1	4	1	1	4	1	NA	1	3	208033	208033	0	5	3	0	1	3	0	0	2	NA	NA	0	0	0	1	0	1	0	1	0	0	1	2	1	0	0
464	A	3	2	47	47.67	5	0	NA	2	2	1	1	1	1	0	0	2	1	0.02	1	0.333	208033	208033	0	3	NA	1	NA	3	0	0	1	1	1	1	0	0	0	0	0	0	0	0	0	0	1	2	0	0
465	A	3	2	48	48.25	3	1	1	1	1	0	1	1	1	0	0	4	1	NA	0	0	208033	208033	0	5	NA	1	NA	4	0	0	2	1	1	0	0	1	1	0	1	0	0	0	0	0	1	1	0	0
466	A	3	2	40	40.08	2	1	1	1	1	0	1	1	4	1	1	4	1	NA	1	0.5	208033	208033	0	5	NA	1	NA	3	0	0	1	1	0	1	0	0	2	1	0	0	0	0	0	0	1	1	0	0
467	A	3	2	47	47.75	3	1	1	2	1	1	1	1	2	0	1	3	1	0.1	0	0	208033	208033	1	5	NA	1	NA	3	0	0	2	2	1	0	1	0	2	0	0	1	0	0	0	0	2	2	1	0
468	A	3	2	47	47.33	3	1	1	2	2	0	0	0	1	0	0	6	1	NA	2	0.666	2173	2744	0	5	NA	1	NA	5	0	0	2	1	0	1	0	0	1	1	0	0	0	0	0	0	1	2	0	0
469	A	3	2	44	44.33	3	1	1	2	3	1	0	0	2	0	1	3	1	0.4	2	4	4264	532	0	5	NA	1	NA	3	0	0	2	1	1	0	0	0	0	1	0	0	1	1	0	1	1	2	0	0
470	A	3	2	46	46.67	3	0	NA	1	2	0	1	1	2	0	1	3	2	NA	2	0.5	287845	150535.5	0	5	NA	1	NA	4	0	0	2	3	1	0	0	0	1	0	1	0	0	0	0	0	1	2	0	0
471	A	3	2	45	45.92	2	0	NA	1	3	0	1	0	4	1	1	4	1	NA	4	4	208033	3876	0	5	NA	1	NA	5	0	0	4	1	0	0	0	0	1	0	1	0	0	0	0	0	1	2	0	0
472	A	3	2	41	41.42	3	1	1	1	2	1	1	0	4	1	1	6	1	0.2	2	2	208033	3425	0	5	NA	1	NA	3	2	NA	2	1	0	1	0	0	1	1	0	0	0	0	0	0	1	2	0	0
473	A	3	2	48	48	3	1	1	1	2	0	1	1	2	0	1	2	3	NA	2	2	208033	174953	2	4	NA	1	NA	6	0	0	2	1	1	1	0	0	1	0	0	0	1	1	0	1	1	2	0	0
474	B	0	2	40	40.83	3	0	NA	1	2	0	1	NA	4	1	1	4	3	NA	1	0.5	86307	105207	0	5	NA	1	NA	5	0	0	4	3	1	0	0	0	0	0	1	2	0	0	0	0	1	2	0	0
475	B	0	2	40	40.58	3	0	NA	1	2	1	0	1	1	0	0	2	1	0.02	4	4	5702	208033	0	5	NA	1	NA	6	0	0	1	1	0	1	1	0	1	0	0	2	1	1	0	1	1	1	0	0
476	B	0	2	47	47	3	1	1	2	2	1	1	1	4	1	1	4	1	0.02	3	3	50843	50843	0	5	NA	1	NA	3	0	0	3	1	1	1	0	0	1	0	0	0	0	1	0	1	1	2	0	0
477	B	0	2	43	43.17	5	0	NA	1	2	NA	1	0	3	1	0	3	2	NA	3	6	54540	5911	1	NA	4	0	NA	4	1	0	2	NA	NA	0	0	0	1	0	1	0	0	0	0	0	1	2	0	0
478	B	0	2	47	47.67	5	0	NA	2	2	1	0	0	1	0	0	2	1	0.02	7	3.5	4076	1905	0	5	3	0	1	5	1	0	2	1	1	0	0	0	1	0	1	0	0	0	0	0	1	2	0	0
479	B	0	2	42	42.5	3	1	1	1	1	1	1	1	4	1	1	3	1	0.02	0	0	208033	208033	0	3	NA	1	NA	6	0	0	3	1	1	1	0	0	0	0	0	0	0	0	0	0	1	2	0	0
480	B	0	2	41	41.5	5	0	NA	1	2	NA	1	1	4	1	1	1	2	NA	2	2	208033	105953	0	5	3	0	2	4	0	0	2	NA	NA	1	0	0	0	0	0	0	0	0	0	0	1	2	0	0
481	B	0	2	47	47.67	3	0	NA	1	2	1	0	0	4	1	1	2	1	0.2	2	2	2630	2630	NA	5	NA	1	NA	3	NA	NA	4	2	1	1	1	0	1	0	0	0	1	0	0	1	1	2	1	0
482	B	0	2	47	47.58	3	0	NA	1	2	1	1	1	4	1	1	3	1	0.1	4	4	20306	208033	0	5	NA	1	NA	6	0	0	4	1	1	1	0	0	0	1	0	0	0	0	0	0	1	2	0	0
483	B	0	2	49	49.58	3	1	1	2	2	0	1	1	2	0	1	NA	3	NA	1	2	227533	120950	0	5	NA	1	NA	3	1	0	2	1	1	1	1	1	1	1	0	1	1	1	0	1	1	2	0	0
484	B	0	2	41	41.67	3	1	2	1	2	0	1	1	1	0	0	4	3	NA	2	2	40653	26437.3333	0	5	NA	1	NA	3	0	0	1	1	1	1	0	0	0	0	0	0	0	0	0	0	1	2	0	0
485	B	0	2	48	48.67	3	1	1	2	1	0	0	1	3	1	0	3	5	NA	1	1	4264	44523.2	1	5	NA	1	NA	4	0	0	2	1	1	1	0	0	2	0	0	0	1	1	0	1	1	2	0	0
486	B	0	2	47	47.83	3	1	1	1	2	1	0	0	1	0	0	5	1	0.02	1	1	17106	4233	1	5	NA	1	NA	3	0	0	2	1	1	1	0	0	1	0	0	0	1	1	0	1	1	2	0	0
487	B	0	2	47	47.92	1	1	1	1	1	0	0	0	3	1	0	6	1	NA	0	0	9576	972	0	5	NA	1	NA	3	1	0	2	1	1	0	0	0	1	0	1	0	0	0	0	0	1	2	0	0
488	B	0	2	42	42.42	3	0	NA	1	1	0	1	0	4	1	1	5	1	NA	0	0	208033	7413	0	5	NA	1	NA	3	0	0	2	2	0	0	0	0	1	0	0	0	0	0	0	0	1	2	1	1
489	B	0	2	40	40.5	3	0	NA	1	2	0	0	0	4	1	1	3	1	NA	4	2	1112	1112	0	5	NA	1	NA	3	0	0	3	3	1	0	0	0	0	0	1	0	0	1	1	1	1	2	0	0
490	B	0	2	42	42.83	3	0	NA	1	2	0	1	0	1	0	0	1	1	NA	1	1.5	208033	185	0	5	NA	1	NA	3	0	0	2	1	1	1	0	1	0	0	0	0	0	0	0	0	1	2	0	0
492	B	0	2	43	43.08	3	0	NA	1	2	1	1	0	4	1	1	3	3	0.02	3	3	208033	3132.3333	2	5	NA	1	NA	3	0	0	3	1	1	0	0	0	1	1	0	0	0	0	0	0	2	2	0	0
493	B	0	2	44	44.42	5	1	1	2	1	0	1	0	4	1	1	2	1	NA	0	0	208033	1540	NA	NA	4	0	NA	1	NA	NA	1	NA	NA	0	0	0	1	0	1	0	0	0	0	0	1	1	0	0
494	B	1	2	47	47.58	1	1	1	2	2	NA	1	1	2	0	1	5	1	NA	3	3	2249975	208033	0	6	3	0	2	1	0	0	1	NA	NA	1	0	0	1	0	0	0	1	0	0	1	1	2	0	0
495	B	1	2	43	43.42	3	0	NA	2	2	0	1	1	2	0	1	4	4	NA	1	1.5	140547	101546.75	0	5	NA	1	NA	5	0	NA	2	1	0	0	0	0	1	1	0	0	0	1	0	1	1	2	0	0
496	B	1	2	44	44.83	1	0	NA	1	1	0	1	0	4	1	1	6	1	NA	0	0	208033	16612	0	5	NA	1	NA	3	0	0	4	1	1	0	0	0	0	1	0	2	0	0	0	0	1	2	0	0
497	B	1	2	47	47.75	2	1	1	1	2	0	1	1	3	1	0	2	1	NA	1	1	90528	90528	0	5	NA	1	NA	1	0	0	4	1	1	1	0	0	1	1	0	0	1	1	1	1	1	2	0	0
498	B	1	2	43	43.83	3	0	NA	1	2	1	0	1	4	1	1	2	2	0.1	7	49	19775	113904	1	5	NA	1	NA	3	1	0	3	1	1	0	0	0	0	0	1	0	0	0	0	0	1	2	0	0
499	B	1	2	45	45.75	3	1	2	1	2	1	0	0	2	0	1	2	1	0.4	6	6	9576	2135	0	5	NA	1	NA	3	0	0	2	1	0	1	0	0	1	0	0	2	0	1	0	1	1	2	0	0
500	B	1	2	48	48.83	2	1	1	2	1	1	1	0	2	0	1	5	1	0.1	0	0	52784	5031	2	6	NA	1	NA	4	NA	0	2	1	1	0	0	0	1	0	1	0	0	0	0	0	1	2	0	0
501	A	1	1	46	46.75	1	1	1	1	2	0	1	1	3	1	0	6	1	NA	1	0.5	2249975	2249975	0	4	3	0	1	4	0	0	3	NA	NA	0	0	0	1	0	1	0	0	0	0	0	1	2	0	2
502	A	1	1	48	48.42	5	1	1	1	3	0	1	1	4	1	1	2	3	NA	2	NA	86307	102918.6667	0	2	NA	1	NA	5	0	0	3	3	1	0	0	0	0	0	1	0	0	0	0	0	1	2	0	0
503	A	1	1	48	48.58	3	1	1	1	2	1	0	0	3	1	0	2	1	0.1	7	14	13226	13226	1	6	3	0	1	3	1	0	3	NA	NA	0	0	0	0	0	1	0	0	0	0	0	1	1	0	2
505	A	1	1	44	44.17	2	0	NA	1	2	1	1	1	4	1	1	4	1	0.4	3	3	52723	31795	2	7	NA	1	NA	3	2	2	4	3	1	0	1	0	1	1	0	1	1	1	1	1	2	2	1	0
506	A	1	1	43	43.33	3	0	NA	1	2	1	0	1	4	1	1	3	3	0.02	3	3	312	16598.3333	0	7	NA	1	NA	5	0	0	5	2	1	0	1	0	0	0	1	0	0	0	0	0	1	2	0	0
507	A	1	1	44	44.83	3	0	NA	1	2	1	1	1	3	1	0	3	2	0.2	3	6	45201	27256	2	7	NA	1	NA	3	0	0	3	3	1	0	0	0	0	1	0	1	0	0	0	0	2	1	0	0
508	A	1	1	45	45.33	3	0	NA	2	2	1	1	1	4	1	1	2	1	0.4	2	6	2249975	2249975	1	2	3	0	1	3	1	0	2	NA	NA	0	1	1	1	0	1	1	0	0	0	0	1	2	0	0
509	A	1	1	46	46.17	3	1	1	1	2	0	1	1	1	0	0	1	2	NA	2	1	37754	118613.5	0	2	NA	1	NA	6	0	0	4	3	1	0	1	1	1	0	1	1	0	0	0	0	2	2	0	2
510	A	1	1	44	44	3	1	1	1	2	0	1	1	1	0	0	1	2	NA	3	6	208033	111723	0	4	3	0	1	6	0	0	3	NA	NA	0	1	0	1	0	0	0	1	0	0	1	2	2	1	NA
512	A	1	1	43	43.67	1	1	1	1	2	0	0	0	4	1	1	5	1	NA	2	4	7702	7702	0	5	3	0	1	5	0	0	4	NA	NA	1	0	0	1	1	0	0	0	0	0	0	1	2	0	0
513	A	1	1	45	45.42	2	0	NA	1	2	1	1	1	4	1	1	3	2	0.02	2	4	491268	36051	0	4	NA	1	NA	6	0	0	5	1	1	0	0	0	1	0	1	1	0	0	0	0	1	2	0	0
514	A	2	1	48	48.58	2	1	1	1	1	1	1	1	4	1	1	4	4	0.4	1	1	208033	58407.5	1	5	3	0	1	4	1	1	3	NA	NA	0	1	0	0	0	1	1	1	1	0	1	1	1	0	0
515	A	2	1	48	48.08	3	1	1	1	1	1	1	1	4	1	1	2	1	0.4	2	1	208033	208033	0	5	NA	1	NA	3	0	0	5	1	0	1	0	0	1	1	0	0	0	0	0	0	1	2	0	0
516	A	2	1	41	41.92	2	1	1	1	2	1	0	0	4	1	1	3	1	0.4	3	4.5	1453	1079	1	5	NA	1	NA	6	1	0	5	2	1	0	0	0	1	0	1	0	0	0	0	0	1	2	0	0
517	A	2	1	43	43.92	2	1	1	1	1	1	0	1	3	1	0	3	3	0.02	0	0	17106	75559.6667	1	2	NA	1	NA	4	1	0	4	3	1	0	0	0	0	0	1	0	0	0	0	0	1	1	0	1
518	A	2	1	45	45.5	2	1	1	1	1	1	1	0	4	1	1	2	1	0.2	0	0	208033	6461	2	4	NA	1	NA	3	2	0	4	3	1	0	1	0	1	1	0	1	0	0	0	0	1	2	0	0
519	A	2	1	48	48.25	2	0	NA	2	2	1	1	1	1	0	0	2	1	0.02	2	2	208033	208033	1	5	NA	1	NA	4	1	0	1	3	0	1	1	1	0	1	0	1	0	0	0	0	2	2	1	0
520	A	2	1	45	45.58	2	0	NA	1	1	0	0	0	2	0	1	1	3	NA	0	0	15683	12201.6667	0	7	NA	1	NA	3	0	0	3	1	1	0	0	0	1	0	1	0	0	1	0	1	1	1	0	0
522	A	2	1	46	46.5	1	1	1	1	3	1	1	0	4	1	1	6	1	0.1	2	1	208033	5642	0	3	NA	1	NA	6	0	NA	4	3	1	0	0	0	0	0	1	1	0	0	0	0	1	2	0	0
524	A	2	1	45	45.58	3	0	NA	1	3	1	0	0	4	1	1	5	2	0.4	3	3	4476	2801.5	2	4	NA	1	NA	6	0	0	4	3	1	0	0	0	1	1	0	0	0	1	0	1	2	2	0	0
525	A	2	1	49	49.58	4	1	1	1	1	0	0	0	1	0	0	2	1	NA	0	0	7541	3272	2	5	NA	1	NA	3	2	0	2	1	1	0	1	0	1	0	1	0	0	0	0	0	1	2	0	0
526	A	2	1	40	40.5	3	1	1	1	2	0	0	0	4	1	1	2	1	NA	2	3	10851	10851	0	5	NA	1	NA	3	0	0	3	2	1	1	0	0	1	0	0	0	0	0	0	0	1	2	0	0
528	A	2	1	44	44.25	3	1	1	2	2	1	1	0	2	0	1	2	1	0.4	4	6	46173	6053	0	4	NA	1	NA	5	0	0	3	1	1	1	0	0	0	1	0	0	1	1	1	1	1	2	0	0
529	A	2	1	40	40.17	3	0	NA	1	1	1	1	0	1	0	0	6	1	0.02	0	0	208033	3536	0	5	3	0	1	6	0	0	2	NA	NA	0	0	0	0	0	1	0	0	0	0	0	1	2	0	0
530	A	2	1	44	44.75	3	0	NA	2	2	1	0	1	4	1	1	4	1	0.2	5	15	1289	45201	0	5	NA	1	NA	3	0	0	3	3	1	1	0	0	1	0	0	1	0	0	0	0	2	1	0	0
531	A	2	1	45	45.25	3	1	2	1	2	0	1	1	3	1	0	2	1	NA	1	2	208033	208033	0	7	NA	1	NA	3	0	0	3	1	1	0	1	0	1	0	1	1	0	0	0	0	1	2	0	0
532	A	3	1	44	44.92	3	0	NA	1	1	NA	0	0	4	1	1	4	1	NA	0	0	14310	2007	1	7	3	0	1	3	1	NA	1	NA	NA	0	0	0	0	0	1	0	0	0	0	0	1	2	0	0
533	A	3	1	48	48.17	3	1	1	1	1	1	1	1	4	1	1	3	1	0.2	0	0	287845	287845	0	5	NA	1	NA	3	1	1	2	3	1	0	0	0	0	0	1	0	0	0	0	0	1	2	0	0
535	A	3	1	40	40.67	3	1	1	2	2	1	1	1	4	1	1	3	6	0.4	3	3	46390	25767.5	0	4	NA	1	NA	4	0	0	4	3	1	1	0	0	2	0	0	0	0	0	0	0	1	1	0	0
536	A	3	1	41	41.58	3	0	NA	2	2	1	1	1	1	0	0	6	1	0.2	1	1.5	287845	287845	0	5	NA	1	NA	3	0	0	2	1	1	0	0	1	0	0	1	1	0	0	0	0	2	2	0	0
537	A	3	1	41	41.33	2	1	1	2	2	0	1	1	1	0	0	2	4	NA	2	2	50843	699174	0	5	NA	1	NA	3	0	0	2	1	1	0	0	0	1	0	1	0	0	0	0	0	1	2	0	0
538	A	3	1	47	47.33	3	0	NA	1	2	1	1	0	4	1	1	4	1	0.02	0	0	208033	7648	2	5	NA	1	NA	3	2	0	3	1	1	0	0	0	1	0	1	0	0	1	0	1	1	2	0	0
539	A	3	1	49	49.92	2	0	NA	1	2	NA	0	0	1	0	0	2	1	NA	2	4	12292	496	1	5	3	0	1	2	1	1	1	NA	NA	1	0	1	1	0	0	0	0	0	0	0	1	1	0	0
540	A	3	1	47	47.42	3	0	NA	2	2	1	1	1	1	0	0	4	1	0.02	2	2.166	287845	287845	1	6	3	0	3	3	1	NA	1	NA	NA	1	0	0	2	0	0	0	0	0	0	0	1	1	0	0
541	A	3	1	44	44.92	2	1	2	1	1	0	1	0	4	1	1	6	1	NA	1	0.333	208033	1621	0	4	NA	1	NA	6	0	0	4	1	1	1	0	0	1	0	0	1	0	0	0	0	1	2	0	1
542	A	3	1	44	44.33	3	0	NA	1	2	1	1	1	4	1	1	3	7	0.4	7	10.5	208033	34507.8571	2	6	NA	1	NA	3	0	0	2	3	1	0	0	0	1	0	1	0	0	0	0	0	1	2	0	0
543	A	3	1	43	43.08	3	0	NA	1	2	NA	0	1	4	1	1	3	5	NA	1	0.5	174	19987.6	0	2	3	0	1	4	0	0	2	NA	NA	1	0	0	0	0	0	0	0	0	0	0	1	2	0	0
544	A	3	1	48	48.75	3	1	1	1	2	NA	0	1	3	1	0	4	2	NA	3	3	14586	34845.5	0	5	3	0	1	4	0	0	2	NA	NA	0	0	0	1	0	1	0	0	0	0	0	1	2	0	0
545	A	3	1	42	42.83	3	0	NA	1	2	1	1	0	4	1	1	2	1	0.4	1	0.5	50843	7135	2	6	NA	1	NA	3	0	0	2	3	1	0	0	0	1	0	1	0	0	0	0	0	1	2	0	0
546	A	3	1	46	46	3	0	NA	1	1	1	1	0	4	1	1	4	1	0.1	1	0.333	208033	305	2	6	NA	1	NA	4	NA	NA	3	3	1	0	0	0	0	0	1	0	0	0	0	0	1	2	0	0
547	A	3	1	48	48.42	5	0	NA	2	2	0	0	1	4	1	1	3	3	NA	2	4	6240	71073	0	5	NA	1	NA	3	0	0	2	1	1	0	1	0	1	0	1	1	0	0	0	0	1	1	0	0
548	A	3	1	43	43.5	2	0	NA	2	2	0	1	1	1	0	0	2	1	NA	2	1	45201	208033	0	6	3	0	3	1	0	0	1	NA	NA	0	0	0	1	0	1	1	0	0	0	0	1	2	0	0
549	A	3	1	42	42	1	0	NA	1	1	1	1	0	4	1	1	5	1	0.02	1	0.75	208033	3018	0	5	NA	1	NA	1	0	0	4	2	1	1	0	0	0	0	0	0	0	0	0	0	2	1	0	0
550	A	3	1	49	49.83	3	0	NA	2	1	NA	1	1	4	1	1	1	2	NA	0	0	61797	1127714.5	1	5	3	0	1	3	1	0	2	NA	NA	0	1	0	0	0	1	0	0	0	0	0	1	2	0	0
551	A	3	1	44	44.42	2	0	NA	1	2	NA	0	0	4	1	1	4	1	NA	2	3	4138	481	0	4	3	0	1	4	0	0	4	NA	NA	0	1	0	1	0	1	0	0	0	0	0	2	2	0	0
552	A	3	1	43	43.08	2	0	NA	1	1	0	1	0	4	1	1	5	2	NA	0	0	111553	2805	1	6	3	0	1	3	1	0	3	NA	NA	0	0	0	1	0	1	0	0	0	0	0	1	2	0	1
553	A	3	1	47	47.92	3	1	1	1	2	0	1	1	3	1	0	3	4	NA	2	3	140547	133082.25	0	5	NA	1	NA	3	0	0	2	3	1	0	0	0	1	1	0	0	0	0	0	0	1	1	0	0
554	A	3	1	48	48.58	3	1	1	2	2	0	0	NA	1	0	0	4	8	NA	1	4	12263	7763	0	4	NA	1	NA	4	0	0	3	1	1	0	0	0	1	0	1	0	0	0	0	0	2	1	0	0
555	A	3	1	42	42.92	2	0	NA	1	2	1	0	0	3	1	0	1	2	0.1	1	2	13226	1597.5	0	5	NA	1	NA	6	0	NA	3	1	1	0	0	0	0	0	1	0	0	0	0	0	1	2	0	0
556	A	3	1	48	48.5	3	0	NA	1	1	1	1	1	4	1	1	6	2	0.2	0	0	41776	172829	2	4	NA	1	NA	3	1	NA	2	1	1	0	0	0	1	1	0	0	0	0	0	0	2	2	0	0
557	A	3	1	41	41.75	3	1	2	1	2	0	1	1	1	0	0	4	3	NA	2	0.666	287845	178203	0	5	NA	1	NA	5	0	0	2	1	1	1	0	0	1	0	0	0	0	1	0	1	1	2	0	0
558	A	3	1	48	48.5	5	1	1	2	2	1	1	1	1	0	0	2	2	0.4	1	2	208033	107668.5	0	5	NA	1	NA	1	0	0	2	1	1	0	0	0	0	0	1	0	0	0	0	0	1	2	0	0
559	A	3	1	49	49	3	1	2	2	1	NA	1	1	4	1	1	6	4	NA	7	3.5	72915	51952	0	5	3	0	1	3	0	NA	3	NA	NA	0	0	0	0	0	1	0	0	1	0	1	1	2	0	0
560	A	3	1	43	43.08	3	0	NA	1	3	1	1	1	4	1	1	2	2	0.4	3	4.5	45201	24466.5	2	7	NA	1	NA	6	NA	NA	4	3	0	1	0	0	0	1	0	0	0	0	0	0	1	2	0	0
562	A	3	1	46	46.42	3	0	NA	2	1	0	0	1	3	1	0	6	1	NA	0	0	2082	50843	0	5	NA	1	NA	4	0	0	2	1	1	1	0	0	1	0	0	0	0	0	0	0	1	2	0	0
563	B	0	1	41	41.25	2	1	2	1	2	1	0	0	4	1	1	3	2	0.02	2	0.666	19775	10517.5	0	5	NA	1	NA	3	0	0	3	1	1	0	0	0	0	0	1	0	0	0	0	0	1	2	0	0
564	B	0	1	47	47	3	0	NA	1	2	1	0	0	2	0	1	6	1	0.4	2	2	10851	10851	0	7	NA	1	NA	3	0	0	3	3	1	0	0	0	0	0	1	0	0	0	0	0	1	2	0	0
565	B	0	1	40	40.67	2	1	1	1	2	1	0	0	4	1	1	3	1	0.2	2	2	3084	10851	2	5	NA	1	NA	5	2	2	4	1	1	0	0	0	1	0	1	0	0	0	0	0	1	2	0	0
566	B	0	1	41	41.5	1	1	1	1	3	1	0	0	4	1	1	4	1	0.02	2	4	3084	1773	0	2	NA	1	NA	4	0	0	3	1	0	0	0	0	0	0	1	0	0	0	0	0	1	1	0	0
567	B	0	1	49	49.58	2	0	NA	1	2	1	1	1	4	1	1	2	1	0.1	1	2	208033	208033	2	5	NA	1	NA	3	2	2	3	1	1	0	0	0	0	0	1	1	0	0	0	0	1	2	0	0
568	B	0	1	43	43.92	3	0	NA	1	2	0	0	0	4	1	1	2	2	NA	2	2	11690	6853.5	0	4	NA	1	NA	4	0	0	5	1	1	0	0	0	1	0	1	1	0	0	1	1	1	2	0	0
569	B	0	1	49	49.17	3	0	NA	1	2	0	1	1	3	1	0	3	2	NA	1	6	52784	156795	0	4	NA	1	NA	6	0	0	6	1	1	0	0	0	1	0	1	0	0	0	0	0	1	2	0	0
570	B	0	1	43	43.42	1	1	1	1	2	1	0	0	4	1	1	6	1	0.1	3	3	11690	1359	0	5	NA	1	NA	3	0	0	4	1	1	0	0	0	0	0	1	0	0	0	1	1	1	2	0	0
571	B	0	1	48	48.92	3	0	NA	2	2	1	1	1	4	1	1	1	2	0.4	4	10	103068	13183.5	0	2	NA	1	NA	4	0	0	3	1	1	1	2	0	0	0	0	0	0	1	1	1	2	2	0	1
572	B	0	1	49	49.58	1	0	NA	2	2	1	1	1	4	1	1	6	2	0.4	2	10	46173	127103	2	5	NA	1	NA	3	2	1	3	1	1	0	0	0	1	1	0	0	0	0	0	0	1	2	0	0
573	B	0	1	42	42.92	3	0	NA	1	3	1	0	0	4	1	1	4	1	0.2	5	10	7751	3378	0	7	NA	1	NA	5	0	0	5	3	1	1	0	0	1	0	0	0	0	0	0	0	1	2	0	0
574	B	0	1	41	41.17	2	0	NA	2	3	0	1	0	1	0	0	3	1	NA	5	5	63235	3687	0	5	NA	1	NA	4	0	0	2	3	1	1	0	0	1	1	0	0	0	0	0	0	1	1	0	0
575	B	0	1	49	49.17	3	0	NA	1	1	1	1	1	4	1	1	6	1	0.4	0	0	208033	208033	0	2	NA	1	NA	6	0	0	3	1	0	0	0	0	0	0	1	0	0	0	0	0	1	2	0	2
576	B	0	1	41	41.5	3	0	NA	1	2	1	1	0	4	1	1	3	1	0.02	3	3	148803	7135	0	4	NA	1	NA	6	0	0	6	1	1	0	0	0	1	0	1	1	0	0	0	0	1	2	0	1
577	B	0	1	41	41.92	3	1	1	2	2	1	1	1	1	0	0	1	1	0.1	3	3	287845	25293	2	5	NA	1	NA	3	2	2	2	3	1	0	0	0	1	0	1	0	0	0	0	0	1	2	0	0
578	B	0	1	44	44.17	1	0	NA	2	1	1	1	0	1	0	0	6	1	0.2	0	0	208033	6461	2	6	NA	1	NA	3	2	0	2	1	1	0	0	0	1	0	0	2	0	0	0	0	1	2	1	0
579	B	0	1	40	40.58	2	0	NA	1	2	1	NA	1	4	1	1	4	2	0.2	1	2	NA	1154716.5	0	5	NA	1	NA	4	0	0	2	1	1	1	0	0	1	0	0	0	0	1	0	1	1	2	0	0
580	B	0	1	43	43.83	3	1	1	1	2	1	1	0	4	1	1	3	1	0.02	7	3.5	148803	7696	0	5	NA	1	NA	4	0	0	3	1	1	1	0	0	0	0	0	0	0	0	0	0	1	2	0	2
581	B	0	1	42	42.75	3	1	2	2	3	0	0	0	4	1	1	3	2	NA	1	1.5	19909	6239.5	0	7	NA	1	NA	1	0	0	4	3	1	0	0	0	1	0	1	0	0	0	0	0	1	2	0	0
582	B	0	1	49	49.08	3	1	1	1	1	1	1	1	4	1	1	2	1	0.1	0	0	29562	75800	2	4	NA	1	NA	5	2	NA	4	1	1	1	0	0	0	0	0	0	0	0	0	0	1	2	0	0
583	B	0	1	45	45.5	2	0	NA	1	1	1	1	0	4	1	1	2	1	0.2	0	0	71432	3425	0	5	NA	1	NA	3	1	NA	2	1	1	1	0	0	0	0	0	0	0	0	0	0	1	2	0	0
584	B	0	1	46	46.75	3	0	NA	2	3	1	0	0	1	0	0	2	1	0.4	1	2	15549	15549	2	5	NA	1	NA	4	2	NA	2	1	1	1	0	0	1	1	0	0	0	0	0	0	1	2	0	1
585	B	0	1	43	43.25	3	0	NA	1	2	0	1	1	4	1	1	2	1	NA	2	0.666	208033	208033	2	5	NA	1	NA	4	0	0	5	3	1	0	0	0	0	0	1	0	0	0	0	0	1	2	0	0
586	B	0	1	40	40.33	3	0	NA	2	2	0	1	1	2	0	1	2	1	NA	7	7	85102	2249975	0	5	3	0	1	1	0	0	1	NA	NA	0	0	0	1	0	0	0	0	0	0	0	1	2	1	0
587	B	0	1	44	44.67	3	0	NA	2	2	NA	0	1	2	0	1	3	1	NA	3	4.5	12333	287845	1	6	3	0	3	3	1	0	1	NA	NA	0	0	0	0	0	1	1	1	1	1	1	1	2	0	0
588	B	0	1	49	49.92	1	0	NA	2	2	NA	0	0	4	1	1	3	1	NA	2	0.5	4063	4063	0	5	3	0	1	3	0	0	2	NA	NA	0	0	0	0	0	1	0	0	0	0	0	1	2	0	0
589	B	0	1	42	42.25	1	0	NA	1	2	1	1	0	3	1	0	4	1	0.1	1	1	208033	1980	1	6	NA	1	NA	4	1	0	2	3	1	0	0	0	0	1	0	0	0	0	0	0	2	1	0	0
590	B	0	1	46	46.83	2	1	1	2	1	1	1	1	1	0	0	6	2	0.4	0	0	2249975	1141951.5	0	5	NA	1	NA	3	0	0	2	1	1	1	0	0	1	0	0	1	0	0	0	0	1	2	0	0
591	B	0	1	46	46.17	2	0	NA	2	1	NA	0	1	2	0	1	2	1	NA	0	0	17655	29563	2	6	3	0	1	3	0	0	2	NA	NA	0	2	0	1	1	0	2	0	0	0	0	1	1	0	0
592	B	0	1	41	41.83	2	0	NA	1	2	1	1	1	4	1	1	3	2	0.02	1	1	208033	112322.5	1	5	NA	1	NA	5	0	0	3	1	1	0	0	0	1	1	0	0	1	1	0	1	1	2	0	2
593	B	0	1	46	46.75	2	0	NA	1	3	1	1	1	2	0	1	4	2	0.4	6	18	34190	107395.5	0	4	NA	1	NA	5	0	0	3	1	1	0	0	0	0	0	1	0	0	0	0	0	1	1	0	0
594	B	0	1	40	40.33	2	1	1	1	2	1	1	1	4	1	1	5	2	0.1	3	4.5	21510	15516	0	7	NA	1	NA	3	0	0	4	1	1	0	0	0	0	0	1	0	0	0	1	1	1	2	0	0
595	B	0	1	41	41.58	2	0	NA	1	2	NA	1	1	4	1	1	4	1	NA	2	1	45201	45201	1	4	3	0	1	6	0	0	5	NA	NA	1	0	0	0	0	0	0	0	0	0	0	1	2	0	0
596	B	1	1	43	43.25	2	0	NA	1	1	NA	1	0	1	0	0	5	1	NA	0	0	56536	1834	1	4	3	0	1	5	1	NA	1	NA	NA	0	1	0	0	0	1	1	0	0	0	0	2	2	0	3
597	B	1	1	47	47.08	2	0	NA	1	1	1	0	0	4	1	1	3	1	0.2	0	0	9221	9221	0	5	NA	1	NA	3	0	0	2	3	1	0	0	0	0	0	1	0	0	0	0	0	2	1	0	2
598	B	1	1	48	48.33	2	1	1	1	2	1	0	0	4	1	1	6	1	0.2	2	2	9536	9536	0	7	NA	1	NA	3	0	0	4	1	1	0	0	0	1	1	0	0	0	0	0	0	1	2	0	0
599	B	1	1	40	40.25	2	0	NA	1	1	0	1	0	4	1	1	2	1	NA	1	2	52784	1390	2	6	NA	1	NA	5	0	0	4	3	0	0	0	0	0	0	1	2	0	0	0	0	1	2	0	0
600	B	1	1	48	48.17	2	1	1	1	2	0	1	1	1	0	0	4	2	NA	3	4.5	208033	111723	1	5	NA	1	NA	4	1	0	3	1	1	1	0	0	0	0	0	0	1	1	0	1	1	2	0	0
601	A	2	2	57	57.83	3	1	1	1	2	NA	1	1	4	1	1	5	1	NA	2	2	57408	57408	0	4	5	0	3	5	0	0	3	NA	NA	0	0	0	1	0	1	0	0	1	0	1	1	2	0	NA
602	A	2	2	56	56.5	2	1	1	2	2	NA	1	1	1	0	0	1	1	NA	2	3	208033	208033	NA	5	5	0	2	3	NA	NA	2	NA	NA	1	0	0	1	0	0	0	1	1	0	1	1	2	0	0
603	A	2	2	55	55.58	2	1	1	2	2	1	1	1	2	0	1	6	1	0.1	1	0.25	61797	85102	0	7	NA	1	NA	6	0	0	3	1	1	0	0	0	1	1	0	0	0	0	0	0	1	2	0	0
604	A	2	2	58	58.25	3	1	1	1	2	0	0	0	4	1	1	2	2	NA	1	2	15693	2121	0	5	5	0	3	4	0	0	4	NA	NA	0	0	0	1	0	1	0	1	0	0	1	1	2	0	0
605	A	2	2	57	57.33	2	1	1	2	1	0	0	1	2	0	1	1	1	NA	0	0	6166	208033	2	5	NA	1	NA	2	2	2	2	1	1	1	1	1	1	0	0	0	1	0	0	1	2	1	0	0
606	A	2	2	58	58.25	3	1	1	1	2	0	0	0	4	1	1	2	1	NA	3	6	263	263	0	4	5	0	3	6	0	0	2	NA	NA	1	0	0	0	1	0	0	0	0	0	0	1	2	0	0
607	A	2	2	51	51.17	3	0	NA	1	2	1	0	0	4	1	1	2	1	0.02	1	1	7968	7968	0	5	NA	1	NA	5	0	0	3	3	1	1	2	2	0	0	0	0	0	0	0	0	1	2	0	NA
609	A	2	2	56	56.83	5	0	NA	1	1	1	1	1	4	1	1	4	1	0.4	0	0	2249975	74818	2	6	NA	1	NA	5	2	1	3	1	0	0	1	0	2	1	0	1	0	0	0	0	1	2	0	NA
610	A	2	2	50	50.58	5	1	1	1	2	1	1	0	4	1	1	3	1	0.2	3	3	208033	3847	NA	5	NA	1	NA	3	NA	NA	5	1	1	1	0	0	1	0	0	0	1	1	0	1	1	2	1	0
611	A	2	2	56	56.25	1	1	2	1	2	NA	0	0	4	1	1	5	1	NA	1	0.25	2205	2205	0	4	5	0	3	3	0	0	NA	NA	NA	1	0	0	1	0	0	0	1	0	0	1	1	2	0	0
612	A	2	2	55	55.67	2	1	1	1	2	1	1	1	1	0	0	6	1	0.02	1	1	208033	208033	0	5	3	0	2	5	0	0	1	1	1	0	1	0	0	0	1	0	1	1	0	1	1	2	0	0
613	A	2	2	53	53.17	5	1	1	1	2	1	0	0	2	0	1	5	1	0.2	1	0.5	9221	9221	0	6	NA	1	NA	3	0	NA	3	2	1	0	1	0	1	0	0	1	0	1	0	1	1	2	1	0
614	A	2	2	54	54.25	3	1	1	1	2	NA	1	1	3	1	0	1	6	NA	1	3.5	287845	140327.1667	0	NA	4	0	NA	3	1	0	5	NA	NA	0	0	0	1	0	1	0	0	0	0	0	1	2	0	0
615	A	2	2	52	52.92	2	0	NA	1	2	1	0	0	1	0	0	4	1	0.2	1	0.167	4571	4571	0	5	NA	1	NA	4	0	0	2	3	1	0	0	0	0	0	1	0	0	0	0	0	2	2	0	0
616	A	2	2	58	58.25	2	1	1	1	1	0	1	1	3	1	0	3	1	NA	1	0.5	208033	208033	0	5	NA	1	NA	3	0	0	5	1	1	0	0	0	0	0	1	0	0	0	0	0	1	2	0	0
617	A	2	2	53	53.83	3	1	1	1	1	1	0	0	4	1	1	3	1	0.02	0	0	1605	1605	0	5	NA	1	NA	3	0	0	5	1	0	1	0	0	1	0	0	0	0	0	0	0	1	2	0	0
618	A	2	2	51	51.17	3	0	NA	1	3	1	1	1	2	0	1	5	1	0.1	3	2.499	2249975	2249975	0	5	NA	1	NA	4	0	0	2	1	1	1	0	0	1	0	0	0	0	0	0	0	1	2	0	0
619	A	2	2	54	54.25	5	1	1	1	1	0	0	0	1	0	0	3	1	NA	0	0	1277	1277	2	5	NA	1	NA	2	0	1	1	1	0	0	0	0	1	0	1	0	0	0	1	1	1	1	0	0
620	A	2	2	51	51.58	6	1	1	1	2	1	0	0	3	1	0	3	1	0.4	2	2	4282	4282	0	5	NA	1	NA	4	0	2	3	1	0	1	0	0	0	0	0	0	0	0	0	0	1	2	0	1
621	A	2	2	53	53.08	3	1	1	1	2	1	0	0	2	0	1	2	1	0.4	1	1.5	6240	6240	0	5	NA	1	NA	3	0	0	2	1	1	0	0	0	1	0	1	1	1	1	1	1	1	2	0	0
622	A	2	2	58	58.67	3	1	1	1	1	0	0	0	3	1	0	4	1	NA	0	0	8170	10712	0	4	NA	1	NA	5	0	0	3	1	1	0	0	0	0	0	1	0	0	1	0	1	1	2	0	1
623	A	2	2	57	57.92	3	1	1	1	1	0	0	1	3	1	0	5	3	NA	1	1	746	19078.3333	0	5	NA	1	NA	3	0	0	4	1	1	0	0	0	2	0	1	0	0	0	1	1	1	2	0	0
624	A	2	2	52	52.33	3	0	NA	2	2	1	1	1	1	0	0	4	1	0.02	2	2	272222	272222	0	5	3	0	1	4	0	0	2	NA	NA	0	0	0	0	0	1	0	1	0	0	1	1	2	0	0
625	A	2	2	57	57.75	5	0	NA	1	2	NA	1	1	3	1	0	2	1	NA	3	2.001	2249975	2249975	0	7	5	0	2	2	1	0	3	NA	NA	0	0	0	1	0	1	0	0	1	1	1	1	2	0	0
626	A	2	2	59	59	3	1	1	2	2	1	1	1	1	0	0	4	1	0.2	2	6	287845	287845	NA	5	NA	1	NA	5	NA	NA	2	1	1	1	1	0	1	0	0	0	0	0	0	0	1	2	0	0
627	A	2	2	55	55.25	2	0	NA	1	2	0	0	0	3	1	0	3	1	NA	7	5.25	9463	9463	2	1	NA	1	NA	3	2	0	1	1	0	0	0	0	0	0	1	0	0	0	0	0	1	2	0	0
629	A	2	2	59	59.17	5	1	1	1	2	NA	0	0	3	1	0	5	1	NA	2	2	462	462	0	5	5	0	3	4	0	0	3	NA	NA	0	0	0	0	0	1	0	1	1	1	1	1	2	0	0
630	A	2	2	54	54.92	5	0	NA	2	2	1	1	1	1	0	0	2	2	0.1	2	2	208033	107247	1	5	NA	1	NA	2	2	2	2	1	1	0	0	0	0	0	1	1	1	0	0	1	1	2	0	0
631	A	2	2	53	53.33	3	1	1	1	2	0	0	0	3	1	0	2	2	NA	2	4	3873	3649	0	5	NA	1	NA	2	0	0	3	3	1	1	0	0	1	0	0	0	1	0	0	1	2	1	0	0
632	A	2	2	50	50.92	5	1	1	2	2	NA	0	0	3	1	0	4	1	NA	4	6	1991	805	0	5	3	0	1	4	0	0	1	NA	NA	1	0	0	0	0	0	0	0	1	0	1	1	1	0	0
634	A	3	2	52	52.33	2	1	1	1	1	1	1	0	4	1	1	2	1	0.02	1	0.75	208033	3018	0	4	NA	1	NA	6	0	0	5	1	1	0	0	0	0	0	1	0	0	0	0	0	1	2	0	0
635	A	3	2	53	53	3	1	2	1	2	1	0	0	1	0	0	2	1	0.1	2	2	904	904	0	5	NA	1	NA	3	0	0	2	1	1	1	0	0	1	0	0	0	1	0	0	1	1	2	0	0
636	A	3	2	51	51	3	1	1	2	2	0	1	0	4	1	1	1	1	NA	4	3	208033	6240	2	4	NA	1	NA	5	0	0	2	1	1	1	0	0	0	0	0	0	1	1	0	1	1	1	0	0
637	A	3	2	55	55.75	5	0	NA	1	2	0	0	0	2	0	1	3	1	NA	1	0.25	14115	1273	0	4	NA	1	NA	5	0	0	3	1	1	0	0	0	0	1	0	1	0	1	0	1	1	2	0	0
638	A	3	2	52	52.67	3	1	1	2	1	NA	0	1	4	1	1	4	1	NA	0	0	2718	208033	0	5	3	0	3	3	0	0	2	NA	NA	0	0	1	1	0	1	0	0	0	0	0	1	2	0	0
639	A	3	2	52	52.08	3	1	1	1	2	1	0	0	4	1	1	2	1	0.1	4	2.668	817	817	0	5	NA	1	NA	4	0	0	5	1	1	0	0	0	1	0	1	0	0	0	0	0	1	2	0	0
640	A	3	2	56	56	1	1	1	1	2	1	1	0	1	0	0	5	1	0.1	1	1	63235	2985	0	5	NA	1	NA	4	0	0	2	1	1	0	0	0	0	0	1	0	0	0	0	0	1	2	0	0
641	A	3	2	58	58.33	6	1	1	1	1	NA	0	0	4	1	1	2	1	NA	0	0	3763	3763	0	6	3	0	1	3	0	0	4	NA	NA	0	0	0	0	0	1	0	1	0	0	1	1	2	0	0
642	A	3	2	59	59.92	1	0	NA	1	2	NA	1	1	3	1	0	4	1	NA	1	1	52784	52784	0	NA	4	0	NA	2	0	0	3	NA	NA	1	0	0	1	0	0	0	1	0	0	1	1	2	0	0
643	A	3	2	59	59.42	6	1	1	1	2	1	0	0	3	1	0	3	1	0.1	2	1	5642	3847	0	6	NA	1	NA	2	0	0	1	3	0	0	0	0	0	0	1	0	1	0	0	1	1	2	0	0
644	A	3	2	57	57	2	1	1	1	2	0	1	1	1	0	0	2	5	NA	1	1	46173	47729.6667	0	5	5	0	1	4	0	0	2	NA	NA	0	0	0	1	0	1	0	0	0	0	0	1	1	0	0
645	A	3	2	56	56.08	3	1	1	1	1	0	0	0	3	1	0	5	1	NA	1	2	660	660	0	5	NA	1	NA	5	0	0	4	1	1	0	0	0	1	0	1	0	0	0	0	0	1	1	0	0
646	A	3	2	55	55.83	5	1	1	2	2	1	0	0	1	0	0	2	1	0.02	2	3	237	237	0	5	NA	1	NA	4	0	0	3	2	1	0	1	1	1	0	0	1	1	1	0	1	2	2	1	0
647	A	3	2	54	54.42	3	1	1	1	2	1	1	0	1	0	0	1	1	0.02	1	1	52784	911	0	5	NA	1	NA	3	0	0	2	1	1	0	0	0	0	0	1	0	0	0	0	0	1	2	0	0
648	A	3	2	58	58.75	3	1	1	1	2	NA	1	1	3	1	0	2	1	NA	1	1.5	208033	208033	0	5	3	0	2	2	0	0	4	NA	NA	0	0	0	1	0	1	1	0	0	0	0	1	2	0	0
649	A	3	2	52	52.42	3	1	1	1	2	1	0	0	4	1	1	2	1	0.02	3	1.251	19775	19775	0	5	NA	1	NA	5	0	0	3	1	0	0	0	0	0	0	1	0	0	0	0	0	1	2	0	0
650	A	3	2	55	55	2	1	1	1	1	1	0	0	1	0	0	3	1	0.4	0	0	1124	1124	0	5	NA	1	NA	3	NA	NA	2	2	1	0	1	0	0	0	0	0	0	0	0	0	1	2	1	0
651	A	3	2	53	53.17	3	1	1	1	1	1	NA	NA	4	1	1	2	1	0.02	0	0	NA	NA	0	4	NA	1	NA	4	0	0	4	1	0	0	0	0	1	0	1	0	0	0	0	0	1	2	0	1
652	A	3	2	56	56.83	3	1	2	1	2	NA	NA	1	4	1	1	5	5	NA	7	1.75	NA	94677	0	2	3	0	1	4	0	0	5	NA	NA	0	1	0	0	0	1	0	0	1	0	1	1	2	0	0
653	A	3	2	55	55.17	2	1	1	1	2	1	1	1	3	1	0	4	1	0.4	3	3	208033	208033	0	5	NA	1	NA	3	0	0	4	1	1	1	0	0	1	0	0	0	0	0	0	0	2	2	0	0
654	A	3	2	53	53	3	1	1	1	2	1	1	0	1	0	0	3	1	0.4	2	1	208033	2112	0	5	NA	1	NA	5	0	0	3	3	1	1	0	0	1	0	0	0	1	0	0	1	1	2	0	0
655	A	3	2	53	53	3	1	1	1	2	0	1	0	2	0	1	2	1	NA	2	1	208033	2948	1	5	NA	1	NA	3	1	NA	1	1	0	1	0	0	1	0	0	0	0	0	0	0	1	2	0	0
656	A	3	2	52	52.83	6	1	1	1	2	1	1	1	2	0	1	4	2	0.4	1	0.167	2249975	1126542	1	5	NA	1	NA	3	1	1	1	3	0	0	0	1	0	0	0	0	0	0	0	0	2	1	1	0
657	A	3	2	57	57.58	2	1	1	1	1	0	0	0	3	1	0	3	1	NA	0	0	2869	2869	0	4	NA	1	NA	4	0	0	4	3	1	0	0	0	1	0	1	0	0	1	0	1	1	2	0	0
658	B	0	2	52	52.42	3	1	1	1	2	0	0	0	2	0	1	3	1	NA	2	0.666	12007	1141	0	5	NA	1	NA	4	0	0	2	1	1	1	0	0	0	1	0	0	0	0	0	0	1	2	0	0
659	B	0	2	59	59.17	3	1	1	1	2	NA	0	1	1	0	0	1	2	NA	4	3	1556	48508	0	6	5	0	3	1	0	0	2	NA	NA	0	0	0	0	0	1	0	0	1	0	1	1	2	0	0
660	B	0	2	56	56.17	3	0	NA	1	2	1	0	1	1	0	0	3	2	0.1	2	4	1067	23020.5	0	4	NA	1	NA	6	0	0	3	1	1	1	0	0	1	1	0	0	0	0	0	0	1	2	0	0
661	B	0	2	50	50.83	5	0	NA	2	2	NA	1	1	3	1	0	3	1	NA	2	3	52225	50843	0	6	3	0	1	1	0	0	2	NA	NA	0	0	0	0	0	1	0	1	1	1	1	1	2	0	0
662	B	0	2	50	50.83	3	1	1	1	2	NA	1	1	3	1	0	4	1	NA	2	1	208033	208033	0	5	5	0	2	4	0	0	5	NA	NA	0	0	0	0	0	1	0	0	1	0	1	1	2	0	0
663	B	0	2	52	52.17	2	1	1	1	1	0	0	0	4	1	1	4	4	NA	1	1	10053	1428.5	0	5	NA	1	NA	4	0	0	3	2	1	1	1	0	1	0	0	1	0	0	0	0	2	1	1	0
664	B	0	2	55	55.83	4	1	2	1	2	NA	1	1	1	0	0	4	4	NA	3	4.5	45201	69842	0	NA	4	0	NA	3	0	0	2	NA	NA	1	0	0	1	0	0	1	0	0	0	0	1	2	1	0
665	B	0	2	51	51.08	3	1	1	1	1	0	0	0	4	1	1	4	1	NA	1	0.5	3969	3969	0	5	NA	1	NA	3	0	NA	3	1	1	1	0	0	1	1	0	0	1	1	0	1	1	2	0	0
666	B	0	2	58	58.75	5	1	1	1	1	NA	1	0	2	0	1	2	1	NA	0	0	208033	1095	0	5	5	0	3	3	0	0	2	NA	NA	0	0	0	1	0	1	0	0	1	0	1	1	2	0	0
667	B	0	2	51	51.67	3	1	1	1	2	1	1	0	4	1	1	4	1	0.2	3	2.001	148803	2885	0	5	NA	1	NA	4	0	1	4	1	1	1	0	0	1	0	0	0	1	1	0	1	1	2	0	0
668	B	0	2	57	57.17	3	1	1	1	2	0	0	0	3	1	0	5	1	NA	5	20	403	403	1	5	NA	1	NA	1	1	0	4	3	0	0	0	0	1	0	1	0	1	1	0	1	1	2	0	0
669	B	0	2	59	59.5	3	1	1	1	2	NA	0	0	3	1	0	2	1	NA	3	7.5	645	1317	1	5	5	0	2	3	0	0	4	NA	NA	0	0	0	0	0	1	0	0	1	0	1	1	2	0	0
670	B	0	2	53	53	3	1	1	2	2	1	0	0	1	0	0	1	1	0.4	1	2	1031	1031	0	5	NA	1	NA	1	0	0	2	3	0	0	0	0	1	0	1	0	0	0	0	0	1	2	0	0
672	B	0	2	51	51.92	3	1	1	1	1	1	1	0	1	0	0	2	1	0.2	0	0	208033	465	0	5	NA	1	NA	3	2	0	2	1	1	0	0	0	1	0	1	1	1	0	0	1	1	2	0	0
673	B	0	2	51	51.17	5	1	1	1	2	1	1	0	4	1	1	3	1	0.4	2	2	45201	5702	2	5	NA	1	NA	4	0	0	4	1	1	1	0	0	1	0	0	1	1	0	0	1	2	2	0	0
674	B	0	2	54	54.42	3	1	1	2	1	1	0	0	4	1	1	6	1	0.02	1	2	19775	891	2	5	NA	1	NA	1	2	2	3	1	1	0	0	1	1	0	1	0	0	1	0	1	2	2	0	2
675	B	0	2	57	57.67	3	1	1	1	2	NA	0	0	4	1	1	2	1	NA	4	4	9311	9311	0	5	5	0	3	5	0	0	4	NA	NA	1	0	0	1	0	0	0	0	0	0	0	1	2	0	1
676	B	0	2	52	52.67	5	0	NA	1	1	1	1	0	1	0	0	2	1	0.02	0	0	208033	908	2	5	NA	1	NA	3	2	0	2	1	1	0	0	0	1	0	1	0	0	0	0	0	1	2	0	0
677	B	0	2	57	57.75	3	1	1	2	2	NA	0	0	3	1	0	5	1	NA	3	6	2683	2683	0	NA	4	0	NA	3	0	0	2	NA	NA	0	0	0	1	0	1	0	0	0	0	0	1	2	0	0
678	B	0	2	57	57.92	3	1	1	2	2	0	0	0	1	0	0	5	1	NA	1	0.5	1709	1709	1	5	NA	1	NA	3	2	0	2	1	1	0	1	1	1	0	1	0	1	0	0	1	2	2	0	0
679	B	0	2	51	51.75	3	0	NA	1	2	1	1	1	4	1	1	5	1	0.2	2	1	143240	143240	0	5	NA	1	NA	4	0	0	5	1	0	0	0	0	1	0	1	0	0	0	0	0	2	2	0	0
680	B	0	2	52	52	3	1	1	1	2	0	1	0	1	0	0	5	3	NA	2	2	23288	7676.3333	1	5	3	0	1	3	0	0	1	NA	NA	0	1	0	0	0	1	0	0	1	0	1	2	2	0	0
681	B	0	2	56	56.67	3	1	1	1	2	NA	0	0	4	1	1	3	1	NA	2	3	1139	1139	0	NA	4	0	NA	4	0	0	3	NA	NA	1	0	0	1	0	0	0	0	0	0	0	1	2	0	0
683	B	0	2	55	55.42	3	1	1	1	2	1	0	0	4	1	1	6	1	0.1	1	1	1315	1315	0	5	NA	1	NA	4	0	0	6	1	0	0	0	0	1	0	1	0	0	0	0	0	1	2	0	0
684	B	0	2	56	56.42	3	1	1	1	2	1	0	0	1	0	0	4	1	0.1	1	6	1488	1488	0	5	NA	1	NA	5	0	0	2	1	0	0	0	0	1	1	0	0	0	0	0	0	1	2	0	0
685	B	0	2	54	54.58	5	1	2	1	2	0	0	1	4	1	1	3	4	NA	5	2.5	12156	179315	0	4	NA	1	NA	6	0	0	6	1	1	0	0	0	0	0	1	0	1	1	0	1	1	2	0	0
686	B	0	2	55	55.17	3	1	1	1	2	1	1	1	2	0	1	4	1	0.1	2	1	45201	45201	0	5	NA	1	NA	5	0	0	3	1	1	0	0	0	1	0	1	0	0	0	0	0	1	2	0	0
687	B	0	2	58	58.58	3	1	1	2	1	1	0	0	1	0	0	4	1	0.1	1	2	150	150	0	5	NA	1	NA	3	0	0	2	1	1	0	0	0	0	0	1	0	1	1	1	1	1	2	0	0
688	B	0	2	52	52.17	2	1	1	1	2	0	0	0	2	0	1	3	1	NA	2	1	2812	7276	0	4	NA	1	NA	4	0	0	3	1	1	0	0	0	0	0	1	0	0	0	0	0	1	2	0	0
689	B	0	2	57	57.58	5	0	NA	1	2	NA	1	1	4	1	1	3	3	NA	2	1	134633	69589	0	5	3	0	2	4	0	0	4	NA	NA	0	0	0	0	0	1	0	1	1	0	1	1	2	0	0
690	B	0	2	58	58.17	1	1	1	1	2	1	0	0	4	1	1	4	1	0.4	2	4	2757	2757	0	5	NA	1	NA	5	1	0	4	1	1	0	0	0	0	0	1	0	0	0	0	0	1	2	0	0
691	B	0	2	58	58.17	3	1	1	1	2	NA	1	1	3	1	0	3	1	NA	3	3	208033	208033	0	4	5	0	1	6	0	0	3	NA	NA	0	0	0	1	0	1	0	0	0	0	0	1	2	0	1
692	B	0	2	53	53.92	3	1	1	1	2	0	0	0	4	1	1	2	1	NA	1	0.5	1694	1694	1	5	NA	1	NA	4	0	0	3	1	0	0	0	0	0	0	1	0	0	0	0	0	1	2	0	0
693	B	0	2	55	55.92	3	1	1	2	2	0	1	0	1	0	0	6	1	NA	3	4.5	208033	4476	1	5	NA	1	NA	3	0	0	2	1	1	1	0	0	1	0	0	0	0	0	0	0	1	2	0	0
694	B	0	2	56	56.92	3	1	1	2	2	0	1	1	1	0	0	4	1	NA	3	5.25	52731	52731	0	5	NA	1	NA	4	0	0	3	1	1	0	1	0	0	0	1	0	1	1	0	1	1	2	0	0
695	B	1	2	54	54.17	5	0	NA	1	1	0	0	0	4	1	1	2	1	NA	0	0	2677	924	0	5	3	0	3	3	0	0	6	NA	NA	0	0	0	1	0	1	0	1	1	0	1	1	1	0	3
696	B	1	2	55	55.83	3	1	1	1	2	NA	0	1	3	1	0	3	1	NA	2	2	2516	287845	1	3	3	0	2	4	1	1	6	NA	NA	0	0	0	0	0	1	0	1	1	1	1	1	2	0	0
697	B	1	2	52	52.67	3	0	NA	1	2	NA	1	1	4	1	1	3	2	NA	1	1	116220	109644	0	NA	4	0	NA	6	0	0	3	NA	NA	1	0	1	1	0	0	0	1	1	0	1	1	2	0	0
698	B	1	2	50	50.75	5	0	NA	2	2	NA	1	1	2	0	1	3	1	NA	4	20	38002	38002	1	6	3	0	2	1	0	1	1	NA	NA	1	1	1	1	0	0	0	1	1	1	1	2	2	0	0
699	B	1	2	54	54.92	3	1	1	2	2	NA	0	0	2	0	1	1	1	NA	4	16	9311	9311	0	NA	4	0	NA	3	0	0	1	NA	NA	1	0	0	0	0	0	0	1	1	0	1	2	2	0	0
700	B	1	2	55	55.83	2	1	1	1	1	NA	0	0	4	1	1	4	1	NA	0	0	5376	5376	0	5	3	0	3	3	0	0	4	NA	NA	1	1	0	1	0	0	0	0	1	1	1	1	2	0	0
702	A	2	1	52	52.08	3	1	1	1	2	1	0	0	4	1	1	4	1	0.2	1	2	505	505	0	6	3	0	3	4	1	0	2	NA	NA	0	0	0	0	0	1	0	0	1	0	1	1	2	0	0
703	A	2	1	58	58.08	2	1	1	1	1	0	0	0	3	1	0	4	1	NA	1	1	5234	5234	0	4	NA	1	NA	5	0	0	3	1	1	0	0	0	0	0	1	2	0	0	0	0	1	1	0	1
704	A	2	1	57	57.08	3	1	1	2	2	NA	0	0	1	0	0	1	1	NA	6	9	7276	2309	0	5	5	0	2	4	0	0	2	NA	NA	1	0	0	1	0	0	0	0	0	0	0	1	2	0	0
705	A	2	1	52	52.5	5	1	1	1	1	0	1	1	4	1	1	1	1	NA	0	0	37662	37662	0	NA	4	0	NA	1	0	0	2	NA	NA	0	0	0	1	0	1	0	0	1	0	1	1	2	0	0
706	A	2	1	50	50.67	2	1	1	1	2	1	1	1	4	1	1	3	2	0.2	7	14	2249975	1229004	1	5	NA	1	NA	3	0	1	3	1	1	1	0	0	0	1	0	0	0	0	0	0	1	2	0	0
707	A	2	1	51	51.33	3	1	1	2	1	0	1	1	3	1	0	6	2	NA	0	0	94186	57092	1	5	NA	1	NA	4	0	0	4	1	1	1	0	0	1	0	0	0	0	0	0	0	1	2	0	0
708	A	2	1	53	53.42	2	0	NA	1	2	1	0	1	3	1	0	1	3	0.4	2	3	7463	88145.3333	0	2	NA	1	NA	5	0	0	5	3	0	0	1	1	0	0	1	1	0	0	0	0	2	2	0	0
709	A	2	1	55	55.58	1	1	1	1	1	1	0	0	4	1	1	6	1	0.1	1	1	1433	1433	0	5	NA	1	NA	3	0	0	4	1	1	0	1	0	1	1	0	0	0	1	0	1	2	2	0	0
710	A	2	1	54	54.67	3	0	NA	1	2	NA	1	0	4	1	1	6	1	NA	2	1	52784	3300	0	5	5	0	3	3	0	0	3	NA	NA	1	0	0	0	0	0	0	0	0	0	0	1	1	0	0
711	A	2	1	53	53.83	3	1	1	1	1	0	1	1	4	1	1	4	2	NA	0	0	25586	145437	0	5	NA	1	NA	3	0	0	4	3	1	0	1	1	1	0	1	0	0	0	0	0	2	2	0	0
712	A	2	1	54	54.08	3	1	1	1	1	1	0	0	4	1	1	2	1	0.2	0	0	16612	16612	0	6	NA	1	NA	3	1	0	3	3	1	0	0	0	1	0	1	0	0	1	0	1	1	2	0	0
713	A	2	1	58	58.67	3	1	1	2	1	1	0	0	3	1	0	2	1	0.1	0	0	1925	1925	0	5	NA	1	NA	2	0	0	3	2	1	0	1	0	0	0	0	1	0	0	0	0	2	2	1	1
714	A	2	1	53	53.75	3	1	1	1	2	0	1	1	1	0	0	2	3	NA	3	1.5	208033	868937	0	7	3	0	2	5	0	1	1	NA	NA	0	1	0	0	0	1	0	0	0	0	0	1	2	0	1
715	A	2	1	53	53.17	3	1	1	1	2	0	0	0	2	0	1	2	3	NA	2	5	19775	3124.3333	1	5	NA	1	NA	3	0	0	2	1	1	0	0	0	0	1	0	0	0	0	0	0	1	2	0	0
716	A	2	1	56	56.08	3	1	1	2	2	0	0	0	1	0	0	2	1	NA	2	2	15549	3085	0	2	NA	1	NA	6	0	0	3	1	1	1	1	0	0	0	0	0	0	0	0	0	2	2	0	0
717	A	2	1	51	51.25	2	1	2	1	1	1	0	0	4	1	1	2	1	0.02	0	0	2812	2812	0	4	NA	1	NA	5	0	0	4	1	1	0	0	0	1	1	0	1	1	0	0	1	1	2	0	0
718	A	2	1	56	56.67	2	1	1	1	3	1	0	0	1	0	0	5	1	0.4	3	4.5	1136	1136	1	5	NA	1	NA	4	1	1	2	1	1	0	0	0	0	0	1	0	0	0	0	0	2	2	0	0
719	A	2	1	50	50.25	3	0	NA	2	1	1	1	1	4	1	1	4	2	0.4	1	0.333	287845	169344	1	6	NA	1	NA	3	1	1	2	3	0	0	0	0	0	0	1	0	0	0	0	0	1	2	0	0
720	A	2	1	59	59.25	2	1	1	1	2	0	0	0	1	0	0	5	1	NA	1	1.5	272	272	0	5	3	0	2	4	0	0	1	NA	NA	1	1	0	0	0	0	0	0	0	0	0	1	2	0	0
721	A	2	1	60	60	5	0	NA	1	2	NA	0	0	3	1	0	2	1	NA	1	0.5	769	769	0	5	5	0	1	4	0	0	2	NA	NA	0	0	0	0	0	1	0	1	1	1	1	1	2	0	0
722	A	3	1	57	57.83	3	1	1	1	2	NA	1	1	3	1	0	3	3	NA	4	8	208033	87821.3333	0	5	5	0	1	3	0	0	5	NA	NA	0	0	0	0	0	1	0	0	1	0	1	1	2	0	0
723	A	3	1	57	57.83	2	0	NA	1	3	NA	1	1	4	1	1	6	1	NA	6	30	2249975	2249975	1	7	5	0	2	4	0	0	4	NA	NA	0	1	0	1	0	1	0	1	1	0	1	1	2	0	0
724	A	3	1	58	58	6	1	1	1	2	NA	1	1	3	1	0	4	1	NA	1	1	23125	23125	0	3	5	0	2	6	0	0	4	NA	NA	1	0	0	1	1	0	0	0	0	0	0	1	2	0	0
725	A	3	1	59	59.67	5	0	NA	1	2	1	0	0	3	1	0	2	1	0.4	6	6	1971	1971	1	1	NA	1	NA	3	0	1	5	1	1	1	0	0	1	0	0	0	0	0	0	0	1	2	0	0
726	A	3	1	51	51.42	2	1	1	2	2	1	1	1	4	1	1	6	2	0.02	4	2	30316	119174.5	0	5	NA	1	NA	3	0	0	5	3	1	1	0	0	2	1	0	1	0	0	0	0	2	2	0	3
727	A	3	1	52	52.33	2	1	1	1	2	1	0	0	4	1	1	3	1	0.1	3	3	3593	3593	0	5	NA	1	NA	3	0	0	3	2	1	0	0	0	1	0	0	0	0	0	0	0	1	2	1	0
728	A	3	1	55	55.67	2	1	1	1	2	0	0	0	3	1	0	2	1	NA	2	8	2817	2817	0	6	NA	1	NA	1	0	0	3	2	1	0	0	0	0	0	1	1	0	1	0	1	1	2	0	0
729	A	3	1	60	60	3	1	1	2	2	NA	1	1	4	1	1	6	1	NA	5	5	26743	20100	0	6	5	0	1	5	0	0	4	NA	NA	0	0	0	0	0	1	0	0	0	0	0	1	2	0	0
730	A	3	1	56	56.33	3	1	1	1	2	NA	0	1	1	0	0	2	4	NA	2	2	737	14051	1	6	5	0	2	3	1	1	2	NA	NA	0	0	0	1	1	0	0	0	0	0	0	1	2	0	0
731	A	3	1	50	50.17	5	1	1	1	2	1	1	1	4	1	1	2	1	0.1	3	18	208033	208033	0	6	NA	1	NA	3	0	0	4	3	1	0	1	0	0	0	1	1	1	1	0	1	2	2	0	0
732	A	3	1	59	59.75	5	1	1	2	2	NA	1	1	2	0	1	3	2	NA	5	5	2249975	1154716.5	0	4	3	0	3	4	0	0	1	NA	NA	0	1	0	1	0	1	0	0	0	0	0	1	1	0	0
733	A	3	1	58	58.08	3	1	1	1	2	NA	0	0	4	1	1	1	1	NA	2	2.5	7413	7413	1	6	5	0	3	1	0	1	3	NA	NA	0	0	0	0	0	1	0	0	1	1	1	1	2	0	0
734	A	3	1	50	50.08	2	1	1	2	2	0	1	0	1	0	0	1	1	NA	2	1.5	163974	7663	2	6	NA	1	NA	3	0	0	2	1	1	0	0	0	0	0	1	0	0	0	0	0	1	2	0	0
735	A	3	1	54	54.83	2	0	NA	2	3	NA	1	1	1	0	0	6	5	NA	2	8	2249975	558859.8	1	4	3	0	2	5	1	0	2	NA	NA	0	0	0	1	0	1	2	0	0	0	0	1	1	0	0
736	A	3	1	59	59.58	3	0	NA	1	1	NA	0	0	3	1	0	2	1	NA	5	1.665	395	297	1	5	3	0	2	3	0	0	2	NA	NA	0	0	0	0	0	1	0	0	0	0	0	1	2	0	0
737	A	3	1	53	53.25	3	1	1	2	1	NA	1	1	3	1	0	3	1	NA	0	0	2249975	22505	0	4	3	0	3	6	0	0	3	NA	NA	0	1	0	1	0	1	0	1	1	0	1	1	2	0	0
738	A	3	1	52	52.67	2	1	1	2	1	NA	0	0	1	0	0	3	1	NA	0	0	14011	14011	1	7	3	0	2	3	1	1	1	NA	NA	1	0	0	0	0	0	0	0	1	0	1	1	2	1	0
739	A	3	1	56	56.42	3	1	1	1	2	NA	1	1	3	1	0	1	1	NA	3	3.999	208033	208033	0	3	5	0	1	5	0	0	4	NA	NA	1	0	0	0	1	0	0	0	0	0	0	1	2	0	0
740	A	3	1	57	57.17	3	1	1	1	1	0	0	0	3	1	0	5	1	NA	3	3	627	627	0	5	NA	1	NA	3	0	0	3	1	0	0	0	0	0	0	1	0	1	0	0	1	1	2	0	1
741	A	3	1	51	51.08	5	1	1	1	2	0	0	0	2	0	1	6	1	NA	1	1	19333	331	2	5	NA	1	NA	4	1	0	1	1	0	0	0	0	0	0	1	0	0	0	0	0	1	1	0	0
742	A	3	1	54	54.42	2	1	1	1	1	NA	1	0	1	0	0	5	1	NA	0	0	208033	1840	1	5	3	0	1	3	1	1	1	3	0	0	0	0	1	0	1	0	0	0	0	0	1	2	0	0
743	A	3	1	56	56.5	3	0	NA	1	2	NA	1	1	1	0	0	3	1	NA	5	10	208033	208033	0	4	5	0	1	6	0	0	2	NA	NA	0	0	0	1	0	1	0	1	0	0	1	1	2	0	0
744	A	3	1	59	59.92	3	0	NA	1	2	NA	1	1	3	1	0	3	1	NA	3	1.5	287845	287845	1	7	5	0	3	3	0	0	2	NA	NA	1	0	0	0	0	0	0	0	0	0	0	1	2	0	0
745	A	3	1	57	57.92	3	1	1	1	2	NA	0	0	3	1	0	2	1	NA	2	4	5122	5122	0	5	5	0	3	4	0	0	3	NA	NA	0	0	0	0	0	1	0	0	0	0	0	1	1	0	0
746	A	3	1	54	54.83	3	1	1	1	2	1	1	1	1	0	0	2	2	0.02	3	4.5	44683	1150409	0	5	NA	1	NA	4	0	0	3	1	1	0	0	0	1	0	1	0	1	1	1	1	1	2	0	0
747	A	3	1	51	51.5	2	0	NA	1	1	1	1	1	4	1	1	1	1	0.2	1	0.167	50843	50843	2	6	NA	1	NA	3	0	0	3	1	1	0	1	0	1	1	0	1	1	0	0	1	2	1	0	0
748	A	3	1	55	55.17	3	1	1	2	2	1	1	1	1	0	0	3	1	0.2	1	2	46173	46173	0	3	NA	1	NA	6	0	0	1	1	0	1	0	0	0	0	0	0	0	0	0	0	1	2	0	0
749	A	3	1	59	59.08	2	1	1	1	2	1	1	0	3	1	0	6	3	0.2	2	3	208033	4419	1	5	NA	1	NA	3	1	0	4	3	1	0	0	0	1	0	1	0	1	0	0	1	1	2	0	2
750	A	3	1	53	53.83	3	0	NA	1	3	1	1	1	3	1	0	2	1	0.4	3	9	208033	208033	0	2	NA	1	NA	6	0	0	5	1	1	1	0	0	1	0	0	0	0	0	0	0	1	2	0	0
751	A	3	1	50	50.5	2	1	1	2	2	1	1	1	4	1	1	3	1	0.4	3	6	208033	208033	0	6	NA	1	NA	3	2	0	3	1	1	0	0	0	1	0	1	0	0	0	0	0	2	2	0	1
752	B	0	1	53	53.33	2	0	NA	1	2	1	0	0	4	1	1	1	1	0.02	2	0.666	4379	4379	0	5	NA	1	NA	3	0	0	3	1	1	1	0	0	0	0	0	0	0	0	0	0	1	2	0	0
753	B	0	1	59	59.08	5	1	1	2	1	NA	1	0	3	1	0	2	2	NA	0	0	105382	3069	1	4	3	0	2	6	1	0	3	NA	NA	0	2	0	0	0	1	2	0	0	0	0	1	1	0	0
754	B	0	1	51	51.17	3	1	1	1	2	0	1	1	2	0	1	1	1	NA	2	2	208033	208033	0	5	NA	1	NA	3	0	0	3	3	1	1	0	0	1	1	0	0	0	1	0	1	1	2	0	2
755	B	0	1	50	50.33	2	1	1	2	2	NA	0	1	1	0	0	5	1	NA	6	3	5464	57408	1	6	3	0	2	4	1	NA	1	NA	NA	1	1	0	1	1	0	0	0	0	1	1	1	2	0	0
756	B	0	1	52	52.83	3	0	NA	2	1	NA	1	1	1	0	0	6	1	NA	0	0	287845	287845	2	6	3	0	3	3	2	0	1	NA	NA	1	0	0	1	0	0	1	1	0	0	1	1	2	0	0
757	B	0	1	57	57.67	3	0	NA	2	2	1	0	1	1	0	0	6	1	0.02	2	6	10230	208033	0	5	NA	1	NA	3	0	0	2	1	1	1	0	0	1	0	0	0	1	1	1	1	1	2	0	0
758	B	0	1	55	55	3	1	1	1	3	1	0	0	4	1	1	4	1	0.4	5	10	168	1436	1	7	5	0	3	5	1	NA	4	NA	NA	0	0	0	0	0	1	0	0	0	0	0	1	2	0	0
759	B	0	1	59	59.92	3	0	NA	1	2	NA	0	0	3	1	0	2	1	NA	5	7.5	9759	19775	0	4	5	0	3	4	0	0	3	NA	NA	0	0	0	0	0	1	0	0	0	0	0	1	2	0	0
760	B	0	1	52	52	3	1	1	1	2	1	1	1	1	0	0	2	4	0.1	4	6	21510	53687.75	0	6	NA	1	NA	2	0	0	2	1	1	0	1	1	1	0	1	2	0	0	0	0	2	2	0	0
761	B	0	1	59	59.92	3	0	NA	1	2	1	0	0	2	0	1	6	1	0.02	3	3	5143	5143	0	3	NA	1	NA	6	0	0	2	3	1	0	0	0	0	0	1	0	0	0	0	0	1	2	0	0
762	B	0	1	53	53	2	1	1	1	2	NA	1	1	4	1	1	4	3	NA	2	1	46876	32332.3333	0	7	5	0	3	5	0	0	3	NA	NA	1	0	0	0	0	0	0	0	1	1	1	1	2	0	0
763	B	0	1	50	50	3	1	1	2	1	1	1	1	3	1	0	2	1	0.4	1	0.25	287845	287845	0	5	NA	1	NA	3	0	0	2	1	1	0	0	0	1	0	0	0	0	0	0	0	1	2	1	0
764	B	0	1	51	51	3	1	1	2	2	0	1	1	1	0	0	3	3	NA	2	4	57408	129445	0	6	NA	1	NA	3	0	0	2	3	1	0	0	0	1	0	1	0	0	0	0	0	1	2	0	0
765	B	0	1	54	54.92	3	1	1	1	2	1	0	1	1	0	0	6	2	0.02	2	0.334	14115	67038.5	2	2	NA	1	NA	1	2	2	2	1	1	0	0	0	1	0	1	0	0	0	0	0	1	2	0	0
766	B	0	1	54	54.67	3	1	1	1	2	1	0	0	4	1	1	3	2	0.02	2	2.5	1274	946.5	1	3	NA	1	NA	3	1	0	3	1	1	1	0	0	1	0	0	0	0	0	0	0	1	2	0	0
767	B	0	1	52	52.67	1	1	1	1	2	1	1	1	2	0	1	6	3	0.1	1	1	208033	166131.3333	0	5	NA	1	NA	4	0	0	3	1	1	0	0	0	1	0	1	0	0	0	0	0	1	2	0	0
768	B	0	1	53	53.67	3	0	NA	1	1	1	0	0	4	1	1	1	1	0.4	0	0	19775	19775	2	6	NA	1	NA	3	2	NA	2	1	1	1	1	0	2	0	0	0	0	0	0	0	1	2	0	0
769	B	0	1	50	50.17	5	0	NA	1	3	1	0	0	4	1	1	2	1	0.02	3	4.5	10085	10085	0	5	NA	1	NA	3	0	0	2	1	1	0	0	0	0	0	1	0	0	0	0	0	1	2	0	0
770	B	0	1	55	55.83	3	1	1	1	2	1	1	1	2	0	1	6	5	0.1	2	1	272222	114265.2	0	7	NA	1	NA	4	0	0	6	1	0	0	0	0	0	0	1	0	0	0	0	0	2	2	0	0
771	B	0	1	50	50.83	1	1	1	2	2	1	1	1	3	1	0	6	4	0.02	2	3	30536	94402	0	5	NA	1	NA	3	0	0	3	1	1	0	0	0	0	1	0	0	0	1	0	1	1	2	0	0
772	B	0	1	52	52.25	1	0	NA	2	1	NA	1	1	1	0	0	4	2	NA	0	0	28646	1125217	2	6	3	0	1	3	2	1	2	NA	NA	0	0	0	0	0	1	2	0	0	0	0	1	1	0	0
773	B	0	1	59	59.25	1	1	1	2	2	0	0	0	2	0	1	6	1	NA	3	6	4379	4379	0	5	NA	1	NA	3	0	0	2	1	1	1	0	0	1	0	0	0	1	0	0	1	1	2	0	0
774	B	0	1	51	51.42	5	0	NA	2	1	1	1	0	4	1	1	2	1	0.4	0	0	208033	1139	0	5	NA	1	NA	4	0	0	3	1	0	0	0	0	1	0	1	0	0	0	0	0	1	2	0	2
775	B	0	1	52	52.67	3	1	1	1	2	NA	0	0	4	1	1	2	2	NA	2	8	7276	6231	1	5	5	0	1	3	0	0	5	NA	NA	1	0	0	1	0	0	0	0	0	0	0	1	2	0	4
777	B	0	1	52	52.33	3	0	NA	1	1	NA	1	0	4	1	1	6	1	NA	0	0	143240	3795	1	6	3	0	2	3	1	1	2	NA	NA	0	0	0	0	0	1	0	0	0	0	0	1	1	0	7
778	B	0	1	53	53.5	2	1	1	2	2	1	1	1	1	0	0	6	1	0.4	3	6	208033	208033	0	5	NA	1	NA	3	0	0	2	3	1	0	0	0	0	0	1	0	0	0	0	0	1	1	0	0
779	B	0	1	55	55.42	1	1	2	1	2	0	1	1	4	1	1	2	1	NA	1	0.25	86307	86307	0	5	NA	1	NA	4	0	0	4	1	1	1	0	0	1	0	0	0	0	1	0	1	1	1	0	0
780	B	0	1	59	59.58	2	1	1	1	2	NA	1	NA	3	1	0	2	2	NA	2	2	208033	6240	0	4	3	0	2	4	0	0	3	NA	NA	1	1	0	1	0	0	0	0	0	0	0	1	2	0	0
781	B	0	1	54	54.33	1	0	NA	2	2	1	1	1	4	1	1	4	1	0.1	2	2	108793	148803	2	5	NA	1	NA	3	2	0	3	1	1	1	1	0	1	0	0	0	0	0	0	0	1	2	0	0
782	B	0	1	55	55.17	3	1	1	2	2	NA	0	0	4	1	1	3	1	NA	3	6	12536	12536	NA	4	5	0	3	6	NA	NA	5	NA	NA	1	1	0	1	0	0	1	0	0	0	0	1	2	0	0
783	B	0	1	57	57.5	2	1	1	1	2	NA	0	0	4	1	1	5	1	NA	7	7	12206	12206	1	5	5	0	2	3	1	NA	4	NA	NA	1	0	0	0	0	0	0	0	0	0	0	1	2	0	1
784	B	0	1	51	51.08	2	1	1	1	2	1	1	1	4	1	1	3	1	0.1	3	4.5	75598	75598	1	7	NA	1	NA	4	1	NA	6	1	1	0	0	0	0	0	1	0	0	0	0	0	1	2	0	0
785	B	0	1	56	56.75	5	1	1	1	2	1	0	1	4	1	1	2	6	0.4	2	4	14924	388387.8333	0	5	NA	1	NA	3	0	0	3	1	1	0	0	0	0	0	1	0	1	1	0	1	1	2	0	0
786	B	0	1	56	56.75	3	1	1	1	2	0	0	0	4	1	1	3	1	NA	2	4	1694	1694	1	6	NA	1	NA	3	1	NA	3	1	1	0	0	0	0	0	1	0	0	0	0	0	2	2	0	0
787	B	0	1	54	54.75	2	1	1	2	1	NA	0	1	2	0	1	2	4	NA	0	0	4789	20867.25	0	5	3	0	1	3	0	0	1	NA	NA	0	0	0	0	0	1	0	0	0	0	0	1	2	0	0
788	B	0	1	58	58.42	1	1	1	1	2	NA	1	1	4	1	1	4	4	NA	3	4.5	134633	10723	1	7	5	0	2	5	1	0	5	NA	NA	1	0	0	1	0	0	0	1	1	0	1	1	2	0	0
789	B	0	1	58	58.33	5	1	1	1	3	NA	1	1	4	1	1	3	2	NA	1	0.333	115879	129559.5	0	3	3	0	1	6	0	0	4	NA	NA	1	0	0	1	0	0	0	0	0	0	0	1	2	0	1
790	B	1	1	52	52.58	1	1	1	1	1	1	0	1	4	1	1	2	7	0.4	0	0	1585	385522.1429	0	7	NA	1	NA	3	0	0	4	3	1	0	1	0	1	0	1	1	0	0	0	0	1	2	0	3
791	B	1	1	55	55.42	3	1	1	1	2	NA	0	0	4	1	1	5	1	NA	3	3	1075	1075	0	4	3	0	2	5	0	0	4	NA	NA	0	0	0	1	0	1	0	0	0	0	0	1	1	0	0
792	B	1	1	53	53.83	3	1	1	2	2	0	0	0	1	0	0	2	3	NA	4	4	8880	4628.3333	0	2	NA	1	NA	3	0	0	1	1	1	0	0	0	0	0	1	0	0	0	0	0	1	2	0	0
793	B	1	1	50	50.75	3	1	1	1	1	0	1	1	3	1	0	2	1	NA	0	0	208033	208033	0	4	NA	1	NA	3	0	0	2	1	1	1	0	0	2	0	0	0	0	0	0	0	1	2	0	0
794	B	1	1	52	52.92	3	1	1	2	2	NA	1	0	1	0	0	4	1	NA	2	3	2249975	16849	0	5	3	0	3	4	0	0	1	NA	NA	1	0	0	0	0	0	0	0	0	0	0	1	2	0	0
795	B	1	1	59	59.75	3	0	NA	2	1	NA	0	0	1	0	0	6	1	NA	0	0	15693	4571	0	5	5	0	3	2	0	0	3	NA	NA	0	0	0	1	0	1	1	0	0	0	0	1	2	0	0
796	B	1	1	51	51.67	3	0	NA	2	2	1	1	1	1	0	0	3	1	0.2	2	2	148803	148803	0	4	NA	1	NA	4	2	NA	3	3	1	0	1	0	1	0	1	2	0	0	0	0	2	2	0	1
797	B	1	1	57	57.67	3	1	1	2	2	NA	1	0	3	1	0	5	1	NA	5	10	208033	10712	1	7	5	0	2	3	0	0	4	NA	NA	0	0	0	1	0	1	0	0	1	0	1	1	2	0	0
798	B	1	1	52	52.25	3	1	1	2	2	NA	0	0	1	0	0	5	1	NA	3	3	6638	6638	1	6	3	0	2	3	1	NA	1	NA	NA	1	0	0	1	0	0	0	0	0	0	0	1	2	0	0
799	B	1	1	50	50.42	3	1	1	1	2	NA	1	1	1	0	0	2	2	NA	2	6	79855	120625.5	0	7	5	0	3	6	1	0	3	NA	NA	0	0	0	0	0	1	0	0	0	0	0	1	2	0	0
800	B	1	1	50	50.58	3	1	1	1	2	1	0	0	2	0	1	4	1	0.4	5	10	7751	7751	2	2	NA	1	NA	3	1	0	2	3	1	0	0	0	1	1	0	1	0	0	0	0	1	1	0	0
801	A	2	2	66	66.67	3	1	1	1	2	NA	1	1	3	1	0	3	1	NA	2	1	208033	208033	0	5	5	0	3	4	1	0	4	NA	NA	0	0	0	0	0	1	0	0	0	0	0	1	2	0	0
802	A	2	2	66	66.83	3	1	1	1	1	NA	0	0	3	1	0	5	1	NA	2	1	10851	10851	0	NA	NA	NA	NA	2	0	0	3	NA	NA	0	0	0	1	0	1	0	0	0	0	0	1	1	0	0
804	A	2	2	68	68.08	3	1	1	2	2	NA	0	0	1	0	0	3	1	NA	7	3.5	818	6461	0	NA	NA	NA	NA	4	0	0	1	NA	NA	1	0	0	2	0	0	0	1	1	1	1	1	1	0	0
805	A	2	2	66	66.67	5	1	1	1	2	NA	0	0	2	0	1	4	1	NA	3	1.5	17467	7696	0	NA	NA	NA	NA	3	0	0	2	NA	NA	1	1	1	0	0	0	0	0	0	0	0	1	2	0	0
806	A	2	2	67	67.58	3	1	1	1	2	NA	0	0	3	1	0	6	1	NA	2	6	1390	1390	1	6	5	0	3	4	1	0	3	NA	NA	0	0	0	0	0	1	0	0	0	0	0	2	2	0	1
808	A	2	2	65	65.5	1	1	1	1	1	1	0	NA	1	0	0	4	1	0.4	1	2	1575	NA	0	5	NA	1	NA	2	2	0	4	2	1	1	0	0	1	0	0	2	1	1	0	1	2	2	0	0
809	A	2	2	67	67.17	3	1	1	1	2	NA	1	0	3	1	0	5	1	NA	1	3	208033	150	1	6	5	0	3	1	0	0	4	NA	NA	1	0	0	1	0	0	0	0	0	0	0	1	2	0	0
810	A	2	2	60	60.17	3	1	1	1	2	1	0	1	4	1	1	5	1	0.1	2	0.5	7494	174156	0	3	NA	1	NA	5	0	0	5	1	0	1	0	0	1	0	0	0	1	1	0	1	1	2	0	0
811	A	2	2	63	63.25	2	1	1	1	2	NA	0	0	2	0	1	5	1	NA	1	0.25	1033	1033	0	7	5	0	2	6	0	0	3	NA	NA	0	0	0	1	0	1	0	0	1	0	1	1	2	0	0
812	A	2	2	68	68.08	3	1	1	1	2	NA	0	0	1	0	0	6	1	NA	1	1	2812	2812	0	5	5	0	3	3	0	0	2	NA	NA	0	0	0	0	0	1	0	1	1	1	1	1	2	0	0
813	A	2	2	66	66.75	3	1	1	2	2	NA	0	1	2	0	1	5	2	NA	2	3	1378	104911.5	NA	5	5	0	3	1	NA	NA	2	NA	NA	0	0	0	0	0	1	0	0	0	0	0	1	2	0	0
814	A	2	2	65	65.25	4	1	1	1	2	NA	1	1	3	1	0	4	1	NA	3	3	208033	208033	0	4	5	0	3	4	0	0	4	NA	NA	0	0	0	1	0	1	0	0	1	0	1	1	2	0	1
815	A	2	2	67	67.17	3	1	1	2	2	NA	0	0	1	0	0	4	1	NA	7	7	1306	1306	0	5	5	0	3	3	0	0	1	NA	NA	1	0	0	0	0	0	0	0	0	0	0	1	2	0	0
816	A	2	2	66	66.42	5	1	1	1	2	NA	0	0	3	1	0	3	1	NA	2	2	2812	409	0	5	5	0	3	3	0	0	5	NA	NA	0	0	0	1	0	1	0	0	0	0	0	1	2	0	0
817	A	2	2	66	66.42	1	1	1	1	2	NA	0	0	3	1	0	6	1	NA	4	8	633	633	0	5	5	0	3	3	0	0	4	NA	NA	1	0	0	2	0	0	0	1	0	0	1	1	2	0	0
818	A	2	2	69	69.5	2	1	1	2	2	NA	1	1	1	0	0	4	1	NA	7	7	143240	143240	0	4	5	0	3	4	0	0	2	NA	NA	0	0	0	0	0	1	0	1	1	0	1	1	2	0	0
819	A	2	2	64	64	3	1	1	1	2	NA	0	0	3	1	0	5	1	NA	1	1	150	150	0	4	5	0	3	2	0	0	4	NA	NA	0	0	0	0	0	1	0	0	0	0	0	1	2	0	0
820	A	2	2	65	65.67	3	1	1	1	2	NA	0	0	1	0	0	4	1	NA	1	1	5801	5801	0	4	5	0	3	4	0	0	3	NA	NA	0	0	0	0	0	1	0	0	0	0	0	2	2	0	0
821	A	2	2	60	60.67	3	1	1	1	3	NA	1	1	1	0	0	3	1	NA	2	2	208033	208033	0	5	5	0	3	1	0	0	2	NA	NA	0	0	0	0	0	1	0	0	0	0	0	1	2	0	0
822	A	2	2	61	61	3	1	1	1	1	NA	1	0	4	1	1	2	1	NA	2	4	133327	7696	0	5	5	0	2	6	0	0	3	NA	NA	1	0	0	1	0	0	0	0	0	0	0	1	2	0	0
823	A	2	2	63	63.83	5	1	1	1	2	NA	0	0	1	0	0	3	1	NA	1	1.25	18512	18512	1	5	5	0	3	3	0	0	1	NA	NA	1	0	0	1	0	0	0	1	1	1	1	1	2	0	0
824	A	2	2	64	64.67	6	1	1	1	2	NA	0	0	1	0	0	4	1	NA	2	5	1319	1319	0	5	5	0	2	5	0	NA	2	NA	NA	1	0	0	1	0	0	0	0	0	0	0	1	2	0	3
825	A	2	2	62	62.17	3	1	1	1	1	0	0	1	4	1	1	2	3	NA	0	0	2731	71545.6667	0	6	5	0	3	3	0	0	4	NA	NA	0	0	0	0	0	1	0	0	0	0	0	1	2	0	0
826	A	2	2	64	64.5	3	0	NA	1	2	NA	0	0	3	1	0	4	3	NA	1	1	211	1602	0	5	5	0	3	3	0	0	3	NA	NA	1	0	0	1	0	0	0	0	1	0	1	1	2	0	0
827	A	3	2	61	61.83	3	1	1	1	1	NA	0	0	3	1	0	5	1	NA	0	0	796	796	0	5	5	0	3	2	0	0	3	NA	NA	1	0	0	1	0	0	0	0	1	0	1	2	2	0	0
828	A	3	2	60	60.5	1	1	1	2	1	0	1	1	1	0	0	6	4	NA	0	0	52773	118943.25	0	5	3	0	2	4	0	0	2	1	0	1	0	0	2	0	0	0	0	0	0	0	2	2	1	0
829	A	3	2	66	66.17	3	1	1	1	2	NA	0	0	3	1	0	2	1	NA	1	1	2017	2017	0	4	5	0	3	3	0	0	3	NA	NA	1	0	0	1	0	0	0	1	1	0	1	1	1	0	0
830	A	3	2	61	61.17	3	1	1	1	2	NA	1	1	3	1	0	5	1	NA	2	4	208033	208033	0	5	5	0	2	5	0	0	3	NA	NA	0	0	0	1	0	1	0	1	0	0	1	1	2	0	0
831	A	3	2	62	62.25	3	1	1	1	1	NA	0	0	3	1	0	3	1	NA	1	2	1944	1944	0	5	5	0	3	4	0	0	5	NA	NA	0	0	0	0	0	1	0	0	0	0	0	1	2	0	0
832	A	3	2	61	61.92	5	1	1	1	2	0	0	0	3	1	0	1	1	NA	5	7.5	1308	1308	0	3	5	0	2	5	0	0	4	NA	NA	1	0	0	1	0	0	0	1	0	0	1	1	2	0	0
833	A	3	2	62	62.75	3	1	1	2	1	NA	0	1	3	1	0	2	2	NA	0	0	10172	49039	0	2	5	0	2	3	0	0	1	NA	NA	0	1	1	1	0	1	0	0	0	0	0	2	2	0	0
834	A	3	2	64	64.17	3	1	1	1	1	NA	1	1	1	0	0	2	1	NA	0	0	116220	23278	1	NA	4	0	NA	6	0	0	1	NA	NA	0	0	0	2	0	1	0	1	0	0	1	2	2	0	0
835	A	3	2	64	64.42	2	1	1	1	2	NA	0	0	3	1	0	5	1	NA	2	2	19920	19920	0	5	5	0	3	3	0	0	3	NA	NA	1	0	0	1	0	0	0	0	1	0	1	1	2	0	0
836	A	3	2	62	62.83	3	0	NA	1	2	NA	0	1	1	0	0	5	2	NA	4	4	6816	104150	1	5	5	0	3	4	1	0	2	NA	NA	0	0	0	1	0	1	0	1	0	0	1	1	1	0	0
837	A	3	2	67	67.5	3	1	1	2	2	NA	1	1	1	0	0	1	1	NA	2	2	104282	79855	0	2	5	0	3	5	0	0	1	NA	NA	1	0	0	0	0	0	0	0	0	0	0	1	2	0	0
838	A	3	2	66	66.33	3	1	1	1	2	NA	0	0	3	1	0	2	1	NA	1	0.5	6240	6240	0	4	5	0	3	3	0	0	5	NA	NA	0	0	0	1	0	1	0	0	1	1	1	1	2	0	0
839	A	3	2	63	63.25	4	1	1	1	2	NA	0	0	3	1	0	2	1	NA	2	0.666	4651	4651	0	5	5	0	3	3	0	0	4	NA	NA	1	0	0	0	0	0	0	0	0	0	0	1	2	0	1
840	A	3	2	68	68.08	3	1	1	1	2	NA	0	0	1	0	0	4	1	NA	5	3.75	5801	5801	0	4	5	0	3	4	0	0	2	NA	NA	1	0	0	0	0	0	0	0	0	0	0	1	2	0	0
841	A	3	2	62	62.5	4	1	1	2	2	NA	0	0	1	0	0	4	1	NA	3	3	1095	1095	1	5	5	0	1	1	0	0	1	NA	NA	0	0	0	0	0	1	0	1	0	0	1	1	2	0	0
842	A	3	2	64	64.17	3	1	1	1	1	NA	1	1	1	0	0	4	1	NA	0	0	208033	208033	1	5	5	0	3	3	0	0	2	NA	NA	0	0	0	1	0	1	0	0	0	0	0	1	2	0	0
843	A	3	2	63	63.17	3	1	1	1	2	NA	0	0	1	0	0	2	1	NA	2	8	4763	4763	0	5	5	0	3	4	0	0	2	NA	NA	1	0	0	1	0	0	0	0	0	0	0	1	2	0	0
844	A	3	2	63	63.17	3	1	1	1	2	NA	0	0	1	0	0	4	1	NA	3	9	3115	3115	0	5	5	0	2	2	0	0	2	NA	NA	1	0	0	0	0	0	0	0	0	0	0	1	2	0	0
845	A	3	2	65	65.67	3	1	1	2	2	NA	0	0	1	0	0	3	3	NA	4	8	149	496.3333	0	5	5	0	3	2	0	0	3	NA	NA	0	0	0	1	0	1	0	0	0	0	0	2	2	0	0
846	A	3	2	63	63.08	3	1	1	1	2	NA	1	1	3	1	0	3	1	NA	4	4	208033	208033	0	5	5	0	2	3	0	0	3	NA	NA	0	0	0	1	0	1	0	0	0	0	0	1	2	0	0
847	A	3	2	62	62.92	5	1	1	1	2	NA	0	1	1	0	0	3	1	NA	3	6	127	287845	1	5	5	0	2	3	1	0	2	NA	NA	0	0	0	0	0	1	0	0	0	0	0	1	2	0	0
848	A	3	2	68	68.92	5	1	1	2	1	NA	0	0	1	0	0	3	1	NA	0	0	1386	1386	0	5	5	0	3	3	0	0	2	NA	NA	0	0	0	0	0	1	0	1	0	0	1	1	2	0	0
849	A	3	2	63	63.5	3	1	1	2	2	NA	0	1	1	0	0	2	2	NA	3	3	7276	146924	0	5	5	0	1	4	0	0	2	NA	NA	1	0	1	1	0	0	0	0	1	0	1	1	2	0	0
850	A	3	2	63	63.83	5	0	NA	2	2	NA	1	1	1	0	0	2	1	NA	3	3	287845	287845	0	4	5	0	2	4	0	0	2	NA	NA	1	0	0	1	0	0	0	0	0	0	0	1	2	0	0
852	A	3	2	63	63.58	3	1	1	1	2	NA	0	0	4	1	1	3	1	NA	4	6	848	848	0	7	5	0	3	2	0	0	3	NA	NA	1	2	0	1	0	0	2	0	0	0	0	1	2	0	0
853	A	3	2	69	69.25	3	0	NA	2	2	NA	0	0	3	1	0	3	2	NA	7	14	867	1842	0	4	5	0	3	4	0	0	3	NA	NA	1	0	0	0	0	0	0	0	0	0	0	1	2	0	0
855	A	3	2	61	61.58	3	1	1	1	2	NA	0	0	3	1	0	4	4	NA	3	2.25	19775	9706.25	0	4	5	0	2	2	0	0	3	NA	NA	0	0	0	1	0	1	0	1	1	1	1	1	2	0	0
856	A	3	2	62	62.08	6	1	1	1	2	NA	0	0	1	0	0	4	1	NA	3	4.5	1790	400	0	5	5	0	3	1	0	0	1	NA	NA	0	0	0	1	0	1	0	0	1	0	1	1	2	0	0
860	A	3	2	66	66.17	3	1	1	2	2	NA	1	1	2	0	1	2	1	NA	1	4	208033	208033	0	4	5	0	2	5	0	0	2	NA	NA	0	1	0	1	0	1	0	1	1	1	1	1	2	0	0
861	A	3	2	60	60.5	3	1	1	1	2	NA	1	0	1	0	0	4	1	NA	2	3	208033	5136	0	5	5	0	1	3	0	0	2	NA	NA	0	0	0	1	0	1	0	0	0	0	0	2	2	0	0
862	A	3	2	62	62.17	1	1	2	2	2	NA	0	0	1	0	0	6	1	NA	3	3	1621	1621	0	5	5	0	2	3	0	0	2	NA	NA	1	0	0	1	0	0	0	0	0	0	0	1	2	0	0
864	A	3	2	61	61.33	5	1	1	2	2	0	0	1	1	0	0	2	3	NA	1	1.25	1151	74309.3333	0	5	5	0	2	2	0	0	2	1	0	0	0	0	1	0	1	0	1	1	0	1	1	2	0	0
865	A	3	2	69	69.75	3	0	NA	2	2	NA	1	1	1	0	0	5	1	NA	7	1.75	50843	22574	0	4	5	0	3	4	0	0	2	NA	NA	1	0	0	0	0	0	0	0	0	0	0	1	2	0	0
866	A	3	2	60	60.17	3	1	1	2	2	NA	1	1	1	0	0	6	1	NA	5	5	108793	108793	1	5	3	0	3	3	1	0	1	NA	NA	1	0	0	1	0	0	0	1	1	0	1	1	2	0	0
867	A	3	2	68	68.75	3	1	1	1	2	NA	1	1	3	1	0	1	1	NA	2	1.334	208033	208033	0	4	5	0	3	3	0	0	4	NA	NA	1	0	0	2	1	0	0	0	0	0	0	1	1	0	0
868	A	3	2	65	65.25	3	1	1	1	2	NA	0	0	1	0	0	3	1	NA	4	4	10034	10034	0	5	5	0	3	3	0	0	3	NA	NA	1	0	0	2	0	0	0	0	0	0	0	1	2	0	0
869	A	3	2	61	61.67	3	1	1	2	2	0	0	0	1	0	0	4	2	NA	4	4	400	3838	0	5	NA	1	NA	6	0	0	2	1	0	1	0	0	0	0	0	1	0	0	0	0	1	2	0	0
870	A	3	2	63	63.67	3	1	1	1	2	NA	0	0	1	0	0	4	1	NA	3	3	2381	2381	0	5	5	0	2	4	2	1	2	NA	NA	1	0	0	1	0	0	0	0	0	0	0	1	2	0	0
871	A	3	2	62	62.92	3	1	1	1	2	NA	1	0	3	1	0	3	1	NA	1	1	208033	10034	1	5	5	0	2	3	0	0	4	NA	NA	1	0	0	1	0	0	0	0	0	0	0	1	2	0	0
872	B	0	2	66	66.58	5	1	1	1	2	NA	0	0	3	1	0	4	2	NA	2	3	2546	2196.5	0	5	5	0	1	3	0	0	3	NA	NA	0	0	0	0	0	1	0	1	1	0	1	1	2	0	1
873	B	0	2	62	62	3	0	NA	1	1	NA	1	1	3	1	0	5	1	NA	4	4	54540	104282	0	5	5	0	2	3	1	1	2	NA	NA	0	0	0	0	0	1	0	0	0	0	0	1	2	0	1
874	B	0	2	64	64.67	2	1	1	1	2	NA	0	1	3	1	0	3	1	NA	1	3	7135	143240	0	4	5	0	3	3	0	0	4	NA	NA	0	0	0	1	0	1	0	0	1	1	1	1	2	0	0
875	B	0	2	66	66.17	4	1	1	2	2	NA	1	1	1	0	0	3	1	NA	3	6	2249975	2249975	0	5	5	0	3	4	0	0	1	NA	NA	1	0	0	0	0	0	0	0	0	0	0	1	2	0	0
876	B	0	2	60	60	3	1	1	1	2	NA	1	1	3	1	0	3	4	NA	3	3	45201	17080.75	0	5	5	0	3	4	0	0	5	NA	NA	1	0	0	1	0	0	0	1	1	0	1	1	1	0	0
877	B	0	2	61	61.08	4	1	2	2	2	NA	1	1	1	0	0	5	3	NA	2	4	287845	306584.6667	0	2	3	0	2	4	0	0	1	NA	NA	0	1	0	0	0	1	0	0	1	0	1	1	2	0	0
878	B	0	2	61	61.75	5	1	1	1	2	NA	1	1	3	1	0	5	1	NA	3	4.5	208033	208033	1	5	5	0	2	3	0	0	3	NA	NA	1	1	0	0	1	0	1	0	1	1	1	1	2	0	0
879	B	0	2	64	64.5	3	1	1	2	2	1	0	0	1	0	0	4	1	0.4	1	1	1052	1052	1	5	5	0	3	2	0	0	2	3	0	1	0	0	0	0	0	0	0	0	0	0	1	2	0	0
880	B	0	2	69	69.5	3	1	1	1	1	NA	1	NA	1	0	0	3	5	NA	4	1	850636	230242.5	0	4	5	0	3	4	0	0	2	NA	NA	0	0	0	1	0	0	0	1	1	0	1	1	1	1	0
881	B	0	2	64	64.25	3	1	1	1	2	NA	0	0	1	0	0	5	1	NA	2	4	851	851	1	5	5	0	3	3	0	NA	2	NA	NA	1	0	0	1	0	0	0	0	0	0	0	1	1	0	0
882	B	0	2	61	61.42	2	1	1	1	2	NA	0	0	3	1	0	4	1	NA	2	1.834	311	311	1	4	5	0	3	3	0	0	2	NA	NA	0	0	0	1	1	0	0	0	0	0	0	1	2	0	0
884	B	0	2	61	60.75	5	1	1	1	2	NA	0	0	1	0	0	2	1	NA	4	4	2139	2139	0	4	5	0	1	3	0	0	2	NA	NA	1	0	0	1	0	0	0	0	0	0	0	1	2	0	0
885	B	0	2	65	65.17	3	1	1	1	2	NA	1	1	1	0	0	4	1	NA	2	4	208033	208033	0	4	5	0	3	2	0	0	3	NA	NA	0	0	0	0	0	1	0	1	1	1	1	1	2	0	0
886	B	0	2	61	61.17	1	1	1	1	2	NA	1	0	2	0	1	3	1	NA	3	3	208033	363	0	4	5	0	3	5	0	0	4	NA	NA	1	0	0	1	0	0	0	0	0	0	0	1	2	0	0
887	B	0	2	64	64.67	5	1	1	1	2	NA	0	0	3	1	0	3	1	NA	7	2.331	1860	1860	0	2	5	0	3	3	0	0	5	NA	NA	0	1	0	1	0	1	0	0	0	0	0	1	2	0	0
888	B	0	2	61	61	5	1	1	1	2	NA	0	0	3	1	0	3	1	NA	3	3	445	445	1	4	5	0	1	3	0	0	3	NA	NA	0	0	0	0	0	1	0	0	0	0	0	1	2	0	0
889	B	0	2	65	65.08	3	1	1	1	2	NA	1	0	1	0	0	2	1	NA	2	2	52784	6114	0	3	5	0	1	6	0	0	3	NA	NA	0	1	1	0	0	0	0	0	0	0	0	2	1	1	0
890	B	0	2	60	60.58	3	1	1	2	2	NA	0	0	1	0	0	6	1	NA	7	7	615	615	0	5	3	0	1	3	0	0	1	NA	NA	0	1	0	1	0	1	0	0	0	0	0	1	2	0	0
891	B	0	2	68	68.75	1	1	1	1	2	NA	0	0	1	0	0	4	1	NA	4	4	532	532	0	6	5	0	3	2	0	0	1	NA	NA	0	0	0	1	0	1	0	0	1	0	1	2	2	0	0
892	B	0	2	66	66.5	3	1	1	2	2	NA	0	1	1	0	0	4	3	NA	2	2	1936	16215	0	5	5	0	3	3	0	0	2	NA	NA	0	0	0	1	0	1	0	0	0	0	0	1	2	0	0
893	B	0	2	65	65.83	3	1	1	1	2	NA	0	1	1	0	0	4	2	NA	3	3	1209	23691	1	5	5	0	3	4	0	0	3	NA	NA	0	0	0	0	0	1	0	0	0	0	0	1	2	0	0
894	B	1	2	61	61.67	3	1	1	1	2	NA	0	1	1	0	0	5	4	NA	3	3	4879	42309	0	5	5	0	3	3	0	0	2	NA	NA	1	0	1	1	0	0	0	0	0	0	0	1	2	0	0
895	B	1	2	68	68.25	2	1	1	1	2	NA	0	1	1	0	0	5	2	NA	7	1.169	3391	28906	0	4	5	0	3	6	0	0	4	NA	NA	0	1	0	0	0	1	1	1	0	0	1	1	1	0	1
896	B	1	2	66	66.58	3	1	1	1	2	NA	1	1	1	0	0	3	1	NA	3	6	2249975	88530	0	5	5	0	3	2	0	0	1	NA	NA	1	0	0	1	0	0	0	0	0	0	0	1	2	0	0
898	B	1	2	66	66.75	5	1	2	1	2	NA	1	1	1	0	0	4	1	NA	4	12	208033	208033	0	4	5	0	3	4	0	0	3	NA	NA	0	1	0	1	0	1	1	1	1	0	1	1	2	0	0
899	B	1	2	63	63.67	1	1	1	1	2	NA	0	0	3	1	0	6	1	NA	5	2.5	1308	1308	0	NA	4	0	NA	3	0	0	2	NA	NA	1	0	0	0	0	0	0	0	0	0	0	1	2	0	0
900	B	1	2	65	65.17	1	1	1	1	2	NA	1	1	3	1	0	6	1	NA	5	5	287845	38932	0	5	5	0	3	3	0	0	3	NA	NA	1	0	1	0	0	0	0	0	1	1	1	1	2	0	0
901	A	2	1	62	62.33	3	1	1	1	2	NA	0	0	3	1	0	6	1	NA	5	10	1126	1126	0	5	5	0	3	4	0	0	3	NA	NA	0	0	0	1	0	1	0	0	0	0	0	1	2	0	0
902	A	2	1	68	68.17	1	1	1	1	2	0	0	0	3	1	0	2	1	NA	4	8	2604	2604	1	5	5	0	3	2	1	0	3	NA	NA	0	0	0	0	0	1	0	0	1	0	1	1	2	0	2
903	A	2	1	66	66.83	3	1	1	1	2	0	0	0	4	1	1	4	1	NA	2	2	5391	373	2	7	5	0	3	3	2	0	3	NA	NA	1	0	0	0	0	0	0	0	0	0	0	1	2	0	1
904	A	2	1	63	63.5	5	1	1	2	2	0	1	1	1	0	0	5	7	NA	7	5.25	2249975	376852.4286	1	6	5	0	2	2	2	1	2	NA	NA	1	0	0	1	0	0	0	0	0	0	0	1	1	0	0
905	A	2	1	66	62.92	3	1	1	1	2	NA	0	0	4	1	1	1	2	NA	1	1.5	4138	4138	1	2	5	0	3	3	1	0	3	NA	NA	0	0	0	1	0	1	0	0	0	0	0	1	2	0	0
906	A	2	1	68	68.25	2	1	1	1	1	NA	0	0	4	1	1	5	1	NA	0	0	9463	9463	0	4	5	0	3	5	0	0	4	NA	NA	0	0	0	0	0	1	0	0	0	0	0	1	2	0	0
907	A	2	1	67	67.33	2	1	1	1	3	NA	0	0	3	1	0	3	1	NA	5	7.5	2869	7696	1	6	5	0	3	1	0	0	3	NA	NA	0	0	0	1	0	1	0	0	0	0	0	1	2	0	0
908	A	2	1	62	62.75	2	1	1	2	2	NA	1	1	1	0	0	5	1	NA	2	4	151672	151672	0	2	5	0	2	3	0	0	2	NA	NA	1	1	0	1	0	0	0	0	0	0	0	2	1	0	0
909	A	2	1	62	62.92	3	0	NA	2	2	NA	0	0	3	1	0	6	1	NA	2	3	2812	7276	0	7	5	0	2	4	0	0	3	NA	NA	0	0	0	0	0	1	0	1	0	0	1	1	2	0	0
910	A	2	1	61	61.75	2	1	1	1	1	0	1	1	3	1	0	5	2	NA	0	0	36147	43501	0	2	NA	1	NA	6	0	0	6	3	1	0	0	0	1	0	1	0	0	0	0	0	1	2	0	0
911	A	2	1	61	61.83	3	1	1	2	2	NA	0	1	3	1	0	5	4	NA	2	1	9759	16753.6667	1	5	5	0	1	3	1	0	2	NA	NA	1	0	0	0	0	0	0	0	1	0	1	1	2	0	0
912	A	2	1	67	67.25	3	0	NA	1	1	NA	0	0	3	1	0	2	1	NA	0	0	2235	2235	1	1	5	0	3	3	1	0	2	NA	NA	1	0	0	0	1	0	0	0	0	0	0	1	2	0	0
913	A	2	1	65	65.25	2	1	1	1	2	NA	0	0	4	1	1	1	1	NA	2	4	1141	1141	0	7	5	0	3	3	0	0	5	NA	NA	0	0	0	0	0	1	0	0	0	0	0	1	2	0	0
914	A	2	1	67	67.5	1	1	1	1	2	NA	0	1	3	1	0	6	1	NA	2	2	629	57813	0	4	5	0	3	4	0	0	4	NA	NA	0	0	0	0	0	1	0	1	1	0	1	1	2	0	0
915	A	2	1	68	68.33	3	1	1	1	2	NA	0	0	3	1	0	4	1	NA	3	9	627	627	1	6	5	0	3	3	1	0	2	NA	NA	0	0	0	0	0	1	0	0	0	0	0	1	2	0	1
916	A	2	1	66	66.83	3	1	1	2	2	NA	0	1	3	1	0	1	5	NA	1	1	667	29445.4	0	7	5	0	3	2	0	0	3	NA	NA	0	0	0	1	0	1	0	1	1	1	1	1	2	0	1
917	A	2	1	68	68.58	3	1	1	1	2	NA	0	0	3	1	0	3	1	NA	3	3	3679	3679	0	5	5	0	3	4	1	0	4	NA	NA	0	0	0	0	0	1	0	0	0	0	0	1	2	0	0
918	A	2	1	63	63.33	2	1	1	1	3	NA	1	1	3	1	0	3	1	NA	3	3	40653	40653	1	3	5	0	3	2	0	0	2	NA	NA	1	0	0	1	0	0	0	0	0	0	0	1	2	0	0
919	A	3	1	65	65.58	1	1	1	1	1	NA	1	1	3	1	0	6	1	NA	0	0	208033	208033	0	3	5	0	3	6	0	0	NA	NA	NA	0	1	0	0	0	1	0	1	1	1	1	1	2	0	0
920	A	3	1	65	65.17	5	1	1	1	2	NA	0	NA	3	1	0	2	1	NA	3	9	140	NA	0	3	5	0	3	4	0	0	3	NA	NA	1	0	0	1	0	0	0	0	0	0	0	1	1	0	0
921	A	3	1	68	68.58	5	1	1	1	2	NA	0	0	3	1	0	2	1	NA	7	7	234	234	0	2	5	0	2	3	0	0	3	NA	NA	0	0	0	1	0	1	0	0	0	0	0	1	2	0	0
922	A	3	1	63	63.33	3	1	1	1	2	NA	0	0	3	1	0	6	1	NA	2	6	609	1421	1	6	5	0	3	3	1	0	2	NA	NA	0	0	0	0	0	1	0	0	0	0	0	2	2	0	1
923	A	3	1	61	61.33	3	1	1	1	1	NA	1	1	4	1	1	1	2	NA	1	2	2249975	137021.5	1	5	5	0	1	3	0	0	4	NA	NA	0	0	0	0	0	1	0	0	1	1	1	1	2	0	0
924	A	3	1	64	64.33	3	1	1	1	2	NA	1	1	3	1	0	5	5	NA	5	5	74818	22438.6	0	5	5	0	2	2	0	0	4	NA	NA	0	0	0	0	0	1	0	0	0	0	0	1	1	0	1
925	A	3	1	66	66.33	2	1	1	1	2	NA	0	0	3	1	0	6	1	NA	5	10	1953	1953	1	6	5	0	3	3	1	0	2	NA	NA	0	0	0	0	0	1	0	0	1	0	1	1	2	0	0
926	A	3	1	64	64.75	4	1	1	1	1	0	1	1	3	1	0	2	2	NA	0	0	46173	127103	1	6	5	0	3	3	0	1	3	NA	NA	0	0	0	0	0	1	0	0	0	0	0	1	2	0	1
927	A	3	1	62	62.67	2	1	1	1	2	NA	0	0	3	1	0	5	1	NA	2	4	3469	3469	1	3	5	0	2	4	0	0	5	NA	NA	0	0	0	0	0	1	0	0	0	0	0	1	2	0	0
928	A	3	1	64	64.58	2	1	1	1	2	NA	0	0	3	1	0	3	1	NA	2	2	719	719	1	6	5	0	3	1	0	0	3	NA	NA	0	0	0	1	0	1	0	0	0	0	0	1	1	0	0
929	A	3	1	60	60.83	2	1	1	1	2	NA	1	1	3	1	0	3	1	NA	1	0.5	208033	208033	0	5	5	0	3	3	0	0	3	NA	NA	1	0	0	0	0	0	0	1	1	1	1	1	2	0	0
930	A	3	1	63	63.17	3	1	1	1	1	NA	1	1	1	0	0	3	1	NA	7	2.331	208033	208033	1	3	5	0	2	6	0	0	3	NA	NA	0	0	0	1	0	1	0	0	0	1	1	1	2	0	0
931	A	3	1	64	64.17	1	1	1	2	3	NA	0	0	3	1	0	1	2	NA	3	4.5	4186	4863.5	0	4	5	0	3	5	0	0	4	NA	NA	0	0	0	0	0	1	0	0	1	0	1	1	2	0	0
932	A	3	1	62	62.08	2	1	1	1	2	NA	0	0	1	0	0	6	1	NA	6	6	40	40	1	5	5	0	3	3	1	0	2	NA	NA	1	0	0	1	0	0	0	0	0	0	0	2	2	0	0
933	A	3	1	66	66.08	3	1	1	1	3	NA	1	0	3	1	0	3	1	NA	1	2	208033	2043	1	5	5	0	3	2	1	0	2	NA	NA	0	0	0	1	0	1	0	0	0	0	0	1	1	0	3
934	A	3	1	62	62.42	3	0	NA	1	2	1	1	1	3	1	0	2	1	0.1	1	0.333	208033	208033	0	3	NA	1	NA	6	0	0	5	3	1	0	0	0	0	0	1	0	0	1	0	1	2	2	0	1
935	A	3	1	60	60.5	3	1	1	2	2	NA	1	1	1	0	0	4	1	NA	2	1	287845	287845	0	3	3	0	2	6	0	0	3	NA	NA	0	0	0	1	0	1	0	0	0	0	0	1	2	0	0
936	A	3	1	65	65.75	3	1	1	1	2	NA	0	0	3	1	0	2	1	NA	1	3	3501	3501	0	4	5	0	3	3	0	0	5	NA	NA	0	0	0	0	0	1	0	0	0	1	1	1	2	0	0
937	A	3	1	68	68.25	3	1	1	1	3	NA	0	1	1	0	0	2	2	NA	5	10	3887	72217	1	3	5	0	3	6	0	0	3	NA	NA	1	0	0	1	0	0	0	0	0	0	0	1	2	0	2
940	A	3	1	65	65.58	3	1	1	1	2	0	0	0	3	1	0	3	2	NA	2	2	462	586.5	0	2	NA	1	NA	4	0	0	3	1	0	0	0	0	0	0	1	0	0	0	0	0	1	2	0	0
941	A	3	1	62	62.67	3	1	1	1	2	NA	0	0	3	1	0	3	1	NA	1	5	2610	2610	1	6	5	0	3	2	0	0	2	NA	NA	0	0	0	0	0	1	0	0	0	0	0	1	2	0	0
942	A	3	1	63	63.83	3	1	1	1	2	NA	0	0	2	0	1	4	1	NA	3	3	1302	1302	0	4	5	0	3	4	1	1	2	NA	NA	0	0	0	1	0	1	0	0	0	0	0	2	2	0	0
943	A	3	1	67	67.67	2	1	1	1	2	NA	0	0	3	1	0	1	1	NA	1	0.5	1459	1459	1	1	5	0	3	3	0	0	4	NA	NA	0	0	0	1	0	1	0	0	0	0	0	1	1	0	0
944	A	3	1	62	62.67	3	1	1	2	2	NA	1	0	3	1	0	1	2	NA	7	14	208033	6867.5	1	5	5	0	2	6	0	0	4	NA	NA	0	1	0	0	0	1	0	0	0	0	0	1	2	0	0
945	A	3	1	63	63.75	3	1	1	1	2	NA	0	0	1	0	0	6	1	NA	3	6	3876	3876	0	6	5	0	3	3	0	0	3	NA	NA	0	0	0	0	0	1	0	0	0	0	0	1	2	0	0
946	A	3	1	65	65.5	5	0	NA	1	2	NA	1	1	4	1	1	6	1	NA	4	8	208033	208033	0	4	5	0	3	4	0	0	5	NA	NA	0	0	0	0	0	1	0	0	0	0	0	1	2	0	0
947	B	0	1	61	61.92	3	1	1	1	2	NA	1	1	3	1	0	2	1	NA	7	7	111553	111553	0	5	5	0	3	3	0	0	4	NA	NA	0	0	0	0	0	1	0	0	0	0	0	1	2	0	0
948	B	0	1	62	62.08	3	1	1	1	2	NA	0	0	1	0	0	5	1	NA	1	0.5	1924	1924	1	6	5	0	3	3	1	0	2	NA	NA	1	0	0	1	0	0	0	0	0	0	0	1	2	0	0
949	B	0	1	64	64.42	3	1	1	1	2	NA	0	0	3	1	0	6	1	NA	2	3	9576	9576	0	4	5	0	3	3	0	0	3	NA	NA	0	0	0	0	0	1	0	0	0	0	0	2	2	0	0
950	B	0	1	60	60.67	3	1	1	1	2	NA	1	0	3	1	0	1	1	NA	2	4	52784	5031	1	5	5	0	3	3	1	0	2	NA	NA	1	0	0	0	0	0	0	0	0	0	0	1	2	0	0
951	B	0	1	64	64.42	3	0	NA	1	3	NA	0	0	3	1	0	4	1	NA	3	2.499	6551	6970	2	5	5	0	3	2	2	0	4	NA	NA	0	0	0	0	0	1	0	0	0	0	0	1	2	0	0
952	B	0	1	63	63.67	1	1	1	1	2	NA	1	0	1	0	0	6	1	NA	1	1	208033	590	1	6	5	0	2	2	1	0	2	NA	NA	0	0	0	1	0	1	0	0	1	0	1	1	2	0	0
953	B	0	1	64	64.08	3	1	1	1	2	NA	0	1	3	1	0	5	3	NA	1	3	7293	159359.3333	0	2	5	0	2	4	0	0	3	NA	NA	0	0	0	0	0	1	0	0	0	0	0	1	1	0	0
954	B	0	1	65	65.92	3	1	1	1	2	NA	1	1	3	1	0	5	1	NA	2	5	227533	227533	1	4	5	0	3	5	0	0	2	NA	NA	0	0	0	0	0	1	0	0	1	1	1	1	2	0	0
955	B	0	1	63	63.17	2	1	1	1	3	NA	0	0	4	1	1	2	1	NA	5	6.665	843	843	0	5	5	0	3	2	0	0	3	NA	NA	0	0	0	1	0	1	0	0	0	0	0	1	2	0	0
956	B	0	1	65	65.83	2	1	1	1	2	NA	0	0	3	1	0	6	1	NA	3	9	1284	1284	0	3	5	0	2	3	0	0	3	NA	NA	0	0	0	0	0	1	0	0	0	0	0	1	2	0	0
957	B	0	1	60	60.17	1	1	1	1	2	NA	0	0	3	1	0	5	1	NA	5	7.5	19775	19775	1	5	5	0	3	2	1	1	3	NA	NA	0	0	0	1	0	1	0	0	0	0	0	1	2	0	0
958	B	0	1	69	69.17	2	1	1	1	2	NA	0	0	3	1	0	6	2	NA	2	0.666	2319	1473.5	0	1	5	0	3	3	1	1	3	NA	NA	0	0	0	1	0	1	0	0	0	0	0	1	1	0	3
959	B	0	1	61	61.42	5	1	1	1	1	NA	0	0	3	1	0	3	1	NA	0	0	850	850	1	6	5	0	2	3	0	1	4	NA	NA	0	0	0	0	0	1	0	0	1	0	1	1	2	0	0
961	B	0	1	62	62.33	3	1	1	1	2	NA	0	0	3	1	0	4	1	NA	2	6	1373	1373	1	5	5	0	3	2	0	0	3	NA	NA	0	0	0	0	0	1	0	0	0	0	0	1	2	0	0
962	B	0	1	67	67.58	2	1	1	1	2	NA	0	0	3	1	0	3	1	NA	2	4	19264	19264	1	2	5	0	3	2	0	0	4	NA	NA	0	0	0	0	0	1	0	0	0	0	0	1	2	0	0
963	B	0	1	63	63.92	2	1	1	2	2	NA	0	0	1	0	0	4	1	NA	1	2.5	9221	9221	1	5	5	0	2	3	1	NA	2	NA	NA	1	1	0	0	0	0	0	1	1	0	1	1	1	0	0
964	B	0	1	64	64.75	2	1	1	1	2	NA	0	1	3	1	0	3	2	NA	2	2	2834	24503.5	1	7	5	0	3	4	1	1	4	NA	NA	0	0	0	1	0	1	0	1	0	0	1	1	2	0	1
965	B	0	1	65	65.42	3	1	1	1	2	NA	1	1	3	1	0	6	1	NA	4	6	2249975	2249975	1	7	5	0	3	3	1	NA	3	NA	NA	0	0	0	0	0	1	0	1	1	1	1	1	2	0	0
966	B	0	1	64	64.25	3	1	1	1	2	NA	0	0	3	1	0	5	1	NA	3	4.5	2492	381	0	4	5	0	3	5	0	0	4	NA	NA	1	0	0	0	0	0	0	0	0	0	0	1	2	0	0
967	B	0	1	60	60.83	3	1	1	1	1	NA	0	0	3	1	0	3	1	NA	0	0	18022	7886	0	5	5	0	3	3	0	0	4	NA	NA	0	0	0	0	0	1	1	0	0	0	0	1	2	0	0
968	B	0	1	61	61.83	3	1	1	1	1	NA	0	0	3	1	0	5	3	NA	1	4	1037	2533	1	5	5	0	2	6	1	NA	4	NA	NA	1	0	0	0	0	0	0	0	0	0	0	1	2	0	1
969	B	0	1	61	61.25	3	1	1	1	2	NA	0	0	4	1	1	3	3	NA	3	1.5	1437	4142.6667	0	4	5	0	1	4	1	0	5	NA	NA	0	0	0	1	0	1	0	0	1	0	1	1	2	0	0
970	B	0	1	69	69.75	2	1	1	2	2	NA	0	0	1	0	0	6	1	NA	3	6	1936	5950	0	6	5	0	3	2	0	0	2	NA	NA	0	0	0	0	0	1	0	1	0	0	1	2	1	0	0
971	B	0	1	61	61	3	1	1	1	2	NA	0	0	3	1	0	2	1	NA	3	3	1831	1831	0	5	5	0	3	4	0	0	3	NA	NA	1	0	0	1	0	0	0	0	0	0	0	1	2	0	0
972	B	0	1	65	65.33	1	1	1	1	1	NA	0	0	3	1	0	3	2	NA	3	3	643	510	1	6	5	0	3	3	1	1	2	NA	NA	1	0	0	0	0	0	0	0	0	0	0	1	2	0	0
973	B	0	1	60	60.58	5	1	1	1	2	NA	0	0	3	1	0	6	1	NA	4	5	2147	2147	0	6	5	0	3	3	0	0	2	NA	NA	1	0	0	0	0	0	0	0	0	0	0	1	2	0	1
974	B	0	1	62	62.92	1	1	2	1	1	NA	1	1	3	1	0	6	1	NA	0	0	208033	208033	0	5	5	0	3	5	0	0	5	NA	NA	0	0	0	0	0	1	0	0	0	0	0	1	2	0	0
975	B	0	1	62	62.33	2	1	1	1	2	NA	0	1	3	1	0	2	2	NA	2	6	708	104370.5	1	2	5	0	3	3	1	NA	3	NA	NA	0	0	0	1	0	1	0	0	0	0	0	1	1	0	2
976	B	0	1	61	61.75	3	1	1	1	1	NA	0	0	3	1	0	4	1	NA	3	2.001	6804	6804	0	4	5	0	3	4	0	0	6	NA	NA	0	0	0	2	0	1	0	0	0	0	0	1	2	0	0
977	B	0	1	62	62.08	3	0	NA	1	2	NA	1	1	3	1	0	5	1	NA	2	4	57408	447340	0	4	5	0	2	4	0	0	4	NA	NA	1	0	0	1	0	0	0	1	0	0	1	1	2	0	0
978	B	0	1	64	64.67	3	1	1	2	2	NA	0	1	3	1	0	2	1	NA	4	8	420	143240	0	6	5	0	3	2	0	0	3	NA	NA	0	0	0	0	0	1	0	0	0	0	0	1	2	0	0
979	B	0	1	64	64.17	3	1	1	1	2	0	1	1	3	1	0	3	2	NA	5	2.5	44550	34553	1	5	NA	1	NA	3	1	1	3	1	0	0	1	0	0	0	1	0	0	0	0	0	1	2	0	0
980	B	0	1	60	60.5	3	1	1	1	2	NA	1	1	4	1	1	2	1	NA	4	12	208033	208033	1	6	5	0	3	3	1	1	5	NA	NA	1	0	0	1	0	0	0	1	1	0	1	1	1	0	0
981	B	0	1	64	64	1	1	1	1	2	NA	0	0	1	0	0	4	1	NA	5	10	5826	5826	0	5	5	0	3	2	0	0	1	NA	NA	0	0	0	0	0	1	0	0	0	0	0	1	2	0	0
982	B	0	1	63	63.25	5	0	NA	1	2	1	1	1	4	1	1	2	1	0.2	4	3	2249975	2249975	0	5	NA	1	NA	4	0	1	5	1	1	0	0	0	1	0	1	0	0	0	0	0	1	2	0	1
983	B	0	1	63	63.25	2	1	1	1	2	1	1	1	3	1	0	6	1	0.1	1	1	208033	208033	0	4	NA	1	NA	5	0	0	5	1	1	0	0	0	0	0	1	0	0	0	0	0	1	1	0	3
984	B	0	1	60	60.33	3	1	1	1	2	NA	0	0	4	1	1	6	1	NA	4	28	373	373	1	6	5	0	3	3	1	0	3	NA	NA	0	0	0	0	0	1	0	0	0	0	0	1	2	0	0
985	B	0	1	61	61.5	3	1	1	1	2	NA	0	0	3	1	0	2	1	NA	2	4	1207	1207	1	4	5	0	3	4	1	1	4	NA	NA	0	0	0	1	0	1	0	0	0	0	0	1	2	0	1
986	B	0	1	65	65.75	3	1	1	1	2	NA	0	0	1	0	0	2	1	NA	5	2.5	2948	2948	0	5	5	0	3	3	0	0	2	NA	NA	0	0	0	1	0	1	0	0	0	0	0	1	2	0	0
987	B	0	1	60	60.92	3	0	NA	1	3	0	0	1	4	1	1	6	2	NA	6	9	1491	144668	0	2	NA	1	NA	6	0	0	6	3	0	1	0	0	0	1	0	0	0	0	0	0	1	2	0	0
988	B	1	1	64	64.08	3	1	1	2	2	NA	0	1	3	1	0	6	1	NA	2	4	7970	287845	1	3	5	0	2	6	1	1	5	NA	NA	0	1	1	1	1	0	0	0	0	0	0	1	2	0	0
989	B	1	1	60	60.67	3	1	1	1	3	0	0	0	4	1	1	2	1	NA	2	8	1488	1488	0	2	NA	1	NA	3	2	0	4	1	1	0	0	0	0	0	1	0	0	1	0	1	1	1	0	3
990	B	1	1	64	64.08	5	1	1	2	2	NA	0	NA	1	0	0	2	4	NA	5	7.5	14315	6799.6667	1	5	5	0	3	4	1	1	2	NA	NA	1	0	0	1	1	0	0	1	1	0	1	1	2	0	0
991	B	1	1	63	63.33	3	1	1	1	2	1	0	0	1	0	0	3	1	0.2	1	1	1250	1250	1	3	NA	1	NA	3	0	1	3	1	0	0	0	0	0	0	1	0	0	0	0	0	1	1	0	2
992	B	1	1	64	64.67	3	1	1	1	1	NA	1	1	3	1	0	4	1	NA	0	0	59458	64629	0	4	5	0	3	2	0	0	3	NA	NA	1	0	0	0	0	0	0	0	0	0	0	1	2	0	1
993	B	1	1	64	64.25	2	1	1	2	1	NA	0	NA	3	1	0	6	1	NA	2	8	8337	NA	1	6	5	0	3	3	1	1	1	NA	NA	1	0	0	1	0	0	0	0	0	0	0	1	1	0	0
994	B	1	1	66	66.75	3	1	1	1	1	NA	1	1	3	1	0	5	1	NA	0	0	208033	208033	0	5	5	0	NA	4	0	0	2	NA	NA	1	0	0	0	0	0	0	0	0	0	0	2	1	0	0
995	B	1	1	61	61.5	2	1	1	1	2	NA	0	0	3	1	0	2	4	NA	3	6	15549	6963	1	7	5	0	3	4	1	0	3	NA	NA	0	0	0	1	0	1	0	0	0	0	0	1	2	0	0
996	B	1	1	60	60.75	2	0	NA	1	2	NA	0	0	3	1	0	4	1	NA	7	5.25	1977	1977	1	1	5	0	2	3	1	1	2	NA	NA	0	0	0	0	0	1	0	0	0	0	0	1	2	0	0
997	B	1	1	63	63.08	3	1	1	1	3	NA	0	0	4	1	1	1	1	NA	3	4.5	1953	1953	1	5	5	0	3	3	0	0	5	NA	NA	0	0	0	0	0	1	0	0	0	0	0	1	2	0	0
998	B	1	1	65	65.67	3	1	1	1	2	NA	0	0	3	1	0	1	1	NA	3	3	15456	15456	0	5	5	0	3	3	0	1	2	NA	NA	0	0	0	0	0	1	0	0	1	1	1	1	2	0	0
999	B	1	1	68	68.5	3	1	1	2	1	NA	1	1	3	1	0	4	3	NA	0	0	287845	110817.3333	0	6	5	0	3	3	0	0	4	NA	NA	0	0	0	1	0	1	0	0	0	0	0	1	1	0	0
1000	B	1	1	62	62.67	1	1	1	1	2	NA	0	0	3	1	0	3	2	NA	5	5	2357	5789	1	3	5	0	2	6	1	0	6	NA	NA	0	0	0	0	0	1	0	1	1	1	1	1	1	0	0
5096	B	1	2	20	20.67	3	1	1	2	1	0	1	0	1	0	0	4	2	NA	0	0	208033	4888	1	NA	1	0	NA	5	0	NA	1	1	1	1	0	0	1	0	0	0	0	0	0	0	1	2	0	1
5104	B	0	1	29	29.92	1	1	1	2	2	1	1	1	1	0	0	6	2	0.1	2	1	208033	105072.5	0	5	NA	1	NA	4	0	0	2	3	1	1	0	0	0	0	0	0	0	0	0	0	1	2	0	0
5122	B	0	1	25	25	5	1	1	2	2	1	1	0	1	0	0	2	2	0.4	2	2.5	287845	12954	0	4	NA	1	NA	6	0	0	2	3	1	1	0	0	0	0	0	0	0	0	0	0	1	1	0	0
5167	B	0	1	21	21.42	3	0	NA	2	3	1	1	0	1	0	0	3	1	0.2	3	6	208033	3524	2	4	NA	1	NA	6	2	0	4	1	1	1	0	0	1	1	0	1	1	0	1	1	1	1	0	1
5178	B	0	1	22	22.83	2	1	1	2	3	NA	1	0	1	0	0	6	2	NA	3	2.25	108793	3367	1	NA	1	0	NA	5	1	NA	1	NA	NA	1	0	0	0	0	0	0	0	0	0	0	1	2	0	0
5219	B	0	2	38	38.33	3	1	1	1	2	0	0	0	4	1	1	1	1	NA	1	1.5	19775	1694	1	5	NA	1	NA	4	0	0	4	3	0	1	0	0	1	0	0	0	0	1	0	1	1	2	0	0
5268	B	0	2	30	30.67	3	1	1	2	2	NA	1	1	1	0	0	2	1	NA	1	0.5	2249975	2249975	0	7	3	0	1	6	0	NA	1	NA	NA	1	0	0	1	0	0	1	0	0	0	0	1	1	0	0
5279	B	0	2	32	32.75	3	1	2	2	2	NA	0	1	1	0	0	3	6	NA	5	2.5	12007	39334.5	0	NA	2	0	NA	4	0	0	2	NA	NA	1	0	0	1	0	0	1	1	1	0	1	1	2	0	0
5303	B	0	1	39	39.17	1	0	NA	1	3	0	1	0	2	0	1	6	1	NA	4	4	35640	1078	0	3	NA	1	NA	6	0	0	3	1	1	1	0	0	0	0	0	0	0	0	0	0	1	2	0	0
5308	B	0	1	32	32.25	3	0	NA	2	2	1	0	1	1	0	0	2	1	0.2	3	1.5	10851	208033	2	5	NA	1	NA	3	1	0	2	1	1	0	0	0	1	0	1	1	0	0	0	0	1	2	0	0
5534	B	0	1	46	46.33	1	1	1	2	2	NA	1	1	2	0	1	6	1	NA	3	3	2249975	111553	0	2	3	0	1	3	1	0	1	NA	NA	0	0	0	2	1	0	0	0	0	0	0	1	1	0	2
5701	B	0	1	59	59	3	0	NA	1	1	NA	1	0	4	1	1	5	1	NA	0	0	140957	4490	0	5	5	0	2	4	0	0	3	NA	NA	0	0	0	0	0	1	0	0	0	0	0	1	2	0	0
[truncated: 87 more columns]
