# Supplementary material for: Smoking changes adaptive immunity with persistent effects
Source: Nature. 2024 Feb 14;626(8000):827–35. doi: 10.1038/s41586-023-06968-8 (PMC10881394; doi:10.1038/s41586-023-06968-8)
Supplement: Supplementary file 6 — pQTL summary statistics [file 41586_2023_6968_MOESM6_ESM.xlsx]

## Sheet: BCG_cis
snps	gene	statistic	pvalue	FDR	beta	R2	chrom	start	end	strand	symbol	chromosome	cM	position	allele.1	allele.2	cisDist
rs71520385	ENSG00000136244	4.10822	4.3153e-05	0.349249	0.103212	0.0166959	7	22725884	22732002	1	IL6	7		22833892	T	C	101890
rs35975180	ENSG00000136244	4.0217	6.21549e-05	0.349249	0.0992833	0.0160112	7	22725884	22732002	1	IL6	7		22847569	G	C	115567
rs10195405	ENSG00000125538	-4.019	6.28597e-05	0.349249	-0.0974546	0.01599	2	112829751	112836816	-1	IL1B	2		112756591	T	A	-73160
rs10207726	ENSG00000125538	-3.90291	0.000101448	0.349249	-0.0951084	0.0150933	2	112829751	112836816	-1	IL1B	2		112744260	T	C	-85491
rs3811632	ENSG00000125538	-3.90291	0.000101448	0.349249	-0.0951084	0.0150933	2	112829751	112836816	-1	IL1B	2		112754828	T	G	-74923
rs2390054	ENSG00000109471	3.87636	0.000112988	0.349249	0.122727	0.0148918	4	122451470	122456725	-1	IL2	4		121783018	T	G	-668452
rs35622635	ENSG00000109471	3.86854	0.000116617	0.349249	0.130346	0.0148326	4	122451470	122456725	-1	IL2	4		121752846	A	T	-698624
rs17051274	ENSG00000109471	3.85881	0.00012129	0.349249	0.160765	0.0147592	4	122451470	122456725	-1	IL2	4		121796205	A	G	-655265
rs1987468	ENSG00000109471	3.85321	0.000124055	0.349249	0.133329	0.014717	4	122451470	122456725	-1	IL2	4		121723717	C	G	-727753
rs1868715	ENSG00000109471	3.81812	0.000142797	0.349249	0.132185	0.014454	4	122451470	122456725	-1	IL2	4		121747970	T	C	-703500
rs10033707	ENSG00000109471	3.75899	0.000180542	0.349249	0.129844	0.0140161	4	122451470	122456725	-1	IL2	4		121708442	G	T	-743028
rs200898316	ENSG00000109471	3.75899	0.000180542	0.349249	0.129844	0.0140161	4	122451470	122456725	-1	IL2	4		121733596	TCC	T	-717874
rs3838231	ENSG00000109471	3.75899	0.000180542	0.349249	0.129844	0.0140161	4	122451470	122456725	-1	IL2	4		121732339	AT	A	-719131
rs6835471	ENSG00000109471	3.75899	0.000180542	0.349249	0.129844	0.0140161	4	122451470	122456725	-1	IL2	4		121724789	C	A	-726681
rs3811640	ENSG00000125538	-3.71513	0.00021441	0.349249	-0.0931911	0.0136954	2	112829751	112836816	-1	IL1B	2		112776979	A	C	-52772
rs6534216	ENSG00000109471	3.70811	0.000220362	0.349249	0.133062	0.0136443	4	122451470	122456725	-1	IL2	4		121765527	T	C	-685943
rs10857072	ENSG00000109471	3.70802	0.000220439	0.349249	0.128682	0.0136437	4	122451470	122456725	-1	IL2	4		121683755	A	C	-767715
rs201498286	ENSG00000109471	3.70282	0.000224944	0.349249	0.127868	0.013606	4	122451470	122456725	-1	IL2	4		121738675	AAG	A	-712795
rs2122510	ENSG00000109471	3.6146	0.000315902	0.349249	0.129374	0.0129737	4	122451470	122456725	-1	IL2	4		121754769	C	T	-696701
rs1849078	ENSG00000109471	3.6038	0.000329152	0.349249	0.128162	0.0128972	4	122451470	122456725	-1	IL2	4		121764356	G	A	-687114
rs6811794	ENSG00000109471	3.6038	0.000329152	0.349249	0.128162	0.0128972	4	122451470	122456725	-1	IL2	4		121763345	A	G	-688125
rs10518379	ENSG00000109471	3.59884	0.000335409	0.349249	0.127097	0.0128622	4	122451470	122456725	-1	IL2	4		121759022	C	T	-692448
rs199733935	ENSG00000164400	3.58926	0.000347808	0.349249	0.116681	0.0127947	5	132073789	132076170	1	CSF2	5		132824757	C	CCTT	748587
rs12117380	ENSG00000136634	3.58233	0.000357044	0.349249	0.050209	0.012746	1	206767602	206774541	-1	IL10	1		207407584	G	C	633043
rs141116113	ENSG00000110944	-3.54798	0.00040633	0.349249	-0.162941	0.0125058	12	56334174	56340410	1	IL23A	12		56898417	T	C	558007
rs2905316	ENSG00000136244	3.54471	0.000411351	0.349249	0.0959568	0.012483	7	22725884	22732002	1	IL6	7		22687910	T	C	-37974
rs843557	ENSG00000109471	-3.53759	0.000422453	0.349249	-0.119131	0.0124335	4	122451470	122456725	-1	IL2	4		121678048	G	C	-773422
rs199718332	ENSG00000109471	3.51924	0.000452381	0.349249	0.112732	0.0123065	4	122451470	122456725	-1	IL2	4		121752844	T	TA	-698626
rs200588343	ENSG00000109471	3.51924	0.000452381	0.349249	0.112732	0.0123065	4	122451470	122456725	-1	IL2	4		121752846	TA	T	-698624
rs34554382	ENSG00000109471	3.51924	0.000452381	0.349249	0.112732	0.0123065	4	122451470	122456725	-1	IL2	4		121752842	CT	C	-698628
rs28377357	ENSG00000125538	-3.50874	0.000470394	0.349249	-0.0838753	0.0122341	2	112829751	112836816	-1	IL1B	2		112769721	A	G	-60030
rs4833681	ENSG00000109471	3.48755	0.000508808	0.349249	0.120396	0.0120885	4	122451470	122456725	-1	IL2	4		121733352	G	C	-718118
rs17835605	ENSG00000125538	-3.48286	0.000517686	0.349249	-0.0905841	0.0120564	2	112829751	112836816	-1	IL1B	2		112661106	T	C	-168645
rs115991652	ENSG00000109471	3.47808	0.000526898	0.349249	0.126421	0.0120237	4	122451470	122456725	-1	IL2	4		121753471	C	A	-697999
rs1450476	ENSG00000109471	3.47795	0.000527149	0.349249	0.150066	0.0120228	4	122451470	122456725	-1	IL2	4		121784013	T	C	-667457
rs1376101	ENSG00000109471	3.4675	0.000547828	0.349249	0.147949	0.0119515	4	122451470	122456725	-1	IL2	4		121782283	T	C	-669187
rs75872214	ENSG00000109471	3.4675	0.000547828	0.349249	0.147949	0.0119515	4	122451470	122456725	-1	IL2	4		121782010	A	T	-669460
rs75313362	ENSG00000125538	-3.45468	0.000574219	0.349249	-0.091953	0.0118644	2	112829751	112836816	-1	IL1B	2		112767739	G	A	-62012
rs79728851	ENSG00000125538	-3.45468	0.000574219	0.349249	-0.091953	0.0118644	2	112829751	112836816	-1	IL1B	2		112706414	C	T	-123337
rs3114958	ENSG00000109471	3.45338	0.00057695	0.349249	0.149096	0.0118556	4	122451470	122456725	-1	IL2	4		121782806	A	G	-668664
rs4833690	ENSG00000109471	3.45338	0.00057695	0.349249	0.149096	0.0118556	4	122451470	122456725	-1	IL2	4		121784259	C	G	-667211
rs55785997	ENSG00000125538	-3.44613	0.000592457	0.349249	-0.0893686	0.0118065	2	112829751	112836816	-1	IL1B	2		112661447	T	C	-168304
rs11098589	ENSG00000109471	3.44317	0.000598912	0.349249	0.120274	0.0117864	4	122451470	122456725	-1	IL2	4		121723756	A	G	-727714
rs112671133	ENSG00000109471	3.44317	0.000598912	0.349249	0.120274	0.0117864	4	122451470	122456725	-1	IL2	4		121730083	A	G	-721387
rs1349347	ENSG00000109471	3.44317	0.000598912	0.349249	0.120274	0.0117864	4	122451470	122456725	-1	IL2	4		121750787	G	T	-700683
rs1376099	ENSG00000109471	3.44317	0.000598912	0.349249	0.120274	0.0117864	4	122451470	122456725	-1	IL2	4		121749869	C	G	-701601
rs1397770	ENSG00000109471	3.44317	0.000598912	0.349249	0.120274	0.0117864	4	122451470	122456725	-1	IL2	4		121734216	G	A	-717254
rs1450462	ENSG00000109471	3.44317	0.000598912	0.349249	0.120274	0.0117864	4	122451470	122456725	-1	IL2	4		121749676	G	T	-701794
rs17051263	ENSG00000109471	3.44317	0.000598912	0.349249	0.120274	0.0117864	4	122451470	122456725	-1	IL2	4		121731916	A	G	-719554
rs1912720	ENSG00000109471	3.44317	0.000598912	0.349249	0.120274	0.0117864	4	122451470	122456725	-1	IL2	4		121733687	G	T	-717783
rs2100237	ENSG00000109471	3.44317	0.000598912	0.349249	0.120274	0.0117864	4	122451470	122456725	-1	IL2	4		121747335	A	G	-704135
rs2136997	ENSG00000109471	3.44317	0.000598912	0.349249	0.120274	0.0117864	4	122451470	122456725	-1	IL2	4		121750242	A	G	-701228
rs2597536	ENSG00000109471	3.44317	0.000598912	0.349249	0.120274	0.0117864	4	122451470	122456725	-1	IL2	4		121748876	T	C	-702594
rs2597537	ENSG00000109471	3.44317	0.000598912	0.349249	0.120274	0.0117864	4	122451470	122456725	-1	IL2	4		121748286	T	C	-703184
rs2597538	ENSG00000109471	3.44317	0.000598912	0.349249	0.120274	0.0117864	4	122451470	122456725	-1	IL2	4		121746702	G	C	-704768
rs2597540	ENSG00000109471	3.44317	0.000598912	0.349249	0.120274	0.0117864	4	122451470	122456725	-1	IL2	4		121746232	C	T	-705238
rs2667172	ENSG00000109471	3.44317	0.000598912	0.349249	0.120274	0.0117864	4	122451470	122456725	-1	IL2	4		121749030	C	T	-702440
rs2667173	ENSG00000109471	3.44317	0.000598912	0.349249	0.120274	0.0117864	4	122451470	122456725	-1	IL2	4		121745551	G	A	-705919
rs28831670	ENSG00000109471	3.44317	0.000598912	0.349249	0.120274	0.0117864	4	122451470	122456725	-1	IL2	4		121728827	T	G	-722643
rs343181	ENSG00000109471	3.44317	0.000598912	0.349249	0.120274	0.0117864	4	122451470	122456725	-1	IL2	4		121743932	A	C	-707538
rs343184	ENSG00000109471	3.44317	0.000598912	0.349249	0.120274	0.0117864	4	122451470	122456725	-1	IL2	4		121743615	G	T	-707855
rs343187	ENSG00000109471	3.44317	0.000598912	0.349249	0.120274	0.0117864	4	122451470	122456725	-1	IL2	4		121741256	G	A	-710214
rs343190	ENSG00000109471	3.44317	0.000598912	0.349249	0.120274	0.0117864	4	122451470	122456725	-1	IL2	4		121739832	G	T	-711638
rs3789141	ENSG00000109471	3.44317	0.000598912	0.349249	0.120274	0.0117864	4	122451470	122456725	-1	IL2	4		121732124	T	C	-719346
rs3789142	ENSG00000109471	3.44317	0.000598912	0.349249	0.120274	0.0117864	4	122451470	122456725	-1	IL2	4		121732251	G	C	-719219
rs4833675	ENSG00000109471	3.44317	0.000598912	0.349249	0.120274	0.0117864	4	122451470	122456725	-1	IL2	4		121702856	T	C	-748614
rs4833676	ENSG00000109471	3.44317	0.000598912	0.349249	0.120274	0.0117864	4	122451470	122456725	-1	IL2	4		121720941	G	C	-730529
rs4833677	ENSG00000109471	3.44317	0.000598912	0.349249	0.120274	0.0117864	4	122451470	122456725	-1	IL2	4		121720960	G	C	-730510
rs4833679	ENSG00000109471	3.44317	0.000598912	0.349249	0.120274	0.0117864	4	122451470	122456725	-1	IL2	4		121725030	A	G	-726440
rs2667188	ENSG00000109471	3.44299	0.000599313	0.349249	0.148382	0.0117852	4	122451470	122456725	-1	IL2	4		121784421	T	C	-667049
rs77765574	ENSG00000109471	3.40954	0.000676868	0.349249	0.136763	0.0115599	4	122451470	122456725	-1	IL2	4		121789999	G	A	-661471
rs56996855	ENSG00000164400	3.40819	0.000680186	0.349249	0.183321	0.0115509	5	132073789	132076170	1	CSF2	5		131689638	C	T	-384151
rs10026047	ENSG00000109471	3.40617	0.000685178	0.349249	0.1189	0.0115374	4	122451470	122456725	-1	IL2	4		121727214	C	A	-724256
rs114608462	ENSG00000109471	3.40617	0.000685178	0.349249	0.1189	0.0115374	4	122451470	122456725	-1	IL2	4		121726934	C	T	-724536
rs1877214	ENSG00000109471	3.40617	0.000685178	0.349249	0.1189	0.0115374	4	122451470	122456725	-1	IL2	4		121736002	C	A	-715468
rs1877215	ENSG00000109471	3.40617	0.000685178	0.349249	0.1189	0.0115374	4	122451470	122456725	-1	IL2	4		121735981	C	T	-715489
rs237212	ENSG00000109471	3.40617	0.000685178	0.349249	0.1189	0.0115374	4	122451470	122456725	-1	IL2	4		121738182	T	C	-713288
rs343192	ENSG00000109471	3.40617	0.000685178	0.349249	0.1189	0.0115374	4	122451470	122456725	-1	IL2	4		121738049	C	T	-713421
rs3804173	ENSG00000109471	3.40617	0.000685178	0.349249	0.1189	0.0115374	4	122451470	122456725	-1	IL2	4		121719923	G	A	-731547
rs4833183	ENSG00000109471	3.40617	0.000685178	0.349249	0.1189	0.0115374	4	122451470	122456725	-1	IL2	4		121722607	C	T	-728863
rs4833184	ENSG00000109471	3.40617	0.000685178	0.349249	0.1189	0.0115374	4	122451470	122456725	-1	IL2	4		121722830	G	A	-728640
rs59085467	ENSG00000109471	3.40617	0.000685178	0.349249	0.1189	0.0115374	4	122451470	122456725	-1	IL2	4		121727134	C	G	-724336
rs11242158	ENSG00000164400	3.39923	0.0007026	0.349249	0.126379	0.0114909	5	132073789	132076170	1	CSF2	5		132835992	C	T	759822
rs138053044	ENSG00000164400	3.3946	0.000714444	0.349249	0.115721	0.01146	5	132073789	132076170	1	CSF2	5		132824751	A	ACTC	748581
rs78947856	ENSG00000164400	3.38799	0.00073169	0.349249	0.118094	0.0114159	5	132073789	132076170	1	CSF2	5		132825561	T	C	749391
rs3840104	ENSG00000109471	3.38651	0.000735607	0.349249	0.113822	0.0114061	4	122451470	122456725	-1	IL2	4		121739389	C	CA	-712081
rs3804174	ENSG00000109471	3.37431	0.000768615	0.349249	0.117742	0.0113249	4	122451470	122456725	-1	IL2	4		121719932	T	C	-731538
rs3838230	ENSG00000109471	-3.3722	0.000774452	0.349249	-0.11518	0.011311	4	122451470	122456725	-1	IL2	4		121675360	TA	T	-776110
rs6696130	ENSG00000136634	3.36589	0.000792182	0.349249	0.0479111	0.0112691	1	206767602	206774541	-1	IL10	1		207402224	T	C	627683
rs35285753	ENSG00000164400	3.3651	0.000794432	0.349249	0.12273	0.0112639	5	132073789	132076170	1	CSF2	5		132828976	A	C	752806
rs78489243	ENSG00000109471	3.36358	0.000798758	0.349249	0.122918	0.0112539	4	122451470	122456725	-1	IL2	4		121757830	C	T	-693640
rs31324	ENSG00000164400	3.3625	0.000801851	0.349249	0.130355	0.0112467	5	132073789	132076170	1	CSF2	5		132831742	C	A	755572
rs74476491	ENSG00000109471	3.35848	0.000813485	0.349249	0.122464	0.0112201	4	122451470	122456725	-1	IL2	4		121679810	T	C	-771660
rs114103603	ENSG00000109471	3.35574	0.000821492	0.349249	0.122606	0.011202	4	122451470	122456725	-1	IL2	4		121761661	A	C	-689809
rs115699765	ENSG00000109471	3.35574	0.000821492	0.349249	0.122606	0.011202	4	122451470	122456725	-1	IL2	4		121759783	A	G	-691687
rs11728387	ENSG00000109471	3.35574	0.000821492	0.349249	0.122606	0.011202	4	122451470	122456725	-1	IL2	4		121758997	T	C	-692473
rs11734461	ENSG00000109471	3.35574	0.000821492	0.349249	0.122606	0.011202	4	122451470	122456725	-1	IL2	4		121757461	G	A	-694009
rs12507970	ENSG00000109471	3.35574	0.000821492	0.349249	0.122606	0.011202	4	122451470	122456725	-1	IL2	4		121754896	G	A	-696574
rs12508048	ENSG00000109471	3.35574	0.000821492	0.349249	0.122606	0.011202	4	122451470	122456725	-1	IL2	4		121762135	A	G	-689335
rs12509870	ENSG00000109471	3.35574	0.000821492	0.349249	0.122606	0.011202	4	122451470	122456725	-1	IL2	4		121759963	C	T	-691507
rs4833186	ENSG00000109471	3.35574	0.000821492	0.349249	0.122606	0.011202	4	122451470	122456725	-1	IL2	4		121759655	T	C	-691815
rs4833684	ENSG00000109471	3.35574	0.000821492	0.349249	0.122606	0.011202	4	122451470	122456725	-1	IL2	4		121756622	C	T	-694848
rs4833686	ENSG00000109471	3.35574	0.000821492	0.349249	0.122606	0.011202	4	122451470	122456725	-1	IL2	4		121762403	C	T	-689067
rs729934	ENSG00000109471	3.35574	0.000821492	0.349249	0.122606	0.011202	4	122451470	122456725	-1	IL2	4		121762004	T	C	-689466
rs75539458	ENSG00000109471	3.35574	0.000821492	0.349249	0.122606	0.011202	4	122451470	122456725	-1	IL2	4		121758264	A	G	-693206
rs75630333	ENSG00000109471	3.35574	0.000821492	0.349249	0.122606	0.011202	4	122451470	122456725	-1	IL2	4		121754746	A	G	-696724
rs12470338	ENSG00000125538	-3.35552	0.000822122	0.349249	-0.0882044	0.0112006	2	112829751	112836816	-1	IL1B	2		112709756	T	G	-119995
rs2001201	ENSG00000125538	-3.35207	0.000832314	0.349249	-0.089478	0.0111779	2	112829751	112836816	-1	IL1B	2		112678350	A	C	-151401
rs4521048	ENSG00000125538	-3.35207	0.000832314	0.349249	-0.089478	0.0111779	2	112829751	112836816	-1	IL1B	2		112757746	A	G	-72005
rs57640566	ENSG00000125538	-3.35207	0.000832314	0.349249	-0.089478	0.0111779	2	112829751	112836816	-1	IL1B	2		112684173	A	G	-145578
rs79058693	ENSG00000125538	-3.35207	0.000832314	0.349249	-0.089478	0.0111779	2	112829751	112836816	-1	IL1B	2		112758559	A	T	-71192
rs74499420	ENSG00000109471	3.34908	0.000841248	0.349249	0.139996	0.0111582	4	122451470	122456725	-1	IL2	4		121789973	T	C	-661497
rs4833687	ENSG00000109471	3.34869	0.000842429	0.349249	0.122333	0.0111556	4	122451470	122456725	-1	IL2	4		121765788	T	C	-685682
rs113645544	ENSG00000125538	-3.34765	0.00084557	0.349249	-0.0896928	0.0111487	2	112829751	112836816	-1	IL1B	2		112662040	A	G	-167711
rs12477716	ENSG00000125538	-3.34765	0.00084557	0.349249	-0.0896928	0.0111487	2	112829751	112836816	-1	IL1B	2		112668644	T	C	-161107
rs1516629	ENSG00000125538	-3.34765	0.00084557	0.349249	-0.0896928	0.0111487	2	112829751	112836816	-1	IL1B	2		112658779	G	A	-170972
rs55708724	ENSG00000125538	-3.34765	0.00084557	0.349249	-0.0896928	0.0111487	2	112829751	112836816	-1	IL1B	2		112666922	A	C	-162829
rs55728465	ENSG00000125538	-3.34765	0.00084557	0.349249	-0.0896928	0.0111487	2	112829751	112836816	-1	IL1B	2		112666096	G	A	-163655
rs58641606	ENSG00000125538	-3.34765	0.00084557	0.349249	-0.0896928	0.0111487	2	112829751	112836816	-1	IL1B	2		112670732	C	T	-159019
rs6729037	ENSG00000125538	-3.34765	0.00084557	0.349249	-0.0896928	0.0111487	2	112829751	112836816	-1	IL1B	2		112656777	G	C	-172974
rs7568632	ENSG00000125538	-3.34765	0.00084557	0.349249	-0.0896928	0.0111487	2	112829751	112836816	-1	IL1B	2		112669950	G	A	-159801
rs79559916	ENSG00000125538	-3.34765	0.00084557	0.349249	-0.0896928	0.0111487	2	112829751	112836816	-1	IL1B	2		112665080	G	C	-164671
rs11733915	ENSG00000109471	3.34691	0.000847792	0.349249	0.120911	0.0111438	4	122451470	122456725	-1	IL2	4		121694912	C	T	-756558
rs200214456	ENSG00000164400	3.3405	0.00086739	0.354441	0.103759	0.0111017	5	132073789	132076170	1	CSF2	5		132824750	G	GACT	748580
rs57740008	ENSG00000125538	-3.33073	0.000898068	0.364041	-0.0884181	0.0110375	2	112829751	112836816	-1	IL1B	2		112740596	G	GA	-89155
rs4833188	ENSG00000109471	3.32371	0.000920698	0.370252	0.131178	0.0109916	4	122451470	122456725	-1	IL2	4		121783046	A	C	-668424
rs112405825	ENSG00000125538	-3.3099	0.00096684	0.376253	-0.088405	0.0109014	2	112829751	112836816	-1	IL1B	2		112665245	A	AG	-164506
rs17174870	ENSG00000125538	-3.3099	0.00096684	0.376253	-0.088405	0.0109014	2	112829751	112836816	-1	IL1B	2		112665201	T	C	-164550
rs75069292	ENSG00000125538	-3.3099	0.00096684	0.376253	-0.088405	0.0109014	2	112829751	112836816	-1	IL1B	2		112668204	C	T	-161547
rs34151748	ENSG00000109471	3.30817	0.000972749	0.376253	0.116776	0.0108902	4	122451470	122456725	-1	IL2	4		121714639	G	C	-736831
rs74730415	ENSG00000109471	3.30817	0.000972749	0.376253	0.116776	0.0108902	4	122451470	122456725	-1	IL2	4		121714638	A	C	-736832
rs6899269	ENSG00000164400	-3.30239	0.000992809	0.381103	-0.16152	0.0108525	5	132073789	132076170	1	CSF2	5		132636575	C	G	560405

## Sheet: BCG_trans
snps	gene	statistic	pvalue	FDR	beta	R2	chrom	start	end	strand	symbol	chromosome	cM	position	allele.1	allele.2
rs4833095	ENSG00000169429	-25.2179	7.21353e-109	4.50993e-101	-0.81494	0.390163	4	73740541	73743716	1	CXCL8	4		38799710	C	T
rs10034903	ENSG00000169429	-25.1337	2.6397e-108	4.50993e-101	-0.80599	0.388571	4	73740541	73743716	1	CXCL8	4		38784678	G	C
rs4833093	ENSG00000169429	-25.1337	2.6397e-108	4.50993e-101	-0.80599	0.388571	4	73740541	73743716	1	CXCL8	4		38789740	T	G
rs6531663	ENSG00000169429	-25.1337	2.6397e-108	4.50993e-101	-0.80599	0.388571	4	73740541	73743716	1	CXCL8	4		38792340	C	T
rs7664239	ENSG00000169429	-25.0762	6.38636e-108	8.7289e-101	-0.810008	0.387485	4	73740541	73743716	1	CXCL8	4		38786304	C	T
rs10012017	ENSG00000169429	-25.017	1.58798e-107	1.11685e-100	-0.796253	0.386363	4	73740541	73743716	1	CXCL8	4		38784633	T	G
rs11936050	ENSG00000169429	-25.009	1.79767e-107	1.11685e-100	-0.811206	0.38621	4	73740541	73743716	1	CXCL8	4		38789524	T	C
rs12233670	ENSG00000169429	-25.009	1.79767e-107	1.11685e-100	-0.811206	0.38621	4	73740541	73743716	1	CXCL8	4		38787216	T	C
rs28690449	ENSG00000169429	-25.009	1.79767e-107	1.11685e-100	-0.811206	0.38621	4	73740541	73743716	1	CXCL8	4		38789132	T	C
rs6834581	ENSG00000169429	-25.009	1.79767e-107	1.11685e-100	-0.811206	0.38621	4	73740541	73743716	1	CXCL8	4		38788234	C	T
rs73142654	ENSG00000169429	-25.009	1.79767e-107	1.11685e-100	-0.811206	0.38621	4	73740541	73743716	1	CXCL8	4		38785697	A	T
rs5743551	ENSG00000169429	-24.8615	1.73348e-106	9.84116e-100	-0.807998	0.38341	4	73740541	73743716	1	CXCL8	4		38807654	C	T
rs28393318	ENSG00000169429	-24.856	1.88421e-106	9.84116e-100	-0.798374	0.383307	4	73740541	73743716	1	CXCL8	4		38784267	G	A
rs1135430	ENSG00000169429	-24.8516	2.01604e-106	9.84116e-100	-0.813678	0.383223	4	73740541	73743716	1	CXCL8	4		38789361	C	T
rs17616434	ENSG00000169429	-24.845	2.23077e-106	1.01634e-99	-0.807433	0.383097	4	73740541	73743716	1	CXCL8	4		38812876	C	T
rs35005076	ENSG00000169429	-24.4327	1.23548e-103	5.27704e-97	-0.802915	0.375219	4	73740541	73743716	1	CXCL8	4		38789072	GC	G
rs5743614	ENSG00000169429	-24.3444	4.76768e-103	1.91661e-96	-0.783422	0.373522	4	73740541	73743716	1	CXCL8	4		38798935	T	C
rs5743604	ENSG00000169429	-24.1741	6.41517e-102	2.43563e-95	-0.782318	0.370243	4	73740541	73743716	1	CXCL8	4		38801285	G	A
rs6815814	ENSG00000169429	-23.9145	3.34006e-100	1.20137e-93	-0.734514	0.365223	4	73740541	73743716	1	CXCL8	4		38816338	C	A
rs7658651	ENSG00000169429	-23.7546	3.79375e-99	1.29633e-92	-0.698804	0.362118	4	73740541	73743716	1	CXCL8	4		38786002	C	A
rs10004195	ENSG00000169429	-23.7016	8.47375e-99	2.75761e-92	-0.768134	0.361087	4	73740541	73743716	1	CXCL8	4		38784724	A	T
rs4543123	ENSG00000169429	-23.1972	1.74373e-95	5.41668e-89	-0.748241	0.351222	4	73740541	73743716	1	CXCL8	4		38792524	G	A
rs9306967	ENSG00000169429	-22.1543	1.05313e-88	3.12919e-82	-0.758415	0.330556	4	73740541	73743716	1	CXCL8	4		38807911	C	G
rs6851685	ENSG00000169429	-21.8147	1.61797e-86	4.60717e-80	-0.736318	0.323755	4	73740541	73743716	1	CXCL8	4		38893843	T	G
rs6835514	ENSG00000169429	-21.7448	4.54701e-86	1.24297e-79	-0.718603	0.32235	4	73740541	73743716	1	CXCL8	4		38894380	G	A
rs2101521	ENSG00000169429	-21.6216	2.79687e-85	7.35149e-79	-0.734004	0.319874	4	73740541	73743716	1	CXCL8	4		38811551	A	G
rs3216719	ENSG00000169429	-21.6019	3.73849e-85	9.46257e-79	-0.709632	0.319478	4	73740541	73743716	1	CXCL8	4		38892978	TA	T
rs67719080	ENSG00000169429	-21.3831	9.33281e-84	2.27788e-77	-0.756153	0.315067	4	73740541	73743716	1	CXCL8	4		38787252	G	A
rs2002150	ENSG00000169429	-20.2065	2.45826e-76	5.79303e-70	-0.656052	0.291166	4	73740541	73743716	1	CXCL8	4		38892001	C	T
rs10013453	ENSG00000169429	-20.0084	4.19885e-75	9.56501e-69	-0.621793	0.287117	4	73740541	73743716	1	CXCL8	4		38763359	G	A
rs2013740	ENSG00000169429	-19.9823	6.10207e-75	1.34522e-68	-0.658377	0.286582	4	73740541	73743716	1	CXCL8	4		38891737	G	A
rs7687447	ENSG00000169429	-19.2947	1.0508e-70	2.24411e-64	-0.682678	0.272479	4	73740541	73743716	1	CXCL8	4		38846979	G	C
rs6843043	ENSG00000169429	-19.2089	3.5096e-70	7.05431e-64	-0.668389	0.270716	4	73740541	73743716	1	CXCL8	4		38843136	G	A
rs7673348	ENSG00000169429	-19.2089	3.5096e-70	7.05431e-64	-0.668389	0.270716	4	73740541	73743716	1	CXCL8	4		38845198	A	G
rs183627513	ENSG00000169429	-19.0979	1.66564e-69	2.99552e-63	-0.674551	0.268434	4	73740541	73743716	1	CXCL8	4		38851691	A	G
rs56083757	ENSG00000169429	-19.0979	1.66564e-69	2.99552e-63	-0.674551	0.268434	4	73740541	73743716	1	CXCL8	4		38846345	G	C
rs56245262	ENSG00000169429	-19.0979	1.66564e-69	2.99552e-63	-0.674551	0.268434	4	73740541	73743716	1	CXCL8	4		38845609	A	T
rs7669329	ENSG00000169429	-19.0979	1.66564e-69	2.99552e-63	-0.674551	0.268434	4	73740541	73743716	1	CXCL8	4		38846719	C	T
rs4833096	ENSG00000169429	-18.8887	3.09699e-68	5.42689e-62	-0.544789	0.264131	4	73740541	73743716	1	CXCL8	4		38808632	C	T
rs4833095	ENSG00000109471	-18.6378	1.01216e-66	1.72929e-60	-0.641981	0.258965	4	122451470	122456725	-1	IL2	4		38799710	C	T
rs1135430	ENSG00000109471	-18.5281	4.61433e-66	7.69132e-60	-0.643938	0.256706	4	122451470	122456725	-1	IL2	4		38789361	C	T
rs11936050	ENSG00000109471	-18.441	1.53472e-65	2.28006e-59	-0.637255	0.254911	4	122451470	122456725	-1	IL2	4		38789524	T	C
rs12233670	ENSG00000109471	-18.441	1.53472e-65	2.28006e-59	-0.637255	0.254911	4	122451470	122456725	-1	IL2	4		38787216	T	C
rs28690449	ENSG00000109471	-18.441	1.53472e-65	2.28006e-59	-0.637255	0.254911	4	122451470	122456725	-1	IL2	4		38789132	T	C
rs6834581	ENSG00000109471	-18.441	1.53472e-65	2.28006e-59	-0.637255	0.254911	4	122451470	122456725	-1	IL2	4		38788234	C	T
rs73142654	ENSG00000109471	-18.441	1.53472e-65	2.28006e-59	-0.637255	0.254911	4	122451470	122456725	-1	IL2	4		38785697	A	T
rs7664239	ENSG00000109471	-18.4375	1.60977e-65	2.34069e-59	-0.635177	0.25484	4	122451470	122456725	-1	IL2	4		38786304	C	T
rs10034903	ENSG00000109471	-18.432	1.73732e-65	2.37457e-59	-0.631001	0.254726	4	122451470	122456725	-1	IL2	4		38784678	G	C
rs4833093	ENSG00000109471	-18.432	1.73732e-65	2.37457e-59	-0.631001	0.254726	4	122451470	122456725	-1	IL2	4		38789740	T	G
rs6531663	ENSG00000109471	-18.432	1.73732e-65	2.37457e-59	-0.631001	0.254726	4	122451470	122456725	-1	IL2	4		38792340	C	T
rs17616434	ENSG00000109471	-18.3692	4.12114e-65	5.52235e-59	-0.635014	0.253433	4	122451470	122456725	-1	IL2	4		38812876	C	T
rs28393318	ENSG00000109471	-18.3373	6.39576e-65	8.40553e-59	-0.626902	0.252775	4	122451470	122456725	-1	IL2	4		38784267	G	A
rs10012017	ENSG00000109471	-18.2577	1.90641e-64	2.45819e-58	-0.620735	0.251136	4	122451470	122456725	-1	IL2	4		38784633	T	G
rs5743551	ENSG00000109471	-18.2474	2.19597e-64	2.77913e-58	-0.632045	0.250923	4	122451470	122456725	-1	IL2	4		38807654	C	T
rs35005076	ENSG00000109471	-18.2307	2.76163e-64	3.43146e-58	-0.634451	0.250579	4	122451470	122456725	-1	IL2	4		38789072	GC	G
rs5743614	ENSG00000109471	-18.2095	3.69012e-64	4.50327e-58	-0.619913	0.250143	4	122451470	122456725	-1	IL2	4		38798935	T	C
rs149735542	ENSG00000169429	-18.1448	8.93991e-64	1.03552e-57	-0.720353	0.248811	4	73740541	73743716	1	CXCL8	4		38784792	TTA	T
rs200673000	ENSG00000169429	-18.1448	8.93991e-64	1.03552e-57	-0.720353	0.248811	4	73740541	73743716	1	CXCL8	4		38784790	A	ATT
rs73236615	ENSG00000169429	-18.1448	8.93991e-64	1.03552e-57	-0.720353	0.248811	4	73740541	73743716	1	CXCL8	4		38786869	T	G
rs55903115	ENSG00000169429	-18.1103	1.43233e-63	1.63143e-57	-0.710602	0.2481	4	73740541	73743716	1	CXCL8	4		38786474	A	C
rs5743593	ENSG00000169429	-18.0598	2.85335e-63	3.14514e-57	-0.709959	0.24706	4	73740541	73743716	1	CXCL8	4		38802913	G	A
rs5743595	ENSG00000169429	-18.0598	2.85335e-63	3.14514e-57	-0.709959	0.24706	4	73740541	73743716	1	CXCL8	4		38802644	G	A
rs6815814	ENSG00000109471	-18.0059	5.9483e-63	6.45251e-57	-0.582832	0.24595	4	122451470	122456725	-1	IL2	4		38816338	C	A
rs10004195	ENSG00000109471	-18.0047	6.05154e-63	6.46193e-57	-0.612958	0.245924	4	122451470	122456725	-1	IL2	4		38784724	A	T
rs5743580	ENSG00000169429	-17.9857	7.83815e-63	7.99493e-57	-0.699539	0.245532	4	73740541	73743716	1	CXCL8	4		38804405	T	C
rs5743584	ENSG00000169429	-17.9857	7.83815e-63	7.99493e-57	-0.699539	0.245532	4	73740541	73743716	1	CXCL8	4		38803784	T	C
rs5743585	ENSG00000169429	-17.9857	7.83815e-63	7.99493e-57	-0.699539	0.245532	4	73740541	73743716	1	CXCL8	4		38803646	C	T
rs56289835	ENSG00000169429	-17.9733	9.28205e-63	9.06195e-57	-0.711427	0.245276	4	73740541	73743716	1	CXCL8	4		38811845	C	G
rs56408159	ENSG00000169429	-17.9733	9.28205e-63	9.06195e-57	-0.711427	0.245276	4	73740541	73743716	1	CXCL8	4		38812116	A	T
rs66922907	ENSG00000169429	-17.9733	9.28205e-63	9.06195e-57	-0.711427	0.245276	4	73740541	73743716	1	CXCL8	4		38812537	G	A
rs45588337	ENSG00000169429	-17.9702	9.67291e-63	9.31054e-57	-0.705848	0.245214	4	73740541	73743716	1	CXCL8	4		38807328	G	A
rs5743556	ENSG00000169429	-17.9671	1.00929e-62	9.44862e-57	-0.706167	0.245149	4	73740541	73743716	1	CXCL8	4		38806851	G	A
rs5743557	ENSG00000169429	-17.9671	1.00929e-62	9.44862e-57	-0.706167	0.245149	4	73740541	73743716	1	CXCL8	4		38806827	A	G
rs5743604	ENSG00000109471	-17.9646	1.04427e-62	9.64399e-57	-0.615473	0.245098	4	122451470	122456725	-1	IL2	4		38801285	G	A
rs112318878	ENSG00000169429	-17.9187	1.94984e-62	1.73055e-56	-0.707154	0.244152	4	73740541	73743716	1	CXCL8	4		38808089	T	C
rs113465719	ENSG00000169429	-17.9187	1.94984e-62	1.73055e-56	-0.707154	0.244152	4	73740541	73743716	1	CXCL8	4		38808045	T	A
rs67206233	ENSG00000169429	-17.9187	1.94984e-62	1.73055e-56	-0.707154	0.244152	4	73740541	73743716	1	CXCL8	4		38807853	C	T
rs5743592	ENSG00000169429	-17.9013	2.46773e-62	2.16212e-56	-0.696729	0.243794	4	73740541	73743716	1	CXCL8	4		38803063	G	A
rs3924112	ENSG00000169429	-17.8664	3.96556e-62	3.43047e-56	-0.69103	0.243075	4	73740541	73743716	1	CXCL8	4		38795810	T	C
rs10008492	ENSG00000169429	-17.8553	4.60755e-62	3.93601e-56	-0.55703	0.242847	4	73740541	73743716	1	CXCL8	4		38765720	T	C
rs11725309	ENSG00000169429	-17.8399	5.67857e-62	4.57678e-56	-0.716014	0.242529	4	73740541	73743716	1	CXCL8	4		38783848	C	T
rs200838524	ENSG00000169429	-17.8389	5.75946e-62	4.57678e-56	-0.694063	0.242508	4	73740541	73743716	1	CXCL8	4		38806435	AAG	A
rs5743560	ENSG00000169429	-17.8389	5.75946e-62	4.57678e-56	-0.694063	0.242508	4	73740541	73743716	1	CXCL8	4		38806200	T	G
rs5743562	ENSG00000169429	-17.8389	5.75946e-62	4.57678e-56	-0.694063	0.242508	4	73740541	73743716	1	CXCL8	4		38806096	C	T
rs5743563	ENSG00000169429	-17.8389	5.75946e-62	4.57678e-56	-0.694063	0.242508	4	73740541	73743716	1	CXCL8	4		38806019	G	A
rs5743565	ENSG00000169429	-17.8389	5.75946e-62	4.57678e-56	-0.694063	0.242508	4	73740541	73743716	1	CXCL8	4		38805983	C	T
rs113558549	ENSG00000169429	-17.7671	1.52102e-61	1.18122e-55	-0.694772	0.241031	4	73740541	73743716	1	CXCL8	4		38808216	G	A
rs114719937	ENSG00000169429	-17.7671	1.52102e-61	1.18122e-55	-0.694772	0.241031	4	73740541	73743716	1	CXCL8	4		38808585	C	G
rs5743566	ENSG00000169429	-17.7381	2.25251e-61	1.71041e-55	-0.683553	0.240433	4	73740541	73743716	1	CXCL8	4		38805942	C	G
rs5743571	ENSG00000169429	-17.7381	2.25251e-61	1.71041e-55	-0.683553	0.240433	4	73740541	73743716	1	CXCL8	4		38805489	T	C
rs4543123	ENSG00000109471	-17.7086	3.35643e-61	2.52065e-55	-0.597857	0.239825	4	122451470	122456725	-1	IL2	4		38792524	G	A
rs73236617	ENSG00000169429	-17.6693	5.69987e-61	4.1885e-55	-0.676968	0.239017	4	73740541	73743716	1	CXCL8	4		38793860	G	C
rs73236618	ENSG00000169429	-17.6693	5.69987e-61	4.1885e-55	-0.676968	0.239017	4	73740541	73743716	1	CXCL8	4		38794041	C	T
rs145731598	ENSG00000169429	-17.6655	5.99984e-61	4.31611e-55	-0.684543	0.238939	4	73740541	73743716	1	CXCL8	4		38789760	A	AAG
rs73236616	ENSG00000169429	-17.6655	5.99984e-61	4.31611e-55	-0.684543	0.238939	4	73740541	73743716	1	CXCL8	4		38789675	A	G
rs200857870	ENSG00000169429	-17.5886	1.69253e-60	1.18028e-54	-0.678712	0.237354	4	73740541	73743716	1	CXCL8	4		38807362	AAT	A
rs201774433	ENSG00000169429	-17.5886	1.69253e-60	1.18028e-54	-0.678712	0.237354	4	73740541	73743716	1	CXCL8	4		38807364	GA	G
rs55834055	ENSG00000169429	-17.5886	1.69253e-60	1.18028e-54	-0.678712	0.237354	4	73740541	73743716	1	CXCL8	4		38807363	AT	A
rs56357984	ENSG00000169429	-17.5459	3.00404e-60	2.07371e-54	-0.673242	0.236476	4	73740541	73743716	1	CXCL8	4		38806462	A	G
rs11722788	ENSG00000169429	-17.4589	9.65372e-60	6.16577e-54	-0.679854	0.234686	4	73740541	73743716	1	CXCL8	4		38810738	G	C
rs11722813	ENSG00000169429	-17.4589	9.65372e-60	6.16577e-54	-0.679854	0.234686	4	73740541	73743716	1	CXCL8	4		38810769	T	C
rs11722836	ENSG00000169429	-17.4589	9.65372e-60	6.16577e-54	-0.679854	0.234686	4	73740541	73743716	1	CXCL8	4		38811529	A	T
rs11722889	ENSG00000169429	-17.4589	9.65372e-60	6.16577e-54	-0.679854	0.234686	4	73740541	73743716	1	CXCL8	4		38810975	T	C
rs11725779	ENSG00000169429	-17.4589	9.65372e-60	6.16577e-54	-0.679854	0.234686	4	73740541	73743716	1	CXCL8	4		38811668	A	G
rs11727978	ENSG00000169429	-17.4589	9.65372e-60	6.16577e-54	-0.679854	0.234686	4	73740541	73743716	1	CXCL8	4		38811051	A	T
rs67837551	ENSG00000169429	-17.4589	9.65372e-60	6.16577e-54	-0.679854	0.234686	4	73740541	73743716	1	CXCL8	4		38810444	T	C
rs73236625	ENSG00000169429	-17.4589	9.65372e-60	6.16577e-54	-0.679854	0.234686	4	73740541	73743716	1	CXCL8	4		38809924	A	G
rs7658893	ENSG00000169429	-17.4502	1.085e-59	6.86563e-54	-0.524015	0.234507	4	73740541	73743716	1	CXCL8	4		38782420	A	G
rs55949304	ENSG00000169429	-17.438	1.27844e-59	7.73175e-54	-0.674151	0.234255	4	73740541	73743716	1	CXCL8	4		38835702	C	T
rs5743789	ENSG00000169429	-17.438	1.27844e-59	7.73175e-54	-0.674151	0.234255	4	73740541	73743716	1	CXCL8	4		38833173	T	A
rs5743794	ENSG00000169429	-17.438	1.27844e-59	7.73175e-54	-0.674151	0.234255	4	73740541	73743716	1	CXCL8	4		38832727	T	C
rs5743795	ENSG00000169429	-17.438	1.27844e-59	7.73175e-54	-0.674151	0.234255	4	73740541	73743716	1	CXCL8	4		38832495	T	C
rs73236632	ENSG00000169429	-17.438	1.27844e-59	7.73175e-54	-0.674151	0.234255	4	73740541	73743716	1	CXCL8	4		38836071	A	G
rs6851685	ENSG00000109471	-17.2951	8.62743e-59	5.17193e-53	-0.601812	0.231317	4	122451470	122456725	-1	IL2	4		38893843	T	G
rs3924113	ENSG00000169429	-17.255	1.47371e-58	8.75773e-53	-0.665025	0.230492	4	73740541	73743716	1	CXCL8	4		38796255	T	G
rs9306967	ENSG00000109471	-17.2411	1.77267e-58	1.04435e-52	-0.611987	0.230207	4	122451470	122456725	-1	IL2	4		38807911	C	G
rs34658784	ENSG00000169429	-17.2242	2.2201e-58	1.28578e-52	-0.659525	0.229859	4	73740541	73743716	1	CXCL8	4		38856151	A	AT
rs55930442	ENSG00000169429	-17.2242	2.2201e-58	1.28578e-52	-0.659525	0.229859	4	73740541	73743716	1	CXCL8	4		38856690	A	G
rs67712706	ENSG00000169429	-17.1858	3.69788e-58	2.12365e-52	-0.610057	0.229071	4	73740541	73743716	1	CXCL8	4		38820616	G	A
rs7658651	ENSG00000109471	-17.1796	4.01838e-58	2.28847e-52	-0.53727	0.228942	4	122451470	122456725	-1	IL2	4		38786002	C	A
rs3860069	ENSG00000169429	-17.0526	2.1665e-57	1.22363e-51	-0.578358	0.226333	4	73740541	73743716	1	CXCL8	4		38862121	C	A
rs17582830	ENSG00000169429	-17.0057	4.02962e-57	2.25725e-51	-0.648549	0.225369	4	73740541	73743716	1	CXCL8	4		38867427	G	A
rs145273408	ENSG00000169429	-16.9293	1.10418e-56	6.13493e-51	-0.643803	0.223802	4	73740541	73743716	1	CXCL8	4		38852145	A	G
rs6835514	ENSG00000109471	-16.9266	1.14469e-56	6.30872e-51	-0.578898	0.223746	4	122451470	122456725	-1	IL2	4		38894380	G	A
rs3216719	ENSG00000109471	-16.8879	1.90584e-56	1.04197e-50	-0.573216	0.222952	4	122451470	122456725	-1	IL2	4		38892978	TA	T
rs112889978	ENSG00000169429	-16.871	2.38018e-56	1.29097e-50	-0.651871	0.222606	4	73740541	73743716	1	CXCL8	4		38864090	T	C
rs74782366	ENSG00000169429	-16.8679	2.47824e-56	1.33357e-50	-0.599476	0.222543	4	73740541	73743716	1	CXCL8	4		38854183	C	T
rs115807384	ENSG00000169429	-16.832	3.97589e-56	2.1063e-50	-0.641257	0.221806	4	73740541	73743716	1	CXCL8	4		38851585	C	A
rs74210943	ENSG00000169429	-16.832	3.97589e-56	2.1063e-50	-0.641257	0.221806	4	73740541	73743716	1	CXCL8	4		38851296	T	C
rs73236633	ENSG00000169429	-16.8279	4.19618e-56	2.2059e-50	-0.641614	0.221721	4	73740541	73743716	1	CXCL8	4		38839319	C	T
rs67719080	ENSG00000109471	-16.819	4.71305e-56	2.42671e-50	-0.613103	0.22154	4	122451470	122456725	-1	IL2	4		38787252	G	A
rs11340781	ENSG00000169429	-16.8183	4.75825e-56	2.42671e-50	-0.54282	0.221525	4	73740541	73743716	1	CXCL8	4		38782110	T	TG
rs11340782	ENSG00000169429	-16.8183	4.75825e-56	2.42671e-50	-0.54282	0.221525	4	73740541	73743716	1	CXCL8	4		38782263	C	CT
rs7653908	ENSG00000169429	-16.8183	4.75825e-56	2.42671e-50	-0.54282	0.221525	4	73740541	73743716	1	CXCL8	4		38782221	C	G
rs2101521	ENSG00000109471	-16.8066	5.54811e-56	2.80858e-50	-0.590316	0.221285	4	122451470	122456725	-1	IL2	4		38811551	A	G
rs10776482	ENSG00000169429	-16.7716	8.78253e-56	4.22676e-50	-0.643219	0.220568	4	73740541	73743716	1	CXCL8	4		38774785	G	A
rs10776483	ENSG00000169429	-16.7716	8.78253e-56	4.22676e-50	-0.643219	0.220568	4	73740541	73743716	1	CXCL8	4		38775040	G	A
rs11096956	ENSG00000169429	-16.7716	8.78253e-56	4.22676e-50	-0.643219	0.220568	4	73740541	73743716	1	CXCL8	4		38776180	A	C
rs4504265	ENSG00000169429	-16.7716	8.78253e-56	4.22676e-50	-0.643219	0.220568	4	73740541	73743716	1	CXCL8	4		38773865	T	G
rs4504266	ENSG00000169429	-16.7716	8.78253e-56	4.22676e-50	-0.643219	0.220568	4	73740541	73743716	1	CXCL8	4		38773754	A	G
rs4513579	ENSG00000169429	-16.7716	8.78253e-56	4.22676e-50	-0.643219	0.220568	4	73740541	73743716	1	CXCL8	4		38773816	C	T
rs66735315	ENSG00000169429	-16.7716	8.78253e-56	4.22676e-50	-0.643219	0.220568	4	73740541	73743716	1	CXCL8	4		38774180	T	G
rs66979032	ENSG00000169429	-16.5688	1.24587e-54	5.95407e-49	-0.618664	0.216412	4	73740541	73743716	1	CXCL8	4		38814700	G	A
rs73236646	ENSG00000169429	-16.5566	1.45997e-54	6.88103e-49	-0.64785	0.216163	4	73740541	73743716	1	CXCL8	4		38871385	C	T
rs73236649	ENSG00000169429	-16.5566	1.45997e-54	6.88103e-49	-0.64785	0.216163	4	73740541	73743716	1	CXCL8	4		38873332	T	C
rs2013740	ENSG00000109471	-16.5402	1.80757e-54	8.46093e-49	-0.552463	0.215827	4	122451470	122456725	-1	IL2	4		38891737	G	A
rs28413898	ENSG00000169429	-16.4617	5.01411e-54	2.3273e-48	-0.537637	0.214222	4	73740541	73743716	1	CXCL8	4		38768669	G	A
rs11096955	ENSG00000169429	-16.4608	5.07414e-54	2.3273e-48	-0.538523	0.214203	4	73740541	73743716	1	CXCL8	4		38776107	G	T
rs11096957	ENSG00000169429	-16.4608	5.07414e-54	2.3273e-48	-0.538523	0.214203	4	73740541	73743716	1	CXCL8	4		38776491	G	T
rs7694115	ENSG00000169429	-16.4548	5.48823e-54	2.50045e-48	-0.539283	0.21408	4	73740541	73743716	1	CXCL8	4		38779094	G	A
rs2002150	ENSG00000109471	-16.4301	7.56117e-54	3.42206e-48	-0.543303	0.213575	4	122451470	122456725	-1	IL2	4		38892001	C	T
rs4331786	ENSG00000169429	-16.4266	7.9053e-54	3.55427e-48	-0.537804	0.213504	4	73740541	73743716	1	CXCL8	4		38769408	T	C
rs10010930	ENSG00000169429	-16.3975	1.15246e-53	5.08127e-48	-0.625084	0.21291	4	73740541	73743716	1	CXCL8	4		38771945	T	C
rs11734342	ENSG00000169429	-16.3975	1.15246e-53	5.08127e-48	-0.625084	0.21291	4	73740541	73743716	1	CXCL8	4		38773109	G	A
rs28532329	ENSG00000169429	-16.3975	1.15246e-53	5.08127e-48	-0.625084	0.21291	4	73740541	73743716	1	CXCL8	4		38771368	T	C
rs11730390	ENSG00000169429	-16.3069	3.72099e-53	1.6197e-47	-0.641139	0.211058	4	73740541	73743716	1	CXCL8	4		38881414	C	T
rs139142852	ENSG00000169429	-16.3069	3.72099e-53	1.6197e-47	-0.641139	0.211058	4	73740541	73743716	1	CXCL8	4		38881773	G	A
rs10470854	ENSG00000169429	-16.2971	4.2213e-53	1.78077e-47	-0.531319	0.210859	4	73740541	73743716	1	CXCL8	4		38768533	G	A
rs4458462	ENSG00000169429	-16.2971	4.2213e-53	1.78077e-47	-0.531319	0.210859	4	73740541	73743716	1	CXCL8	4		38768083	G	A
rs4470638	ENSG00000169429	-16.2971	4.2213e-53	1.78077e-47	-0.531319	0.210859	4	73740541	73743716	1	CXCL8	4		38768068	T	C
rs6531661	ENSG00000169429	-16.2971	4.2213e-53	1.78077e-47	-0.531319	0.210859	4	73740541	73743716	1	CXCL8	4		38767796	A	G
rs6531662	ENSG00000169429	-16.2971	4.2213e-53	1.78077e-47	-0.531319	0.210859	4	73740541	73743716	1	CXCL8	4		38767956	C	T
rs11735251	ENSG00000169429	-16.2572	7.06692e-53	2.96291e-47	-0.616755	0.210043	4	73740541	73743716	1	CXCL8	4		38773057	A	T
rs6832466	ENSG00000169429	-16.2154	1.21072e-52	5.00764e-47	-0.528983	0.20919	4	73740541	73743716	1	CXCL8	4		38770543	G	A
rs6837838	ENSG00000169429	-16.2154	1.21072e-52	5.00764e-47	-0.528983	0.20919	4	73740541	73743716	1	CXCL8	4		38770576	A	T
rs17582921	ENSG00000169429	-16.215	1.21637e-52	5.00764e-47	-0.627711	0.209183	4	73740541	73743716	1	CXCL8	4		38892649	C	T
rs66819621	ENSG00000169429	-16.1938	1.59897e-52	6.54333e-47	-0.553147	0.208749	4	73740541	73743716	1	CXCL8	4		38819403	G	A
rs11734337	ENSG00000169429	-16.127	3.77214e-52	1.53446e-46	-0.524486	0.207387	4	73740541	73743716	1	CXCL8	4		38773067	G	A
rs10017482	ENSG00000169429	-15.9884	2.22257e-51	8.83087e-46	-0.516492	0.204564	4	73740541	73743716	1	CXCL8	4		38765335	C	A
rs10019853	ENSG00000169429	-15.9884	2.22257e-51	8.83087e-46	-0.516492	0.204564	4	73740541	73743716	1	CXCL8	4		38765291	C	T
rs10019951	ENSG00000169429	-15.9884	2.22257e-51	8.83087e-46	-0.516492	0.204564	4	73740541	73743716	1	CXCL8	4		38765584	G	A
rs10020220	ENSG00000169429	-15.9884	2.22257e-51	8.83087e-46	-0.516492	0.204564	4	73740541	73743716	1	CXCL8	4		38765867	G	A
rs117734346	ENSG00000169429	-15.9809	2.44542e-51	9.66014e-46	-0.56351	0.204412	4	73740541	73743716	1	CXCL8	4		38840748	T	G
rs11466661	ENSG00000169429	-15.9765	2.58888e-51	1.01681e-45	-0.510542	0.204321	4	73740541	73743716	1	CXCL8	4		38774482	T	G
rs17582893	ENSG00000169429	-15.9446	3.88561e-51	1.51739e-45	-0.62208	0.203673	4	73740541	73743716	1	CXCL8	4		38886420	A	G
rs11466617	ENSG00000169429	-15.9238	5.06417e-51	1.91208e-45	-0.64937	0.20325	4	73740541	73743716	1	CXCL8	4		38780471	C	T
rs11466640	ENSG00000169429	-15.9238	5.06417e-51	1.91208e-45	-0.64937	0.20325	4	73740541	73743716	1	CXCL8	4		38778903	A	G
rs11466645	ENSG00000169429	-15.9238	5.06417e-51	1.91208e-45	-0.64937	0.20325	4	73740541	73743716	1	CXCL8	4		38778203	T	A
rs140216372	ENSG00000169429	-15.9238	5.06417e-51	1.91208e-45	-0.64937	0.20325	4	73740541	73743716	1	CXCL8	4		38779512	T	C
rs4129009	ENSG00000169429	-15.9238	5.06417e-51	1.91208e-45	-0.64937	0.20325	4	73740541	73743716	1	CXCL8	4		38774889	C	T
rs4274855	ENSG00000169429	-15.9238	5.06417e-51	1.91208e-45	-0.64937	0.20325	4	73740541	73743716	1	CXCL8	4		38777471	T	C
rs11721824	ENSG00000169429	-15.8613	1.1217e-50	4.18893e-45	-0.646896	0.201979	4	73740541	73743716	1	CXCL8	4		38767749	A	G
rs73235002	ENSG00000169429	-15.8613	1.1217e-50	4.18893e-45	-0.646896	0.201979	4	73740541	73743716	1	CXCL8	4		38769018	G	A
rs10013453	ENSG00000109471	-15.8274	1.72527e-50	6.40791e-45	-0.503416	0.20129	4	122451470	122456725	-1	IL2	4		38763359	G	A
rs111437368	ENSG00000169429	-15.7617	3.9674e-50	1.4577e-44	-0.584137	0.199956	4	73740541	73743716	1	CXCL8	4		38774337	A	G
rs9715841	ENSG00000169429	-15.7617	3.9674e-50	1.4577e-44	-0.584137	0.199956	4	73740541	73743716	1	CXCL8	4		38774503	C	T
rs10023850	ENSG00000169429	-15.5541	5.441e-49	1.98844e-43	-0.623668	0.195747	4	73740541	73743716	1	CXCL8	4		38763693	A	G
rs148689836	ENSG00000169429	-15.5322	7.16492e-49	2.60453e-43	-0.628605	0.195303	4	73740541	73743716	1	CXCL8	4		38773693	AT	A
rs2174284	ENSG00000169429	-15.4735	1.49508e-48	5.40602e-43	-0.558641	0.194116	4	73740541	73743716	1	CXCL8	4		38859339	T	C
rs112133277	ENSG00000169429	-15.4173	3.01852e-48	1.07441e-42	-0.626859	0.192981	4	73740541	73743716	1	CXCL8	4		38765046	G	A
rs112924608	ENSG00000169429	-15.4173	3.01852e-48	1.07441e-42	-0.626859	0.192981	4	73740541	73743716	1	CXCL8	4		38765051	A	G
rs11736207	ENSG00000169429	-15.4173	3.01852e-48	1.07441e-42	-0.626859	0.192981	4	73740541	73743716	1	CXCL8	4		38766285	A	G
rs5743596	ENSG00000169429	-15.1307	1.06206e-46	3.7607e-41	-0.676264	0.187203	4	73740541	73743716	1	CXCL8	4		38802528	A	G
rs1873195	ENSG00000169429	-15	5.31387e-46	1.87191e-40	-0.560602	0.184577	4	73740541	73743716	1	CXCL8	4		38891173	T	C
rs9715769	ENSG00000169429	-14.8716	2.56275e-45	8.98149e-40	-0.582609	0.182003	4	73740541	73743716	1	CXCL8	4		38774489	C	A
rs6848423	ENSG00000169429	-14.8083	5.54857e-45	1.93464e-39	-0.555691	0.180737	4	73740541	73743716	1	CXCL8	4		38887933	T	C
rs7687447	ENSG00000109471	-14.7782	7.99894e-45	2.77487e-39	-0.536721	0.180136	4	122451470	122456725	-1	IL2	4		38846979	G	C
rs6843043	ENSG00000109471	-14.7492	1.13846e-44	3.90969e-39	-0.526347	0.179556	4	122451470	122456725	-1	IL2	4		38843136	G	A
rs7673348	ENSG00000109471	-14.7492	1.13846e-44	3.90969e-39	-0.526347	0.179556	4	122451470	122456725	-1	IL2	4		38845198	A	G
rs183627513	ENSG00000109471	-14.707	1.90205e-44	6.40329e-39	-0.532198	0.178712	4	122451470	122456725	-1	IL2	4		38851691	A	G
rs56083757	ENSG00000109471	-14.707	1.90205e-44	6.40329e-39	-0.532198	0.178712	4	122451470	122456725	-1	IL2	4		38846345	G	C
rs56245262	ENSG00000109471	-14.707	1.90205e-44	6.40329e-39	-0.532198	0.178712	4	122451470	122456725	-1	IL2	4		38845609	A	T
rs7669329	ENSG00000109471	-14.707	1.90205e-44	6.40329e-39	-0.532198	0.178712	4	122451470	122456725	-1	IL2	4		38846719	C	T
rs73236628	ENSG00000169429	-14.6961	2.16923e-44	7.2315e-39	-0.510923	0.178496	4	73740541	73743716	1	CXCL8	4		38825443	T	C
rs73236629	ENSG00000169429	-14.6961	2.16923e-44	7.2315e-39	-0.510923	0.178496	4	73740541	73743716	1	CXCL8	4		38825449	T	G
rs199871803	ENSG00000169429	-14.607	6.37709e-44	2.11559e-38	-0.564999	0.17672	4	73740541	73743716	1	CXCL8	4		38774249	TC	T
rs55903115	ENSG00000109471	-14.557	1.16721e-43	3.85348e-38	-0.578264	0.175723	4	122451470	122456725	-1	IL2	4		38786474	A	C
rs11725309	ENSG00000109471	-14.5522	1.23543e-43	4.05911e-38	-0.589164	0.175629	4	122451470	122456725	-1	IL2	4		38783848	C	T
rs149735542	ENSG00000109471	-14.5402	1.42906e-43	4.62855e-38	-0.584805	0.175389	4	122451470	122456725	-1	IL2	4		38784792	TTA	T
rs200673000	ENSG00000109471	-14.5402	1.42906e-43	4.62855e-38	-0.584805	0.175389	4	122451470	122456725	-1	IL2	4		38784790	A	ATT
rs73236615	ENSG00000109471	-14.5402	1.42906e-43	4.62855e-38	-0.584805	0.175389	4	122451470	122456725	-1	IL2	4		38786869	T	G
rs10024216	ENSG00000169429	-14.5218	1.78275e-43	5.70511e-38	-0.453126	0.175023	4	73740541	73743716	1	CXCL8	4		38764112	A	G
rs5743580	ENSG00000109471	-14.5212	1.79484e-43	5.70511e-38	-0.571072	0.175012	4	122451470	122456725	-1	IL2	4		38804405	T	C
rs5743584	ENSG00000109471	-14.5212	1.79484e-43	5.70511e-38	-0.571072	0.175012	4	122451470	122456725	-1	IL2	4		38803784	T	C
rs5743585	ENSG00000109471	-14.5212	1.79484e-43	5.70511e-38	-0.571072	0.175012	4	122451470	122456725	-1	IL2	4		38803646	C	T
rs5743593	ENSG00000109471	-14.5086	2.09045e-43	6.58348e-38	-0.577368	0.17476	4	122451470	122456725	-1	IL2	4		38802913	G	A
rs5743595	ENSG00000109471	-14.5086	2.09045e-43	6.58348e-38	-0.577368	0.17476	4	122451470	122456725	-1	IL2	4		38802644	G	A
rs5743592	ENSG00000109471	-14.4873	2.6977e-43	8.45695e-38	-0.569702	0.174339	4	122451470	122456725	-1	IL2	4		38803063	G	A
rs145731598	ENSG00000109471	-14.4656	3.50242e-43	1.08798e-37	-0.564697	0.173907	4	122451470	122456725	-1	IL2	4		38789760	A	AAG
rs73236616	ENSG00000109471	-14.4656	3.50242e-43	1.08798e-37	-0.564697	0.173907	4	122451470	122456725	-1	IL2	4		38789675	A	G
rs56289835	ENSG00000109471	-14.3629	1.1991e-42	3.67474e-37	-0.575837	0.171868	4	122451470	122456725	-1	IL2	4		38811845	C	G
rs56408159	ENSG00000109471	-14.3629	1.1991e-42	3.67474e-37	-0.575837	0.171868	4	122451470	122456725	-1	IL2	4		38812116	A	T
rs66922907	ENSG00000109471	-14.3629	1.1991e-42	3.67474e-37	-0.575837	0.171868	4	122451470	122456725	-1	IL2	4		38812537	G	A
rs73236617	ENSG00000109471	-14.3458	1.47095e-42	4.46778e-37	-0.554526	0.171529	4	122451470	122456725	-1	IL2	4		38793860	G	C
rs73236618	ENSG00000109471	-14.3458	1.47095e-42	4.46778e-37	-0.554526	0.171529	4	122451470	122456725	-1	IL2	4		38794041	C	T
rs4482773	ENSG00000169429	-14.3088	2.28591e-42	6.91236e-37	-0.414555	0.170798	4	73740541	73743716	1	CXCL8	4		38763132	G	A
rs6830230	ENSG00000169429	-14.2937	2.73793e-42	8.24277e-37	-0.528671	0.170498	4	73740541	73743716	1	CXCL8	4		38887994	G	T
rs4833096	ENSG00000109471	-14.2923	2.78284e-42	8.33126e-37	-0.423198	0.170471	4	122451470	122456725	-1	IL2	4		38808632	C	T
rs7658893	ENSG00000109471	-14.2921	2.79171e-42	8.33126e-37	-0.432	0.170466	4	122451470	122456725	-1	IL2	4		38782420	A	G
rs3924112	ENSG00000109471	-14.2867	2.97669e-42	8.84468e-37	-0.559383	0.170359	4	122451470	122456725	-1	IL2	4		38795810	T	C
rs55949304	ENSG00000109471	-14.2789	3.26454e-42	9.49359e-37	-0.555647	0.170206	4	122451470	122456725	-1	IL2	4		38835702	C	T
rs5743789	ENSG00000109471	-14.2789	3.26454e-42	9.49359e-37	-0.555647	0.170206	4	122451470	122456725	-1	IL2	4		38833173	T	A
rs5743794	ENSG00000109471	-14.2789	3.26454e-42	9.49359e-37	-0.555647	0.170206	4	122451470	122456725	-1	IL2	4		38832727	T	C
rs5743795	ENSG00000109471	-14.2789	3.26454e-42	9.49359e-37	-0.555647	0.170206	4	122451470	122456725	-1	IL2	4		38832495	T	C
rs73236632	ENSG00000109471	-14.2789	3.26454e-42	9.49359e-37	-0.555647	0.170206	4	122451470	122456725	-1	IL2	4		38836071	A	G
rs112318878	ENSG00000109471	-14.2693	3.65937e-42	1.05077e-36	-0.570596	0.170016	4	122451470	122456725	-1	IL2	4		38808089	T	C
rs113465719	ENSG00000109471	-14.2693	3.65937e-42	1.05077e-36	-0.570596	0.170016	4	122451470	122456725	-1	IL2	4		38808045	T	A
rs67206233	ENSG00000109471	-14.2693	3.65937e-42	1.05077e-36	-0.570596	0.170016	4	122451470	122456725	-1	IL2	4		38807853	C	T
rs4565087	ENSG00000169429	-14.2624	3.97245e-42	1.13589e-36	-0.413322	0.16988	4	73740541	73743716	1	CXCL8	4		38763103	C	T
rs45588337	ENSG00000109471	-14.2566	4.2569e-42	1.21215e-36	-0.567887	0.169765	4	122451470	122456725	-1	IL2	4		38807328	G	A
rs11340781	ENSG00000109471	-14.255	4.33916e-42	1.22032e-36	-0.459437	0.169733	4	122451470	122456725	-1	IL2	4		38782110	T	TG
rs11340782	ENSG00000109471	-14.255	4.33916e-42	1.22032e-36	-0.459437	0.169733	4	122451470	122456725	-1	IL2	4		38782263	C	CT
rs7653908	ENSG00000109471	-14.255	4.33916e-42	1.22032e-36	-0.459437	0.169733	4	122451470	122456725	-1	IL2	4		38782221	C	G
rs200838524	ENSG00000109471	-14.207	7.67787e-42	2.11575e-36	-0.559888	0.168784	4	122451470	122456725	-1	IL2	4		38806435	AAG	A
rs5743560	ENSG00000109471	-14.207	7.67787e-42	2.11575e-36	-0.559888	0.168784	4	122451470	122456725	-1	IL2	4		38806200	T	G
rs5743562	ENSG00000109471	-14.207	7.67787e-42	2.11575e-36	-0.559888	0.168784	4	122451470	122456725	-1	IL2	4		38806096	C	T
rs5743563	ENSG00000109471	-14.207	7.67787e-42	2.11575e-36	-0.559888	0.168784	4	122451470	122456725	-1	IL2	4		38806019	G	A
rs5743565	ENSG00000109471	-14.207	7.67787e-42	2.11575e-36	-0.559888	0.168784	4	122451470	122456725	-1	IL2	4		38805983	C	T
rs5743556	ENSG00000109471	-14.1995	8.38663e-42	2.29257e-36	-0.566327	0.168637	4	122451470	122456725	-1	IL2	4		38806851	G	A
rs5743557	ENSG00000109471	-14.1995	8.38663e-42	2.29257e-36	-0.566327	0.168637	4	122451470	122456725	-1	IL2	4		38806827	A	G
rs200054010	ENSG00000169429	-14.1727	1.15268e-41	3.13842e-36	-0.434316	0.168107	4	73740541	73743716	1	CXCL8	4		38900607	AAT	A
rs5743566	ENSG00000109471	-14.1319	1.86907e-41	5.04871e-36	-0.551347	0.167302	4	122451470	122456725	-1	IL2	4		38805942	C	G
rs5743571	ENSG00000109471	-14.1319	1.86907e-41	5.04871e-36	-0.551347	0.167302	4	122451470	122456725	-1	IL2	4		38805489	T	C
rs55963023	ENSG00000169429	-14.1156	2.26419e-41	6.06805e-36	-0.455311	0.166982	4	73740541	73743716	1	CXCL8	4		38856746	C	T
rs56054004	ENSG00000169429	-14.1156	2.26419e-41	6.06805e-36	-0.455311	0.166982	4	73740541	73743716	1	CXCL8	4		38856737	A	G
rs200857870	ENSG00000109471	-14.1093	2.43959e-41	6.46209e-36	-0.550249	0.166857	4	122451470	122456725	-1	IL2	4		38807362	AAT	A
rs201774433	ENSG00000109471	-14.1093	2.43959e-41	6.46209e-36	-0.550249	0.166857	4	122451470	122456725	-1	IL2	4		38807364	GA	G
rs55834055	ENSG00000109471	-14.1093	2.43959e-41	6.46209e-36	-0.550249	0.166857	4	122451470	122456725	-1	IL2	4		38807363	AT	A
rs56357984	ENSG00000109471	-14.1031	2.62489e-41	6.92609e-36	-0.546627	0.166735	4	122451470	122456725	-1	IL2	4		38806462	A	G
rs113558549	ENSG00000109471	-14.1001	2.71978e-41	7.12146e-36	-0.558653	0.166676	4	122451470	122456725	-1	IL2	4		38808216	G	A
rs114719937	ENSG00000109471	-14.1001	2.71978e-41	7.12146e-36	-0.558653	0.166676	4	122451470	122456725	-1	IL2	4		38808585	C	G
rs67712706	ENSG00000109471	-14.0873	3.16544e-41	8.25675e-36	-0.502796	0.166423	4	122451470	122456725	-1	IL2	4		38820616	G	A
rs34658784	ENSG00000109471	-14.0308	6.15824e-41	1.59415e-35	-0.540819	0.165311	4	122451470	122456725	-1	IL2	4		38856151	A	AT
rs55930442	ENSG00000109471	-14.0308	6.15824e-41	1.59415e-35	-0.540819	0.165311	4	122451470	122456725	-1	IL2	4		38856690	A	G
rs3924113	ENSG00000109471	-13.9103	2.53377e-40	6.53427e-35	-0.540667	0.162945	4	122451470	122456725	-1	IL2	4		38796255	T	G
rs73236633	ENSG00000109471	-13.9019	2.79598e-40	7.18337e-35	-0.531581	0.162779	4	122451470	122456725	-1	IL2	4		38839319	C	T
rs1106956	ENSG00000169429	-13.9007	2.83459e-40	7.2553e-35	-0.49691	0.162756	4	73740541	73743716	1	CXCL8	4		38889811	G	A
rs11722788	ENSG00000109471	-13.8648	4.31136e-40	1.07142e-34	-0.546261	0.162053	4	122451470	122456725	-1	IL2	4		38810738	G	C
rs11722813	ENSG00000109471	-13.8648	4.31136e-40	1.07142e-34	-0.546261	0.162053	4	122451470	122456725	-1	IL2	4		38810769	T	C
rs11722836	ENSG00000109471	-13.8648	4.31136e-40	1.07142e-34	-0.546261	0.162053	4	122451470	122456725	-1	IL2	4		38811529	A	T
rs11722889	ENSG00000109471	-13.8648	4.31136e-40	1.07142e-34	-0.546261	0.162053	4	122451470	122456725	-1	IL2	4		38810975	T	C
rs11725779	ENSG00000109471	-13.8648	4.31136e-40	1.07142e-34	-0.546261	0.162053	4	122451470	122456725	-1	IL2	4		38811668	A	G
rs11727978	ENSG00000109471	-13.8648	4.31136e-40	1.07142e-34	-0.546261	0.162053	4	122451470	122456725	-1	IL2	4		38811051	A	T
rs67837551	ENSG00000109471	-13.8648	4.31136e-40	1.07142e-34	-0.546261	0.162053	4	122451470	122456725	-1	IL2	4		38810444	T	C
rs73236625	ENSG00000109471	-13.8648	4.31136e-40	1.07142e-34	-0.546261	0.162053	4	122451470	122456725	-1	IL2	4		38809924	A	G
rs10776482	ENSG00000109471	-13.7767	1.2043e-39	2.91852e-34	-0.530265	0.160329	4	122451470	122456725	-1	IL2	4		38774785	G	A
rs10776483	ENSG00000109471	-13.7767	1.2043e-39	2.91852e-34	-0.530265	0.160329	4	122451470	122456725	-1	IL2	4		38775040	G	A
rs11096956	ENSG00000109471	-13.7767	1.2043e-39	2.91852e-34	-0.530265	0.160329	4	122451470	122456725	-1	IL2	4		38776180	A	C
rs4504265	ENSG00000109471	-13.7767	1.2043e-39	2.91852e-34	-0.530265	0.160329	4	122451470	122456725	-1	IL2	4		38773865	T	G
rs4504266	ENSG00000109471	-13.7767	1.2043e-39	2.91852e-34	-0.530265	0.160329	4	122451470	122456725	-1	IL2	4		38773754	A	G
rs4513579	ENSG00000109471	-13.7767	1.2043e-39	2.91852e-34	-0.530265	0.160329	4	122451470	122456725	-1	IL2	4		38773816	C	T
rs66735315	ENSG00000109471	-13.7767	1.2043e-39	2.91852e-34	-0.530265	0.160329	4	122451470	122456725	-1	IL2	4		38774180	T	G
rs4833103	ENSG00000169429	-13.7708	1.28894e-39	3.1126e-34	-0.417639	0.160214	4	73740541	73743716	1	CXCL8	4		38815502	C	A
rs115807384	ENSG00000109471	-13.7694	1.31091e-39	3.14343e-34	-0.526935	0.160186	4	122451470	122456725	-1	IL2	4		38851585	C	A
rs74210943	ENSG00000109471	-13.7694	1.31091e-39	3.14343e-34	-0.526935	0.160186	4	122451470	122456725	-1	IL2	4		38851296	T	C
rs145273408	ENSG00000109471	-13.7495	1.65152e-39	3.94634e-34	-0.526024	0.159798	4	122451470	122456725	-1	IL2	4		38852145	A	G
rs17582830	ENSG00000109471	-13.7356	1.94021e-39	4.62001e-34	-0.527608	0.159527	4	122451470	122456725	-1	IL2	4		38867427	G	A
rs112889978	ENSG00000109471	-13.7203	2.31665e-39	5.49723e-34	-0.533093	0.159228	4	122451470	122456725	-1	IL2	4		38864090	T	C
rs73236646	ENSG00000109471	-13.7098	2.61583e-39	6.16436e-34	-0.537296	0.159024	4	122451470	122456725	-1	IL2	4		38871385	C	T
rs73236649	ENSG00000109471	-13.7098	2.61583e-39	6.16436e-34	-0.537296	0.159024	4	122451470	122456725	-1	IL2	4		38873332	T	C
rs5016212	ENSG00000169429	-13.6846	3.50376e-39	8.22843e-34	-0.429468	0.158532	4	73740541	73743716	1	CXCL8	4		38761271	A	C
rs17582893	ENSG00000109471	-13.6781	3.77997e-39	8.8467e-34	-0.530472	0.158404	4	122451470	122456725	-1	IL2	4		38886420	A	G
rs66979032	ENSG00000109471	-13.6699	4.15268e-39	9.68584e-34	-0.511539	0.158246	4	122451470	122456725	-1	IL2	4		38814700	G	A
rs17582921	ENSG00000109471	-13.6564	4.8587e-39	1.1294e-33	-0.527471	0.157981	4	122451470	122456725	-1	IL2	4		38892649	C	T
rs117734346	ENSG00000109471	-13.6195	7.43997e-39	1.72355e-33	-0.477926	0.157263	4	122451470	122456725	-1	IL2	4		38840748	T	G
rs11730390	ENSG00000109471	-13.5662	1.37492e-38	3.16372e-33	-0.533368	0.156226	4	122451470	122456725	-1	IL2	4		38881414	C	T
rs139142852	ENSG00000109471	-13.5662	1.37492e-38	3.16372e-33	-0.533368	0.156226	4	122451470	122456725	-1	IL2	4		38881773	G	A
rs10008492	ENSG00000109471	-13.543	1.79444e-38	4.11517e-33	-0.431383	0.155776	4	122451470	122456725	-1	IL2	4		38765720	T	C
rs3860069	ENSG00000109471	-13.5082	2.67633e-38	6.11709e-33	-0.462945	0.155101	4	122451470	122456725	-1	IL2	4		38862121	C	A
rs11466617	ENSG00000109471	-13.4586	4.72549e-38	1.05882e-32	-0.546805	0.154139	4	122451470	122456725	-1	IL2	4		38780471	C	T
rs11466640	ENSG00000109471	-13.4586	4.72549e-38	1.05882e-32	-0.546805	0.154139	4	122451470	122456725	-1	IL2	4		38778903	A	G
rs11466645	ENSG00000109471	-13.4586	4.72549e-38	1.05882e-32	-0.546805	0.154139	4	122451470	122456725	-1	IL2	4		38778203	T	A
rs140216372	ENSG00000109471	-13.4586	4.72549e-38	1.05882e-32	-0.546805	0.154139	4	122451470	122456725	-1	IL2	4		38779512	T	C
rs4129009	ENSG00000109471	-13.4586	4.72549e-38	1.05882e-32	-0.546805	0.154139	4	122451470	122456725	-1	IL2	4		38774889	C	T
rs4274855	ENSG00000109471	-13.4586	4.72549e-38	1.05882e-32	-0.546805	0.154139	4	122451470	122456725	-1	IL2	4		38777471	T	C
rs74782366	ENSG00000109471	-13.4575	4.78421e-38	1.06848e-32	-0.482382	0.154118	4	122451470	122456725	-1	IL2	4		38854183	C	T
rs10010930	ENSG00000109471	-13.4342	6.24474e-38	1.38112e-32	-0.513488	0.153667	4	122451470	122456725	-1	IL2	4		38771945	T	C
rs11734342	ENSG00000109471	-13.4342	6.24474e-38	1.38112e-32	-0.513488	0.153667	4	122451470	122456725	-1	IL2	4		38773109	G	A
rs28532329	ENSG00000109471	-13.4342	6.24474e-38	1.38112e-32	-0.513488	0.153667	4	122451470	122456725	-1	IL2	4		38771368	T	C
rs11721824	ENSG00000109471	-13.3897	1.03879e-37	2.28266e-32	-0.544062	0.152805	4	122451470	122456725	-1	IL2	4		38767749	A	G
rs73235002	ENSG00000109471	-13.3897	1.03879e-37	2.28266e-32	-0.544062	0.152805	4	122451470	122456725	-1	IL2	4		38769018	G	A
rs1873195	ENSG00000109471	-13.348	1.66916e-37	3.65612e-32	-0.491912	0.152	4	122451470	122456725	-1	IL2	4		38891173	T	C
rs11735251	ENSG00000109471	-13.318	2.34765e-37	5.12584e-32	-0.506351	0.151421	4	122451470	122456725	-1	IL2	4		38773057	A	T
rs66819621	ENSG00000109471	-13.3025	2.80161e-37	6.09752e-32	-0.455082	0.151121	4	122451470	122456725	-1	IL2	4		38819403	G	A
rs6848423	ENSG00000109471	-13.2751	3.8208e-37	8.28933e-32	-0.490471	0.150594	4	122451470	122456725	-1	IL2	4		38887933	T	C
rs111437368	ENSG00000109471	-13.1526	1.52715e-36	3.2923e-31	-0.486321	0.148236	4	122451470	122456725	-1	IL2	4		38774337	A	G
rs9715841	ENSG00000109471	-13.1526	1.52715e-36	3.2923e-31	-0.486321	0.148236	4	122451470	122456725	-1	IL2	4		38774503	C	T
rs6830230	ENSG00000109471	-13.0995	2.77419e-36	5.9619e-31	-0.475013	0.147218	4	122451470	122456725	-1	IL2	4		38887994	G	T
rs148689836	ENSG00000109471	-13.0899	3.09085e-36	6.6216e-31	-0.527389	0.147034	4	122451470	122456725	-1	IL2	4		38773693	AT	A
rs10023850	ENSG00000109471	-13.0739	3.69801e-36	7.89758e-31	-0.522109	0.146728	4	122451470	122456725	-1	IL2	4		38763693	A	G
rs112133277	ENSG00000109471	-13.0597	4.33669e-36	9.17554e-31	-0.528037	0.146456	4	122451470	122456725	-1	IL2	4		38765046	G	A
rs112924608	ENSG00000109471	-13.0597	4.33669e-36	9.17554e-31	-0.528037	0.146456	4	122451470	122456725	-1	IL2	4		38765051	A	G
rs11736207	ENSG00000109471	-13.0597	4.33669e-36	9.17554e-31	-0.528037	0.146456	4	122451470	122456725	-1	IL2	4		38766285	A	G
rs5743596	ENSG00000109471	-13.0126	7.34832e-36	1.54995e-30	-0.576597	0.145555	4	122451470	122456725	-1	IL2	4		38802528	A	G
rs11096955	ENSG00000109471	-13.0062	7.89469e-36	1.65498e-30	-0.429063	0.145432	4	122451470	122456725	-1	IL2	4		38776107	G	T
rs11096957	ENSG00000109471	-13.0062	7.89469e-36	1.65498e-30	-0.429063	0.145432	4	122451470	122456725	-1	IL2	4		38776491	G	T
rs7694115	ENSG00000109471	-12.9997	8.4852e-36	1.77333e-30	-0.42961	0.145309	4	122451470	122456725	-1	IL2	4		38779094	G	A
rs10470854	ENSG00000109471	-12.9975	8.70387e-36	1.79164e-30	-0.426422	0.145265	4	122451470	122456725	-1	IL2	4		38768533	G	A
rs4458462	ENSG00000109471	-12.9975	8.70387e-36	1.79164e-30	-0.426422	0.145265	4	122451470	122456725	-1	IL2	4		38768083	G	A
rs4470638	ENSG00000109471	-12.9975	8.70387e-36	1.79164e-30	-0.426422	0.145265	4	122451470	122456725	-1	IL2	4		38768068	T	C
rs6531661	ENSG00000109471	-12.9975	8.70387e-36	1.79164e-30	-0.426422	0.145265	4	122451470	122456725	-1	IL2	4		38767796	A	G
rs6531662	ENSG00000109471	-12.9975	8.70387e-36	1.79164e-30	-0.426422	0.145265	4	122451470	122456725	-1	IL2	4		38767956	C	T
rs4331786	ENSG00000109471	-12.9644	1.25866e-35	2.5831e-30	-0.428012	0.144634	4	122451470	122456725	-1	IL2	4		38769408	T	C
rs28413898	ENSG00000109471	-12.9514	1.45556e-35	2.97824e-30	-0.426794	0.144386	4	122451470	122456725	-1	IL2	4		38768669	G	A
rs10017482	ENSG00000109471	-12.8109	6.9267e-35	1.40051e-29	-0.415672	0.141712	4	122451470	122456725	-1	IL2	4		38765335	C	A
rs10019853	ENSG00000109471	-12.8109	6.9267e-35	1.40051e-29	-0.415672	0.141712	4	122451470	122456725	-1	IL2	4		38765291	C	T
rs10019951	ENSG00000109471	-12.8109	6.9267e-35	1.40051e-29	-0.415672	0.141712	4	122451470	122456725	-1	IL2	4		38765584	G	A
rs10020220	ENSG00000109471	-12.8109	6.9267e-35	1.40051e-29	-0.415672	0.141712	4	122451470	122456725	-1	IL2	4		38765867	G	A
rs6832466	ENSG00000109471	-12.7774	1.00322e-34	2.01647e-29	-0.420045	0.141076	4	122451470	122456725	-1	IL2	4		38770543	G	A
rs6837838	ENSG00000109471	-12.7774	1.00322e-34	2.01647e-29	-0.420045	0.141076	4	122451470	122456725	-1	IL2	4		38770576	A	T
rs9715769	ENSG00000109471	-12.7725	1.05913e-34	2.12261e-29	-0.495814	0.140982	4	122451470	122456725	-1	IL2	4		38774489	C	A
rs73236644	ENSG00000169429	-12.7353	1.59496e-34	3.18714e-29	-0.441218	0.140279	4	73740541	73743716	1	CXCL8	4		38863193	G	A
rs11734337	ENSG00000109471	-12.7054	2.21633e-34	4.41587e-29	-0.416257	0.139713	4	122451470	122456725	-1	IL2	4		38773067	G	A
rs1106956	ENSG00000109471	-12.6994	2.36874e-34	4.70582e-29	-0.444988	0.139599	4	122451470	122456725	-1	IL2	4		38889811	G	A
rs4540058	ENSG00000169429	-12.6839	2.80704e-34	5.5604e-29	-0.445829	0.139306	4	73740541	73743716	1	CXCL8	4		38751694	A	G
rs11466661	ENSG00000109471	-12.6402	4.53653e-34	8.96032e-29	-0.406413	0.13848	4	122451470	122456725	-1	IL2	4		38774482	T	G
rs4426787	ENSG00000169429	-12.5779	8.96707e-34	1.76603e-28	-0.439489	0.137305	4	73740541	73743716	1	CXCL8	4		38751597	C	A
rs199871803	ENSG00000109471	-12.5627	1.0579e-33	2.0775e-28	-0.481056	0.13702	4	122451470	122456725	-1	IL2	4		38774249	TC	T
rs2174284	ENSG00000109471	-12.4609	3.20442e-33	6.2748e-28	-0.450648	0.135105	4	122451470	122456725	-1	IL2	4		38859339	T	C
rs73234989	ENSG00000169429	-11.9871	5.08939e-31	9.93743e-26	-0.40584	0.1263	4	73740541	73743716	1	CXCL8	4		38754888	A	G
rs116781354	ENSG00000169429	-11.9856	5.16908e-31	1.00643e-25	-0.344122	0.126272	4	73740541	73743716	1	CXCL8	4		38755372	T	G
rs200054010	ENSG00000109471	-11.9364	8.67376e-31	1.68107e-25	-0.362665	0.125368	4	122451470	122456725	-1	IL2	4		38900607	AAT	A
rs2890620	ENSG00000169429	-11.9363	8.68327e-31	1.68107e-25	-0.417268	0.125366	4	73740541	73743716	1	CXCL8	4		38736550	C	T
rs10024216	ENSG00000109471	-11.8952	1.33681e-30	2.58074e-25	-0.369701	0.124612	4	122451470	122456725	-1	IL2	4		38764112	A	G
rs73236628	ENSG00000109471	-11.8462	2.2328e-30	4.28624e-25	-0.411292	0.123714	4	122451470	122456725	-1	IL2	4		38825443	T	C
rs73236629	ENSG00000109471	-11.8462	2.2328e-30	4.28624e-25	-0.411292	0.123714	4	122451470	122456725	-1	IL2	4		38825449	T	G
rs5016212	ENSG00000109471	-11.7212	8.20562e-30	1.57079e-24	-0.363446	0.121433	4	122451470	122456725	-1	IL2	4		38761271	A	C
rs202170615	ENSG00000169429	-11.6732	1.34932e-29	2.57578e-24	-0.342767	0.120559	4	73740541	73743716	1	CXCL8	4		38755279	C	CAA
rs4833103	ENSG00000109471	-11.6396	1.90828e-29	3.63264e-24	-0.349421	0.11995	4	122451470	122456725	-1	IL2	4		38815502	C	A
rs4072590	ENSG00000169429	-11.6333	2.03796e-29	3.85802e-24	-0.389469	0.119834	4	73740541	73743716	1	CXCL8	4		38744489	T	A
rs6827784	ENSG00000169429	-11.6333	2.03796e-29	3.85802e-24	-0.389469	0.119834	4	73740541	73743716	1	CXCL8	4		38746416	C	T
rs6847640	ENSG00000169429	-11.6042	2.74862e-29	5.18899e-24	-0.386934	0.119308	4	73740541	73743716	1	CXCL8	4		38747088	T	C
rs55963023	ENSG00000109471	-11.572	3.83054e-29	7.19174e-24	-0.371229	0.118724	4	122451470	122456725	-1	IL2	4		38856746	C	T
rs56054004	ENSG00000109471	-11.572	3.83054e-29	7.19174e-24	-0.371229	0.118724	4	122451470	122456725	-1	IL2	4		38856737	A	G
rs4482773	ENSG00000109471	-11.4774	1.00914e-28	1.88945e-23	-0.331792	0.117018	4	122451470	122456725	-1	IL2	4		38763132	G	A
rs4565087	ENSG00000109471	-11.4606	1.19738e-28	2.23577e-23	-0.33127	0.116716	4	122451470	122456725	-1	IL2	4		38763103	C	T
rs55938245	ENSG00000169429	-11.3697	3.01707e-28	5.61818e-23	-0.344692	0.115084	4	73740541	73743716	1	CXCL8	4		38905731	G	T
rs73236644	ENSG00000109471	-11.2435	1.07869e-27	2.00321e-22	-0.382622	0.11283	4	122451470	122456725	-1	IL2	4		38863193	G	A
rs9761637	ENSG00000169429	-10.9357	2.30453e-26	4.26808e-21	-0.332182	0.107392	4	73740541	73743716	1	CXCL8	4		38750185	G	A
rs59672618	ENSG00000169429	-10.7871	9.8765e-26	1.8193e-20	-0.789741	0.104796	4	73740541	73743716	1	CXCL8	4		38783171	C	T
rs73142641	ENSG00000169429	-10.7871	9.8765e-26	1.8193e-20	-0.789741	0.104796	4	73740541	73743716	1	CXCL8	4		38783271	A	T
rs9998350	ENSG00000169429	-10.7069	2.15176e-25	3.953e-20	-0.781237	0.103404	4	73740541	73743716	1	CXCL8	4		38783374	C	A
rs73234989	ENSG00000109471	-10.5385	1.08767e-24	1.9928e-19	-0.350058	0.100501	4	122451470	122456725	-1	IL2	4		38754888	A	G
rs72624129	ENSG00000169429	-10.5022	1.53823e-24	2.81078e-19	-0.291551	0.0998793	4	73740541	73743716	1	CXCL8	4		38755070	A	G
rs4540059	ENSG00000169429	-10.3836	4.744e-24	8.64548e-19	-0.414152	0.0978555	4	73740541	73743716	1	CXCL8	4		38751752	A	G
rs4302471	ENSG00000169429	10.1476	4.32756e-23	7.86558e-18	0.301196	0.0938708	4	73740541	73743716	1	CXCL8	4		38768291	G	A
rs10026553	ENSG00000169429	-10.066	9.20586e-23	1.66878e-17	-0.310441	0.0925067	4	73740541	73743716	1	CXCL8	4		38732962	G	A
rs6818864	ENSG00000169429	-9.67714	3.14502e-21	5.68601e-16	-0.268474	0.0861006	4	73740541	73743716	1	CXCL8	4		38753198	A	C
rs4540058	ENSG00000109471	-9.66581	3.48001e-21	6.27505e-16	-0.338548	0.0859164	4	122451470	122456725	-1	IL2	4		38751694	A	G
rs1039559	ENSG00000169429	9.65458	3.84681e-21	6.88198e-16	0.31066	0.085734	4	73740541	73743716	1	CXCL8	4		38831596	G	A
rs1039560	ENSG00000169429	9.65458	3.84681e-21	6.88198e-16	0.31066	0.085734	4	73740541	73743716	1	CXCL8	4		38831504	C	T
rs6531668	ENSG00000169429	9.65458	3.84681e-21	6.88198e-16	0.31066	0.085734	4	73740541	73743716	1	CXCL8	4		38833595	A	G
rs6824105	ENSG00000169429	-9.60737	5.85607e-21	1.04492e-15	-0.335247	0.0849687	4	73740541	73743716	1	CXCL8	4		38754189	A	G
rs6841698	ENSG00000169429	-9.57689	7.67458e-21	1.36584e-15	-0.273882	0.0844759	4	73740541	73743716	1	CXCL8	4		38761714	A	G
rs4832786	ENSG00000169429	-9.55467	9.34302e-21	1.65719e-15	-0.316449	0.0841173	4	73740541	73743716	1	CXCL8	4		38726766	G	C
rs4426787	ENSG00000109471	-9.55447	9.36019e-21	1.65719e-15	-0.332612	0.0841139	4	122451470	122456725	-1	IL2	4		38751597	C	A
rs11731815	ENSG00000169429	-9.48966	1.65781e-20	2.91997e-15	-0.364139	0.0830712	4	73740541	73743716	1	CXCL8	4		38746461	A	G
rs73234986	ENSG00000169429	-9.48966	1.65781e-20	2.91997e-15	-0.364139	0.0830712	4	73740541	73743716	1	CXCL8	4		38749432	T	G
rs6531672	ENSG00000169429	9.44948	2.35919e-20	4.14466e-15	0.301475	0.082427	4	73740541	73743716	1	CXCL8	4		38847011	T	C
rs56806800	ENSG00000169429	9.4403	2.55662e-20	4.47999e-15	0.295252	0.0822802	4	73740541	73743716	1	CXCL8	4		38842818	AT	A
rs7696175	ENSG00000169429	9.42484	2.92711e-20	5.11609e-15	0.301293	0.082033	4	73740541	73743716	1	CXCL8	4		38820986	T	C
rs200462517	ENSG00000169429	9.3606	5.12604e-20	8.9366e-15	0.289765	0.0810089	4	73740541	73743716	1	CXCL8	4		38827636	CGG	C
rs2381198	ENSG00000169429	-9.35154	5.54617e-20	9.62201e-15	-0.313123	0.0808648	4	73740541	73743716	1	CXCL8	4		38728506	G	T
rs73234988	ENSG00000169429	-9.35152	5.54736e-20	9.62201e-15	-0.379645	0.0808644	4	73740541	73743716	1	CXCL8	4		38751673	C	T
rs7658334	ENSG00000169429	-9.32672	6.87991e-20	1.18731e-14	-0.312852	0.0804706	4	73740541	73743716	1	CXCL8	4		38728076	G	A
rs7663292	ENSG00000169429	-9.32672	6.87991e-20	1.18731e-14	-0.312852	0.0804706	4	73740541	73743716	1	CXCL8	4		38728104	C	T
rs7665774	ENSG00000169429	9.31969	7.31218e-20	1.25873e-14	0.296247	0.0803591	4	73740541	73743716	1	CXCL8	4		38843749	G	C
rs6531676	ENSG00000169429	9.31722	7.47029e-20	1.28272e-14	0.297039	0.08032	4	73740541	73743716	1	CXCL8	4		38850569	C	G
rs13137984	ENSG00000169429	-9.29174	9.31361e-20	1.59522e-14	-0.298746	0.0799163	4	73740541	73743716	1	CXCL8	4		38724945	A	C
rs55938245	ENSG00000109471	-9.2809	1.02289e-19	1.74761e-14	-0.277443	0.0797447	4	122451470	122456725	-1	IL2	4		38905731	G	T
rs2890620	ENSG00000109471	-9.27917	1.03827e-19	1.76946e-14	-0.321736	0.0797174	4	122451470	122456725	-1	IL2	4		38736550	C	T
rs1471370	ENSG00000169429	-9.26529	1.1704e-19	1.98968e-14	-0.273592	0.079498	4	73740541	73743716	1	CXCL8	4		38731632	G	A
rs5743810	ENSG00000169429	9.16266	2.82516e-19	4.79086e-14	0.27576	0.0778831	4	73740541	73743716	1	CXCL8	4		38830350	A	G
rs7340837	ENSG00000169429	9.02772	8.89023e-19	1.50386e-13	0.291808	0.0757785	4	73740541	73743716	1	CXCL8	4		38867824	G	A
rs9995881	ENSG00000169429	-8.95658	1.61779e-18	2.72988e-13	-0.479096	0.0746777	4	73740541	73743716	1	CXCL8	4		38783113	G	A
rs13132880	ENSG00000169429	-8.94014	1.8569e-18	3.12564e-13	-0.318143	0.0744241	4	73740541	73743716	1	CXCL8	4		38933591	G	A
rs200462517	ENSG00000109471	8.93182	1.99087e-18	3.3429e-13	0.268326	0.074296	4	122451470	122456725	-1	IL2	4		38827636	CGG	C
rs4833106	ENSG00000169429	-8.89558	2.69485e-18	4.51389e-13	-0.319824	0.0737387	4	73740541	73743716	1	CXCL8	4		38933726	G	A
rs6847640	ENSG00000109471	-8.89139	2.79071e-18	4.66302e-13	-0.294008	0.0736743	4	122451470	122456725	-1	IL2	4		38747088	T	C
rs7689284	ENSG00000169429	8.82975	4.65875e-18	7.76536e-13	0.281841	0.0727304	4	73740541	73743716	1	CXCL8	4		38857946	G	A
rs4072590	ENSG00000109471	-8.81773	5.14634e-18	8.53646e-13	-0.293016	0.072547	4	122451470	122456725	-1	IL2	4		38744489	T	A
rs6827784	ENSG00000109471	-8.81773	5.14634e-18	8.53646e-13	-0.293016	0.072547	4	122451470	122456725	-1	IL2	4		38746416	C	T
rs1039559	ENSG00000109471	8.80608	5.66721e-18	9.33249e-13	0.275985	0.0723693	4	122451470	122456725	-1	IL2	4		38831596	G	A
rs1039560	ENSG00000109471	8.80608	5.66721e-18	9.33249e-13	0.275985	0.0723693	4	122451470	122456725	-1	IL2	4		38831504	C	T
rs6531668	ENSG00000109471	8.80608	5.66721e-18	9.33249e-13	0.275985	0.0723693	4	122451470	122456725	-1	IL2	4		38833595	A	G
rs4832792	ENSG00000169429	-8.79717	6.10092e-18	1.00225e-12	-0.314403	0.0722334	4	73740541	73743716	1	CXCL8	4		38933690	C	A
rs6531672	ENSG00000109471	8.77746	7.17867e-18	1.17648e-12	0.272321	0.0719334	4	122451470	122456725	-1	IL2	4		38847011	T	C
rs7665774	ENSG00000109471	8.77392	7.39175e-18	1.2085e-12	0.270918	0.0718795	4	122451470	122456725	-1	IL2	4		38843749	G	C
rs116781354	ENSG00000109471	-8.74572	9.32344e-18	1.52068e-12	-0.250301	0.0714513	4	122451470	122456725	-1	IL2	4		38755372	T	G
rs34293100	ENSG00000169429	-8.71137	1.23623e-17	2.01152e-12	-0.582022	0.0709307	4	73740541	73743716	1	CXCL8	4		38892221	T	C
rs202170615	ENSG00000109471	-8.65286	1.99426e-17	3.23725e-12	-0.252636	0.0700477	4	122451470	122456725	-1	IL2	4		38755279	C	CAA
rs6531676	ENSG00000109471	8.64653	2.09984e-17	3.40055e-12	0.268041	0.0699524	4	122451470	122456725	-1	IL2	4		38850569	C	G
rs12645200	ENSG00000169429	8.63387	2.32792e-17	3.761e-12	0.25692	0.0697619	4	73740541	73743716	1	CXCL8	4		38826429	C	T
rs6822503	ENSG00000169429	8.58256	3.53023e-17	5.69e-12	0.254107	0.0689924	4	73740541	73743716	1	CXCL8	4		38826076	C	A
rs4302471	ENSG00000109471	8.55354	4.46388e-17	7.17793e-12	0.248894	0.0685584	4	122451470	122456725	-1	IL2	4		38768291	G	A
rs28637174	ENSG00000169429	8.52778	5.49443e-17	8.81432e-12	0.254301	0.0681742	4	73740541	73743716	1	CXCL8	4		38860510	G	A
rs1005938	ENSG00000169429	-8.51353	6.16202e-17	9.86215e-12	-0.288785	0.067962	4	73740541	73743716	1	CXCL8	4		38724249	G	A
rs12508673	ENSG00000169429	-8.49845	6.95555e-17	1.11062e-11	-0.328442	0.0677378	4	73740541	73743716	1	CXCL8	4		38750063	A	T
rs7696175	ENSG00000109471	8.48077	8.01584e-17	1.27693e-11	0.26422	0.0674752	4	122451470	122456725	-1	IL2	4		38820986	T	C
rs4540059	ENSG00000109471	-8.4432	1.08259e-16	1.72057e-11	-0.331162	0.0669187	4	122451470	122456725	-1	IL2	4		38751752	A	G
rs68115994	ENSG00000169429	-8.41899	1.31321e-16	2.07743e-11	-0.322844	0.066561	4	73740541	73743716	1	CXCL8	4		38750200	T	G
rs73234987	ENSG00000169429	-8.41899	1.31321e-16	2.07743e-11	-0.322844	0.066561	4	73740541	73743716	1	CXCL8	4		38750304	C	T
rs56806800	ENSG00000109471	8.41729	1.33117e-16	2.10098e-11	0.256728	0.0665358	4	122451470	122456725	-1	IL2	4		38842818	AT	A
rs11729638	ENSG00000169429	-8.40535	1.46382e-16	2.30501e-11	-0.325282	0.0663598	4	73740541	73743716	1	CXCL8	4		38744882	A	G
rs11737197	ENSG00000169429	-8.30699	3.18894e-16	5.00996e-11	-0.248948	0.064916	4	73740541	73743716	1	CXCL8	4		38708403	G	C
rs7340837	ENSG00000109471	8.30188	3.32003e-16	5.20393e-11	0.261005	0.0648413	4	122451470	122456725	-1	IL2	4		38867824	G	A
rs7689284	ENSG00000109471	8.28952	3.65906e-16	5.72221e-11	0.25696	0.0646609	4	122451470	122456725	-1	IL2	4		38857946	G	A
rs34884392	ENSG00000169429	8.28385	3.82594e-16	5.96953e-11	0.261652	0.0645781	4	73740541	73743716	1	CXCL8	4		38862154	A	AT
rs55868291	ENSG00000169429	8.28172	3.89046e-16	6.02891e-11	0.26256	0.0645471	4	73740541	73743716	1	CXCL8	4		38860924	T	C
rs55981540	ENSG00000169429	8.28172	3.89046e-16	6.02891e-11	0.26256	0.0645471	4	73740541	73743716	1	CXCL8	4		38860856	T	C
rs56323652	ENSG00000169429	8.28172	3.89046e-16	6.02891e-11	0.26256	0.0645471	4	73740541	73743716	1	CXCL8	4		38860799	T	C
rs6824105	ENSG00000109471	-8.21925	6.34556e-16	9.81124e-11	-0.28054	0.0636387	4	122451470	122456725	-1	IL2	4		38754189	A	G
rs34990695	ENSG00000169429	-8.21222	6.70352e-16	1.03413e-10	-0.313637	0.0635368	4	73740541	73743716	1	CXCL8	4		38711461	TA	T
rs12510962	ENSG00000169429	-8.19798	7.49024e-16	1.15289e-10	-0.311724	0.0633307	4	73740541	73743716	1	CXCL8	4		38724886	A	G
rs12645200	ENSG00000109471	8.18702	8.15759e-16	1.25279e-10	0.236401	0.0631721	4	122451470	122456725	-1	IL2	4		38826429	C	T
rs11943027	ENSG00000169429	8.11262	1.45211e-15	2.22506e-10	0.245873	0.0621002	4	73740541	73743716	1	CXCL8	4		38881888	G	C
rs6822503	ENSG00000109471	8.08225	1.8352e-15	2.80576e-10	0.232291	0.0616647	4	122451470	122456725	-1	IL2	4		38826076	C	A
rs6841698	ENSG00000109471	-8.07622	1.92235e-15	2.93244e-10	-0.226105	0.0615783	4	122451470	122456725	-1	IL2	4		38761714	A	G
rs4832792	ENSG00000109471	-8.06954	2.02373e-15	3.08022e-10	-0.280474	0.0614827	4	122451470	122456725	-1	IL2	4		38933690	C	A
rs13149231	ENSG00000169429	8.03001	2.74044e-15	4.16182e-10	0.267027	0.0609185	4	73740541	73743716	1	CXCL8	4		38716483	T	C
rs13132880	ENSG00000109471	-8.0153	3.06681e-15	4.64715e-10	-0.277838	0.060709	4	122451470	122456725	-1	IL2	4		38933591	G	A
rs7660102	ENSG00000169429	-7.97499	4.1705e-15	6.30558e-10	-0.314061	0.0601366	4	73740541	73743716	1	CXCL8	4		38724573	A	C
rs4833106	ENSG00000109471	-7.94835	5.10601e-15	7.703e-10	-0.278398	0.0597595	4	122451470	122456725	-1	IL2	4		38933726	G	A
rs7675967	ENSG00000169429	-7.93875	5.49191e-15	8.26691e-10	-0.232815	0.0596238	4	73740541	73743716	1	CXCL8	4		38852259	G	A
rs6531657	ENSG00000169429	7.93513	5.64439e-15	8.47777e-10	0.226004	0.0595727	4	73740541	73743716	1	CXCL8	4		38718732	T	C
rs6845639	ENSG00000169429	7.92477	6.10515e-15	9.14972e-10	0.262677	0.0594265	4	73740541	73743716	1	CXCL8	4		38716721	G	A
rs13135770	ENSG00000169429	-7.92432	6.12616e-15	9.16111e-10	-0.309513	0.0594201	4	73740541	73743716	1	CXCL8	4		38724593	A	G
rs150290398	ENSG00000169429	7.90201	7.25132e-15	1.082e-09	0.267678	0.0591058	4	73740541	73743716	1	CXCL8	4		38849261	T	C
rs72624129	ENSG00000109471	-7.86011	9.94261e-15	1.48035e-09	-0.215783	0.0585172	4	122451470	122456725	-1	IL2	4		38755070	A	G
rs2089127	ENSG00000169429	7.84493	1.1143e-14	1.65547e-09	0.231544	0.0583046	4	73740541	73743716	1	CXCL8	4		38822689	T	C
rs5743810	ENSG00000109471	7.8111	1.43568e-14	2.1283e-09	0.22977	0.0578318	4	122451470	122456725	-1	IL2	4		38830350	A	G
rs10452136	ENSG00000169429	7.80352	1.51942e-14	2.24757e-09	0.229019	0.057726	4	73740541	73743716	1	CXCL8	4		38824093	G	A
rs73236635	ENSG00000169429	7.78274	1.77425e-14	2.61884e-09	0.271688	0.0574366	4	73740541	73743716	1	CXCL8	4		38840896	C	A
rs2089128	ENSG00000169429	7.78101	1.79716e-14	2.64694e-09	0.22955	0.0574127	4	73740541	73743716	1	CXCL8	4		38822684	G	C
rs59672618	ENSG00000109471	-7.76091	2.08732e-14	3.06111e-09	-0.563841	0.0571332	4	122451470	122456725	-1	IL2	4		38783171	C	T
rs73142641	ENSG00000109471	-7.76091	2.08732e-14	3.06111e-09	-0.563841	0.0571332	4	122451470	122456725	-1	IL2	4		38783271	A	T
rs148474263	ENSG00000169429	7.74762	2.3038e-14	3.37135e-09	0.248707	0.056949	4	73740541	73743716	1	CXCL8	4		38849225	T	C
rs35005076	ENSG00000163735	-7.72813	2.66217e-14	3.88746e-09	-0.25868	0.0566789	4	73995642	73998677	-1	CXCL5	4		38789072	GC	G
rs55868291	ENSG00000109471	7.7236	2.7529e-14	3.99435e-09	0.237772	0.0566163	4	122451470	122456725	-1	IL2	4		38860924	T	C
rs55981540	ENSG00000109471	7.7236	2.7529e-14	3.99435e-09	0.237772	0.0566163	4	122451470	122456725	-1	IL2	4		38860856	T	C
rs56323652	ENSG00000109471	7.7236	2.7529e-14	3.99435e-09	0.237772	0.0566163	4	122451470	122456725	-1	IL2	4		38860799	T	C
rs34884392	ENSG00000109471	7.70461	3.16816e-14	4.58714e-09	0.236343	0.0563539	4	122451470	122456725	-1	IL2	4		38862154	A	AT
rs74809218	ENSG00000169429	-7.69179	3.48268e-14	5.03186e-09	-0.263816	0.056177	4	73740541	73743716	1	CXCL8	4		38759932	G	A
rs11731815	ENSG00000109471	-7.68948	3.54242e-14	5.09663e-09	-0.289466	0.0561453	4	122451470	122456725	-1	IL2	4		38746461	A	G
rs73234986	ENSG00000109471	-7.68948	3.54242e-14	5.09663e-09	-0.289466	0.0561453	4	122451470	122456725	-1	IL2	4		38749432	T	G
rs9998350	ENSG00000109471	-7.68565	3.64389e-14	5.2316e-09	-0.556373	0.0560925	4	122451470	122456725	-1	IL2	4		38783374	C	A
rs28637174	ENSG00000109471	7.68359	3.69975e-14	5.30066e-09	0.222987	0.0560641	4	122451470	122456725	-1	IL2	4		38860510	G	A
rs11933455	ENSG00000169429	7.66176	4.34476e-14	6.1602e-09	0.272262	0.0557637	4	73740541	73743716	1	CXCL8	4		38847569	G	C
rs11942148	ENSG00000169429	7.66176	4.34476e-14	6.1602e-09	0.272262	0.0557637	4	73740541	73743716	1	CXCL8	4		38847648	A	G
rs11942182	ENSG00000169429	7.66176	4.34476e-14	6.1602e-09	0.272262	0.0557637	4	73740541	73743716	1	CXCL8	4		38847700	A	G
rs141426342	ENSG00000169429	7.66176	4.34476e-14	6.1602e-09	0.272262	0.0557637	4	73740541	73743716	1	CXCL8	4		38849877	A	G
rs6849400	ENSG00000169429	7.66176	4.34476e-14	6.1602e-09	0.272262	0.0557637	4	73740541	73743716	1	CXCL8	4		38847389	A	G
rs1135430	ENSG00000163735	-7.6446	4.92862e-14	6.97355e-09	-0.256748	0.055528	4	73995642	73998677	-1	CXCL5	4		38789361	C	T
rs6856032	ENSG00000169429	-7.64318	4.98042e-14	7.03228e-09	-0.372189	0.0555085	4	73740541	73743716	1	CXCL8	4		38763994	C	G
rs7664687	ENSG00000169429	7.63887	5.14011e-14	7.2428e-09	0.225283	0.0554495	4	73740541	73743716	1	CXCL8	4		38825597	C	G
rs56046352	ENSG00000169429	7.62857	5.54352e-14	7.79517e-09	0.268979	0.0553082	4	73740541	73743716	1	CXCL8	4		38848800	T	A
rs4565081	ENSG00000169429	-7.62318	5.76666e-14	8.09229e-09	-0.353222	0.0552344	4	73740541	73743716	1	CXCL8	4		38752985	G	A
rs7699414	ENSG00000169429	7.62215	5.81008e-14	8.13651e-09	0.248564	0.0552204	4	73740541	73743716	1	CXCL8	4		38849226	A	G
rs2089127	ENSG00000109471	7.60204	6.73067e-14	9.40645e-09	0.217343	0.0549454	4	122451470	122456725	-1	IL2	4		38822689	T	C
rs7664239	ENSG00000163735	-7.57033	8.48161e-14	1.17401e-08	-0.251846	0.0545128	4	73995642	73998677	-1	CXCL5	4		38786304	C	T
rs11936050	ENSG00000163735	-7.56997	8.50359e-14	1.17401e-08	-0.252624	0.054508	4	73995642	73998677	-1	CXCL5	4		38789524	T	C
rs12233670	ENSG00000163735	-7.56997	8.50359e-14	1.17401e-08	-0.252624	0.054508	4	73995642	73998677	-1	CXCL5	4		38787216	T	C
rs28690449	ENSG00000163735	-7.56997	8.50359e-14	1.17401e-08	-0.252624	0.054508	4	73995642	73998677	-1	CXCL5	4		38789132	T	C
rs6834581	ENSG00000163735	-7.56997	8.50359e-14	1.17401e-08	-0.252624	0.054508	4	73995642	73998677	-1	CXCL5	4		38788234	C	T
rs73142654	ENSG00000163735	-7.56997	8.50359e-14	1.17401e-08	-0.252624	0.054508	4	73995642	73998677	-1	CXCL5	4		38785697	A	T
rs17429245	ENSG00000169429	7.55912	9.20241e-14	1.25278e-08	0.270622	0.0543602	4	73740541	73743716	1	CXCL8	4		38858760	C	T
rs2087464	ENSG00000169429	7.55912	9.20241e-14	1.25278e-08	0.270622	0.0543602	4	73740541	73743716	1	CXCL8	4		38857039	A	T
rs2087465	ENSG00000169429	7.55912	9.20241e-14	1.25278e-08	0.270622	0.0543602	4	73740541	73743716	1	CXCL8	4		38857079	G	T
rs55919646	ENSG00000169429	7.55912	9.20241e-14	1.25278e-08	0.270622	0.0543602	4	73740541	73743716	1	CXCL8	4		38858692	G	T
rs73236638	ENSG00000169429	7.55912	9.20241e-14	1.25278e-08	0.270622	0.0543602	4	73740541	73743716	1	CXCL8	4		38857767	G	C
rs7673124	ENSG00000169429	7.55912	9.20241e-14	1.25278e-08	0.270622	0.0543602	4	73740541	73743716	1	CXCL8	4		38857895	A	T
rs7691002	ENSG00000169429	7.55912	9.20241e-14	1.25278e-08	0.270622	0.0543602	4	73740541	73743716	1	CXCL8	4		38858076	T	C
rs10452136	ENSG00000109471	7.55654	9.37628e-14	1.27391e-08	0.214826	0.0543252	4	122451470	122456725	-1	IL2	4		38824093	G	A
rs4833095	ENSG00000163735	-7.54095	1.05002e-13	1.42378e-08	-0.251582	0.0541134	4	73995642	73998677	-1	CXCL5	4		38799710	C	T
rs74809218	ENSG00000109471	-7.53615	1.08722e-13	1.47131e-08	-0.250214	0.0540482	4	122451470	122456725	-1	IL2	4		38759932	G	A
rs6851685	ENSG00000163735	-7.53054	1.13234e-13	1.52933e-08	-0.249211	0.0539721	4	73995642	73998677	-1	CXCL5	4		38893843	T	G
rs11940971	ENSG00000169429	7.52599	1.17027e-13	1.56205e-08	0.26738	0.0539104	4	73740541	73743716	1	CXCL8	4		38846774	T	G
rs1504239	ENSG00000169429	7.52599	1.17027e-13	1.56205e-08	0.26738	0.0539104	4	73740541	73743716	1	CXCL8	4		38846285	A	G
rs1847479	ENSG00000169429	7.52599	1.17027e-13	1.56205e-08	0.26738	0.0539104	4	73740541	73743716	1	CXCL8	4		38846019	C	G
rs1847480	ENSG00000169429	7.52599	1.17027e-13	1.56205e-08	0.26738	0.0539104	4	73740541	73743716	1	CXCL8	4		38845989	C	T
rs35201491	ENSG00000169429	7.52599	1.17027e-13	1.56205e-08	0.26738	0.0539104	4	73740541	73743716	1	CXCL8	4		38846173	GA	G
rs6821892	ENSG00000169429	7.52599	1.17027e-13	1.56205e-08	0.26738	0.0539104	4	73740541	73743716	1	CXCL8	4		38847086	G	A
rs138508059	ENSG00000169429	7.52087	1.21442e-13	1.61153e-08	0.266431	0.0538411	4	73740541	73743716	1	CXCL8	4		38849527	A	G
rs139937773	ENSG00000169429	7.52087	1.21442e-13	1.61153e-08	0.266431	0.0538411	4	73740541	73743716	1	CXCL8	4		38851655	G	A
rs147829722	ENSG00000169429	7.52087	1.21442e-13	1.61153e-08	0.266431	0.0538411	4	73740541	73743716	1	CXCL8	4		38849743	CA	C
rs10034903	ENSG00000163735	-7.51503	1.26686e-13	1.67137e-08	-0.248517	0.053762	4	73995642	73998677	-1	CXCL5	4		38784678	G	C
rs4833093	ENSG00000163735	-7.51503	1.26686e-13	1.67137e-08	-0.248517	0.053762	4	73995642	73998677	-1	CXCL5	4		38789740	T	G
rs6531663	ENSG00000163735	-7.51503	1.26686e-13	1.67137e-08	-0.248517	0.053762	4	73995642	73998677	-1	CXCL5	4		38792340	C	T
rs73234988	ENSG00000109471	-7.5067	1.34545e-13	1.77165e-08	-0.299006	0.0536493	4	122451470	122456725	-1	IL2	4		38751673	C	T
rs67719080	ENSG00000163735	-7.50642	1.34823e-13	1.77189e-08	-0.258642	0.0536455	4	73995642	73998677	-1	CXCL5	4		38787252	G	A
rs112609403	ENSG00000169429	7.50306	1.38133e-13	1.80844e-08	0.264946	0.0536001	4	73740541	73743716	1	CXCL8	4		38846587	G	A
rs11937780	ENSG00000169429	7.50306	1.38133e-13	1.80844e-08	0.264946	0.0536001	4	73740541	73743716	1	CXCL8	4		38846560	G	T
rs5743818	ENSG00000169429	7.49655	1.44786e-13	1.89191e-08	0.267225	0.053512	4	73740541	73743716	1	CXCL8	4		38829163	C	A
rs5743798	ENSG00000169429	7.49216	1.4944e-13	1.949e-08	0.26764	0.0534528	4	73740541	73743716	1	CXCL8	4		38832374	A	G
rs28393318	ENSG00000163735	-7.48601	1.56221e-13	2.03355e-08	-0.246948	0.0533697	4	73995642	73998677	-1	CXCL5	4		38784267	G	A
rs17616434	ENSG00000163735	-7.4692	1.7632e-13	2.29082e-08	-0.249287	0.053143	4	73995642	73998677	-1	CXCL5	4		38812876	C	T
rs2089128	ENSG00000109471	7.44726	2.06429e-13	2.67693e-08	0.212954	0.0528477	4	122451470	122456725	-1	IL2	4		38822684	G	C
rs144716806	ENSG00000169429	7.4457	2.08748e-13	2.69677e-08	0.262106	0.0528268	4	73740541	73743716	1	CXCL8	4		38854783	C	T
rs147740686	ENSG00000169429	7.4457	2.08748e-13	2.69677e-08	0.262106	0.0528268	4	73740541	73743716	1	CXCL8	4		38853982	G	A
rs7675967	ENSG00000109471	-7.42745	2.37932e-13	3.06798e-08	-0.211406	0.0525817	4	122451470	122456725	-1	IL2	4		38852259	G	A
rs113341334	ENSG00000169429	7.42276	2.4605e-13	3.15481e-08	0.265676	0.0525188	4	73740541	73743716	1	CXCL8	4		38857774	A	AG
rs17429224	ENSG00000169429	7.42276	2.4605e-13	3.15481e-08	0.265676	0.0525188	4	73740541	73743716	1	CXCL8	4		38857310	A	G
rs55793272	ENSG00000169429	7.42276	2.4605e-13	3.15481e-08	0.265676	0.0525188	4	73740541	73743716	1	CXCL8	4		38858482	A	G
rs7664687	ENSG00000109471	7.41691	2.56557e-13	3.28337e-08	0.211842	0.0524405	4	122451470	122456725	-1	IL2	4		38825597	C	G
rs10012017	ENSG00000163735	-7.41537	2.59399e-13	3.31353e-08	-0.243123	0.0524198	4	73995642	73998677	-1	CXCL5	4		38784633	T	G
rs36023504	ENSG00000169429	7.40947	2.70573e-13	3.44982e-08	0.247301	0.0523408	4	73740541	73743716	1	CXCL8	4		38698924	T	C
rs5743551	ENSG00000163735	-7.40914	2.71216e-13	3.45158e-08	-0.24746	0.0523364	4	73995642	73998677	-1	CXCL5	4		38807654	C	T
rs77170724	ENSG00000169429	7.40247	2.8445e-13	3.61326e-08	0.263234	0.0522471	4	73740541	73743716	1	CXCL8	4		38839729	T	G
rs138455266	ENSG00000169429	7.37866	3.37084e-13	4.27391e-08	0.263989	0.0519289	4	73740541	73743716	1	CXCL8	4		38855002	A	AT
rs5743614	ENSG00000163735	-7.3682	3.63123e-13	4.59553e-08	-0.241815	0.0517894	4	73995642	73998677	-1	CXCL5	4		38798935	T	C
rs4543123	ENSG00000163735	-7.35057	4.11561e-13	5.19892e-08	-0.237635	0.0515547	4	73995642	73998677	-1	CXCL5	4		38792524	G	A
rs11938910	ENSG00000169429	7.34489	4.28477e-13	5.27607e-08	0.260647	0.0514792	4	73740541	73743716	1	CXCL8	4		38881940	G	A
rs11939674	ENSG00000169429	7.34489	4.28477e-13	5.27607e-08	0.260647	0.0514792	4	73740541	73743716	1	CXCL8	4		38881363	G	T
rs11942199	ENSG00000169429	7.34489	4.28477e-13	5.27607e-08	0.260647	0.0514792	4	73740541	73743716	1	CXCL8	4		38883394	C	T
rs11942839	ENSG00000169429	7.34489	4.28477e-13	5.27607e-08	0.260647	0.0514792	4	73740541	73743716	1	CXCL8	4		38881422	A	G
rs11944515	ENSG00000169429	7.34489	4.28477e-13	5.27607e-08	0.260647	0.0514792	4	73740541	73743716	1	CXCL8	4		38883305	C	G
rs2381346	ENSG00000169429	7.34489	4.28477e-13	5.27607e-08	0.260647	0.0514792	4	73740541	73743716	1	CXCL8	4		38882029	T	C
rs2890684	ENSG00000169429	7.34489	4.28477e-13	5.27607e-08	0.260647	0.0514792	4	73740541	73743716	1	CXCL8	4		38884419	G	A
rs2890685	ENSG00000169429	7.34489	4.28477e-13	5.27607e-08	0.260647	0.0514792	4	73740541	73743716	1	CXCL8	4		38881821	C	G
rs2890686	ENSG00000169429	7.34489	4.28477e-13	5.27607e-08	0.260647	0.0514792	4	73740541	73743716	1	CXCL8	4		38881505	C	T
rs4370143	ENSG00000169429	7.34489	4.28477e-13	5.27607e-08	0.260647	0.0514792	4	73740541	73743716	1	CXCL8	4		38883079	T	C
rs56069076	ENSG00000169429	7.34489	4.28477e-13	5.27607e-08	0.260647	0.0514792	4	73740541	73743716	1	CXCL8	4		38881244	T	C
rs58419357	ENSG00000169429	7.34489	4.28477e-13	5.27607e-08	0.260647	0.0514792	4	73740541	73743716	1	CXCL8	4		38884626	C	CT
rs752193	ENSG00000169429	7.34489	4.28477e-13	5.27607e-08	0.260647	0.0514792	4	73740541	73743716	1	CXCL8	4		38882306	G	A
rs766491	ENSG00000169429	7.34489	4.28477e-13	5.27607e-08	0.260647	0.0514792	4	73740541	73743716	1	CXCL8	4		38885256	A	G
rs5743604	ENSG00000163735	-7.33838	4.48716e-13	5.51535e-08	-0.24161	0.0513926	4	73995642	73998677	-1	CXCL5	4		38801285	G	A
rs189404805	ENSG00000169429	7.33681	4.53751e-13	5.56722e-08	0.261233	0.0513717	4	73740541	73743716	1	CXCL8	4		38840588	A	G
rs7655069	ENSG00000169429	7.33292	4.66425e-13	5.67181e-08	0.259635	0.05132	4	73740541	73743716	1	CXCL8	4		38886143	G	A
rs7676710	ENSG00000169429	7.33292	4.66425e-13	5.67181e-08	0.259635	0.05132	4	73740541	73743716	1	CXCL8	4		38886293	A	G
rs7682017	ENSG00000169429	7.33292	4.66425e-13	5.67181e-08	0.259635	0.05132	4	73740541	73743716	1	CXCL8	4		38886665	A	G
rs7682238	ENSG00000169429	7.33292	4.66425e-13	5.67181e-08	0.259635	0.05132	4	73740541	73743716	1	CXCL8	4		38886782	A	G
rs7683481	ENSG00000169429	7.33292	4.66425e-13	5.67181e-08	0.259635	0.05132	4	73740541	73743716	1	CXCL8	4		38886737	T	C
rs10155189	ENSG00000169429	7.32204	5.03754e-13	6.11485e-08	0.239306	0.0511757	4	73740541	73743716	1	CXCL8	4		38927396	T	C
rs139157987	ENSG00000169429	7.31332	5.35785e-13	6.49213e-08	0.257416	0.05106	4	73740541	73743716	1	CXCL8	4		38854454	A	G
rs148423240	ENSG00000169429	7.29725	6.0014e-13	7.25906e-08	0.257255	0.0508473	4	73740541	73743716	1	CXCL8	4		38851450	A	G
rs59770038	ENSG00000169429	7.28021	6.76679e-13	8.17038e-08	0.247119	0.0506221	4	73740541	73743716	1	CXCL8	4		38846524	C	A
rs11096954	ENSG00000169429	-7.27698	6.92222e-13	8.3433e-08	-0.264595	0.0505795	4	73740541	73743716	1	CXCL8	4		38722964	G	T
rs113901907	ENSG00000169429	7.2705	7.24485e-13	8.59574e-08	0.258622	0.050494	4	73740541	73743716	1	CXCL8	4		38879581	A	G
rs11943209	ENSG00000169429	7.2705	7.24485e-13	8.59574e-08	0.258622	0.050494	4	73740541	73743716	1	CXCL8	4		38880136	T	A
rs11944231	ENSG00000169429	7.2705	7.24485e-13	8.59574e-08	0.258622	0.050494	4	73740541	73743716	1	CXCL8	4		38880384	G	A
rs138127331	ENSG00000169429	7.2705	7.24485e-13	8.59574e-08	0.258622	0.050494	4	73740541	73743716	1	CXCL8	4		38879500	A	G
rs142895065	ENSG00000169429	7.2705	7.24485e-13	8.59574e-08	0.258622	0.050494	4	73740541	73743716	1	CXCL8	4		38879540	G	A
rs55808427	ENSG00000169429	7.2705	7.24485e-13	8.59574e-08	0.258622	0.050494	4	73740541	73743716	1	CXCL8	4		38881188	A	G
rs56106459	ENSG00000169429	7.2705	7.24485e-13	8.59574e-08	0.258622	0.050494	4	73740541	73743716	1	CXCL8	4		38881162	T	A
rs73236661	ENSG00000169429	7.2705	7.24485e-13	8.59574e-08	0.258622	0.050494	4	73740541	73743716	1	CXCL8	4		38879655	T	C
rs73236662	ENSG00000169429	7.2705	7.24485e-13	8.59574e-08	0.258622	0.050494	4	73740541	73743716	1	CXCL8	4		38880793	G	T
rs11096964	ENSG00000169429	7.25523	8.06499e-13	9.53568e-08	0.259847	0.0502928	4	73740541	73743716	1	CXCL8	4		38879949	A	G
rs11555334	ENSG00000169429	7.25523	8.06499e-13	9.53568e-08	0.259847	0.0502928	4	73740541	73743716	1	CXCL8	4		38880046	C	T
rs113121070	ENSG00000169429	7.2435	8.75632e-13	1.03352e-07	0.255646	0.0501385	4	73740541	73743716	1	CXCL8	4		38881265	AGCCC	A
rs10155189	ENSG00000109471	7.23704	9.16163e-13	1.0795e-07	0.228844	0.0500535	4	122451470	122456725	-1	IL2	4		38927396	T	C
rs11938589	ENSG00000169429	7.23254	9.45474e-13	1.11212e-07	0.257341	0.0499944	4	73740541	73743716	1	CXCL8	4		38880167	T	C
rs2381289	ENSG00000169429	-7.23069	9.57784e-13	1.12273e-07	-0.223828	0.0499702	4	73740541	73743716	1	CXCL8	4		38826871	A	G
rs2890664	ENSG00000169429	-7.23069	9.57784e-13	1.12273e-07	-0.223828	0.0499702	4	73740541	73743716	1	CXCL8	4		38826978	A	C
rs12505100	ENSG00000169429	7.22129	1.0229e-12	1.16898e-07	0.258675	0.0498467	4	73740541	73743716	1	CXCL8	4		38875868	G	A
rs12507190	ENSG00000169429	7.22129	1.0229e-12	1.16898e-07	0.258675	0.0498467	4	73740541	73743716	1	CXCL8	4		38877724	G	A
rs12508035	ENSG00000169429	7.22129	1.0229e-12	1.16898e-07	0.258675	0.0498467	4	73740541	73743716	1	CXCL8	4		38877720	C	T
rs55860365	ENSG00000169429	7.22129	1.0229e-12	1.16898e-07	0.258675	0.0498467	4	73740541	73743716	1	CXCL8	4		38875696	G	T
rs56220868	ENSG00000169429	7.22129	1.0229e-12	1.16898e-07	0.258675	0.0498467	4	73740541	73743716	1	CXCL8	4		38875797	G	A
rs56229790	ENSG00000169429	7.22129	1.0229e-12	1.16898e-07	0.258675	0.0498467	4	73740541	73743716	1	CXCL8	4		38878480	C	T
rs59944943	ENSG00000169429	7.22129	1.0229e-12	1.16898e-07	0.258675	0.0498467	4	73740541	73743716	1	CXCL8	4		38878387	G	A
rs6814341	ENSG00000169429	7.22129	1.0229e-12	1.16898e-07	0.258675	0.0498467	4	73740541	73743716	1	CXCL8	4		38877682	A	G
rs6821490	ENSG00000169429	7.22129	1.0229e-12	1.16898e-07	0.258675	0.0498467	4	73740541	73743716	1	CXCL8	4		38878884	A	G
rs6822313	ENSG00000169429	7.22129	1.0229e-12	1.16898e-07	0.258675	0.0498467	4	73740541	73743716	1	CXCL8	4		38879312	A	G
rs6827942	ENSG00000169429	7.22129	1.0229e-12	1.16898e-07	0.258675	0.0498467	4	73740541	73743716	1	CXCL8	4		38876233	G	A
rs6856696	ENSG00000169429	7.22129	1.0229e-12	1.16898e-07	0.258675	0.0498467	4	73740541	73743716	1	CXCL8	4		38877085	C	G
rs6858492	ENSG00000169429	7.22129	1.0229e-12	1.16898e-07	0.258675	0.0498467	4	73740541	73743716	1	CXCL8	4		38877256	T	C
rs73236653	ENSG00000169429	7.22129	1.0229e-12	1.16898e-07	0.258675	0.0498467	4	73740541	73743716	1	CXCL8	4		38875315	C	T
rs73236656	ENSG00000169429	7.22129	1.0229e-12	1.16898e-07	0.258675	0.0498467	4	73740541	73743716	1	CXCL8	4		38877816	A	G
rs16994919	ENSG00000169429	-7.21783	1.04791e-12	1.19357e-07	-0.403758	0.0498013	4	73740541	73743716	1	CXCL8	4		38911205	G	A
rs16994921	ENSG00000169429	-7.21783	1.04791e-12	1.19357e-07	-0.403758	0.0498013	4	73740541	73743716	1	CXCL8	4		38911315	G	A
rs7658651	ENSG00000163735	-7.2159	1.06211e-12	1.20773e-07	-0.214766	0.0497761	4	73995642	73998677	-1	CXCL5	4		38786002	C	A
rs201701917	ENSG00000169429	7.2132	1.08235e-12	1.22798e-07	0.23238	0.0497406	4	73740541	73743716	1	CXCL8	4		38884624	T	TC
rs1000096	ENSG00000169429	7.21304	1.08351e-12	1.22798e-07	0.239725	0.0497386	4	73740541	73743716	1	CXCL8	4		38692835	T	C
rs10026553	ENSG00000109471	-7.20735	1.12739e-12	1.27348e-07	-0.219944	0.0496641	4	122451470	122456725	-1	IL2	4		38732962	G	A
rs10004195	ENSG00000163735	-7.20716	1.12893e-12	1.27348e-07	-0.236138	0.0496615	4	73995642	73998677	-1	CXCL5	4		38784724	A	T
rs6835514	ENSG00000163735	-7.20712	1.12924e-12	1.27348e-07	-0.233807	0.049661	4	73995642	73998677	-1	CXCL5	4		38894380	G	A
rs9999294	ENSG00000169429	7.2015	1.1744e-12	1.32222e-07	0.235571	0.0495874	4	73740541	73743716	1	CXCL8	4		38927230	A	G
rs732056	ENSG00000169429	7.19995	1.18716e-12	1.33439e-07	0.225423	0.0495671	4	73740541	73743716	1	CXCL8	4		38928641	A	G
rs6824001	ENSG00000169429	7.18808	1.28945e-12	1.44225e-07	0.257429	0.0494119	4	73740541	73743716	1	CXCL8	4		38872213	T	C
rs7663084	ENSG00000169429	7.18808	1.28945e-12	1.44225e-07	0.257429	0.0494119	4	73740541	73743716	1	CXCL8	4		38874637	G	A
rs7685725	ENSG00000169429	7.18808	1.28945e-12	1.44225e-07	0.257429	0.0494119	4	73740541	73743716	1	CXCL8	4		38874645	T	C
rs56123046	ENSG00000169429	7.17774	1.38563e-12	1.54477e-07	0.257013	0.0492769	4	73740541	73743716	1	CXCL8	4		38875737	T	C
rs6845518	ENSG00000169429	7.17774	1.38563e-12	1.54477e-07	0.257013	0.0492769	4	73740541	73743716	1	CXCL8	4		38877457	C	T
rs2013740	ENSG00000163735	-7.17671	1.39556e-12	1.5533e-07	-0.226275	0.0492634	4	73995642	73998677	-1	CXCL5	4		38891737	G	A
rs9999294	ENSG00000109471	7.17388	1.42325e-12	1.58155e-07	0.226952	0.0492265	4	122451470	122456725	-1	IL2	4		38927230	A	G
rs9995881	ENSG00000109471	-7.16854	1.47708e-12	1.6387e-07	-0.375853	0.0491568	4	122451470	122456725	-1	IL2	4		38783113	G	A
rs6818864	ENSG00000109471	-7.1607	1.55968e-12	1.72753e-07	-0.195947	0.0490546	4	122451470	122456725	-1	IL2	4		38753198	A	C
rs75372916	ENSG00000169429	7.15853	1.58337e-12	1.74731e-07	0.255179	0.0490263	4	73740541	73743716	1	CXCL8	4		38869562	A	G
rs17429273	ENSG00000169429	7.15836	1.58521e-12	1.74731e-07	0.255201	0.0490241	4	73740541	73743716	1	CXCL8	4		38868900	G	A
rs7693912	ENSG00000169429	7.15836	1.58521e-12	1.74731e-07	0.255201	0.0490241	4	73740541	73743716	1	CXCL8	4		38870471	T	C
rs146881574	ENSG00000169429	7.15483	1.62443e-12	1.78766e-07	0.236611	0.0489782	4	73740541	73743716	1	CXCL8	4		38848358	AAGAAGGG	A
rs3216719	ENSG00000163735	-7.14738	1.71051e-12	1.87937e-07	-0.230096	0.0488813	4	73995642	73998677	-1	CXCL5	4		38892978	TA	T
rs12500302	ENSG00000169429	-7.14625	1.72396e-12	1.88587e-07	-0.227106	0.0488665	4	73740541	73743716	1	CXCL8	4		38863075	A	G
rs11489107	ENSG00000169429	-7.14619	1.72471e-12	1.88587e-07	-0.231076	0.0488657	4	73740541	73743716	1	CXCL8	4		38835613	C	T
rs5743788	ENSG00000169429	-7.14619	1.72471e-12	1.88587e-07	-0.231076	0.0488657	4	73740541	73743716	1	CXCL8	4		38833207	G	C
rs12500302	ENSG00000109471	-7.13488	1.86514e-12	2.03617e-07	-0.219265	0.0487187	4	122451470	122456725	-1	IL2	4		38863075	A	G
rs35333869	ENSG00000109471	-7.12879	1.94524e-12	2.11461e-07	-0.226178	0.0486397	4	122451470	122456725	-1	IL2	4		38877743	A	AT
rs721653	ENSG00000109471	-7.12879	1.94524e-12	2.11461e-07	-0.226178	0.0486397	4	122451470	122456725	-1	IL2	4		38878194	C	T
rs3209570	ENSG00000169429	7.12872	1.94628e-12	2.11461e-07	0.238858	0.0486387	4	73740541	73743716	1	CXCL8	4		38699657	A	G
rs9761637	ENSG00000109471	-7.12591	1.98444e-12	2.15265e-07	-0.216082	0.0486022	4	122451470	122456725	-1	IL2	4		38750185	G	A
rs12508595	ENSG00000169429	-7.1212	2.05004e-12	2.22029e-07	-0.261067	0.0485411	4	73740541	73743716	1	CXCL8	4		38734685	G	C
rs6838350	ENSG00000169429	7.11437	2.149e-12	2.32378e-07	0.247515	0.0484525	4	73740541	73743716	1	CXCL8	4		38876390	G	T
rs7667913	ENSG00000169429	7.10728	2.25664e-12	2.43633e-07	0.251812	0.0483607	4	73740541	73743716	1	CXCL8	4		38874487	A	T
rs73236654	ENSG00000169429	7.09714	2.41979e-12	2.60835e-07	0.251411	0.0482295	4	73740541	73743716	1	CXCL8	4		38875393	T	G
rs732056	ENSG00000109471	7.09428	2.46791e-12	2.65602e-07	0.214927	0.0481925	4	122451470	122456725	-1	IL2	4		38928641	A	G
rs112339360	ENSG00000169429	7.08398	2.64908e-12	2.84652e-07	0.250862	0.0480594	4	73740541	73743716	1	CXCL8	4		38879448	G	C
rs73236630	ENSG00000169429	7.08367	2.65479e-12	2.84818e-07	0.240028	0.0480554	4	73740541	73743716	1	CXCL8	4		38826055	A	G
rs2381289	ENSG00000109471	-7.07288	2.85894e-12	3.0576e-07	-0.211933	0.0479161	4	122451470	122456725	-1	IL2	4		38826871	A	G
rs2890664	ENSG00000109471	-7.07288	2.85894e-12	3.0576e-07	-0.211933	0.0479161	4	122451470	122456725	-1	IL2	4		38826978	A	C
rs57948218	ENSG00000169429	7.06305	3.05837e-12	3.26578e-07	0.249558	0.0477894	4	73740541	73743716	1	CXCL8	4		38881344	T	TA
rs11943027	ENSG00000109471	7.04567	3.44484e-12	3.67272e-07	0.20807	0.0475657	4	122451470	122456725	-1	IL2	4		38881888	G	C
rs146838719	ENSG00000169429	7.04538	3.45175e-12	3.67435e-07	0.237514	0.0475619	4	73740541	73743716	1	CXCL8	4		38825713	CA	C
rs35333869	ENSG00000169429	-7.03959	3.59117e-12	3.81089e-07	-0.231124	0.0474875	4	73740541	73743716	1	CXCL8	4		38877743	A	AT
rs721653	ENSG00000169429	-7.03959	3.59117e-12	3.81089e-07	-0.231124	0.0474875	4	73740541	73743716	1	CXCL8	4		38878194	C	T
rs5743828	ENSG00000169429	7.02504	3.96629e-12	4.20074e-07	0.248737	0.0473007	4	73740541	73743716	1	CXCL8	4		38827520	T	C
rs60310982	ENSG00000169429	7.02488	3.97084e-12	4.20074e-07	0.250378	0.0472985	4	73740541	73743716	1	CXCL8	4		38867574	A	C
rs2890683	ENSG00000169429	7.0218	4.05509e-12	4.28324e-07	0.248385	0.0472591	4	73740541	73743716	1	CXCL8	4		38884514	G	A
rs6854506	ENSG00000169429	7.01094	4.36663e-12	4.60519e-07	0.24745	0.0471199	4	73740541	73743716	1	CXCL8	4		38888543	T	C
rs12503376	ENSG00000169429	7.00929	4.4159e-12	4.64997e-07	0.242896	0.0470988	4	73740541	73743716	1	CXCL8	4		38878094	A	C
rs202163153	ENSG00000169429	7.00537	4.53541e-12	4.76847e-07	0.245392	0.0470486	4	73740541	73743716	1	CXCL8	4		38876807	A	AAT
rs56088957	ENSG00000169429	6.98163	5.3295e-12	5.57762e-07	0.248727	0.0467451	4	73740541	73743716	1	CXCL8	4		38871668	A	G
rs6828160	ENSG00000169429	6.98163	5.3295e-12	5.57762e-07	0.248727	0.0467451	4	73740541	73743716	1	CXCL8	4		38872592	A	G
rs6854322	ENSG00000169429	6.98163	5.3295e-12	5.57762e-07	0.248727	0.0467451	4	73740541	73743716	1	CXCL8	4		38872365	G	A
rs73236643	ENSG00000169429	6.98012	5.38431e-12	5.62637e-07	0.24208	0.0467259	4	73740541	73743716	1	CXCL8	4		38860708	T	G
rs113044414	ENSG00000169429	6.97141	5.71202e-12	5.95061e-07	0.248318	0.0466147	4	73740541	73743716	1	CXCL8	4		38879286	T	TA
rs6851820	ENSG00000169429	6.97141	5.71202e-12	5.95061e-07	0.248318	0.0466147	4	73740541	73743716	1	CXCL8	4		38876267	A	C
rs6843572	ENSG00000169429	6.954	6.42663e-12	6.68489e-07	0.24501	0.046393	4	73740541	73743716	1	CXCL8	4		38899474	A	G
rs11725940	ENSG00000169429	-6.95089	6.56295e-12	6.81631e-07	-0.264905	0.0463535	4	73740541	73743716	1	CXCL8	4		38708562	G	T
rs10013453	ENSG00000163735	-6.94918	6.63953e-12	6.88538e-07	-0.207052	0.0463317	4	73995642	73998677	-1	CXCL5	4		38763359	G	A
rs13131593	ENSG00000169429	-6.94532	6.81469e-12	7.04565e-07	-0.278823	0.0462827	4	73740541	73743716	1	CXCL8	4		38711788	A	G
rs13132956	ENSG00000169429	-6.94532	6.81469e-12	7.04565e-07	-0.278823	0.0462827	4	73740541	73743716	1	CXCL8	4		38711684	T	C
rs2002150	ENSG00000163735	-6.9367	7.22328e-12	7.4568e-07	-0.216565	0.0461731	4	73995642	73998677	-1	CXCL5	4		38892001	C	T
rs10030125	ENSG00000169429	-6.91958	8.10692e-12	8.35639e-07	-0.213527	0.0459559	4	73740541	73743716	1	CXCL8	4		38908643	A	G
rs9306967	ENSG00000163735	-6.91252	8.50165e-12	8.75006e-07	-0.234184	0.0458665	4	73995642	73998677	-1	CXCL5	4		38807911	C	G
rs73236627	ENSG00000169429	6.91214	8.52314e-12	8.75899e-07	0.22604	0.0458617	4	73740541	73743716	1	CXCL8	4		38824985	C	T
rs72636686	ENSG00000136244	6.90537	8.92004e-12	9.13938e-07	0.309006	0.045776	7	22725884	22732002	1	IL6	1		15119168	C	G
rs72636687	ENSG00000136244	6.90537	8.92004e-12	9.13938e-07	0.309006	0.045776	7	22725884	22732002	1	IL6	1		15119187	T	G
rs150173554	ENSG00000169429	6.90035	9.22632e-12	9.43905e-07	0.243501	0.0457125	4	73740541	73743716	1	CXCL8	4		38876809	T	TA
rs6838351	ENSG00000169429	6.87455	1.09693e-11	1.12055e-06	0.237903	0.0453868	4	73740541	73743716	1	CXCL8	4		38876392	C	T
rs11724090	ENSG00000169429	-6.8642	1.17555e-11	1.19906e-06	-0.268436	0.0452565	4	73740541	73743716	1	CXCL8	4		38708355	G	A
rs34990695	ENSG00000109471	-6.86339	1.18195e-11	1.2038e-06	-0.255921	0.0452462	4	122451470	122456725	-1	IL2	4		38711461	TA	T
rs12508673	ENSG00000109471	-6.85127	1.28166e-11	1.3034e-06	-0.25912	0.0450938	4	122451470	122456725	-1	IL2	4		38750063	A	T
rs11728133	ENSG00000169429	-6.84548	1.33212e-11	1.35271e-06	-0.223402	0.0450211	4	73740541	73743716	1	CXCL8	4		38710398	C	T
rs6531673	ENSG00000169429	-6.83349	1.44297e-11	1.46093e-06	-0.223358	0.0448705	4	73740541	73743716	1	CXCL8	4		38847917	C	T
rs7681628	ENSG00000169429	-6.83349	1.44297e-11	1.46093e-06	-0.223358	0.0448705	4	73740541	73743716	1	CXCL8	4		38856384	A	G
rs4583772	ENSG00000169429	-6.81781	1.60169e-11	1.61923e-06	-0.225964	0.044674	4	73740541	73743716	1	CXCL8	4		38708865	G	C
rs1372904	ENSG00000136244	6.81055	1.68081e-11	1.6942e-06	0.292032	0.0445832	7	22725884	22732002	1	IL6	11		27116517	G	C
rs72878450	ENSG00000136244	6.81055	1.68081e-11	1.6942e-06	0.292032	0.0445832	7	22725884	22732002	1	IL6	11		27117338	G	A
rs11736617	ENSG00000169429	-6.80806	1.70885e-11	1.71993e-06	-0.358908	0.0445521	4	73740541	73743716	1	CXCL8	4		38917830	G	A
rs11725309	ENSG00000163735	-6.78649	1.97154e-11	1.98141e-06	-0.253618	0.0442827	4	73995642	73998677	-1	CXCL5	4		38783848	C	T
rs6815814	ENSG00000163735	-6.78151	2.03771e-11	2.04489e-06	-0.211864	0.0442205	4	73995642	73998677	-1	CXCL5	4		38816338	C	A
rs1471370	ENSG00000109471	-6.77758	2.09132e-11	2.09562e-06	-0.197195	0.0441716	4	122451470	122456725	-1	IL2	4		38731632	G	A
rs35630882	ENSG00000169429	-6.77469	2.13174e-11	2.13299e-06	-0.230374	0.0441355	4	73740541	73743716	1	CXCL8	4		38711808	GA	G
rs11489107	ENSG00000109471	-6.75484	2.43026e-11	2.42459e-06	-0.211752	0.0438886	4	122451470	122456725	-1	IL2	4		38835613	C	T
rs5743788	ENSG00000109471	-6.75484	2.43026e-11	2.42459e-06	-0.211752	0.0438886	4	122451470	122456725	-1	IL2	4		38833207	G	C
rs68115994	ENSG00000109471	-6.7366	2.74043e-11	2.72608e-06	-0.252834	0.0436623	4	122451470	122456725	-1	IL2	4		38750200	T	G
rs73234987	ENSG00000109471	-6.7366	2.74043e-11	2.72608e-06	-0.252834	0.0436623	4	122451470	122456725	-1	IL2	4		38750304	C	T
rs6848179	ENSG00000169429	6.73373	2.79273e-11	2.77407e-06	0.238734	0.0436266	4	73740541	73743716	1	CXCL8	4		38878983	C	A
rs113290614	ENSG00000169429	6.72099	3.03651e-11	3.01047e-06	0.236612	0.0434689	4	73740541	73743716	1	CXCL8	4		38891894	T	C
rs73236664	ENSG00000169429	6.72084	3.03954e-11	3.01047e-06	0.236634	0.0434671	4	73740541	73743716	1	CXCL8	4		38891434	A	G
rs12508244	ENSG00000109471	-6.71974	3.06146e-11	3.02779e-06	-0.202057	0.0434535	4	122451470	122456725	-1	IL2	4		38863194	T	C
rs2381212	ENSG00000136244	6.71877	3.08101e-11	3.04273e-06	0.222758	0.0434415	7	22725884	22732002	1	IL6	9		5168585	C	A
rs148035117	ENSG00000169429	6.71537	3.15063e-11	3.107e-06	0.214689	0.0433994	4	73740541	73743716	1	CXCL8	4		38854505	A	T
rs58035134	ENSG00000169429	-6.71422	3.17447e-11	3.12599e-06	-0.265598	0.0433852	4	73740541	73743716	1	CXCL8	4		38930995	A	C
rs6826796	ENSG00000169429	6.71189	3.22338e-11	3.16959e-06	0.233998	0.0433564	4	73740541	73743716	1	CXCL8	4		38899559	C	T
rs5743593	ENSG00000163735	-6.70941	3.2762e-11	3.21228e-06	-0.246451	0.0433257	4	73995642	73998677	-1	CXCL5	4		38802913	G	A
rs5743595	ENSG00000163735	-6.70941	3.2762e-11	3.21228e-06	-0.246451	0.0433257	4	73995642	73998677	-1	CXCL5	4		38802644	G	A
rs5743580	ENSG00000163735	-6.70709	3.32638e-11	3.24751e-06	-0.243507	0.0432971	4	73995642	73998677	-1	CXCL5	4		38804405	T	C
rs5743584	ENSG00000163735	-6.70709	3.32638e-11	3.24751e-06	-0.243507	0.0432971	4	73995642	73998677	-1	CXCL5	4		38803784	T	C
rs5743585	ENSG00000163735	-6.70709	3.32638e-11	3.24751e-06	-0.243507	0.0432971	4	73995642	73998677	-1	CXCL5	4		38803646	C	T
rs149735542	ENSG00000163735	-6.70383	3.3981e-11	3.30337e-06	-0.248979	0.0432569	4	73995642	73998677	-1	CXCL5	4		38784792	TTA	T
rs200673000	ENSG00000163735	-6.70383	3.3981e-11	3.30337e-06	-0.248979	0.0432569	4	73995642	73998677	-1	CXCL5	4		38784790	A	ATT
rs73236615	ENSG00000163735	-6.70383	3.3981e-11	3.30337e-06	-0.248979	0.0432569	4	73995642	73998677	-1	CXCL5	4		38786869	T	G
rs2101521	ENSG00000163735	-6.69302	3.64743e-11	3.54071e-06	-0.223404	0.0431234	4	73995642	73998677	-1	CXCL5	4		38811551	A	G
rs11729638	ENSG00000109471	-6.69183	3.67584e-11	3.56323e-06	-0.253507	0.0431088	4	122451470	122456725	-1	IL2	4		38744882	A	G
rs4832786	ENSG00000109471	-6.67891	3.99954e-11	3.87152e-06	-0.218645	0.0429497	4	122451470	122456725	-1	IL2	4		38726766	G	C
rs9761781	ENSG00000169429	-6.66785	4.29883e-11	4.15535e-06	-0.286746	0.0428136	4	73740541	73743716	1	CXCL8	4		38918172	T	C
rs6839212	ENSG00000169429	6.65944	4.54105e-11	4.38328e-06	0.233706	0.0427103	4	73740541	73743716	1	CXCL8	4		38876823	G	T
rs55903115	ENSG00000163735	-6.6398	5.15992e-11	4.97363e-06	-0.243711	0.0424694	4	73995642	73998677	-1	CXCL5	4		38786474	A	C
rs12508244	ENSG00000169429	-6.6289	5.53824e-11	5.33076e-06	-0.206261	0.042336	4	73740541	73743716	1	CXCL8	4		38863194	T	C
rs56194911	ENSG00000169429	-6.61336	6.12511e-11	5.88735e-06	-0.199607	0.042146	4	73740541	73743716	1	CXCL8	4		38854736	C	T
rs7038681	ENSG00000136244	6.61087	6.22461e-11	5.97459e-06	0.241958	0.0421156	7	22725884	22732002	1	IL6	9		5186332	C	T
rs146468588	ENSG00000169429	6.58439	7.38556e-11	7.07896e-06	0.201742	0.0417931	4	73740541	73743716	1	CXCL8	4		38852247	T	C
rs145731598	ENSG00000163735	-6.58082	7.55763e-11	7.22364e-06	-0.237197	0.0417496	4	73995642	73998677	-1	CXCL5	4		38789760	A	AAG
rs73236616	ENSG00000163735	-6.58082	7.55763e-11	7.22364e-06	-0.237197	0.0417496	4	73995642	73998677	-1	CXCL5	4		38789675	A	G
rs11737197	ENSG00000109471	-6.56892	8.15954e-11	7.78805e-06	-0.19271	0.0416051	4	122451470	122456725	-1	IL2	4		38708403	G	C
rs142054606	ENSG00000136244	6.5674	8.24002e-11	7.8539e-06	0.22156	0.0415865	7	22725884	22732002	1	IL6	10		33919461	G	A
rs11340781	ENSG00000163735	-6.56149	8.55893e-11	8.12387e-06	-0.194792	0.0415149	4	73995642	73998677	-1	CXCL5	4		38782110	T	TG
rs11340782	ENSG00000163735	-6.56149	8.55893e-11	8.12387e-06	-0.194792	0.0415149	4	73995642	73998677	-1	CXCL5	4		38782263	C	CT
rs7653908	ENSG00000163735	-6.56149	8.55893e-11	8.12387e-06	-0.194792	0.0415149	4	73995642	73998677	-1	CXCL5	4		38782221	C	G
rs28369169	ENSG00000136244	6.54395	9.57905e-11	9.07953e-06	0.224747	0.0413025	7	22725884	22732002	1	IL6	5		141951038	C	T
rs111676993	ENSG00000169429	6.54035	9.80289e-11	9.27882e-06	0.228201	0.0412589	4	73740541	73743716	1	CXCL8	4		38880181	ATGTGT	A
rs7658334	ENSG00000109471	-6.53565	1.0103e-10	9.53651e-06	-0.21646	0.041202	4	122451470	122456725	-1	IL2	4		38728076	G	A
rs7663292	ENSG00000109471	-6.53565	1.0103e-10	9.53651e-06	-0.21646	0.041202	4	122451470	122456725	-1	IL2	4		38728104	C	T
rs7863708	ENSG00000136244	6.52668	1.07003e-10	1.00864e-05	0.236729	0.0410936	7	22725884	22732002	1	IL6	9		5005040	T	C
rs76215887	ENSG00000136244	6.51652	1.14182e-10	1.07482e-05	0.265318	0.040971	7	22725884	22732002	1	IL6	1		202557363	T	C
rs2381198	ENSG00000109471	-6.51572	1.14767e-10	1.07885e-05	-0.215488	0.0409614	4	122451470	122456725	-1	IL2	4		38728506	G	T
rs140219286	ENSG00000136244	6.50316	1.24352e-10	1.16574e-05	0.224371	0.04081	7	22725884	22732002	1	IL6	21		43053955	C	CCT
rs55875601	ENSG00000136244	6.50316	1.24352e-10	1.16574e-05	0.224371	0.04081	7	22725884	22732002	1	IL6	21		43053447	T	C
rs4833105	ENSG00000169429	-6.49459	1.31331e-10	1.22948e-05	-0.337241	0.040707	4	73740541	73743716	1	CXCL8	4		38918690	T	C
rs6837037	ENSG00000169429	-6.48486	1.39728e-10	1.3063e-05	-0.214372	0.04059	4	73740541	73743716	1	CXCL8	4		38911841	C	T
rs5743592	ENSG00000163735	-6.48403	1.40468e-10	1.31013e-05	-0.235631	0.04058	4	73995642	73998677	-1	CXCL5	4		38803063	G	A
rs73236617	ENSG00000163735	-6.48375	1.40713e-10	1.31013e-05	-0.231215	0.0405767	4	73995642	73998677	-1	CXCL5	4		38793860	G	C
rs73236618	ENSG00000163735	-6.48375	1.40713e-10	1.31013e-05	-0.231215	0.0405767	4	73995642	73998677	-1	CXCL5	4		38794041	C	T
rs141463670	ENSG00000136244	6.4758	1.48017e-10	1.37626e-05	0.250468	0.0404812	7	22725884	22732002	1	IL6	2		33546347	CA	C
rs6531677	ENSG00000169429	6.4611	1.62487e-10	1.50875e-05	0.189141	0.0403051	4	73740541	73743716	1	CXCL8	4		38900397	A	G
rs6531673	ENSG00000109471	-6.45568	1.68169e-10	1.55728e-05	-0.204527	0.0402402	4	122451470	122456725	-1	IL2	4		38847917	C	T
rs7681628	ENSG00000109471	-6.45568	1.68169e-10	1.55728e-05	-0.204527	0.0402402	4	122451470	122456725	-1	IL2	4		38856384	A	G
rs7655305	ENSG00000169429	-6.45305	1.71004e-10	1.57287e-05	-0.214276	0.0402087	4	73740541	73743716	1	CXCL8	4		38912621	A	G
rs7657170	ENSG00000169429	-6.45305	1.71004e-10	1.57287e-05	-0.214276	0.0402087	4	73740541	73743716	1	CXCL8	4		38912816	T	C
rs7681314	ENSG00000169429	-6.45305	1.71004e-10	1.57287e-05	-0.214276	0.0402087	4	73740541	73743716	1	CXCL8	4		38912884	C	A
rs7681513	ENSG00000169429	-6.45305	1.71004e-10	1.57287e-05	-0.214276	0.0402087	4	73740541	73743716	1	CXCL8	4		38912998	G	A
rs7696349	ENSG00000169429	-6.45305	1.71004e-10	1.57287e-05	-0.214276	0.0402087	4	73740541	73743716	1	CXCL8	4		38912208	C	G
rs145201050	ENSG00000136244	6.44489	1.80063e-10	1.65397e-05	0.261755	0.0401112	7	22725884	22732002	1	IL6	1		202577620	GTC	G
rs56289835	ENSG00000163735	-6.43842	1.87592e-10	1.71621e-05	-0.238254	0.0400339	4	73995642	73998677	-1	CXCL5	4		38811845	C	G
rs56408159	ENSG00000163735	-6.43842	1.87592e-10	1.71621e-05	-0.238254	0.0400339	4	73995642	73998677	-1	CXCL5	4		38812116	A	T
rs66922907	ENSG00000163735	-6.43842	1.87592e-10	1.71621e-05	-0.238254	0.0400339	4	73995642	73998677	-1	CXCL5	4		38812537	G	A
rs45588337	ENSG00000163735	-6.4376	1.88568e-10	1.72283e-05	-0.236387	0.0400241	4	73995642	73998677	-1	CXCL5	4		38807328	G	A
rs12510962	ENSG00000109471	-6.43338	1.93661e-10	1.767e-05	-0.23947	0.0399738	4	122451470	122456725	-1	IL2	4		38724886	A	G
rs7660102	ENSG00000109471	-6.42802	2.00332e-10	1.82543e-05	-0.247391	0.0399098	4	122451470	122456725	-1	IL2	4		38724573	A	C
rs5743566	ENSG00000163735	-6.42622	2.02621e-10	1.84138e-05	-0.230793	0.0398884	4	73995642	73998677	-1	CXCL5	4		38805942	C	G
rs5743571	ENSG00000163735	-6.42622	2.02621e-10	1.84138e-05	-0.230793	0.0398884	4	73995642	73998677	-1	CXCL5	4		38805489	T	C
rs3924112	ENSG00000163735	-6.42314	2.06593e-10	1.87498e-05	-0.23194	0.0398517	4	73995642	73998677	-1	CXCL5	4		38795810	T	C
rs6819723	ENSG00000169429	6.41674	2.15103e-10	1.94963e-05	0.207349	0.0397755	4	73740541	73743716	1	CXCL8	4		38821916	G	A
rs200838524	ENSG00000163735	-6.41474	2.17839e-10	1.96142e-05	-0.232937	0.0397516	4	73995642	73998677	-1	CXCL5	4		38806435	AAG	A
rs5743560	ENSG00000163735	-6.41474	2.17839e-10	1.96142e-05	-0.232937	0.0397516	4	73995642	73998677	-1	CXCL5	4		38806200	T	G
rs5743562	ENSG00000163735	-6.41474	2.17839e-10	1.96142e-05	-0.232937	0.0397516	4	73995642	73998677	-1	CXCL5	4		38806096	C	T
rs5743563	ENSG00000163735	-6.41474	2.17839e-10	1.96142e-05	-0.232937	0.0397516	4	73995642	73998677	-1	CXCL5	4		38806019	G	A
rs5743565	ENSG00000163735	-6.41474	2.17839e-10	1.96142e-05	-0.232937	0.0397516	4	73995642	73998677	-1	CXCL5	4		38805983	C	T
rs112133277	ENSG00000163735	-6.40588	2.30343e-10	2.06583e-05	-0.235525	0.0396462	4	73995642	73998677	-1	CXCL5	4		38765046	G	A
rs112924608	ENSG00000163735	-6.40588	2.30343e-10	2.06583e-05	-0.235525	0.0396462	4	73995642	73998677	-1	CXCL5	4		38765051	A	G
rs11736207	ENSG00000163735	-6.40588	2.30343e-10	2.06583e-05	-0.235525	0.0396462	4	73995642	73998677	-1	CXCL5	4		38766285	A	G
rs200857870	ENSG00000163735	-6.39893	2.40641e-10	2.14973e-05	-0.229699	0.0395637	4	73995642	73998677	-1	CXCL5	4		38807362	AAT	A
rs201774433	ENSG00000163735	-6.39893	2.40641e-10	2.14973e-05	-0.229699	0.0395637	4	73995642	73998677	-1	CXCL5	4		38807364	GA	G
rs55834055	ENSG00000163735	-6.39893	2.40641e-10	2.14973e-05	-0.229699	0.0395637	4	73995642	73998677	-1	CXCL5	4		38807363	AT	A
rs112318878	ENSG00000163735	-6.39515	2.4642e-10	2.19275e-05	-0.235836	0.0395188	4	73995642	73998677	-1	CXCL5	4		38808089	T	C
rs113465719	ENSG00000163735	-6.39515	2.4642e-10	2.19275e-05	-0.235836	0.0395188	4	73995642	73998677	-1	CXCL5	4		38808045	T	A
rs67206233	ENSG00000163735	-6.39515	2.4642e-10	2.19275e-05	-0.235836	0.0395188	4	73995642	73998677	-1	CXCL5	4		38807853	C	T
rs11466617	ENSG00000163735	-6.39255	2.50475e-10	2.21157e-05	-0.237265	0.039488	4	73995642	73998677	-1	CXCL5	4		38780471	C	T
rs11466640	ENSG00000163735	-6.39255	2.50475e-10	2.21157e-05	-0.237265	0.039488	4	73995642	73998677	-1	CXCL5	4		38778903	A	G
rs11466645	ENSG00000163735	-6.39255	2.50475e-10	2.21157e-05	-0.237265	0.039488	4	73995642	73998677	-1	CXCL5	4		38778203	T	A
rs140216372	ENSG00000163735	-6.39255	2.50475e-10	2.21157e-05	-0.237265	0.039488	4	73995642	73998677	-1	CXCL5	4		38779512	T	C
rs4129009	ENSG00000163735	-6.39255	2.50475e-10	2.21157e-05	-0.237265	0.039488	4	73995642	73998677	-1	CXCL5	4		38774889	C	T
rs4274855	ENSG00000163735	-6.39255	2.50475e-10	2.21157e-05	-0.237265	0.039488	4	73995642	73998677	-1	CXCL5	4		38777471	T	C
rs5743556	ENSG00000163735	-6.38374	2.64737e-10	2.33147e-05	-0.234624	0.0393834	4	73995642	73998677	-1	CXCL5	4		38806851	G	A
rs5743557	ENSG00000163735	-6.38374	2.64737e-10	2.33147e-05	-0.234624	0.0393834	4	73995642	73998677	-1	CXCL5	4		38806827	A	G
rs149830386	ENSG00000136244	6.38278	2.66329e-10	2.33945e-05	0.225052	0.0393721	7	22725884	22732002	1	IL6	19		53067276	C	CCCT
rs199558059	ENSG00000136244	6.38278	2.66329e-10	2.33945e-05	0.225052	0.0393721	7	22725884	22732002	1	IL6	19		53067279	T	TCTC
rs56357984	ENSG00000163735	-6.38184	2.67913e-10	2.35035e-05	-0.227685	0.0393609	4	73995642	73998677	-1	CXCL5	4		38806462	A	G
rs2045769	ENSG00000169429	-6.36913	2.90118e-10	2.54189e-05	-0.202068	0.0392105	4	73740541	73743716	1	CXCL8	4		38721164	C	T
rs61423750	ENSG00000169429	-6.36841	2.91429e-10	2.5501e-05	-0.210841	0.039202	4	73740541	73743716	1	CXCL8	4		38911168	T	A
rs56194911	ENSG00000109471	-6.36391	2.99754e-10	2.6196e-05	-0.186018	0.0391488	4	122451470	122456725	-1	IL2	4		38854736	C	T
rs11721824	ENSG00000163735	-6.35796	3.11138e-10	2.71215e-05	-0.235871	0.0390784	4	73995642	73998677	-1	CXCL5	4		38767749	A	G
rs73235002	ENSG00000163735	-6.35796	3.11138e-10	2.71215e-05	-0.235871	0.0390784	4	73995642	73998677	-1	CXCL5	4		38769018	G	A
rs55856558	ENSG00000169429	-6.34766	3.31821e-10	2.88507e-05	-0.375743	0.0389568	4	73740541	73743716	1	CXCL8	4		38748027	C	T
rs6846433	ENSG00000169429	-6.34766	3.31821e-10	2.88507e-05	-0.375743	0.0389568	4	73740541	73743716	1	CXCL8	4		38747187	A	G
rs79292863	ENSG00000136244	6.34733	3.32498e-10	2.88729e-05	0.245542	0.038953	7	22725884	22732002	1	IL6	7		78413624	G	A
rs10023850	ENSG00000163735	-6.34695	3.33288e-10	2.89048e-05	-0.230609	0.0389485	4	73995642	73998677	-1	CXCL5	4		38763693	A	G
rs55949304	ENSG00000163735	-6.34266	3.42331e-10	2.95018e-05	-0.22772	0.0388979	4	73995642	73998677	-1	CXCL5	4		38835702	C	T
rs5743789	ENSG00000163735	-6.34266	3.42331e-10	2.95018e-05	-0.22772	0.0388979	4	73995642	73998677	-1	CXCL5	4		38833173	T	A
rs5743794	ENSG00000163735	-6.34266	3.42331e-10	2.95018e-05	-0.22772	0.0388979	4	73995642	73998677	-1	CXCL5	4		38832727	T	C
rs5743795	ENSG00000163735	-6.34266	3.42331e-10	2.95018e-05	-0.22772	0.0388979	4	73995642	73998677	-1	CXCL5	4		38832495	T	C
rs73236632	ENSG00000163735	-6.34266	3.42331e-10	2.95018e-05	-0.22772	0.0388979	4	73995642	73998677	-1	CXCL5	4		38836071	A	G
rs58035134	ENSG00000109471	-6.3401	3.47855e-10	2.99401e-05	-0.243079	0.0388677	4	122451470	122456725	-1	IL2	4		38930995	A	C
rs34019309	ENSG00000169429	-6.33797	3.5251e-10	3.03026e-05	-0.293639	0.0388426	4	73740541	73743716	1	CXCL8	4		38919635	T	C
rs150214237	ENSG00000136244	6.33549	3.57997e-10	3.07357e-05	0.229711	0.0388134	7	22725884	22732002	1	IL6	6		130006519	GCAGGCACCTGTA	G
rs72738599	ENSG00000136244	6.33281	3.64026e-10	3.12141e-05	0.268351	0.0387818	7	22725884	22732002	1	IL6	1		193011074	C	T
rs67712706	ENSG00000163735	-6.31936	3.95812e-10	3.38971e-05	-0.207653	0.0386237	4	73995642	73998677	-1	CXCL5	4		38820616	G	A
rs71418127	ENSG00000136244	6.31864	3.97599e-10	3.40075e-05	0.220041	0.0386152	7	22725884	22732002	1	IL6	14		47488541	G	A
rs11621784	ENSG00000136244	6.31601	4.04144e-10	3.4481e-05	0.225248	0.0385843	7	22725884	22732002	1	IL6	14		47491240	A	G
rs71887885	ENSG00000136244	6.31601	4.04144e-10	3.4481e-05	0.225248	0.0385843	7	22725884	22732002	1	IL6	14		47490861	A	AAT
rs142669849	ENSG00000136244	6.30251	4.39505e-10	3.74512e-05	0.207457	0.0384259	7	22725884	22732002	1	IL6	5		15043610	C	A
rs12879334	ENSG00000136244	6.29156	4.70383e-10	3.99826e-05	0.214611	0.0382976	7	22725884	22732002	1	IL6	14		47485476	G	A
rs12883083	ENSG00000136244	6.29156	4.70383e-10	3.99826e-05	0.214611	0.0382976	7	22725884	22732002	1	IL6	14		47482955	G	A
rs13135770	ENSG00000109471	-6.28805	4.80739e-10	4.08122e-05	-0.240139	0.0382564	4	122451470	122456725	-1	IL2	4		38724593	A	G
rs113558549	ENSG00000163735	-6.28696	4.83978e-10	4.09853e-05	-0.229409	0.0382437	4	73995642	73998677	-1	CXCL5	4		38808216	G	A
rs114719937	ENSG00000163735	-6.28696	4.83978e-10	4.09853e-05	-0.229409	0.0382437	4	73995642	73998677	-1	CXCL5	4		38808585	C	G
rs10000466	ENSG00000169429	-6.2674	5.46226e-10	4.59153e-05	-0.364664	0.0380151	4	73740541	73743716	1	CXCL8	4		38747536	T	C
rs10014476	ENSG00000169429	-6.2674	5.46226e-10	4.59153e-05	-0.364664	0.0380151	4	73740541	73743716	1	CXCL8	4		38747544	C	T
rs10022317	ENSG00000169429	-6.2674	5.46226e-10	4.59153e-05	-0.364664	0.0380151	4	73740541	73743716	1	CXCL8	4		38747605	A	G
rs10022328	ENSG00000169429	-6.2674	5.46226e-10	4.59153e-05	-0.364664	0.0380151	4	73740541	73743716	1	CXCL8	4		38747649	A	G
rs66837178	ENSG00000169429	-6.2674	5.46226e-10	4.59153e-05	-0.364664	0.0380151	4	73740541	73743716	1	CXCL8	4		38748498	A	G
rs6846270	ENSG00000169429	-6.2674	5.46226e-10	4.59153e-05	-0.364664	0.0380151	4	73740541	73743716	1	CXCL8	4		38747146	T	G
rs10003163	ENSG00000169429	-6.26281	5.61911e-10	4.67167e-05	-0.374041	0.0379616	4	73740541	73743716	1	CXCL8	4		38745351	G	A
rs13434428	ENSG00000169429	-6.26281	5.61911e-10	4.67167e-05	-0.374041	0.0379616	4	73740541	73743716	1	CXCL8	4		38745138	T	C
rs13434431	ENSG00000169429	-6.26281	5.61911e-10	4.67167e-05	-0.374041	0.0379616	4	73740541	73743716	1	CXCL8	4		38745161	T	C
rs4385073	ENSG00000169429	-6.26281	5.61911e-10	4.67167e-05	-0.374041	0.0379616	4	73740541	73743716	1	CXCL8	4		38745026	C	T
rs4605665	ENSG00000169429	-6.26281	5.61911e-10	4.67167e-05	-0.374041	0.0379616	4	73740541	73743716	1	CXCL8	4		38744961	G	A
rs6531658	ENSG00000169429	-6.26281	5.61911e-10	4.67167e-05	-0.374041	0.0379616	4	73740541	73743716	1	CXCL8	4		38743996	T	C
rs6817333	ENSG00000169429	-6.26281	5.61911e-10	4.67167e-05	-0.374041	0.0379616	4	73740541	73743716	1	CXCL8	4		38746079	T	A
rs6838865	ENSG00000169429	-6.26281	5.61911e-10	4.67167e-05	-0.374041	0.0379616	4	73740541	73743716	1	CXCL8	4		38745883	T	G
rs6839269	ENSG00000169429	-6.26281	5.61911e-10	4.67167e-05	-0.374041	0.0379616	4	73740541	73743716	1	CXCL8	4		38746082	A	G
rs17582893	ENSG00000163735	-6.26197	5.64832e-10	4.69025e-05	-0.222598	0.0379518	4	73995642	73998677	-1	CXCL5	4		38886420	A	G
rs6830230	ENSG00000163735	-6.25976	5.72584e-10	4.74885e-05	-0.20669	0.037926	4	73995642	73998677	-1	CXCL5	4		38887994	G	T
rs12882338	ENSG00000136244	6.25616	5.85425e-10	4.84946e-05	0.222758	0.0378841	7	22725884	22732002	1	IL6	14		47494870	G	T
rs12826492	ENSG00000136244	6.24957	6.09694e-10	5.04438e-05	0.236322	0.0378074	7	22725884	22732002	1	IL6	12		130886140	C	G
rs66979032	ENSG00000163735	-6.24752	6.17443e-10	5.10232e-05	-0.214284	0.0377835	4	73995642	73998677	-1	CXCL5	4		38814700	G	A
rs17582921	ENSG00000163735	-6.24583	6.23912e-10	5.14954e-05	-0.221085	0.0377638	4	73995642	73998677	-1	CXCL5	4		38892649	C	T
rs1115259	ENSG00000169429	-6.24142	6.41082e-10	5.2595e-05	-0.204617	0.0377125	4	73740541	73743716	1	CXCL8	4		38902133	T	C
rs12642243	ENSG00000169429	-6.24142	6.41082e-10	5.2595e-05	-0.204617	0.0377125	4	73740541	73743716	1	CXCL8	4		38901529	A	T
rs59579024	ENSG00000169429	-6.24142	6.41082e-10	5.2595e-05	-0.204617	0.0377125	4	73740541	73743716	1	CXCL8	4		38902942	T	TGTC
rs6824769	ENSG00000169429	-6.24142	6.41082e-10	5.2595e-05	-0.204617	0.0377125	4	73740541	73743716	1	CXCL8	4		38904581	C	T
rs7664107	ENSG00000169429	-6.24142	6.41082e-10	5.2595e-05	-0.204617	0.0377125	4	73740541	73743716	1	CXCL8	4		38905194	T	A
rs5857638	ENSG00000169429	6.23429	6.69806e-10	5.48857e-05	0.195497	0.0376297	4	73740541	73743716	1	CXCL8	4		38703970	C	CAG
rs33998787	ENSG00000169429	-6.23076	6.84521e-10	5.60243e-05	-0.244771	0.0375886	4	73740541	73743716	1	CXCL8	4		38715698	C	G
rs13137984	ENSG00000109471	-6.22657	7.02356e-10	5.74152e-05	-0.197984	0.03754	4	122451470	122456725	-1	IL2	4		38724945	A	C
rs12504153	ENSG00000169429	-6.22613	7.0425e-10	5.75013e-05	-0.325646	0.0375349	4	73740541	73743716	1	CXCL8	4		38929590	G	A
rs148689836	ENSG00000163735	-6.22061	7.28528e-10	5.94126e-05	-0.228241	0.0374708	4	73995642	73998677	-1	CXCL5	4		38773693	AT	A
rs78778671	ENSG00000136244	6.21251	7.65619e-10	6.2363e-05	0.21874	0.0373769	7	22725884	22732002	1	IL6	13		21218324	G	A
rs7977874	ENSG00000136244	6.20032	8.2494e-10	6.71149e-05	0.200522	0.0372359	7	22725884	22732002	1	IL6	12		101947689	T	G
rs79798244	ENSG00000136244	6.19763	8.3862e-10	6.81468e-05	0.230538	0.0372048	7	22725884	22732002	1	IL6	21		24220151	A	C
rs7655305	ENSG00000109471	-6.18976	8.79938e-10	7.10817e-05	-0.199058	0.0371139	4	122451470	122456725	-1	IL2	4		38912621	A	G
rs7657170	ENSG00000109471	-6.18976	8.79938e-10	7.10817e-05	-0.199058	0.0371139	4	122451470	122456725	-1	IL2	4		38912816	T	C
rs7681314	ENSG00000109471	-6.18976	8.79938e-10	7.10817e-05	-0.199058	0.0371139	4	122451470	122456725	-1	IL2	4		38912884	C	A
rs7681513	ENSG00000109471	-6.18976	8.79938e-10	7.10817e-05	-0.199058	0.0371139	4	122451470	122456725	-1	IL2	4		38912998	G	A
rs7696349	ENSG00000109471	-6.18976	8.79938e-10	7.10817e-05	-0.199058	0.0371139	4	122451470	122456725	-1	IL2	4		38912208	C	G
rs1604834	ENSG00000169429	-6.18461	9.08063e-10	7.30944e-05	-0.203412	0.0370544	4	73740541	73743716	1	CXCL8	4		38897254	A	G
rs5857648	ENSG00000169429	-6.18461	9.08063e-10	7.30944e-05	-0.203412	0.0370544	4	73740541	73743716	1	CXCL8	4		38898247	G	GT
rs974734	ENSG00000169429	-6.18461	9.08063e-10	7.30944e-05	-0.203412	0.0370544	4	73740541	73743716	1	CXCL8	4		38898469	C	G
rs201593558	ENSG00000136244	6.1843	9.09747e-10	7.31438e-05	0.260626	0.0370509	7	22725884	22732002	1	IL6	10		75152152	CA	C
rs73090810	ENSG00000136244	6.18239	9.20455e-10	7.39178e-05	0.250935	0.0370288	7	22725884	22732002	1	IL6	7		23892819	T	C
rs35568752	ENSG00000169429	-6.18142	9.25913e-10	7.41818e-05	-0.20646	0.0370176	4	73740541	73743716	1	CXCL8	4		38731476	A	G
rs35983176	ENSG00000169429	-6.18142	9.25913e-10	7.41818e-05	-0.20646	0.0370176	4	73740541	73743716	1	CXCL8	4		38731295	G	A
rs61423750	ENSG00000109471	-6.16682	1.01203e-09	8.09867e-05	-0.197659	0.0368495	4	122451470	122456725	-1	IL2	4		38911168	T	A
rs4565081	ENSG00000109471	-6.16601	1.01704e-09	8.12919e-05	-0.278934	0.0368401	4	122451470	122456725	-1	IL2	4		38752985	G	A
rs11722788	ENSG00000163735	-6.15626	1.07919e-09	8.54603e-05	-0.222943	0.036728	4	73995642	73998677	-1	CXCL5	4		38810738	G	C
rs11722813	ENSG00000163735	-6.15626	1.07919e-09	8.54603e-05	-0.222943	0.036728	4	73995642	73998677	-1	CXCL5	4		38810769	T	C
rs11722836	ENSG00000163735	-6.15626	1.07919e-09	8.54603e-05	-0.222943	0.036728	4	73995642	73998677	-1	CXCL5	4		38811529	A	T
rs11722889	ENSG00000163735	-6.15626	1.07919e-09	8.54603e-05	-0.222943	0.036728	4	73995642	73998677	-1	CXCL5	4		38810975	T	C
rs11725779	ENSG00000163735	-6.15626	1.07919e-09	8.54603e-05	-0.222943	0.036728	4	73995642	73998677	-1	CXCL5	4		38811668	A	G
rs11727978	ENSG00000163735	-6.15626	1.07919e-09	8.54603e-05	-0.222943	0.036728	4	73995642	73998677	-1	CXCL5	4		38811051	A	T
rs67837551	ENSG00000163735	-6.15626	1.07919e-09	8.54603e-05	-0.222943	0.036728	4	73995642	73998677	-1	CXCL5	4		38810444	T	C
rs73236625	ENSG00000163735	-6.15626	1.07919e-09	8.54603e-05	-0.222943	0.036728	4	73995642	73998677	-1	CXCL5	4		38809924	A	G
rs9715769	ENSG00000163735	-6.14612	1.14776e-09	9.07845e-05	-0.216606	0.0366115	4	73995642	73998677	-1	CXCL5	4		38774489	C	A
rs4895854	ENSG00000136244	6.14443	1.15963e-09	9.16175e-05	0.212978	0.0365921	7	22725884	22732002	1	IL6	6		130007597	A	C
rs144077629	ENSG00000136244	6.13241	1.24725e-09	9.83835e-05	0.231748	0.0364543	7	22725884	22732002	1	IL6	2		47596853	CG	C
rs58709201	ENSG00000136244	6.1323	1.24815e-09	9.83835e-05	0.22961	0.036453	7	22725884	22732002	1	IL6	19		22402499	G	C
rs6848423	ENSG00000163735	-6.13099	1.25808e-09	9.90521e-05	-0.206829	0.036438	4	73995642	73998677	-1	CXCL5	4		38887933	T	C
rs76651507	ENSG00000136244	6.1292	1.27178e-09	0.000100016	0.234346	0.0364175	7	22725884	22732002	1	IL6	11		77245497	C	A
rs1873195	ENSG00000163735	-6.12692	1.28945e-09	0.000101289	-0.206343	0.0363914	4	73995642	73998677	-1	CXCL5	4		38891173	T	C
rs1813232	ENSG00000136244	6.1261	1.29584e-09	0.000101674	0.234411	0.0363821	7	22725884	22732002	1	IL6	11		27111831	G	A
rs79312586	ENSG00000136244	6.12322	1.31865e-09	0.000103345	0.241461	0.0363491	7	22725884	22732002	1	IL6	1		202568484	A	G
rs3866197	ENSG00000109471	-6.12116	1.33521e-09	0.000104523	-0.195782	0.0363255	4	122451470	122456725	-1	IL2	4		38930469	G	A
rs12641669	ENSG00000169429	-6.11537	1.38276e-09	0.000108121	-0.201418	0.0362593	4	73740541	73743716	1	CXCL8	4		38901769	C	A
rs4833103	ENSG00000163735	-6.1145	1.39002e-09	0.000108565	-0.164674	0.0362494	4	73995642	73998677	-1	CXCL5	4		38815502	C	A
rs66819621	ENSG00000163735	-6.11431	1.39161e-09	0.000108565	-0.191069	0.0362472	4	73995642	73998677	-1	CXCL5	4		38819403	G	A
rs13149231	ENSG00000109471	6.11105	1.41933e-09	0.000110601	0.199065	0.0362099	4	122451470	122456725	-1	IL2	4		38716483	T	C
rs6837037	ENSG00000109471	-6.10962	1.43165e-09	0.000111434	-0.195737	0.0361936	4	122451470	122456725	-1	IL2	4		38911841	C	T
rs62539462	ENSG00000136244	6.10028	1.51464e-09	0.00011776	0.21154	0.036087	7	22725884	22732002	1	IL6	9		29751771	A	G
rs75531023	ENSG00000136244	6.09771	1.53825e-09	0.000119459	0.208677	0.0360578	7	22725884	22732002	1	IL6	14		47489594	C	T
rs12642241	ENSG00000169429	6.0962	1.55232e-09	0.000120415	0.204919	0.0360405	4	73740541	73743716	1	CXCL8	4		38871427	A	T
rs35435560	ENSG00000169429	-6.08057	1.7055e-09	0.000132148	-0.339643	0.0358626	4	73740541	73743716	1	CXCL8	4		38749791	GT	G
rs17243895	ENSG00000136244	6.06708	1.84947e-09	0.000143141	0.243822	0.0357093	7	22725884	22732002	1	IL6	11		27114095	T	C
rs56409419	ENSG00000169429	-6.06684	1.85213e-09	0.000143184	-0.180633	0.0357066	4	73740541	73743716	1	CXCL8	4		38905463	G	A
rs3924113	ENSG00000163735	-6.06573	1.86455e-09	0.000143981	-0.216936	0.0356939	4	73995642	73998677	-1	CXCL5	4		38796255	T	G
rs11725940	ENSG00000109471	-6.06507	1.87196e-09	0.00014439	-0.22475	0.0356864	4	122451470	122456725	-1	IL2	4		38708562	G	T
rs10030125	ENSG00000109471	-6.06201	1.90657e-09	0.000146894	-0.181854	0.0356518	4	122451470	122456725	-1	IL2	4		38908643	A	G
rs10776482	ENSG00000163735	-6.0599	1.93083e-09	0.000147599	-0.214293	0.0356279	4	73995642	73998677	-1	CXCL5	4		38774785	G	A
rs10776483	ENSG00000163735	-6.0599	1.93083e-09	0.000147599	-0.214293	0.0356279	4	73995642	73998677	-1	CXCL5	4		38775040	G	A
rs11096956	ENSG00000163735	-6.0599	1.93083e-09	0.000147599	-0.214293	0.0356279	4	73995642	73998677	-1	CXCL5	4		38776180	A	C
rs4504265	ENSG00000163735	-6.0599	1.93083e-09	0.000147599	-0.214293	0.0356279	4	73995642	73998677	-1	CXCL5	4		38773865	T	G
rs4504266	ENSG00000163735	-6.0599	1.93083e-09	0.000147599	-0.214293	0.0356279	4	73995642	73998677	-1	CXCL5	4		38773754	A	G
rs4513579	ENSG00000163735	-6.0599	1.93083e-09	0.000147599	-0.214293	0.0356279	4	73995642	73998677	-1	CXCL5	4		38773816	C	T
rs66735315	ENSG00000163735	-6.0599	1.93083e-09	0.000147599	-0.214293	0.0356279	4	73995642	73998677	-1	CXCL5	4		38774180	T	G
rs1139089	ENSG00000169429	-6.05236	2.02006e-09	0.000154248	-0.23892	0.0355424	4	73740541	73743716	1	CXCL8	4		38946486	G	A
rs75260350	ENSG00000136244	6.0495	2.05501e-09	0.000156741	0.199657	0.03551	7	22725884	22732002	1	IL6	5		161183535	G	A
rs72765180	ENSG00000136244	6.03966	2.17965e-09	0.000166062	0.249322	0.0353986	7	22725884	22732002	1	IL6	9		140498452	T	C
rs72644107	ENSG00000136244	6.03039	2.30363e-09	0.000175313	0.243202	0.0352939	7	22725884	22732002	1	IL6	1		193961649	A	G
rs140263645	ENSG00000136244	6.02945	2.31663e-09	0.000176106	0.231844	0.0352833	7	22725884	22732002	1	IL6	5		82168511	A	G
rs35374509	ENSG00000109471	-6.02434	2.38834e-09	0.000181355	-0.182526	0.0352256	4	122451470	122456725	-1	IL2	4		38934249	C	T
rs73236633	ENSG00000163735	-6.0203	2.44655e-09	0.000185569	-0.211857	0.0351801	4	73995642	73998677	-1	CXCL5	4		38839319	C	T
rs11899988	ENSG00000136244	6.01724	2.49161e-09	0.000188365	0.252365	0.0351455	7	22725884	22732002	1	IL6	2		218004960	C	T
rs35961631	ENSG00000136244	6.01705	2.49443e-09	0.000188365	0.199207	0.0351434	7	22725884	22732002	1	IL6	14		47499304	T	C
rs71418129	ENSG00000136244	6.01705	2.49443e-09	0.000188365	0.199207	0.0351434	7	22725884	22732002	1	IL6	14		47500281	T	C
rs71418130	ENSG00000136244	6.01705	2.49443e-09	0.000188365	0.199207	0.0351434	7	22725884	22732002	1	IL6	14		47500301	A	T
rs7662500	ENSG00000169429	-6.01381	2.54311e-09	0.000191828	-0.189996	0.0351068	4	73740541	73743716	1	CXCL8	4		38913951	C	G
rs13131593	ENSG00000109471	-6.01112	2.58412e-09	0.000194493	-0.234707	0.0350766	4	122451470	122456725	-1	IL2	4		38711788	A	G
rs13132956	ENSG00000109471	-6.01112	2.58412e-09	0.000194493	-0.234707	0.0350766	4	122451470	122456725	-1	IL2	4		38711684	T	C
rs199871803	ENSG00000163735	-6.01043	2.59468e-09	0.000195073	-0.208636	0.0350689	4	73995642	73998677	-1	CXCL5	4		38774249	TC	T
rs10838509	ENSG00000136244	6.00935	2.61151e-09	0.000195967	0.232047	0.0350566	7	22725884	22732002	1	IL6	11		45761372	A	T
rs6845639	ENSG00000109471	6.0093	2.61231e-09	0.000195967	0.19508	0.035056	4	122451470	122456725	-1	IL2	4		38716721	G	A
rs11952026	ENSG00000136244	6.00584	2.66664e-09	0.000199604	0.205535	0.0350171	7	22725884	22732002	1	IL6	5		20953116	C	A
rs76319441	ENSG00000136244	6.00584	2.66664e-09	0.000199604	0.205535	0.0350171	7	22725884	22732002	1	IL6	5		20953807	C	T
rs12508595	ENSG00000109471	-6.00077	2.74812e-09	0.000205478	-0.214231	0.0349602	4	122451470	122456725	-1	IL2	4		38734685	G	C
rs10412	ENSG00000136244	5.99871	2.78199e-09	0.000207783	0.170751	0.034937	7	22725884	22732002	1	IL6	9		33110839	T	C
rs1977480	ENSG00000136244	5.99791	2.79533e-09	0.000208238	0.245342	0.0349279	7	22725884	22732002	1	IL6	9		140516691	C	T
rs62622789	ENSG00000136244	5.99791	2.79533e-09	0.000208238	0.245342	0.0349279	7	22725884	22732002	1	IL6	9		140507480	T	C
rs7689637	ENSG00000169429	-5.99779	2.79722e-09	0.000208238	-0.209368	0.0349267	4	73740541	73743716	1	CXCL8	4		38599054	T	C
rs17412357	ENSG00000136244	5.99574	2.83152e-09	0.000210333	0.186284	0.0349036	7	22725884	22732002	1	IL6	14		32976219	T	C
rs187381733	ENSG00000136244	5.99574	2.83152e-09	0.000210333	0.186284	0.0349036	7	22725884	22732002	1	IL6	14		32979562	C	A
rs36023504	ENSG00000109471	5.99544	2.8366e-09	0.000210482	0.195263	0.0349002	4	122451470	122456725	-1	IL2	4		38698924	T	C
rs10495120	ENSG00000136244	5.9911	2.91068e-09	0.000215045	0.252662	0.0348514	7	22725884	22732002	1	IL6	1		219153206	T	C
rs12404804	ENSG00000136244	5.9911	2.91068e-09	0.000215045	0.252662	0.0348514	7	22725884	22732002	1	IL6	1		219156476	A	C
rs74460388	ENSG00000136244	5.9911	2.91068e-09	0.000215045	0.252662	0.0348514	7	22725884	22732002	1	IL6	1		219155446	G	A
rs78861877	ENSG00000136244	5.9911	2.91068e-09	0.000215045	0.252662	0.0348514	7	22725884	22732002	1	IL6	1		219153301	G	T
rs12187910	ENSG00000136244	5.9897	2.93495e-09	0.000216603	0.202596	0.0348357	7	22725884	22732002	1	IL6	5		51428358	C	G
rs13264574	ENSG00000136244	5.98865	2.95326e-09	0.00021772	0.218891	0.034824	7	22725884	22732002	1	IL6	8		72087620	C	G
rs7658893	ENSG00000163735	-5.98484	3.0208e-09	0.000222459	-0.167287	0.0347812	4	73995642	73998677	-1	CXCL5	4		38782420	A	G
rs11730390	ENSG00000163735	-5.98388	3.03809e-09	0.000223251	-0.215715	0.0347704	4	73995642	73998677	-1	CXCL5	4		38881414	C	T
rs139142852	ENSG00000163735	-5.98388	3.03809e-09	0.000223251	-0.215715	0.0347704	4	73995642	73998677	-1	CXCL5	4		38881773	G	A
rs36071400	ENSG00000169429	5.98172	3.07723e-09	0.000225884	0.202604	0.0347462	4	73740541	73743716	1	CXCL8	4		38632166	C	T
rs34293100	ENSG00000109471	-5.97448	3.21211e-09	0.000235496	-0.39343	0.034665	4	122451470	122456725	-1	IL2	4		38892221	T	C
rs114645380	ENSG00000136244	5.97409	3.21954e-09	0.000235496	0.227375	0.0346606	7	22725884	22732002	1	IL6	2		144131926	G	C
rs34658784	ENSG00000163735	-5.97396	3.22195e-09	0.000235496	-0.212293	0.0346592	4	73995642	73998677	-1	CXCL5	4		38856151	A	AT
rs55930442	ENSG00000163735	-5.97396	3.22195e-09	0.000235496	-0.212293	0.0346592	4	73995642	73998677	-1	CXCL5	4		38856690	A	G
rs12506499	ENSG00000169429	-5.97034	3.29176e-09	0.000240342	-0.227048	0.0346187	4	73740541	73743716	1	CXCL8	4		38592972	C	T
rs34369371	ENSG00000136244	5.96656	3.36613e-09	0.000245509	0.246131	0.0345764	7	22725884	22732002	1	IL6	10		86064612	G	GA
rs76234335	ENSG00000136244	5.96548	3.38766e-09	0.000246816	0.233909	0.0345643	7	22725884	22732002	1	IL6	19		52457468	A	G
rs11810174	ENSG00000136244	5.95558	3.59177e-09	0.000261408	0.210359	0.0344536	7	22725884	22732002	1	IL6	1		99135001	C	T
rs74353264	ENSG00000136244	5.95379	3.63003e-09	0.000263912	0.194301	0.0344336	7	22725884	22732002	1	IL6	5		161187685	G	A
rs10678891	ENSG00000136244	5.95318	3.64311e-09	0.000264581	0.240471	0.0344268	7	22725884	22732002	1	IL6	1		19027616	TAA	T
rs7030315	ENSG00000136244	5.94717	3.7745e-09	0.000273832	0.199544	0.0343597	7	22725884	22732002	1	IL6	9		5020529	A	G
rs11110847	ENSG00000136244	5.94175	3.89712e-09	0.000282428	0.179262	0.0342992	7	22725884	22732002	1	IL6	12		101952656	T	A
rs7681448	ENSG00000169429	5.94016	3.93371e-09	0.000284477	0.178737	0.0342816	4	73740541	73743716	1	CXCL8	4		38886393	C	G
rs7681449	ENSG00000169429	5.94016	3.93371e-09	0.000284477	0.178737	0.0342816	4	73740541	73743716	1	CXCL8	4		38886394	T	G
rs140502619	ENSG00000136244	5.9369	4.01003e-09	0.000288926	0.212057	0.0342452	7	22725884	22732002	1	IL6	1		189785005	G	A
rs146790173	ENSG00000136244	5.9369	4.01003e-09	0.000288926	0.212057	0.0342452	7	22725884	22732002	1	IL6	1		189785003	G	A
rs117065348	ENSG00000136244	5.93397	4.07978e-09	0.000288926	0.24411	0.0342126	7	22725884	22732002	1	IL6	10		86069344	A	T
rs12764745	ENSG00000136244	5.93397	4.07978e-09	0.000288926	0.24411	0.0342126	7	22725884	22732002	1	IL6	10		86147514	T	G
rs12772524	ENSG00000136244	5.93397	4.07978e-09	0.000288926	0.24411	0.0342126	7	22725884	22732002	1	IL6	10		86149035	A	G
rs12780136	ENSG00000136244	5.93397	4.07978e-09	0.000288926	0.24411	0.0342126	7	22725884	22732002	1	IL6	10		86074427	A	G
rs17103347	ENSG00000136244	5.93397	4.07978e-09	0.000288926	0.24411	0.0342126	7	22725884	22732002	1	IL6	10		86065669	T	A
rs17103428	ENSG00000136244	5.93397	4.07978e-09	0.000288926	0.24411	0.0342126	7	22725884	22732002	1	IL6	10		86155020	C	T
rs34006444	ENSG00000136244	5.93397	4.07978e-09	0.000288926	0.24411	0.0342126	7	22725884	22732002	1	IL6	10		86156560	T	C
rs34987747	ENSG00000136244	5.93397	4.07978e-09	0.000288926	0.24411	0.0342126	7	22725884	22732002	1	IL6	10		86067887	G	A
rs35159872	ENSG00000136244	5.93397	4.07978e-09	0.000288926	0.24411	0.0342126	7	22725884	22732002	1	IL6	10		86070336	A	G
rs35184995	ENSG00000136244	5.93397	4.07978e-09	0.000288926	0.24411	0.0342126	7	22725884	22732002	1	IL6	10		86077952	C	A
rs35501257	ENSG00000136244	5.93397	4.07978e-09	0.000288926	0.24411	0.0342126	7	22725884	22732002	1	IL6	10		86155786	A	G
rs35838027	ENSG00000136244	5.93397	4.07978e-09	0.000288926	0.24411	0.0342126	7	22725884	22732002	1	IL6	10		86073040	C	T
rs35919525	ENSG00000136244	5.93397	4.07978e-09	0.000288926	0.24411	0.0342126	7	22725884	22732002	1	IL6	10		86067889	G	T
rs4130437	ENSG00000136244	5.93397	4.07978e-09	0.000288926	0.24411	0.0342126	7	22725884	22732002	1	IL6	10		86139059	T	C
rs4442485	ENSG00000136244	5.93397	4.07978e-09	0.000288926	0.24411	0.0342126	7	22725884	22732002	1	IL6	10		86139192	G	T
rs71485199	ENSG00000136244	5.93397	4.07978e-09	0.000288926	0.24411	0.0342126	7	22725884	22732002	1	IL6	10		86069567	A	G
rs71485200	ENSG00000136244	5.93397	4.07978e-09	0.000288926	0.24411	0.0342126	7	22725884	22732002	1	IL6	10		86069594	T	C
rs71485201	ENSG00000136244	5.93397	4.07978e-09	0.000288926	0.24411	0.0342126	7	22725884	22732002	1	IL6	10		86075843	T	C
rs6850040	ENSG00000169429	-5.93326	4.09691e-09	0.000289838	-0.33609	0.0342046	4	73740541	73743716	1	CXCL8	4		38742953	C	T
rs72765187	ENSG00000136244	5.9299	4.17862e-09	0.000294624	0.235724	0.0341673	7	22725884	22732002	1	IL6	9		140522579	A	G
rs12772651	ENSG00000136244	5.9281	4.22304e-09	0.000294624	0.23575	0.0341472	7	22725884	22732002	1	IL6	10		86063684	G	A
rs11051486	ENSG00000136244	5.92785	4.22922e-09	0.000294624	0.214532	0.0341445	7	22725884	22732002	1	IL6	12		31772877	T	C
rs1677172	ENSG00000136244	5.92785	4.22922e-09	0.000294624	0.214532	0.0341445	7	22725884	22732002	1	IL6	12		31772581	T	G
rs2625881	ENSG00000136244	5.92785	4.22922e-09	0.000294624	0.214532	0.0341445	7	22725884	22732002	1	IL6	12		31773110	G	A
rs2625882	ENSG00000136244	5.92785	4.22922e-09	0.000294624	0.214532	0.0341445	7	22725884	22732002	1	IL6	12		31772709	T	C
rs2679486	ENSG00000136244	5.92785	4.22922e-09	0.000294624	0.214532	0.0341445	7	22725884	22732002	1	IL6	12		31773506	A	G
rs477758	ENSG00000136244	5.92785	4.22922e-09	0.000294624	0.214532	0.0341445	7	22725884	22732002	1	IL6	12		31770588	C	G
rs509500	ENSG00000136244	5.92785	4.22922e-09	0.000294624	0.214532	0.0341445	7	22725884	22732002	1	IL6	12		31772196	G	C
rs529303	ENSG00000136244	5.92785	4.22922e-09	0.000294624	0.214532	0.0341445	7	22725884	22732002	1	IL6	12		31770647	C	T
rs538400	ENSG00000136244	5.92785	4.22922e-09	0.000294624	0.214532	0.0341445	7	22725884	22732002	1	IL6	12		31771202	A	G
rs538430	ENSG00000136244	5.92785	4.22922e-09	0.000294624	0.214532	0.0341445	7	22725884	22732002	1	IL6	12		31771219	G	A
rs539102	ENSG00000136244	5.92785	4.22922e-09	0.000294624	0.214532	0.0341445	7	22725884	22732002	1	IL6	12		31771232	G	T
rs541856	ENSG00000136244	5.92785	4.22922e-09	0.000294624	0.214532	0.0341445	7	22725884	22732002	1	IL6	12		31771545	A	G
rs560239	ENSG00000136244	5.92785	4.22922e-09	0.000294624	0.214532	0.0341445	7	22725884	22732002	1	IL6	12		31771689	A	G
rs13102095	ENSG00000169429	5.92699	4.2506e-09	0.000295811	0.199764	0.0341349	4	73740541	73743716	1	CXCL8	4		38626522	T	C
rs72663675	ENSG00000136244	5.92628	4.2684e-09	0.000296748	0.239359	0.034127	7	22725884	22732002	1	IL6	13		112736520	G	A
rs5743596	ENSG00000163735	-5.92386	4.32955e-09	0.000300086	-0.239256	0.0341001	4	73995642	73998677	-1	CXCL5	4		38802528	A	G
rs73236646	ENSG00000163735	-5.92386	4.32958e-09	0.000300086	-0.213297	0.0341001	4	73995642	73998677	-1	CXCL5	4		38871385	C	T
rs73236649	ENSG00000163735	-5.92386	4.32958e-09	0.000300086	-0.213297	0.0341001	4	73995642	73998677	-1	CXCL5	4		38873332	T	C
rs73062401	ENSG00000136244	5.91868	4.46342e-09	0.000308815	0.231531	0.0340425	7	22725884	22732002	1	IL6	12		24475888	C	T
rs17583377	ENSG00000169429	-5.91864	4.46456e-09	0.000308815	-0.282448	0.034042	4	73740541	73743716	1	CXCL8	4		38955135	T	C
rs1115259	ENSG00000109471	-5.91434	4.5787e-09	0.000315115	-0.187846	0.0339942	4	122451470	122456725	-1	IL2	4		38902133	T	C
rs12642243	ENSG00000109471	-5.91434	4.5787e-09	0.000315115	-0.187846	0.0339942	4	122451470	122456725	-1	IL2	4		38901529	A	T
rs59579024	ENSG00000109471	-5.91434	4.5787e-09	0.000315115	-0.187846	0.0339942	4	122451470	122456725	-1	IL2	4		38902942	T	TGTC
rs6824769	ENSG00000109471	-5.91434	4.5787e-09	0.000315115	-0.187846	0.0339942	4	122451470	122456725	-1	IL2	4		38904581	C	T
rs7664107	ENSG00000109471	-5.91434	4.5787e-09	0.000315115	-0.187846	0.0339942	4	122451470	122456725	-1	IL2	4		38905194	T	A
rs1011049	ENSG00000136244	5.91197	4.64268e-09	0.000318876	0.22285	0.033968	7	22725884	22732002	1	IL6	20		40277568	T	C
rs6129885	ENSG00000136244	5.91197	4.64268e-09	0.000318876	0.22285	0.033968	7	22725884	22732002	1	IL6	20		40277194	T	C
rs13144836	ENSG00000169429	5.91057	4.68102e-09	0.000321187	0.199946	0.0339524	4	73740541	73743716	1	CXCL8	4		38625501	C	G
rs115025078	ENSG00000136244	5.9096	4.7076e-09	0.000321718	0.244809	0.0339417	7	22725884	22732002	1	IL6	9		19467013	C	T
rs55671431	ENSG00000136244	5.9096	4.7076e-09	0.000321718	0.244809	0.0339417	7	22725884	22732002	1	IL6	9		19468014	A	G
rs73420066	ENSG00000136244	5.9096	4.7076e-09	0.000321718	0.244809	0.0339417	7	22725884	22732002	1	IL6	9		19465276	T	C
rs79461424	ENSG00000136244	5.9096	4.7076e-09	0.000321718	0.244809	0.0339417	7	22725884	22732002	1	IL6	9		19466661	A	G
rs10010930	ENSG00000163735	-5.90738	4.7694e-09	0.000324967	-0.206811	0.033917	4	73995642	73998677	-1	CXCL5	4		38771945	T	C
rs11734342	ENSG00000163735	-5.90738	4.7694e-09	0.000324967	-0.206811	0.033917	4	73995642	73998677	-1	CXCL5	4		38773109	G	A
rs28532329	ENSG00000163735	-5.90738	4.7694e-09	0.000324967	-0.206811	0.033917	4	73995642	73998677	-1	CXCL5	4		38771368	T	C
rs35374509	ENSG00000169429	-5.90095	4.95242e-09	0.000337101	-0.185033	0.0338458	4	73740541	73743716	1	CXCL8	4		38934249	C	T
rs1604834	ENSG00000109471	-5.89889	5.01257e-09	0.000340178	-0.187915	0.0338229	4	122451470	122456725	-1	IL2	4		38897254	A	G
rs5857648	ENSG00000109471	-5.89889	5.01257e-09	0.000340178	-0.187915	0.0338229	4	122451470	122456725	-1	IL2	4		38898247	G	GT
rs974734	ENSG00000109471	-5.89889	5.01257e-09	0.000340178	-0.187915	0.0338229	4	122451470	122456725	-1	IL2	4		38898469	C	G
rs77310674	ENSG00000169429	-5.89021	5.27359e-09	0.000357538	-0.273492	0.0337268	4	73740541	73743716	1	CXCL8	4		38955178	C	G
rs77310674	ENSG00000109471	-5.88317	5.49521e-09	0.000372194	-0.264144	0.0336489	4	122451470	122456725	-1	IL2	4		38955178	C	G
rs11724090	ENSG00000109471	-5.882	5.53285e-09	0.000373546	-0.22377	0.033636	4	122451470	122456725	-1	IL2	4		38708355	G	A
rs140070171	ENSG00000136244	5.8819	5.53617e-09	0.000373546	0.252579	0.0336349	7	22725884	22732002	1	IL6	2		111861677	C	CT
rs2165108	ENSG00000136244	5.8819	5.53617e-09	0.000373546	0.252579	0.0336349	7	22725884	22732002	1	IL6	2		111861993	A	T
rs9968331	ENSG00000169429	-5.88187	5.53704e-09	0.000373546	-0.293384	0.0336346	4	73740541	73743716	1	CXCL8	4		38740056	T	A
rs6531657	ENSG00000109471	5.88134	5.55412e-09	0.000374329	0.16419	0.0336288	4	122451470	122456725	-1	IL2	4		38718732	T	C
rs1000096	ENSG00000109471	5.87909	5.62777e-09	0.000378919	0.190529	0.0336038	4	122451470	122456725	-1	IL2	4		38692835	T	C
rs201316688	ENSG00000169429	5.87563	5.74247e-09	0.000386261	0.177094	0.0335656	4	73740541	73743716	1	CXCL8	4		38886392	ACT	A
rs12641669	ENSG00000109471	-5.87172	5.87488e-09	0.000394779	-0.187264	0.0335225	4	122451470	122456725	-1	IL2	4		38901769	C	A
rs2026513	ENSG00000136244	5.86984	5.93965e-09	0.000398739	0.231688	0.0335017	7	22725884	22732002	1	IL6	13		81730273	G	A
rs111437368	ENSG00000163735	-5.86345	6.16482e-09	0.000413044	-0.197992	0.0334313	4	73995642	73998677	-1	CXCL5	4		38774337	A	G
rs9715841	ENSG00000163735	-5.86345	6.16482e-09	0.000413044	-0.197992	0.0334313	4	73995642	73998677	-1	CXCL5	4		38774503	C	T
rs12416215	ENSG00000136244	5.85724	6.39185e-09	0.000427836	0.233167	0.0333629	7	22725884	22732002	1	IL6	10		86136738	G	C
rs7697788	ENSG00000169429	-5.85396	6.51485e-09	0.000435642	-0.173246	0.0333268	4	73740541	73743716	1	CXCL8	4		38852033	A	C
rs6129884	ENSG00000136244	5.85168	6.60182e-09	0.000439875	0.227126	0.0333017	7	22725884	22732002	1	IL6	20		40277134	C	T
rs12083186	ENSG00000136244	5.85146	6.61033e-09	0.000439875	0.247113	0.0332993	7	22725884	22732002	1	IL6	1		191866260	C	T
rs12090245	ENSG00000136244	5.85146	6.61033e-09	0.000439875	0.247113	0.0332993	7	22725884	22732002	1	IL6	1		191863963	A	G
rs199861937	ENSG00000136244	5.85146	6.61033e-09	0.000439875	0.247113	0.0332993	7	22725884	22732002	1	IL6	1		191865586	A	AAAC
rs72729286	ENSG00000136244	5.85146	6.61033e-09	0.000439875	0.247113	0.0332993	7	22725884	22732002	1	IL6	1		191864848	G	A
rs140401276	ENSG00000136244	5.84832	6.73215e-09	0.000446676	0.242615	0.0332647	7	22725884	22732002	1	IL6	16		9778355	T	A
rs4781660	ENSG00000136244	5.84832	6.73215e-09	0.000446676	0.242615	0.0332647	7	22725884	22732002	1	IL6	16		9778020	T	C
rs80196406	ENSG00000136244	5.84832	6.73215e-09	0.000446676	0.242615	0.0332647	7	22725884	22732002	1	IL6	16		9777776	G	A
rs3209570	ENSG00000109471	5.84739	6.76845e-09	0.000448649	0.190974	0.0332545	4	122451470	122456725	-1	IL2	4		38699657	A	G
rs12641527	ENSG00000169429	-5.84667	6.79706e-09	0.000450109	-0.239923	0.0332465	4	73740541	73743716	1	CXCL8	4		38931405	T	A
rs11096954	ENSG00000109471	-5.84234	6.97024e-09	0.00046113	-0.207279	0.0331989	4	122451470	122456725	-1	IL2	4		38722964	G	T
rs7687447	ENSG00000163735	-5.83814	7.14201e-09	0.000471998	-0.197394	0.0331528	4	73995642	73998677	-1	CXCL5	4		38846979	G	C
rs200054010	ENSG00000163735	-5.83799	7.14833e-09	0.000471998	-0.159877	0.0331512	4	73995642	73998677	-1	CXCL5	4		38900607	AAT	A
rs5857638	ENSG00000109471	5.83529	7.26122e-09	0.000478989	0.177349	0.0331215	4	122451470	122456725	-1	IL2	4		38703970	C	CAG
rs78942116	ENSG00000136244	5.82857	7.54957e-09	0.000497531	0.218009	0.0330478	7	22725884	22732002	1	IL6	14		79418424	T	G
rs78123959	ENSG00000136244	5.82518	7.69926e-09	0.000506906	0.203729	0.0330106	7	22725884	22732002	1	IL6	7		78415003	A	C
rs17583426	ENSG00000109471	-5.82304	7.79498e-09	0.000512715	-0.266882	0.0329872	4	122451470	122456725	-1	IL2	4		38960412	C	A
rs76637901	ENSG00000136244	5.82108	7.88397e-09	0.000518069	0.218709	0.0329657	7	22725884	22732002	1	IL6	8		5835437	G	A
rs113509141	ENSG00000136244	5.8209	7.89238e-09	0.000518124	0.20367	0.0329637	7	22725884	22732002	1	IL6	1		87844556	T	C
rs1106956	ENSG00000163735	-5.81622	8.10865e-09	0.00053181	-0.185231	0.0329126	4	73995642	73998677	-1	CXCL5	4		38889811	G	A
rs1005938	ENSG00000109471	-5.81482	8.17478e-09	0.000535634	-0.194276	0.0328972	4	122451470	122456725	-1	IL2	4		38724249	G	A
rs12507646	ENSG00000169429	-5.81461	8.18466e-09	0.000535767	-0.285616	0.0328949	4	73740541	73743716	1	CXCL8	4		38929572	T	G
rs183627513	ENSG00000163735	-5.8108	8.36679e-09	0.000545599	-0.195619	0.0328532	4	73995642	73998677	-1	CXCL5	4		38851691	A	G
rs56083757	ENSG00000163735	-5.8108	8.36679e-09	0.000545599	-0.195619	0.0328532	4	73995642	73998677	-1	CXCL5	4		38846345	G	C
rs56245262	ENSG00000163735	-5.8108	8.36679e-09	0.000545599	-0.195619	0.0328532	4	73995642	73998677	-1	CXCL5	4		38845609	A	T
rs7669329	ENSG00000163735	-5.8108	8.36679e-09	0.000545599	-0.195619	0.0328532	4	73995642	73998677	-1	CXCL5	4		38846719	C	T
rs11735251	ENSG00000163735	-5.80813	8.49707e-09	0.000553567	-0.202106	0.032824	4	73995642	73998677	-1	CXCL5	4		38773057	A	T
rs74782366	ENSG00000163735	-5.80609	8.59737e-09	0.000559567	-0.190782	0.0328018	4	73995642	73998677	-1	CXCL5	4		38854183	C	T
rs12081603	ENSG00000136244	5.80253	8.77615e-09	0.00057066	0.25339	0.0327628	7	22725884	22732002	1	IL6	1		191865100	G	T
rs35547424	ENSG00000169429	5.80121	8.84301e-09	0.000573915	0.197706	0.0327484	4	73740541	73743716	1	CXCL8	4		38634704	C	T
rs35771878	ENSG00000169429	5.80121	8.84301e-09	0.000573915	0.197706	0.0327484	4	73740541	73743716	1	CXCL8	4		38634757	G	A
rs4781659	ENSG00000136244	5.79564	9.13177e-09	0.000592094	0.191979	0.0326876	7	22725884	22732002	1	IL6	16		9777856	G	C
rs36076140	ENSG00000136244	5.79055	9.4034e-09	0.000609128	0.211851	0.0326321	7	22725884	22732002	1	IL6	8		5838054	C	T
rs16993503	ENSG00000136244	5.78679	9.60933e-09	0.000621878	0.269292	0.0325911	7	22725884	22732002	1	IL6	4		37384644	T	G
rs17583377	ENSG00000109471	-5.78198	9.87928e-09	0.000638743	-0.267011	0.0325387	4	122451470	122456725	-1	IL2	4		38955135	T	C
rs115807384	ENSG00000163735	-5.77755	1.01339e-08	0.000653968	-0.203446	0.0324905	4	73995642	73998677	-1	CXCL5	4		38851585	C	A
rs74210943	ENSG00000163735	-5.77755	1.01339e-08	0.000653968	-0.203446	0.0324905	4	73995642	73998677	-1	CXCL5	4		38851296	T	C
rs112889978	ENSG00000163735	-5.77244	1.0436e-08	0.000661365	-0.206264	0.0324349	4	73995642	73998677	-1	CXCL5	4		38864090	T	C
rs10509493	ENSG00000136244	5.77185	1.04711e-08	0.000661365	0.230297	0.0324285	7	22725884	22732002	1	IL6	10		86103661	C	G
rs12413085	ENSG00000136244	5.77185	1.04711e-08	0.000661365	0.230297	0.0324285	7	22725884	22732002	1	IL6	10		86109473	G	A
rs12414454	ENSG00000136244	5.77185	1.04711e-08	0.000661365	0.230297	0.0324285	7	22725884	22732002	1	IL6	10		86084595	A	G
rs12767479	ENSG00000136244	5.77185	1.04711e-08	0.000661365	0.230297	0.0324285	7	22725884	22732002	1	IL6	10		86101993	C	A
rs12773282	ENSG00000136244	5.77185	1.04711e-08	0.000661365	0.230297	0.0324285	7	22725884	22732002	1	IL6	10		86102572	G	A
rs12782445	ENSG00000136244	5.77185	1.04711e-08	0.000661365	0.230297	0.0324285	7	22725884	22732002	1	IL6	10		86091713	A	C
rs146816072	ENSG00000136244	5.77185	1.04711e-08	0.000661365	0.230297	0.0324285	7	22725884	22732002	1	IL6	10		86118533	C	CTT
rs17103375	ENSG00000136244	5.77185	1.04711e-08	0.000661365	0.230297	0.0324285	7	22725884	22732002	1	IL6	10		86127973	C	T
rs1919696	ENSG00000136244	5.77185	1.04711e-08	0.000661365	0.230297	0.0324285	7	22725884	22732002	1	IL6	10		86120721	A	C
rs34023026	ENSG00000136244	5.77185	1.04711e-08	0.000661365	0.230297	0.0324285	7	22725884	22732002	1	IL6	10		86091196	T	C
rs34526188	ENSG00000136244	5.77185	1.04711e-08	0.000661365	0.230297	0.0324285	7	22725884	22732002	1	IL6	10		86102898	G	A
rs34547962	ENSG00000136244	5.77185	1.04711e-08	0.000661365	0.230297	0.0324285	7	22725884	22732002	1	IL6	10		86110571	T	C
rs34743922	ENSG00000136244	5.77185	1.04711e-08	0.000661365	0.230297	0.0324285	7	22725884	22732002	1	IL6	10		86090227	T	G
rs34975590	ENSG00000136244	5.77185	1.04711e-08	0.000661365	0.230297	0.0324285	7	22725884	22732002	1	IL6	10		86102745	T	C
rs35059210	ENSG00000136244	5.77185	1.04711e-08	0.000661365	0.230297	0.0324285	7	22725884	22732002	1	IL6	10		86110838	T	C
rs35479415	ENSG00000136244	5.77185	1.04711e-08	0.000661365	0.230297	0.0324285	7	22725884	22732002	1	IL6	10		86092441	G	A
rs35791718	ENSG00000136244	5.77185	1.04711e-08	0.000661365	0.230297	0.0324285	7	22725884	22732002	1	IL6	10		86134183	A	G
rs4129390	ENSG00000136244	5.77185	1.04711e-08	0.000661365	0.230297	0.0324285	7	22725884	22732002	1	IL6	10		86104373	A	G
rs4562753	ENSG00000136244	5.77185	1.04711e-08	0.000661365	0.230297	0.0324285	7	22725884	22732002	1	IL6	10		86105007	T	C
rs71487103	ENSG00000136244	5.77185	1.04711e-08	0.000661365	0.230297	0.0324285	7	22725884	22732002	1	IL6	10		86115579	G	C
rs75370071	ENSG00000136244	5.77185	1.04711e-08	0.000661365	0.230297	0.0324285	7	22725884	22732002	1	IL6	10		86113736	C	T
rs77541202	ENSG00000136244	5.77185	1.04711e-08	0.000661365	0.230297	0.0324285	7	22725884	22732002	1	IL6	10		86111232	T	C
rs143578075	ENSG00000136244	5.76821	1.06925e-08	0.000674723	0.248488	0.0323889	7	22725884	22732002	1	IL6	12		47381477	A	G
rs1824951	ENSG00000136244	5.76789	1.07123e-08	0.000674727	0.238982	0.0323854	7	22725884	22732002	1	IL6	4		37377336	C	G
rs1479761	ENSG00000136244	5.76789	1.07123e-08	0.000674727	0.238982	0.0323854	7	22725884	22732002	1	IL6	4		37373100	C	T
rs11727467	ENSG00000169429	5.75873	1.12903e-08	0.000710478	0.195633	0.0322859	4	73740541	73743716	1	CXCL8	4		38646103	G	A
rs6812418	ENSG00000169429	-5.75767	1.13589e-08	0.000714136	-0.314092	0.0322745	4	73740541	73743716	1	CXCL8	4		38741573	T	C
rs28445734	ENSG00000169429	-5.74864	1.19618e-08	0.00075135	-0.181327	0.0321766	4	73740541	73743716	1	CXCL8	4		38919120	C	T
rs3860069	ENSG00000163735	-5.74827	1.19868e-08	0.000752232	-0.180755	0.0321726	4	73995642	73998677	-1	CXCL5	4		38862121	C	A
rs55982251	ENSG00000136244	5.74448	1.225e-08	0.000768042	0.174032	0.0321315	7	22725884	22732002	1	IL6	17		74935787	C	G
rs78683551	ENSG00000136244	5.74096	1.24987e-08	0.000782916	0.24912	0.0320934	7	22725884	22732002	1	IL6	12		47416192	T	C
rs6843043	ENSG00000163735	-5.73758	1.27424e-08	0.000796724	-0.190659	0.0320569	4	73995642	73998677	-1	CXCL5	4		38843136	G	A
rs7673348	ENSG00000163735	-5.73758	1.27424e-08	0.000796724	-0.190659	0.0320569	4	73995642	73998677	-1	CXCL5	4		38845198	A	G
rs17582830	ENSG00000163735	-5.72669	1.35602e-08	0.000847081	-0.202386	0.0319391	4	73995642	73998677	-1	CXCL5	4		38867427	G	A
rs77936060	ENSG00000136244	5.72512	1.36818e-08	0.000853897	0.17503	0.0319222	7	22725884	22732002	1	IL6	14		32974775	A	G
rs145273408	ENSG00000163735	-5.71817	1.42348e-08	0.000887598	-0.201317	0.0318472	4	73995642	73998677	-1	CXCL5	4		38852145	A	G
rs12641527	ENSG00000109471	-5.71482	1.45087e-08	0.000903853	-0.226928	0.0318111	4	122451470	122456725	-1	IL2	4		38931405	T	A
rs72685428	ENSG00000136244	5.71327	1.46373e-08	0.000911034	0.204071	0.0317944	7	22725884	22732002	1	IL6	8		142465512	T	C
rs13124469	ENSG00000169429	-5.71113	1.48164e-08	0.000920502	-0.241628	0.0317714	4	73740541	73743716	1	CXCL8	4		38931260	T	C
rs13150445	ENSG00000169429	-5.71113	1.48164e-08	0.000920502	-0.241628	0.0317714	4	73740541	73743716	1	CXCL8	4		38931097	C	A
rs7697788	ENSG00000109471	-5.70941	1.49622e-08	0.000928717	-0.163514	0.0317528	4	122451470	122456725	-1	IL2	4		38852033	A	C
rs12826492	ENSG00000111537	5.70444	1.53915e-08	0.000954498	0.298464	0.0316993	12	68154768	68159740	-1	IFNg	12		130886140	C	G
rs117734346	ENSG00000163735	-5.69806	1.59594e-08	0.000988819	-0.18375	0.0316307	4	73995642	73998677	-1	CXCL5	4		38840748	T	G
rs2548545	ENSG00000136244	5.69469	1.6268e-08	0.0010052	0.167036	0.0315944	7	22725884	22732002	1	IL6	5		10252014	A	T
rs2607298	ENSG00000136244	5.69469	1.6268e-08	0.0010052	0.167036	0.0315944	7	22725884	22732002	1	IL6	5		10252119	G	A
rs2607299	ENSG00000136244	5.69469	1.6268e-08	0.0010052	0.167036	0.0315944	7	22725884	22732002	1	IL6	5		10251369	G	A
rs140273250	ENSG00000169429	5.69188	1.6529e-08	0.00102041	0.197338	0.0315643	4	73740541	73743716	1	CXCL8	4		38638959	C	CCAT
rs115899886	ENSG00000136244	5.69011	1.66961e-08	0.00102879	0.226374	0.0315452	7	22725884	22732002	1	IL6	9		140500783	G	A
rs145389105	ENSG00000136244	5.69011	1.66961e-08	0.00102879	0.226374	0.0315452	7	22725884	22732002	1	IL6	9		140493044	C	CGGAA
rs7660114	ENSG00000169429	-5.68996	1.67099e-08	0.00102879	-0.27108	0.0315437	4	73740541	73743716	1	CXCL8	4		38732464	C	T
rs28445734	ENSG00000109471	-5.67189	1.85111e-08	0.00113866	-0.173065	0.0313499	4	122451470	122456725	-1	IL2	4		38919120	C	T
rs115448241	ENSG00000136244	5.66935	1.87788e-08	0.00115409	0.210534	0.0313227	7	22725884	22732002	1	IL6	1		87842327	G	A
rs11166064	ENSG00000136244	5.66866	1.88523e-08	0.00115756	0.201404	0.0313153	7	22725884	22732002	1	IL6	1		99132115	A	G
rs117418991	ENSG00000136244	5.66763	1.8962e-08	0.00116325	0.226248	0.0313043	7	22725884	22732002	1	IL6	9		140518538	A	G
rs2243217	ENSG00000136244	5.66644	1.90894e-08	0.00117002	0.212715	0.0312916	7	22725884	22732002	1	IL6	5		132001933	T	A
rs954799	ENSG00000136244	5.66615	1.91206e-08	0.00117088	0.225873	0.0312885	7	22725884	22732002	1	IL6	2		216524382	G	C
rs12975834	ENSG00000136244	5.6608	1.97072e-08	0.00120249	0.177765	0.0312313	7	22725884	22732002	1	IL6	19		28789333	G	A
rs12976342	ENSG00000136244	5.6608	1.97072e-08	0.00120249	0.177765	0.0312313	7	22725884	22732002	1	IL6	19		28789519	G	A
rs35124376	ENSG00000136244	5.6608	1.97072e-08	0.00120249	0.177765	0.0312313	7	22725884	22732002	1	IL6	19		28789135	T	A
rs35566009	ENSG00000136244	5.6608	1.97072e-08	0.00120249	0.177765	0.0312313	7	22725884	22732002	1	IL6	19		28789277	G	A
rs10856827	ENSG00000136244	5.65931	1.98742e-08	0.0012116	0.24351	0.0312153	7	22725884	22732002	1	IL6	4		37374839	A	G
rs17583068	ENSG00000169429	-5.6574	2.00896e-08	0.00122364	-0.165973	0.0311949	4	73740541	73743716	1	CXCL8	4		38908616	C	G
rs7689637	ENSG00000109471	-5.65595	2.02544e-08	0.00123258	-0.191278	0.0311794	4	122451470	122456725	-1	IL2	4		38599054	T	C
rs73067106	ENSG00000136244	5.64725	2.12731e-08	0.00129326	0.132091	0.0310865	7	22725884	22732002	1	IL6	3		38569991	T	G
rs34722008	ENSG00000169429	5.64711	2.12893e-08	0.00129326	0.19414	0.0310851	4	73740541	73743716	1	CXCL8	4		38659594	A	G
rs201387211	ENSG00000136244	5.64238	2.18637e-08	0.00132579	0.185337	0.0310347	7	22725884	22732002	1	IL6	11		134903472	G	GA
rs61908520	ENSG00000136244	5.64238	2.18637e-08	0.00132579	0.185337	0.0310347	7	22725884	22732002	1	IL6	11		134903478	C	A
rs56409419	ENSG00000109471	-5.63396	2.29241e-08	0.00138887	-0.162599	0.030945	4	122451470	122456725	-1	IL2	4		38905463	G	A
rs2498428	ENSG00000125538	5.62774	2.37406e-08	0.00143577	0.118521	0.0308787	2	112829751	112836816	-1	IL1B	9		71665097	T	A
rs534171	ENSG00000136244	5.62758	2.37614e-08	0.00143577	0.193514	0.0308771	7	22725884	22732002	1	IL6	18		58247173	C	A
rs534931	ENSG00000136244	5.62758	2.37614e-08	0.00143577	0.193514	0.0308771	7	22725884	22732002	1	IL6	18		58272335	A	G
rs147596574	ENSG00000136244	5.62476	2.41411e-08	0.00145614	0.217951	0.030847	7	22725884	22732002	1	IL6	13		81729900	AAAACTCAG	A
rs9531130	ENSG00000136244	5.62476	2.41411e-08	0.00145614	0.217951	0.030847	7	22725884	22732002	1	IL6	13		81729929	C	G
rs9411179	ENSG00000125538	5.62442	2.41868e-08	0.00145669	0.118451	0.0308435	2	112829751	112836816	-1	IL1B	9		71672495	G	A
rs78522339	ENSG00000136244	5.62438	2.41928e-08	0.00145669	0.198605	0.030843	7	22725884	22732002	1	IL6	7		124430566	C	T
rs117961038	ENSG00000136244	5.62183	2.45412e-08	0.00147637	0.187277	0.0308159	7	22725884	22732002	1	IL6	11		99055661	T	C
rs6531677	ENSG00000109471	5.61833	2.50273e-08	0.00150428	0.15982	0.0307788	4	122451470	122456725	-1	IL2	4		38900397	A	G
rs111780413	ENSG00000136244	5.61689	2.52304e-08	0.00151383	0.203646	0.0307635	7	22725884	22732002	1	IL6	21		43488917	A	G
rs145267981	ENSG00000136244	5.61689	2.52304e-08	0.00151383	0.203646	0.0307635	7	22725884	22732002	1	IL6	21		43488850	A	AGTGT
rs16879920	ENSG00000136244	5.61216	2.59083e-08	0.00155314	0.205406	0.0307133	7	22725884	22732002	1	IL6	8		32611068	C	T
rs73964747	ENSG00000136244	5.60959	2.62844e-08	0.00157431	0.185032	0.030686	7	22725884	22732002	1	IL6	2		141679894	T	C
rs1146949	ENSG00000136244	5.60804	2.6513e-08	0.00158565	0.195329	0.0306696	7	22725884	22732002	1	IL6	13		81848591	C	T
rs12085316	ENSG00000136244	5.60799	2.65202e-08	0.00158565	0.22987	0.0306691	7	22725884	22732002	1	IL6	1		191863194	T	A
rs74358285	ENSG00000136244	5.6074	2.66084e-08	0.00158953	0.250542	0.0306628	7	22725884	22732002	1	IL6	4		37381628	A	G
rs58056166	ENSG00000136244	5.60547	2.68972e-08	0.00160538	0.163241	0.0306423	7	22725884	22732002	1	IL6	3		130165636	GT	G
rs1800652	ENSG00000125538	5.60381	2.71489e-08	0.00161899	0.117603	0.0306247	2	112829751	112836816	-1	IL1B	9		71661116	A	G
rs75265082	ENSG00000136244	5.60268	2.73211e-08	0.00162784	0.193373	0.0306127	7	22725884	22732002	1	IL6	12		108876429	A	G
rs73064407	ENSG00000136244	5.60173	2.74666e-08	0.00163508	0.208835	0.0306027	7	22725884	22732002	1	IL6	12		24478118	G	A
rs11398934	ENSG00000169429	5.60146	2.75073e-08	0.00163608	0.192131	0.0305999	4	73740541	73743716	1	CXCL8	4		38594895	AG	A
rs3866197	ENSG00000169429	-5.60063	2.7636e-08	0.0016423	-0.185808	0.030591	4	73740541	73743716	1	CXCL8	4		38930469	G	A
rs16994919	ENSG00000109471	-5.59846	2.79727e-08	0.00165943	-0.305868	0.0305681	4	122451470	122456725	-1	IL2	4		38911205	G	A
rs16994921	ENSG00000109471	-5.59846	2.79727e-08	0.00165943	-0.305868	0.0305681	4	122451470	122456725	-1	IL2	4		38911315	G	A
rs150173365	ENSG00000136244	5.59678	2.82365e-08	0.00167362	0.168582	0.0305503	7	22725884	22732002	1	IL6	15		88110047	T	TAG
rs75728461	ENSG00000111537	5.5894	2.9426e-08	0.00174261	0.273171	0.0304722	12	68154768	68159740	-1	IFNg	13		115059248	A	G
rs55815709	ENSG00000136244	5.5866	2.98882e-08	0.00176846	0.22856	0.0304427	7	22725884	22732002	1	IL6	7		154018164	A	G
rs9531132	ENSG00000136244	5.5849	3.01735e-08	0.00178379	0.217531	0.0304247	7	22725884	22732002	1	IL6	13		81731382	A	T
rs67482821	ENSG00000136244	5.58378	3.03629e-08	0.00179344	0.203288	0.0304128	7	22725884	22732002	1	IL6	19		54083689	G	A
rs61736916	ENSG00000136244	5.57634	3.16484e-08	0.00186614	0.21625	0.0303343	7	22725884	22732002	1	IL6	1		178380859	A	G
rs77800214	ENSG00000136244	5.57634	3.16484e-08	0.00186614	0.21625	0.0303343	7	22725884	22732002	1	IL6	1		178369591	T	C
rs9631492	ENSG00000136244	5.5718	3.2458e-08	0.00191223	0.203783	0.0302865	7	22725884	22732002	1	IL6	3		9638326	A	G
rs13124469	ENSG00000109471	-5.57007	3.27735e-08	0.00192749	-0.228045	0.0302682	4	122451470	122456725	-1	IL2	4		38931260	T	C
rs13150445	ENSG00000109471	-5.57007	3.27735e-08	0.00192749	-0.228045	0.0302682	4	122451470	122456725	-1	IL2	4		38931097	C	A
rs393395	ENSG00000136244	5.56748	3.32482e-08	0.00195373	0.175967	0.0302409	7	22725884	22732002	1	IL6	16		78007109	A	G
rs12973742	ENSG00000136244	5.5628	3.41246e-08	0.00200179	0.174359	0.0301917	7	22725884	22732002	1	IL6	19		28788316	A	T
rs12979776	ENSG00000136244	5.5628	3.41246e-08	0.00200179	0.174359	0.0301917	7	22725884	22732002	1	IL6	19		28788379	T	G
rs200450271	ENSG00000136244	5.5621	3.42586e-08	0.0020062	0.191607	0.0301842	7	22725884	22732002	1	IL6	3		191293158	A	ATACTT
rs9879755	ENSG00000136244	5.5621	3.42586e-08	0.0020062	0.191607	0.0301842	7	22725884	22732002	1	IL6	3		191289730	G	A
rs35178736	ENSG00000136244	5.5619	3.42961e-08	0.00200668	0.21436	0.0301822	7	22725884	22732002	1	IL6	11		27229510	C	T
rs4615814	ENSG00000136244	5.56104	3.44604e-08	0.00201285	0.200823	0.0301731	7	22725884	22732002	1	IL6	1		20875459	C	T
rs74701752	ENSG00000136244	5.56104	3.44604e-08	0.00201285	0.200823	0.0301731	7	22725884	22732002	1	IL6	1		20875676	T	G
rs56389707	ENSG00000136244	5.55845	3.49598e-08	0.00204027	0.142355	0.0301459	7	22725884	22732002	1	IL6	10		79082178	G	A
rs12826492	ENSG00000136634	5.54972	3.66956e-08	0.00213975	0.134621	0.0300541	1	206767602	206774541	-1	IL10	12		130886140	C	G
rs7966817	ENSG00000136244	5.54628	3.74028e-08	0.00217912	0.170062	0.030018	7	22725884	22732002	1	IL6	12		71858436	G	A
rs4832783	ENSG00000169429	5.54421	3.78348e-08	0.00220242	0.181886	0.0299962	4	73740541	73743716	1	CXCL8	4		38648406	C	G
rs58210328	ENSG00000136244	5.53826	3.91035e-08	0.00227433	0.197904	0.0299338	7	22725884	22732002	1	IL6	9		3988623	G	T
rs57952769	ENSG00000169429	-5.53781	3.92003e-08	0.0022779	-0.306807	0.0299291	4	73740541	73743716	1	CXCL8	4		38736246	A	T
rs56310940	ENSG00000136244	5.53767	3.92315e-08	0.0022779	0.20274	0.0299276	7	22725884	22732002	1	IL6	7		24360361	G	C
rs145013749	ENSG00000136244	5.53339	4.01701e-08	0.00233042	0.222898	0.0298828	7	22725884	22732002	1	IL6	6		31266977	A	G
rs2839362	ENSG00000136244	5.53019	4.08887e-08	0.00237009	0.172809	0.0298492	7	22725884	22732002	1	IL6	21		48024626	A	G
rs9512198	ENSG00000136244	5.52906	4.11447e-08	0.00238089	0.232495	0.0298374	7	22725884	22732002	1	IL6	13		26995837	T	C
rs9512199	ENSG00000136244	5.52906	4.11447e-08	0.00238089	0.232495	0.0298374	7	22725884	22732002	1	IL6	13		26997259	C	T
rs3798547	ENSG00000136244	5.52179	4.28316e-08	0.00247641	0.192393	0.0297613	7	22725884	22732002	1	IL6	6		34517762	A	G
rs1518110	ENSG00000169429	5.5189	4.35194e-08	0.00251193	0.228391	0.0297311	4	73740541	73743716	1	CXCL8	1		206944861	A	C
rs1518111	ENSG00000169429	5.5189	4.35194e-08	0.00251193	0.228391	0.0297311	4	73740541	73743716	1	CXCL8	1		206944645	T	C
rs142212557	ENSG00000136244	5.51414	4.46796e-08	0.00256589	0.19688	0.0296813	7	22725884	22732002	1	IL6	9		19673969	A	G
rs1885228	ENSG00000136244	5.51414	4.46796e-08	0.00256589	0.19688	0.0296813	7	22725884	22732002	1	IL6	9		19683072	G	C
rs1885230	ENSG00000136244	5.51414	4.46796e-08	0.00256589	0.19688	0.0296813	7	22725884	22732002	1	IL6	9		19683236	T	A
rs58050706	ENSG00000136244	5.51414	4.46796e-08	0.00256589	0.19688	0.0296813	7	22725884	22732002	1	IL6	9		19674246	G	A
rs62564197	ENSG00000136244	5.51414	4.46796e-08	0.00256589	0.19688	0.0296813	7	22725884	22732002	1	IL6	9		19669297	A	G
rs62564201	ENSG00000136244	5.51414	4.46796e-08	0.00256589	0.19688	0.0296813	7	22725884	22732002	1	IL6	9		19681102	T	A
rs62142671	ENSG00000136244	5.50997	4.57185e-08	0.00262335	0.125184	0.0296378	7	22725884	22732002	1	IL6	2		42801599	T	G
rs2625884	ENSG00000136244	5.50473	4.7058e-08	0.00269117	0.191347	0.0295831	7	22725884	22732002	1	IL6	12		31772360	A	G
rs35282360	ENSG00000136244	5.50473	4.7058e-08	0.00269117	0.191347	0.0295831	7	22725884	22732002	1	IL6	12		31772392	CT	C
rs569482	ENSG00000136244	5.50473	4.7058e-08	0.00269117	0.191347	0.0295831	7	22725884	22732002	1	IL6	12		31772283	T	C
rs570329	ENSG00000136244	5.50473	4.7058e-08	0.00269117	0.191347	0.0295831	7	22725884	22732002	1	IL6	12		31772349	G	A
rs112144287	ENSG00000169429	-5.504	4.72458e-08	0.00269966	-0.19657	0.0295756	4	73740541	73743716	1	CXCL8	4		38761366	G	C
rs762393	ENSG00000136244	5.49893	4.8584e-08	0.00277149	0.224133	0.0295227	7	22725884	22732002	1	IL6	21		44725971	T	C
rs915768	ENSG00000136244	5.49893	4.8584e-08	0.00277149	0.224133	0.0295227	7	22725884	22732002	1	IL6	21		44726248	G	T
rs12973722	ENSG00000136244	5.49592	4.93963e-08	0.00281547	0.172111	0.0294913	7	22725884	22732002	1	IL6	19		28788296	C	T
rs7026646	ENSG00000136244	5.49317	5.01485e-08	0.00285597	0.185993	0.0294626	7	22725884	22732002	1	IL6	9		4995125	G	A
rs17583426	ENSG00000169429	-5.48817	5.15459e-08	0.0029331	-0.260614	0.0294106	4	73740541	73743716	1	CXCL8	4		38960412	C	A
rs4286521	ENSG00000169429	5.48501	5.24463e-08	0.00298186	0.213941	0.0293778	4	73740541	73743716	1	CXCL8	4		38795306	A	G
rs961221	ENSG00000136244	5.48346	5.28959e-08	0.00300492	0.229472	0.0293616	7	22725884	22732002	1	IL6	8		16212814	T	A
rs35250769	ENSG00000136244	5.48008	5.38868e-08	0.00305866	0.211192	0.0293265	7	22725884	22732002	1	IL6	6		158346333	C	A
rs72876669	ENSG00000136244	5.47872	5.42888e-08	0.00307893	0.191664	0.0293124	7	22725884	22732002	1	IL6	2		171793268	T	C
rs73086586	ENSG00000136244	5.47779	5.45657e-08	0.0030895	0.225752	0.0293028	7	22725884	22732002	1	IL6	7		20394948	T	C
rs79182292	ENSG00000136244	5.47779	5.45657e-08	0.0030895	0.225752	0.0293028	7	22725884	22732002	1	IL6	7		20393328	A	G
rs200825227	ENSG00000136244	5.47587	5.51458e-08	0.00311976	0.203763	0.0292827	7	22725884	22732002	1	IL6	7		146037363	T	TTTG
rs71423444	ENSG00000136244	5.47359	5.58389e-08	0.00315636	0.159051	0.0292591	7	22725884	22732002	1	IL6	14		62196197	C	A
rs72765179	ENSG00000136244	5.47315	5.59724e-08	0.00316129	0.211558	0.0292546	7	22725884	22732002	1	IL6	9		140488322	T	C
rs55798833	ENSG00000136244	5.47214	5.62828e-08	0.00317096	0.241163	0.0292441	7	22725884	22732002	1	IL6	8		26688205	G	C
rs67372562	ENSG00000136244	5.47214	5.62828e-08	0.00317096	0.241163	0.0292441	7	22725884	22732002	1	IL6	8		26687167	T	C
rs67846603	ENSG00000136244	5.47214	5.62828e-08	0.00317096	0.241163	0.0292441	7	22725884	22732002	1	IL6	8		26687197	G	C
rs4833096	ENSG00000163735	-5.47061	5.67563e-08	0.00319501	-0.150226	0.0292282	4	73995642	73998677	-1	CXCL5	4		38808632	C	T
rs6449268	ENSG00000136244	5.47011	5.69124e-08	0.00320031	0.180769	0.029223	7	22725884	22732002	1	IL6	4		10069924	A	T
rs111316582	ENSG00000136244	5.46998	5.69529e-08	0.00320031	0.185273	0.0292217	7	22725884	22732002	1	IL6	5		15047428	G	A
rs78620766	ENSG00000136244	5.46986	5.6991e-08	0.00320031	0.205227	0.0292204	7	22725884	22732002	1	IL6	2		187446749	A	G
rs78459356	ENSG00000136244	5.46667	5.79955e-08	0.00325404	0.149512	0.0291873	7	22725884	22732002	1	IL6	20		17817506	A	C
rs67757103	ENSG00000136244	5.46614	5.81647e-08	0.00326086	0.190627	0.0291818	7	22725884	22732002	1	IL6	19		54084388	T	C
rs337639	ENSG00000109471	-5.46097	5.9833e-08	0.00335164	-0.23093	0.0291283	4	122451470	122456725	-1	IL2	4		38607248	A	G
rs6812216	ENSG00000169429	5.45772	6.09037e-08	0.00340325	0.189489	0.0290947	4	73740541	73743716	1	CXCL8	4		38651939	A	G
rs6813852	ENSG00000169429	5.45772	6.09037e-08	0.00340325	0.189489	0.0290947	4	73740541	73743716	1	CXCL8	4		38651997	T	C
rs6827414	ENSG00000169429	5.45772	6.09037e-08	0.00340325	0.189489	0.0290947	4	73740541	73743716	1	CXCL8	4		38650464	T	C
rs9614999	ENSG00000136244	5.45345	6.23427e-08	0.00348081	0.245941	0.0290505	7	22725884	22732002	1	IL6	22		44798720	T	C
rs75728461	ENSG00000136244	5.45291	6.2527e-08	0.00348825	0.19336	0.0290449	7	22725884	22732002	1	IL6	13		115059248	A	G
rs34494851	ENSG00000169429	5.4521	6.28033e-08	0.0035008	0.185272	0.0290365	4	73740541	73743716	1	CXCL8	4		38613107	G	C
rs201912178	ENSG00000136244	5.4495	6.37013e-08	0.00354797	0.152634	0.0290096	7	22725884	22732002	1	IL6	3		62623754	A	ATATATATATATATATG
rs9866334	ENSG00000136244	5.44789	6.42641e-08	0.0035764	0.190151	0.028993	7	22725884	22732002	1	IL6	3		116819115	G	A
rs1056583	ENSG00000109471	-5.44613	6.4883e-08	0.0036079	-0.237942	0.0289748	4	122451470	122456725	-1	IL2	4		38664715	A	C
rs200623538	ENSG00000169429	-5.44225	6.62713e-08	0.0036821	-0.192231	0.0289347	4	73740541	73743716	1	CXCL8	4		38731183	TC	T
rs59403859	ENSG00000169429	-5.44117	6.66627e-08	0.00370084	-0.29445	0.0289236	4	73740541	73743716	1	CXCL8	4		38736272	G	A
rs61933179	ENSG00000136244	5.43904	6.74424e-08	0.00374109	0.198927	0.0289015	7	22725884	22732002	1	IL6	12		44207325	C	T
rs337633	ENSG00000169429	5.43347	6.952e-08	0.00385321	0.185736	0.0288441	4	73740541	73743716	1	CXCL8	4		38602202	G	C
rs10550058	ENSG00000169429	5.43115	7.04024e-08	0.00389896	0.185342	0.0288202	4	73740541	73743716	1	CXCL8	4		38660904	C	CATTA
rs12002250	ENSG00000136244	5.42952	7.10297e-08	0.00392099	0.193501	0.0288034	7	22725884	22732002	1	IL6	9		19682558	A	C
rs12004269	ENSG00000136244	5.42952	7.10297e-08	0.00392099	0.193501	0.0288034	7	22725884	22732002	1	IL6	9		19682560	G	T
rs1885229	ENSG00000136244	5.42952	7.10297e-08	0.00392099	0.193501	0.0288034	7	22725884	22732002	1	IL6	9		19683207	C	T
rs74403659	ENSG00000136244	5.42952	7.10297e-08	0.00392099	0.193501	0.0288034	7	22725884	22732002	1	IL6	9		19676429	A	T
rs9614993	ENSG00000136244	5.42713	7.19609e-08	0.00396918	0.245787	0.0287787	7	22725884	22732002	1	IL6	22		44796578	A	G
rs28626401	ENSG00000136244	5.42598	7.24099e-08	0.00399073	0.200102	0.028767	7	22725884	22732002	1	IL6	4		130199214	C	T
rs337602	ENSG00000109471	-5.42207	7.39662e-08	0.00407322	-0.233859	0.0287267	4	122451470	122456725	-1	IL2	4		38655733	T	C
rs75572395	ENSG00000136244	5.42137	7.42476e-08	0.00408542	0.184708	0.0287195	7	22725884	22732002	1	IL6	20		40274504	A	G
rs6509833	ENSG00000136244	5.42045	7.46194e-08	0.00410258	0.17555	0.02871	7	22725884	22732002	1	IL6	19		30403089	A	G
rs73774169	ENSG00000136244	5.41791	7.56578e-08	0.00415299	0.19321	0.0286839	7	22725884	22732002	1	IL6	6		134278164	C	T
rs73774170	ENSG00000136244	5.41791	7.56578e-08	0.00415299	0.19321	0.0286839	7	22725884	22732002	1	IL6	6		134278215	C	T
rs75517101	ENSG00000136244	5.41725	7.59306e-08	0.00416461	0.172464	0.0286771	7	22725884	22732002	1	IL6	6		69198488	G	A
rs112476524	ENSG00000136244	5.41553	7.66431e-08	0.00420032	0.143469	0.0286594	7	22725884	22732002	1	IL6	15		36763864	A	C
rs73250457	ENSG00000136244	5.41404	7.72636e-08	0.00423094	0.201147	0.0286441	7	22725884	22732002	1	IL6	4		18685656	G	A
rs324575	ENSG00000136244	5.41253	7.78984e-08	0.00426228	0.179385	0.0286286	7	22725884	22732002	1	IL6	7		136647171	T	C
rs2243221	ENSG00000136244	5.41106	7.85217e-08	0.00429295	0.195487	0.0286135	7	22725884	22732002	1	IL6	5		132002844	T	C
rs9493770	ENSG00000136244	5.4104	7.88059e-08	0.00430504	0.193355	0.0286067	7	22725884	22732002	1	IL6	6		134274821	T	C
rs77597689	ENSG00000136244	5.40373	8.17086e-08	0.00446005	0.20095	0.0285382	7	22725884	22732002	1	IL6	13		115053913	A	G
rs146738814	ENSG00000169429	-5.39988	8.34275e-08	0.00455024	-0.20382	0.0284987	4	73740541	73743716	1	CXCL8	4		38920538	T	C
rs73236628	ENSG00000163735	-5.39861	8.40062e-08	0.0045745	-0.169192	0.0284857	4	73995642	73998677	-1	CXCL5	4		38825443	T	C
rs73236629	ENSG00000163735	-5.39861	8.40062e-08	0.0045745	-0.169192	0.0284857	4	73995642	73998677	-1	CXCL5	4		38825449	T	G
rs13005073	ENSG00000136244	5.39584	8.52751e-08	0.0046399	0.167471	0.0284573	7	22725884	22732002	1	IL6	2		38903899	T	C
rs6961117	ENSG00000136244	5.39356	8.63325e-08	0.0046937	0.206539	0.0284339	7	22725884	22732002	1	IL6	7		77398781	A	G
rs12085259	ENSG00000136244	5.39022	8.79034e-08	0.00477151	0.214268	0.0283998	7	22725884	22732002	1	IL6	1		191862823	G	T
rs12088808	ENSG00000136244	5.39022	8.79034e-08	0.00477151	0.214268	0.0283998	7	22725884	22732002	1	IL6	1		191862851	A	G
rs6819113	ENSG00000169429	-5.38821	8.88637e-08	0.00481599	-0.195537	0.0283792	4	73740541	73743716	1	CXCL8	4		38761398	C	A
rs6841094	ENSG00000169429	-5.38821	8.88637e-08	0.00481599	-0.195537	0.0283792	4	73740541	73743716	1	CXCL8	4		38761413	T	G
rs79305858	ENSG00000136244	5.38526	9.02924e-08	0.00488954	0.222343	0.028349	7	22725884	22732002	1	IL6	11		8527666	G	A
rs7659947	ENSG00000169429	-5.37805	9.38766e-08	0.00507961	-0.247879	0.0282753	4	73740541	73743716	1	CXCL8	4		38732398	C	T
rs11209008	ENSG00000136244	5.3733	9.63128e-08	0.00519908	0.182447	0.0282268	7	22725884	22732002	1	IL6	1		67623298	A	G
rs11582178	ENSG00000136244	5.3733	9.63128e-08	0.00519908	0.182447	0.0282268	7	22725884	22732002	1	IL6	1		67608100	T	C
rs12077838	ENSG00000136244	5.3733	9.63128e-08	0.00519908	0.182447	0.0282268	7	22725884	22732002	1	IL6	1		67610952	T	C
rs33998787	ENSG00000109471	-5.37156	9.72217e-08	0.005244	-0.205034	0.028209	4	122451470	122456725	-1	IL2	4		38715698	C	G
rs7844216	ENSG00000136244	5.36914	9.84994e-08	0.00530873	0.187458	0.0281842	7	22725884	22732002	1	IL6	8		13375912	C	G
rs144574643	ENSG00000109471	5.36799	9.91115e-08	0.00533331	0.223152	0.0281725	4	122451470	122456725	-1	IL2	11		48314491	A	G
rs4448716	ENSG00000109471	5.36799	9.91115e-08	0.00533331	0.223152	0.0281725	4	122451470	122456725	-1	IL2	11		48318966	T	C

## Sheet: C.albicans_cis
snps	gene	statistic	pvalue	FDR	beta	R2	chrom	start	end	strand	symbol	chromosome	cM	position	allele.1	allele.2	cisDist
rs3914026	ENSG00000164400	4.34424	1.54099e-05	0.0595403	0.154205	0.0186326	5	132073789	132076170	1	CSF2	5		131353059	G	A	-720730
rs1518110	ENSG00000136634	4.34387	1.54353e-05	0.0595403	0.21124	0.0186295	1	206767602	206774541	-1	IL10	1		206944861	A	C	170320
rs1518111	ENSG00000136634	4.34387	1.54353e-05	0.0595403	0.21124	0.0186295	1	206767602	206774541	-1	IL10	1		206944645	T	C	170104
rs31467	ENSG00000164400	4.2885	1.97419e-05	0.0595403	0.153174	0.0181661	5	132073789	132076170	1	CSF2	5		131436838	C	T	-636951
rs1800871	ENSG00000136634	4.23817	2.4632e-05	0.0595403	0.199767	0.0177497	1	206767602	206774541	-1	IL10	1		206946634	A	G	172093
rs1800872	ENSG00000136634	4.23817	2.4632e-05	0.0595403	0.199767	0.0177497	1	206767602	206774541	-1	IL10	1		206946407	T	G	171866
rs3024490	ENSG00000136634	4.23817	2.4632e-05	0.0595403	0.199767	0.0177497	1	206767602	206774541	-1	IL10	1		206945311	A	C	170770
rs31401	ENSG00000164400	4.19733	2.94261e-05	0.0595403	0.148094	0.0174153	5	132073789	132076170	1	CSF2	5		131390381	T	G	-683408
rs34109642	ENSG00000164400	4.18974	3.04102e-05	0.0595403	0.149452	0.0173534	5	132073789	132076170	1	CSF2	5		131379249	A	G	-694540
rs3914025	ENSG00000164400	4.14687	3.65828e-05	0.0595403	0.148068	0.0170061	5	132073789	132076170	1	CSF2	5		131353285	C	T	-720504
rs4705910	ENSG00000164400	4.11479	4.19629e-05	0.0595403	0.146902	0.0167484	5	132073789	132076170	1	CSF2	5		131356439	G	T	-717350
rs4705911	ENSG00000164400	4.11479	4.19629e-05	0.0595403	0.146902	0.0167484	5	132073789	132076170	1	CSF2	5		131357195	T	C	-716594
rs246751	ENSG00000164400	4.10806	4.3183e-05	0.0595403	0.146882	0.0166946	5	132073789	132076170	1	CSF2	5		131387553	T	C	-686236
rs3914024	ENSG00000164400	4.10194	4.43224e-05	0.0595403	0.146362	0.0166457	5	132073789	132076170	1	CSF2	5		131356209	G	A	-717580
rs28716381	ENSG00000136244	4.09587	4.54799e-05	0.0595403	0.207701	0.0165973	7	22725884	22732002	1	IL6	7		23189015	A	G	457013
rs13225593	ENSG00000136244	4.09585	4.54839e-05	0.0595403	0.210388	0.0165971	7	22725884	22732002	1	IL6	7		23260307	G	A	528305
rs7807879	ENSG00000136244	4.09585	4.54839e-05	0.0595403	0.210388	0.0165971	7	22725884	22732002	1	IL6	7		23260588	T	G	528586
rs3846727	ENSG00000164400	4.09133	4.6364e-05	0.0595403	0.147339	0.0165611	5	132073789	132076170	1	CSF2	5		131359678	C	T	-714111
rs3914022	ENSG00000164400	4.09133	4.6364e-05	0.0595403	0.147339	0.0165611	5	132073789	132076170	1	CSF2	5		131357758	G	A	-716031
rs4705845	ENSG00000164400	4.09133	4.6364e-05	0.0595403	0.147339	0.0165611	5	132073789	132076170	1	CSF2	5		131365873	A	G	-707916
rs10270695	ENSG00000136244	4.08639	4.73461e-05	0.0595403	0.206904	0.0165218	7	22725884	22732002	1	IL6	7		23188988	C	T	456986
rs6596049	ENSG00000164400	4.05145	5.48673e-05	0.0595403	0.145153	0.0162451	5	132073789	132076170	1	CSF2	5		131354173	A	G	-719616
rs6877405	ENSG00000164400	4.05145	5.48673e-05	0.0595403	0.145153	0.0162451	5	132073789	132076170	1	CSF2	5		131354674	C	T	-719115
rs13172634	ENSG00000164400	4.04452	5.649e-05	0.0595403	0.144989	0.0161904	5	132073789	132076170	1	CSF2	5		131378131	T	C	-695658
rs4705909	ENSG00000164400	4.0386	5.79094e-05	0.0595403	0.144613	0.0161439	5	132073789	132076170	1	CSF2	5		131353546	G	C	-720243
rs6596050	ENSG00000164400	4.0386	5.79094e-05	0.0595403	0.144613	0.0161439	5	132073789	132076170	1	CSF2	5		131354359	A	T	-719430
rs246921	ENSG00000164400	4.03153	5.96509e-05	0.0595403	0.143171	0.0160883	5	132073789	132076170	1	CSF2	5		131386721	G	C	-687068
rs6596052	ENSG00000164400	4.01876	6.29218e-05	0.0595403	0.144192	0.0159882	5	132073789	132076170	1	CSF2	5		131373340	G	C	-700449
rs4294098	ENSG00000136244	4.01728	6.33125e-05	0.0595403	0.205631	0.0159766	7	22725884	22732002	1	IL6	7		23185995	A	G	453993
rs4504540	ENSG00000136244	4.01728	6.33125e-05	0.0595403	0.205631	0.0159766	7	22725884	22732002	1	IL6	7		23186198	G	C	454196
rs6955726	ENSG00000136244	4.01728	6.33125e-05	0.0595403	0.205631	0.0159766	7	22725884	22732002	1	IL6	7		23186691	G	A	454689
rs6955969	ENSG00000136244	4.01728	6.33125e-05	0.0595403	0.205631	0.0159766	7	22725884	22732002	1	IL6	7		23186699	T	C	454697
rs6975524	ENSG00000136244	4.01728	6.33125e-05	0.0595403	0.205631	0.0159766	7	22725884	22732002	1	IL6	7		23186452	C	T	454450
rs6978478	ENSG00000136244	4.01728	6.33125e-05	0.0595403	0.205631	0.0159766	7	22725884	22732002	1	IL6	7		23185499	G	A	453497
rs3916441	ENSG00000164400	4.01454	6.40411e-05	0.0595403	0.144417	0.0159551	5	132073789	132076170	1	CSF2	5		131369241	A	G	-704548
rs6686931	ENSG00000136634	4.01172	6.47977e-05	0.0595403	0.200452	0.0159331	1	206767602	206774541	-1	IL10	1		206955651	T	C	181110
rs6596048	ENSG00000164400	4.01064	6.50911e-05	0.0595403	0.14412	0.0159246	5	132073789	132076170	1	CSF2	5		131354094	G	A	-719695
rs10225608	ENSG00000136244	4.00774	6.58808e-05	0.0595403	0.204822	0.015902	7	22725884	22732002	1	IL6	7		23188908	G	A	456906
rs10270788	ENSG00000136244	4.00774	6.58808e-05	0.0595403	0.204822	0.015902	7	22725884	22732002	1	IL6	7		23189000	C	T	456998
rs10280815	ENSG00000136244	4.00774	6.58808e-05	0.0595403	0.204822	0.015902	7	22725884	22732002	1	IL6	7		23188370	C	A	456368
rs1358442	ENSG00000136244	4.00774	6.58808e-05	0.0595403	0.204822	0.015902	7	22725884	22732002	1	IL6	7		23189739	T	C	457737
rs6956828	ENSG00000136244	4.00774	6.58808e-05	0.0595403	0.204822	0.015902	7	22725884	22732002	1	IL6	7		23187347	G	A	455345
rs173501	ENSG00000164400	4.00759	6.59234e-05	0.0595403	0.143039	0.0159008	5	132073789	132076170	1	CSF2	5		131388028	G	A	-685761
rs246752	ENSG00000164400	4.00759	6.59234e-05	0.0595403	0.143039	0.0159008	5	132073789	132076170	1	CSF2	5		131388219	G	A	-685570
rs2662405	ENSG00000164400	4.00759	6.59234e-05	0.0595403	0.143039	0.0159008	5	132073789	132076170	1	CSF2	5		131387320	C	T	-686469
rs31399	ENSG00000164400	3.99584	6.92258e-05	0.0595403	0.142577	0.0158092	5	132073789	132076170	1	CSF2	5		131389449	A	G	-684340
rs31400	ENSG00000164400	3.99584	6.92258e-05	0.0595403	0.142577	0.0158092	5	132073789	132076170	1	CSF2	5		131389507	T	C	-684282
rs3763114	ENSG00000164400	3.99372	6.98366e-05	0.0595403	0.143997	0.0157927	5	132073789	132076170	1	CSF2	5		131364333	T	A	-709456
rs4705843	ENSG00000164400	3.99372	6.98366e-05	0.0595403	0.143997	0.0157927	5	132073789	132076170	1	CSF2	5		131364736	A	T	-709053
rs7722532	ENSG00000164400	3.98668	7.19087e-05	0.0595403	0.142286	0.0157379	5	132073789	132076170	1	CSF2	5		131378381	C	G	-695408
rs9271012	ENSG00000232810	-3.97948	7.40842e-05	0.0595403	-0.13051	0.015682	6	31575565	31578336	1	TNF	6		32574696	A	G	996360
rs9271013	ENSG00000232810	-3.97948	7.40842e-05	0.0595403	-0.13051	0.015682	6	31575565	31578336	1	TNF	6		32574703	G	C	996367
rs6962213	ENSG00000136244	3.95739	8.11627e-05	0.0595403	0.201321	0.0155111	7	22725884	22732002	1	IL6	7		23188109	A	G	456107
rs28624974	ENSG00000136244	3.94564	8.51833e-05	0.0595403	0.198461	0.0154205	7	22725884	22732002	1	IL6	7		23188936	C	T	456934
rs10227559	ENSG00000136244	3.94107	8.67953e-05	0.0595403	0.202277	0.0153854	7	22725884	22732002	1	IL6	7		23272144	A	G	540142
rs7728344	ENSG00000164400	3.92836	9.14393e-05	0.0595403	0.13926	0.0152878	5	132073789	132076170	1	CSF2	5		131379656	C	T	-694133
rs870476	ENSG00000136244	3.92832	9.14508e-05	0.0595403	0.197348	0.0152875	7	22725884	22732002	1	IL6	7		23193271	A	G	461269
rs10063827	ENSG00000164400	3.92521	9.26227e-05	0.0595403	0.140829	0.0152637	5	132073789	132076170	1	CSF2	5		131372267	A	G	-701522
rs6884088	ENSG00000164400	3.92521	9.26227e-05	0.0595403	0.140829	0.0152637	5	132073789	132076170	1	CSF2	5		131373196	A	T	-700593
rs57611130	ENSG00000136244	3.92041	9.44588e-05	0.0595403	0.195485	0.015227	7	22725884	22732002	1	IL6	7		23184552	A	C	452550
rs10279194	ENSG00000136244	3.91903	9.49951e-05	0.0595403	0.199288	0.0152164	7	22725884	22732002	1	IL6	7		23191083	C	T	459081
rs2141305	ENSG00000136244	3.91903	9.49951e-05	0.0595403	0.199288	0.0152164	7	22725884	22732002	1	IL6	7		23191899	C	T	459897
rs2141306	ENSG00000136244	3.91903	9.49951e-05	0.0595403	0.199288	0.0152164	7	22725884	22732002	1	IL6	7		23191664	A	G	459662
rs2178139	ENSG00000136244	3.91903	9.49951e-05	0.0595403	0.199288	0.0152164	7	22725884	22732002	1	IL6	7		23191636	G	A	459634
rs2178140	ENSG00000136244	3.91903	9.49951e-05	0.0595403	0.199288	0.0152164	7	22725884	22732002	1	IL6	7		23191625	C	G	459623
rs2390755	ENSG00000136244	3.91903	9.49951e-05	0.0595403	0.199288	0.0152164	7	22725884	22732002	1	IL6	7		23190716	T	A	458714
rs3950345	ENSG00000136244	3.91903	9.49951e-05	0.0595403	0.199288	0.0152164	7	22725884	22732002	1	IL6	7		23191114	C	T	459112
rs4365988	ENSG00000136244	3.91903	9.49951e-05	0.0595403	0.199288	0.0152164	7	22725884	22732002	1	IL6	7		23190871	C	T	458869
rs6945510	ENSG00000136244	3.91457	9.67401e-05	0.0595403	0.192641	0.0151823	7	22725884	22732002	1	IL6	7		23192240	T	C	460238
rs6949363	ENSG00000136244	3.91457	9.67401e-05	0.0595403	0.192641	0.0151823	7	22725884	22732002	1	IL6	7		23192394	G	A	460392
rs6965833	ENSG00000136244	3.91457	9.67401e-05	0.0595403	0.192641	0.0151823	7	22725884	22732002	1	IL6	7		23192366	C	T	460364
rs34965594	ENSG00000164400	3.90951	9.87565e-05	0.0595403	0.140751	0.0151437	5	132073789	132076170	1	CSF2	5		131377826	T	A	-695963
rs10074987	ENSG00000164400	3.89935	0.000102929	0.0595403	0.140573	0.0150662	5	132073789	132076170	1	CSF2	5		131370712	G	A	-703077
rs10463889	ENSG00000164400	3.89935	0.000102929	0.0595403	0.140573	0.0150662	5	132073789	132076170	1	CSF2	5		131361916	G	T	-711873
rs11242102	ENSG00000164400	3.89935	0.000102929	0.0595403	0.140573	0.0150662	5	132073789	132076170	1	CSF2	5		131376857	C	T	-696932
rs12656759	ENSG00000164400	3.89935	0.000102929	0.0595403	0.140573	0.0150662	5	132073789	132076170	1	CSF2	5		131367610	C	T	-706179
rs3763115	ENSG00000164400	3.89935	0.000102929	0.0595403	0.140573	0.0150662	5	132073789	132076170	1	CSF2	5		131364181	T	G	-709608
rs3763116	ENSG00000164400	3.89935	0.000102929	0.0595403	0.140573	0.0150662	5	132073789	132076170	1	CSF2	5		131364014	C	A	-709775
rs3846726	ENSG00000164400	3.89935	0.000102929	0.0595403	0.140573	0.0150662	5	132073789	132076170	1	CSF2	5		131358999	T	C	-714790
rs3914021	ENSG00000164400	3.89935	0.000102929	0.0595403	0.140573	0.0150662	5	132073789	132076170	1	CSF2	5		131357797	C	G	-715992
rs3914023	ENSG00000164400	3.89935	0.000102929	0.0595403	0.140573	0.0150662	5	132073789	132076170	1	CSF2	5		131357617	A	G	-716172
rs4705842	ENSG00000164400	3.89935	0.000102929	0.0595403	0.140573	0.0150662	5	132073789	132076170	1	CSF2	5		131364521	T	C	-709268
rs4705844	ENSG00000164400	3.89935	0.000102929	0.0595403	0.140573	0.0150662	5	132073789	132076170	1	CSF2	5		131365784	A	C	-708005
rs4705914	ENSG00000164400	3.89935	0.000102929	0.0595403	0.140573	0.0150662	5	132073789	132076170	1	CSF2	5		131365979	G	A	-707810
rs6596051	ENSG00000164400	3.89935	0.000102929	0.0595403	0.140573	0.0150662	5	132073789	132076170	1	CSF2	5		131363937	C	T	-709852
rs6861700	ENSG00000164400	3.89935	0.000102929	0.0595403	0.140573	0.0150662	5	132073789	132076170	1	CSF2	5		131369451	A	G	-704338
rs6868554	ENSG00000164400	3.89935	0.000102929	0.0595403	0.140573	0.0150662	5	132073789	132076170	1	CSF2	5		131370827	G	T	-702962
rs7716756	ENSG00000164400	3.89935	0.000102929	0.0595403	0.140573	0.0150662	5	132073789	132076170	1	CSF2	5		131377097	C	T	-696692
rs7731191	ENSG00000164400	3.89935	0.000102929	0.0595403	0.140573	0.0150662	5	132073789	132076170	1	CSF2	5		131362016	G	A	-711773
rs1554286	ENSG00000136634	3.89606	0.000104312	0.0595403	0.184925	0.0150412	1	206767602	206774541	-1	IL10	1		206944233	A	G	169692
rs6976957	ENSG00000136244	3.89401	0.000105185	0.0595403	0.1974	0.0150257	7	22725884	22732002	1	IL6	7		23187333	A	T	455331
rs6978475	ENSG00000136244	3.89337	0.00010546	0.0595403	0.198393	0.0150208	7	22725884	22732002	1	IL6	7		23185495	G	A	453493
rs11242101	ENSG00000164400	3.88666	0.000108369	0.0595403	0.140042	0.0149698	5	132073789	132076170	1	CSF2	5		131376676	A	G	-697113
rs140068665	ENSG00000164400	3.88666	0.000108369	0.0595403	0.140042	0.0149698	5	132073789	132076170	1	CSF2	5		131368611	G	GGAAA	-705178
rs28825117	ENSG00000164400	3.88666	0.000108369	0.0595403	0.140042	0.0149698	5	132073789	132076170	1	CSF2	5		131377673	T	C	-696116
rs3916442	ENSG00000164400	3.88666	0.000108369	0.0595403	0.140042	0.0149698	5	132073789	132076170	1	CSF2	5		131369168	G	A	-704621
rs4705841	ENSG00000164400	3.88666	0.000108369	0.0595403	0.140042	0.0149698	5	132073789	132076170	1	CSF2	5		131364510	T	G	-709279
rs4705912	ENSG00000164400	3.88666	0.000108369	0.0595403	0.140042	0.0149698	5	132073789	132076170	1	CSF2	5		131357354	G	A	-716435
rs4705913	ENSG00000164400	3.88666	0.000108369	0.0595403	0.140042	0.0149698	5	132073789	132076170	1	CSF2	5		131357366	T	A	-716423
rs7736800	ENSG00000164400	3.88666	0.000108369	0.0595403	0.140042	0.0149698	5	132073789	132076170	1	CSF2	5		131363454	A	G	-710335
rs10268610	ENSG00000136244	3.87061	0.000115647	0.0619358	0.199437	0.0148483	7	22725884	22732002	1	IL6	7		23274764	G	A	542762
rs35378213	ENSG00000136244	3.86962	0.000116111	0.0619358	0.195886	0.0148408	7	22725884	22732002	1	IL6	7		23191149	A	AG	459147
rs4295546	ENSG00000136244	3.86962	0.000116111	0.0619358	0.195886	0.0148408	7	22725884	22732002	1	IL6	7		23191021	T	C	459019
rs59084784	ENSG00000136244	3.86614	0.000117755	0.0622088	0.194119	0.0148145	7	22725884	22732002	1	IL6	7		22739562	A	C	7560
rs162889	ENSG00000164400	3.82955	0.000136413	0.0711794	0.136706	0.0145395	5	132073789	132076170	1	CSF2	5		131624386	T	C	-449403
rs9270914	ENSG00000232810	-3.82789	0.000137327	0.0711794	-0.139748	0.014527	6	31575565	31578336	1	TNF	6		32572249	A	T	993913
rs9270912	ENSG00000232810	-3.78439	0.000163301	0.0838512	-0.137365	0.0142034	6	31575565	31578336	1	TNF	6		32572224	A	G	993888
rs31475	ENSG00000164400	3.7782	0.000167355	0.0850728	0.14097	0.0141576	5	132073789	132076170	1	CSF2	5		131420514	G	A	-653275
rs10254544	ENSG00000136244	3.77606	0.000168777	0.0850728	0.194729	0.0141418	7	22725884	22732002	1	IL6	7		23220235	C	T	488233
rs9271096	ENSG00000232810	-3.77333	0.000170612	0.0852163	-0.124065	0.0141217	6	31575565	31578336	1	TNF	6		32576426	A	G	998090
rs6961109	ENSG00000136244	3.75002	0.000187034	0.0887424	0.160288	0.0139501	7	22725884	22732002	1	IL6	7		23252413	A	G	520411
rs12670799	ENSG00000136244	3.74481	0.000190897	0.0887424	0.213036	0.013912	7	22725884	22732002	1	IL6	7		21735301	T	C	-990583
rs57864591	ENSG00000136244	3.74398	0.000191526	0.0887424	0.189631	0.0139059	7	22725884	22732002	1	IL6	7		23184424	A	T	452422
rs66713379	ENSG00000136244	3.72772	0.000204124	0.0887424	0.18384	0.013787	7	22725884	22732002	1	IL6	7		23191498	T	TG	459496
rs2103281	ENSG00000136244	3.72107	0.000209504	0.0887424	0.185147	0.0137385	7	22725884	22732002	1	IL6	7		23194231	G	A	462229
rs4705927	ENSG00000164400	3.70927	0.000219369	0.0887424	0.134415	0.0136527	5	132073789	132076170	1	CSF2	5		131578608	C	G	-495181
rs10878788	ENSG00000111537	-3.7089	0.000219684	0.0887424	-0.209397	0.0136501	12	68154768	68159740	-1	IFNg	12		68592241	A	G	432501
rs112300250	ENSG00000164400	3.70741	0.000220958	0.0887424	0.134894	0.0136393	5	132073789	132076170	1	CSF2	5		131583292	G	A	-490497
rs2171247	ENSG00000164400	3.70741	0.000220958	0.0887424	0.134894	0.0136393	5	132073789	132076170	1	CSF2	5		131580234	G	T	-493555
rs28472559	ENSG00000164400	3.70741	0.000220958	0.0887424	0.134894	0.0136393	5	132073789	132076170	1	CSF2	5		131581611	G	A	-492178
rs4705929	ENSG00000164400	3.70741	0.000220958	0.0887424	0.134894	0.0136393	5	132073789	132076170	1	CSF2	5		131584178	G	T	-489611
rs6149247	ENSG00000164400	3.70741	0.000220958	0.0887424	0.134894	0.0136393	5	132073789	132076170	1	CSF2	5		131582372	AACAATGAAGTATTC	A	-491417
rs6871350	ENSG00000164400	3.70741	0.000220958	0.0887424	0.134894	0.0136393	5	132073789	132076170	1	CSF2	5		131580220	T	C	-493569
rs6890009	ENSG00000164400	3.70741	0.000220958	0.0887424	0.134894	0.0136393	5	132073789	132076170	1	CSF2	5		131580033	C	A	-493756
rs10279691	ENSG00000136244	3.70542	0.000222678	0.0887424	0.188562	0.0136248	7	22725884	22732002	1	IL6	7		23228387	G	A	496385
rs2286272	ENSG00000136244	3.70542	0.000222678	0.0887424	0.188562	0.0136248	7	22725884	22732002	1	IL6	7		23224367	C	T	492365
rs6461702	ENSG00000136244	3.70542	0.000222678	0.0887424	0.188562	0.0136248	7	22725884	22732002	1	IL6	7		23249273	G	C	517271
rs6942981	ENSG00000136244	3.70542	0.000222678	0.0887424	0.188562	0.0136248	7	22725884	22732002	1	IL6	7		23231548	T	C	499546
rs6943926	ENSG00000136244	3.70542	0.000222678	0.0887424	0.188562	0.0136248	7	22725884	22732002	1	IL6	7		23231982	T	G	499980
rs6955115	ENSG00000136244	3.70542	0.000222678	0.0887424	0.188562	0.0136248	7	22725884	22732002	1	IL6	7		23227144	G	A	495142
rs6955568	ENSG00000136244	3.70542	0.000222678	0.0887424	0.188562	0.0136248	7	22725884	22732002	1	IL6	7		23227335	G	C	495333
rs6969563	ENSG00000136244	3.70542	0.000222678	0.0887424	0.188562	0.0136248	7	22725884	22732002	1	IL6	7		23233219	A	T	501217
rs10247268	ENSG00000136244	3.69762	0.000229537	0.0887424	0.191091	0.0135683	7	22725884	22732002	1	IL6	7		23187179	A	G	455177
rs4377861	ENSG00000136244	3.69762	0.000229537	0.0887424	0.191091	0.0135683	7	22725884	22732002	1	IL6	7		23185969	T	C	453967
rs4559148	ENSG00000136244	3.69762	0.000229537	0.0887424	0.191091	0.0135683	7	22725884	22732002	1	IL6	7		23185967	A	G	453965
rs6975852	ENSG00000136244	3.69762	0.000229537	0.0887424	0.191091	0.0135683	7	22725884	22732002	1	IL6	7		23186654	C	T	454652
rs440970	ENSG00000164400	3.6951	0.000231797	0.0887424	0.135174	0.01355	5	132073789	132076170	1	CSF2	5		131336287	G	T	-737502
rs1588263	ENSG00000164400	3.69476	0.000232103	0.0887424	0.134362	0.0135476	5	132073789	132076170	1	CSF2	5		131577158	T	C	-496631
rs162908	ENSG00000164400	3.69476	0.000232103	0.0887424	0.134362	0.0135476	5	132073789	132076170	1	CSF2	5		131578955	T	A	-494834
rs2136186	ENSG00000164400	3.69476	0.000232103	0.0887424	0.134362	0.0135476	5	132073789	132076170	1	CSF2	5		131578265	G	A	-495524
rs2136187	ENSG00000164400	3.69476	0.000232103	0.0887424	0.134362	0.0135476	5	132073789	132076170	1	CSF2	5		131577894	T	C	-495895
rs2136188	ENSG00000164400	3.69476	0.000232103	0.0887424	0.134362	0.0135476	5	132073789	132076170	1	CSF2	5		131577514	C	T	-496275
rs6867282	ENSG00000164400	3.69476	0.000232103	0.0887424	0.134362	0.0135476	5	132073789	132076170	1	CSF2	5		131583120	G	C	-490669
rs2390754	ENSG00000136244	3.68846	0.000237846	0.0887424	0.190312	0.013502	7	22725884	22732002	1	IL6	7		23190494	G	A	458492
rs6461694	ENSG00000136244	3.68846	0.000237846	0.0887424	0.190312	0.013502	7	22725884	22732002	1	IL6	7		23187779	A	G	455777
rs7805071	ENSG00000136244	3.68846	0.000237846	0.0887424	0.190312	0.013502	7	22725884	22732002	1	IL6	7		23190212	T	C	458210
rs7805085	ENSG00000136244	3.68846	0.000237846	0.0887424	0.190312	0.013502	7	22725884	22732002	1	IL6	7		23190243	T	C	458241
rs5882889	ENSG00000136244	3.68715	0.00023905	0.0887424	0.18025	0.0134926	7	22725884	22732002	1	IL6	7		23191494	T	TA	459492
rs28635122	ENSG00000136244	3.67953	0.000246206	0.090335	0.167336	0.0134377	7	22725884	22732002	1	IL6	7		23310181	T	C	578179
rs10784691	ENSG00000111537	-3.67566	0.000249917	0.090335	-0.2012	0.0134098	12	68154768	68159740	-1	IFNg	12		68586260	C	T	426520
rs11177094	ENSG00000111537	-3.67566	0.000249917	0.090335	-0.2012	0.0134098	12	68154768	68159740	-1	IFNg	12		68587566	G	C	427826
rs12367466	ENSG00000111537	-3.67566	0.000249917	0.090335	-0.2012	0.0134098	12	68154768	68159740	-1	IFNg	12		68590133	T	C	430393
rs72193606	ENSG00000136244	3.66152	0.000263929	0.0931394	0.184593	0.0133082	7	22725884	22732002	1	IL6	7		23183205	CT	C	451203
rs7791200	ENSG00000136244	3.66152	0.000263929	0.0931394	0.184593	0.0133082	7	22725884	22732002	1	IL6	7		23182121	T	A	450119
rs10085838	ENSG00000136244	3.64756	0.00027849	0.0931394	0.18729	0.0132082	7	22725884	22732002	1	IL6	7		23298415	A	C	566413
rs246756	ENSG00000164400	3.63854	0.000288293	0.0931394	0.129941	0.0131438	5	132073789	132076170	1	CSF2	5		131386359	C	T	-687430
rs27678	ENSG00000164400	3.63393	0.000293425	0.0931394	0.133733	0.013111	5	132073789	132076170	1	CSF2	5		131417962	A	T	-655827
rs115374610	ENSG00000232810	-3.62695	0.000301357	0.0931394	-0.11989	0.0130613	6	31575565	31578336	1	TNF	6		32440969	G	A	862633
rs246755	ENSG00000164400	3.62693	0.00030138	0.0931394	0.129485	0.0130612	5	132073789	132076170	1	CSF2	5		131386278	A	C	-687511
rs2072369	ENSG00000136244	3.62355	0.000305295	0.0931394	0.184021	0.0130372	7	22725884	22732002	1	IL6	7		23146189	G	A	414187
rs10242104	ENSG00000136244	3.61936	0.000310224	0.0931394	0.18617	0.0130074	7	22725884	22732002	1	IL6	7		23220450	T	C	488448
rs152127	ENSG00000164400	3.61284	0.00031802	0.0931394	0.129684	0.0129612	5	132073789	132076170	1	CSF2	5		131383778	G	A	-690011
rs165992	ENSG00000164400	3.61284	0.00031802	0.0931394	0.129684	0.0129612	5	132073789	132076170	1	CSF2	5		131381587	C	T	-692202
rs246754	ENSG00000164400	3.61284	0.00031802	0.0931394	0.129684	0.0129612	5	132073789	132076170	1	CSF2	5		131381325	G	A	-692464
rs2662406	ENSG00000164400	3.61284	0.00031802	0.0931394	0.129684	0.0129612	5	132073789	132076170	1	CSF2	5		131386142	G	A	-687647
rs2554088	ENSG00000163735	-3.58828	0.000349098	0.0931394	-0.140733	0.0127879	4	73995642	73998677	-1	CXCL5	4		73743828	T	C	-251814
rs2554089	ENSG00000163735	-3.58828	0.000349098	0.0931394	-0.140733	0.0127879	4	73995642	73998677	-1	CXCL5	4		73743829	G	C	-251813
rs6461695	ENSG00000136244	3.58734	0.000350347	0.0931394	0.179106	0.0127812	7	22725884	22732002	1	IL6	7		23197784	A	C	465782
rs10252106	ENSG00000136244	-3.58264	0.000356631	0.0931394	-0.180085	0.0127482	7	22725884	22732002	1	IL6	7		22489482	C	T	-236402
rs28644254	ENSG00000136244	-3.58264	0.000356631	0.0931394	-0.180085	0.0127482	7	22725884	22732002	1	IL6	7		22486967	C	G	-238917
rs3885186	ENSG00000136244	-3.58264	0.000356631	0.0931394	-0.180085	0.0127482	7	22725884	22732002	1	IL6	7		22490753	C	T	-235131
rs10231555	ENSG00000136244	3.57721	0.000364016	0.0931394	0.182605	0.0127101	7	22725884	22732002	1	IL6	7		23138911	C	T	406909
rs10235467	ENSG00000136244	3.57721	0.000364016	0.0931394	0.182605	0.0127101	7	22725884	22732002	1	IL6	7		23148808	T	C	416806
rs10242166	ENSG00000136244	3.57721	0.000364016	0.0931394	0.182605	0.0127101	7	22725884	22732002	1	IL6	7		23162799	G	A	430797
rs10255228	ENSG00000136244	3.57721	0.000364016	0.0931394	0.182605	0.0127101	7	22725884	22732002	1	IL6	7		23158863	T	G	426861
rs10256524	ENSG00000136244	3.57721	0.000364016	0.0931394	0.182605	0.0127101	7	22725884	22732002	1	IL6	7		23144947	C	T	412945
rs10263110	ENSG00000136244	3.57721	0.000364016	0.0931394	0.182605	0.0127101	7	22725884	22732002	1	IL6	7		23160551	A	G	428549
rs10271613	ENSG00000136244	3.57721	0.000364016	0.0931394	0.182605	0.0127101	7	22725884	22732002	1	IL6	7		23162586	A	G	430584
rs10278700	ENSG00000136244	3.57721	0.000364016	0.0931394	0.182605	0.0127101	7	22725884	22732002	1	IL6	7		23160529	C	T	428527
rs10278776	ENSG00000136244	3.57721	0.000364016	0.0931394	0.182605	0.0127101	7	22725884	22732002	1	IL6	7		23169759	T	C	437757
rs1034963	ENSG00000136244	3.57721	0.000364016	0.0931394	0.182605	0.0127101	7	22725884	22732002	1	IL6	7		23148473	C	T	416471
rs111279824	ENSG00000136244	3.57721	0.000364016	0.0931394	0.182605	0.0127101	7	22725884	22732002	1	IL6	7		23150302	C	T	418300
rs1115941	ENSG00000136244	3.57721	0.000364016	0.0931394	0.182605	0.0127101	7	22725884	22732002	1	IL6	7		23137188	T	C	405186
rs11980840	ENSG00000136244	3.57721	0.000364016	0.0931394	0.182605	0.0127101	7	22725884	22732002	1	IL6	7		23161406	A	G	429404
rs11982002	ENSG00000136244	3.57721	0.000364016	0.0931394	0.182605	0.0127101	7	22725884	22732002	1	IL6	7		23163270	T	C	431268
rs11984129	ENSG00000136244	3.57721	0.000364016	0.0931394	0.182605	0.0127101	7	22725884	22732002	1	IL6	7		23152677	G	A	420675
rs13438179	ENSG00000136244	3.57721	0.000364016	0.0931394	0.182605	0.0127101	7	22725884	22732002	1	IL6	7		23143851	C	T	411849
rs13438188	ENSG00000136244	3.57721	0.000364016	0.0931394	0.182605	0.0127101	7	22725884	22732002	1	IL6	7		23144197	C	T	412195
rs13438452	ENSG00000136244	3.57721	0.000364016	0.0931394	0.182605	0.0127101	7	22725884	22732002	1	IL6	7		23174182	G	A	442180
rs1468592	ENSG00000136244	3.57721	0.000364016	0.0931394	0.182605	0.0127101	7	22725884	22732002	1	IL6	7		23140647	C	T	408645
rs1558313	ENSG00000136244	3.57721	0.000364016	0.0931394	0.182605	0.0127101	7	22725884	22732002	1	IL6	7		23156079	A	G	424077
rs15775	ENSG00000136244	3.57721	0.000364016	0.0931394	0.182605	0.0127101	7	22725884	22732002	1	IL6	7		23164701	T	C	432699
rs1981665	ENSG00000136244	3.57721	0.000364016	0.0931394	0.182605	0.0127101	7	22725884	22732002	1	IL6	7		23167969	C	T	435967
rs2072368	ENSG00000136244	3.57721	0.000364016	0.0931394	0.182605	0.0127101	7	22725884	22732002	1	IL6	7		23146112	T	C	414110
rs28646184	ENSG00000136244	3.57721	0.000364016	0.0931394	0.182605	0.0127101	7	22725884	22732002	1	IL6	7		23139595	C	T	407593
rs3735228	ENSG00000136244	3.57721	0.000364016	0.0931394	0.182605	0.0127101	7	22725884	22732002	1	IL6	7		23170427	G	T	438425
rs4140959	ENSG00000136244	3.57721	0.000364016	0.0931394	0.182605	0.0127101	7	22725884	22732002	1	IL6	7		23170776	A	G	438774
rs4440529	ENSG00000136244	3.57721	0.000364016	0.0931394	0.182605	0.0127101	7	22725884	22732002	1	IL6	7		23168751	C	G	436749
rs4624924	ENSG00000136244	3.57721	0.000364016	0.0931394	0.182605	0.0127101	7	22725884	22732002	1	IL6	7		23168843	C	A	436841
rs6461692	ENSG00000136244	3.57721	0.000364016	0.0931394	0.182605	0.0127101	7	22725884	22732002	1	IL6	7		23139695	C	G	407693
rs6461693	ENSG00000136244	3.57721	0.000364016	0.0931394	0.182605	0.0127101	7	22725884	22732002	1	IL6	7		23160133	A	G	428131
rs6948469	ENSG00000136244	3.57721	0.000364016	0.0931394	0.182605	0.0127101	7	22725884	22732002	1	IL6	7		23174766	T	G	442764
rs6962526	ENSG00000136244	3.57721	0.000364016	0.0931394	0.182605	0.0127101	7	22725884	22732002	1	IL6	7		23158233	A	G	426231
rs6966776	ENSG00000136244	3.57721	0.000364016	0.0931394	0.182605	0.0127101	7	22725884	22732002	1	IL6	7		23166008	T	C	434006
rs6968242	ENSG00000136244	3.57721	0.000364016	0.0931394	0.182605	0.0127101	7	22725884	22732002	1	IL6	7		23167411	G	T	435409
rs6969733	ENSG00000136244	3.57721	0.000364016	0.0931394	0.182605	0.0127101	7	22725884	22732002	1	IL6	7		23168377	C	T	436375
rs6971673	ENSG00000136244	3.57721	0.000364016	0.0931394	0.182605	0.0127101	7	22725884	22732002	1	IL6	7		23159523	G	C	427521
rs6980224	ENSG00000136244	3.57721	0.000364016	0.0931394	0.182605	0.0127101	7	22725884	22732002	1	IL6	7		23149137	T	C	417135
rs7456915	ENSG00000136244	3.57721	0.000364016	0.0931394	0.182605	0.0127101	7	22725884	22732002	1	IL6	7		23143049	C	T	411047
rs764533	ENSG00000136244	3.57721	0.000364016	0.0931394	0.182605	0.0127101	7	22725884	22732002	1	IL6	7		23153875	T	C	421873
rs7785842	ENSG00000136244	3.57721	0.000364016	0.0931394	0.182605	0.0127101	7	22725884	22732002	1	IL6	7		23141706	A	T	409704
rs7787110	ENSG00000136244	3.57721	0.000364016	0.0931394	0.182605	0.0127101	7	22725884	22732002	1	IL6	7		23138474	T	C	406472
rs929507	ENSG00000136244	3.57721	0.000364016	0.0931394	0.182605	0.0127101	7	22725884	22732002	1	IL6	7		23166664	C	G	434662
rs987257	ENSG00000136244	3.57721	0.000364016	0.0931394	0.182605	0.0127101	7	22725884	22732002	1	IL6	7		23147840	A	G	415838
rs247217	ENSG00000164400	3.57688	0.000364475	0.0931394	0.117679	0.0127077	5	132073789	132076170	1	CSF2	5		131393976	T	C	-679813
rs146872365	ENSG00000136244	3.57343	0.00036925	0.0939229	0.200067	0.0126835	7	22725884	22732002	1	IL6	7		21734953	T	C	-990931
rs6968810	ENSG00000136244	3.5721	0.000371105	0.0939596	0.180329	0.0126742	7	22725884	22732002	1	IL6	7		23241791	C	G	509789
rs10250602	ENSG00000136244	3.567	0.000378304	0.095303	0.168259	0.0126385	7	22725884	22732002	1	IL6	7		23303701	C	T	571699
rs117884992	ENSG00000136244	3.5659	0.00037988	0.095303	0.207155	0.0126308	7	22725884	22732002	1	IL6	7		21734783	C	T	-991101
rs71534536	ENSG00000232810	-3.56317	0.000383798	0.0958482	-0.148346	0.0126118	6	31575565	31578336	1	TNF	6		32511482	G	A	933146
rs6967419	ENSG00000136244	3.55699	0.000392828	0.0976595	0.180669	0.0125686	7	22725884	22732002	1	IL6	7		23136310	T	C	404308
rs156429	ENSG00000136244	3.55569	0.000394755	0.0976965	0.151877	0.0125595	7	22725884	22732002	1	IL6	7		23306020	C	T	574018
rs11952099	ENSG00000164400	3.54877	0.000405133	0.0998154	0.127949	0.0125113	5	132073789	132076170	1	CSF2	5		131576772	A	G	-497017
rs1881203	ENSG00000136244	3.5401	0.000418498	0.102192	0.181837	0.012451	7	22725884	22732002	1	IL6	7		23292808	C	T	560806
rs28458177	ENSG00000136244	3.5401	0.000418498	0.102192	0.181837	0.012451	7	22725884	22732002	1	IL6	7		23294872	A	G	562870
rs143775519	ENSG00000109471	3.53872	0.00042067	0.102268	0.0786384	0.0124414	4	122451470	122456725	-1	IL2	4		122484947	T	TTTA	28222
rs9270913	ENSG00000232810	-3.52484	0.000443058	0.107236	-0.126674	0.0123452	6	31575565	31578336	1	TNF	6		32572229	A	G	993893
rs111508799	ENSG00000136244	3.51899	0.000452808	0.108166	0.309067	0.0123048	7	22725884	22732002	1	IL6	7		22868404	C	A	136402
rs113424631	ENSG00000136244	3.51899	0.000452808	0.108166	0.309067	0.0123048	7	22725884	22732002	1	IL6	7		22868389	A	G	136387
rs76866491	ENSG00000136244	3.51899	0.000452808	0.108166	0.309067	0.0123048	7	22725884	22732002	1	IL6	7		22871486	A	G	139484
rs7776644	ENSG00000136244	3.51301	0.00046299	0.110119	0.175502	0.0122635	7	22725884	22732002	1	IL6	7		23119307	T	C	387305
rs9271053	ENSG00000232810	-3.5066	0.000474154	0.112143	-0.122983	0.0122193	6	31575565	31578336	1	TNF	6		32575319	C	T	996983
rs7776649	ENSG00000136244	3.50579	0.000475579	0.112143	0.175927	0.0122137	7	22725884	22732002	1	IL6	7		23119317	T	C	387315
rs7811903	ENSG00000136244	3.50401	0.000478722	0.112401	0.175214	0.0122015	7	22725884	22732002	1	IL6	7		23119056	G	A	387054
rs67601355	ENSG00000164400	3.50075	0.000484559	0.113288	0.133413	0.012179	5	132073789	132076170	1	CSF2	5		131560408	CG	C	-513381
rs149198876	ENSG00000232810	-3.49823	0.000489089	0.113862	-0.117935	0.0121618	6	31575565	31578336	1	TNF	6		32568382	AT	A	990046
rs6863548	ENSG00000164400	3.49618	0.000492823	0.114248	0.125987	0.0121477	5	132073789	132076170	1	CSF2	5		131575920	G	A	-497869
rs6967475	ENSG00000136244	3.49329	0.000498128	0.114504	0.174973	0.0121278	7	22725884	22732002	1	IL6	7		23128982	A	G	396980
rs200702780	ENSG00000232810	-3.49217	0.000500182	0.114504	-0.11214	0.0121202	6	31575565	31578336	1	TNF	6		32576384	TAAG	T	998048
rs71705525	ENSG00000232810	-3.49217	0.000500182	0.114504	-0.11214	0.0121202	6	31575565	31578336	1	TNF	6		32576391	AACG	A	998055
rs10748101	ENSG00000111537	-3.4872	0.000509465	0.11576	-0.199192	0.0120861	12	68154768	68159740	-1	IFNg	12		68595787	G	A	436047
rs4705931	ENSG00000164400	3.48698	0.00050988	0.11576	0.124286	0.0120846	5	132073789	132076170	1	CSF2	5		131588345	T	C	-485444
rs246108	ENSG00000164400	3.48115	0.000520975	0.117792	0.140412	0.0120447	5	132073789	132076170	1	CSF2	5		131563683	A	G	-510106
rs7794684	ENSG00000136244	3.47956	0.000524033	0.117998	0.163133	0.0120338	7	22725884	22732002	1	IL6	7		23310805	G	A	578803
rs9270866	ENSG00000232810	-3.4748	0.000533306	0.119595	-0.128041	0.0120013	6	31575565	31578336	1	TNF	6		32571043	G	A	992707
rs9270827	ENSG00000232810	-3.46068	0.000561718	0.125455	-0.135926	0.0119052	6	31575565	31578336	1	TNF	6		32570132	C	A	991796
rs4705930	ENSG00000164400	3.45522	0.000573069	0.12637	0.122954	0.0118681	5	132073789	132076170	1	CSF2	5		131587686	G	C	-486103
rs7736284	ENSG00000164400	3.45522	0.000573069	0.12637	0.122954	0.0118681	5	132073789	132076170	1	CSF2	5		131588151	T	C	-485638
rs6971002	ENSG00000136244	3.45517	0.000573177	0.12637	0.173028	0.0118677	7	22725884	22732002	1	IL6	7		23172304	G	C	440302
rs9271026	ENSG00000232810	-3.4543	0.000575017	0.12637	-0.108977	0.0118618	6	31575565	31578336	1	TNF	6		32574994	T	C	996658
rs73272048	ENSG00000136244	3.45099	0.000582024	0.127401	0.173532	0.0118394	7	22725884	22732002	1	IL6	7		23152653	G	C	420651
rs56071862	ENSG00000136244	3.4464	0.000591889	0.129046	0.189587	0.0118082	7	22725884	22732002	1	IL6	7		21734463	A	G	-991421
rs9271028	ENSG00000232810	-3.43776	0.000610864	0.132656	-0.108949	0.0117498	6	31575565	31578336	1	TNF	6		32575049	A	G	996713
rs10224327	ENSG00000136244	3.43576	0.000615331	0.133101	0.172014	0.0117363	7	22725884	22732002	1	IL6	7		23161820	C	T	429818
rs115840237	ENSG00000232810	-3.43333	0.000620805	0.133758	-0.107753	0.0117199	6	31575565	31578336	1	TNF	6		31455159	A	G	-120406
rs9270931	ENSG00000232810	-3.4289	0.000630917	0.135406	-0.138884	0.01169	6	31575565	31578336	1	TNF	6		32572547	A	T	994211
rs315387	ENSG00000163735	-3.40917	0.000677772	0.140025	-0.123788	0.0115575	4	73995642	73998677	-1	CXCL5	4		73743097	A	C	-252545
rs3741809	ENSG00000111537	-3.40484	0.000688499	0.140025	-0.194089	0.0115284	12	68154768	68159740	-1	IFNg	12		68595144	C	T	435404
rs9271052	ENSG00000232810	-3.40429	0.000689869	0.140025	-0.122679	0.0115248	6	31575565	31578336	1	TNF	6		32575309	T	C	996973
rs113998229	ENSG00000232810	3.40243	0.000694524	0.140025	0.123666	0.0115123	6	31575565	31578336	1	TNF	6		31178084	G	C	-397481
rs11177076	ENSG00000111537	-3.39845	0.000704575	0.140025	-0.196301	0.0114858	12	68154768	68159740	-1	IFNg	12		68556451	A	G	396711
rs10262243	ENSG00000136244	3.39556	0.000711967	0.140025	0.172914	0.0114665	7	22725884	22732002	1	IL6	7		23290987	A	G	558985
rs10878764	ENSG00000111537	-3.39144	0.000722657	0.140025	-0.195513	0.0114389	12	68154768	68159740	-1	IFNg	12		68564677	G	A	404937
rs10878765	ENSG00000111537	-3.39144	0.000722657	0.140025	-0.195513	0.0114389	12	68154768	68159740	-1	IFNg	12		68569671	T	C	409931
rs10878767	ENSG00000111537	-3.39144	0.000722657	0.140025	-0.195513	0.0114389	12	68154768	68159740	-1	IFNg	12		68572598	C	A	412858
rs10878768	ENSG00000111537	-3.39144	0.000722657	0.140025	-0.195513	0.0114389	12	68154768	68159740	-1	IFNg	12		68572990	A	C	413250
rs11177078	ENSG00000111537	-3.39144	0.000722657	0.140025	-0.195513	0.0114389	12	68154768	68159740	-1	IFNg	12		68567054	G	C	407314
rs12146822	ENSG00000111537	-3.39144	0.000722657	0.140025	-0.195513	0.0114389	12	68154768	68159740	-1	IFNg	12		68571666	A	G	411926
rs1990664	ENSG00000111537	-3.39144	0.000722657	0.140025	-0.195513	0.0114389	12	68154768	68159740	-1	IFNg	12		68566374	A	G	406634
rs7350604	ENSG00000111537	-3.39144	0.000722657	0.140025	-0.195513	0.0114389	12	68154768	68159740	-1	IFNg	12		68562263	A	G	402523
rs10784689	ENSG00000111537	-3.39002	0.00072635	0.140025	-0.1946	0.0114295	12	68154768	68159740	-1	IFNg	12		68584990	C	A	425250
rs10784690	ENSG00000111537	-3.39002	0.00072635	0.140025	-0.1946	0.0114295	12	68154768	68159740	-1	IFNg	12		68585227	T	C	425487
rs10878770	ENSG00000111537	-3.39002	0.00072635	0.140025	-0.1946	0.0114295	12	68154768	68159740	-1	IFNg	12		68575136	T	A	415396
rs10878771	ENSG00000111537	-3.39002	0.00072635	0.140025	-0.1946	0.0114295	12	68154768	68159740	-1	IFNg	12		68575766	G	A	416026
rs10878772	ENSG00000111537	-3.39002	0.00072635	0.140025	-0.1946	0.0114295	12	68154768	68159740	-1	IFNg	12		68575859	A	T	416119
rs10878775	ENSG00000111537	-3.39002	0.00072635	0.140025	-0.1946	0.0114295	12	68154768	68159740	-1	IFNg	12		68580381	G	T	420641
rs11177084	ENSG00000111537	-3.39002	0.00072635	0.140025	-0.1946	0.0114295	12	68154768	68159740	-1	IFNg	12		68575392	T	C	415652
rs11177085	ENSG00000111537	-3.39002	0.00072635	0.140025	-0.1946	0.0114295	12	68154768	68159740	-1	IFNg	12		68577740	T	G	418000
rs11177086	ENSG00000111537	-3.39002	0.00072635	0.140025	-0.1946	0.0114295	12	68154768	68159740	-1	IFNg	12		68577912	T	C	418172
rs11177087	ENSG00000111537	-3.39002	0.00072635	0.140025	-0.1946	0.0114295	12	68154768	68159740	-1	IFNg	12		68578241	G	C	418501
rs11177088	ENSG00000111537	-3.39002	0.00072635	0.140025	-0.1946	0.0114295	12	68154768	68159740	-1	IFNg	12		68578440	A	G	418700
rs12427006	ENSG00000111537	-3.39002	0.00072635	0.140025	-0.1946	0.0114295	12	68154768	68159740	-1	IFNg	12		68577483	C	T	417743
rs12817037	ENSG00000111537	-3.39002	0.00072635	0.140025	-0.1946	0.0114295	12	68154768	68159740	-1	IFNg	12		68574647	A	T	414907
rs75801866	ENSG00000111537	-3.39002	0.00072635	0.140025	-0.1946	0.0114295	12	68154768	68159740	-1	IFNg	12		68579482	AG	A	419742
rs78383903	ENSG00000111537	-3.39002	0.00072635	0.140025	-0.1946	0.0114295	12	68154768	68159740	-1	IFNg	12		68581046	G	C	421306
rs6689179	ENSG00000136634	3.38814	0.000731284	0.140483	0.143662	0.011417	1	206767602	206774541	-1	IL10	1		206966742	G	A	192201
rs116134276	ENSG00000232810	3.38216	0.000747222	0.143045	0.115316	0.0113771	6	31575565	31578336	1	TNF	6		32429303	A	G	850967
rs10748100	ENSG00000111537	-3.38101	0.000750308	0.143137	-0.192374	0.0113695	12	68154768	68159740	-1	IFNg	12		68595719	C	T	435979
rs9271058	ENSG00000232810	-3.37925	0.00075509	0.143551	-0.137513	0.0113577	6	31575565	31578336	1	TNF	6		32575406	A	T	997070
rs9270622	ENSG00000232810	-3.37726	0.000760488	0.144078	-0.116226	0.0113446	6	31575565	31578336	1	TNF	6		32565329	C	T	986993
rs6964665	ENSG00000136244	3.374	0.000769465	0.145278	0.172395	0.0113229	7	22725884	22732002	1	IL6	7		23211352	A	G	479350
rs112771365	ENSG00000136244	-3.37194	0.000775164	0.145732	-0.178703	0.0113093	7	22725884	22732002	1	IL6	7		22495566	G	A	-230318
rs2073045	ENSG00000232810	3.37122	0.000777176	0.145732	0.127743	0.0113045	6	31575565	31578336	1	TNF	6		32339548	A	G	761212
rs9270831	ENSG00000232810	-3.36809	0.000785944	0.145883	-0.13508	0.0112837	6	31575565	31578336	1	TNF	6		32570221	G	A	991885
rs9270832	ENSG00000232810	-3.36809	0.000785944	0.145883	-0.13508	0.0112837	6	31575565	31578336	1	TNF	6		32570228	T	C	991892
rs9270833	ENSG00000232810	-3.36809	0.000785944	0.145883	-0.13508	0.0112837	6	31575565	31578336	1	TNF	6		32570238	T	C	991902
rs115448034	ENSG00000232810	3.36417	0.000797084	0.147127	0.123235	0.0112577	6	31575565	31578336	1	TNF	6		31208788	T	A	-366777
rs199770302	ENSG00000136244	3.36384	0.000798005	0.147127	0.169652	0.0112556	7	22725884	22732002	1	IL6	7		23142474	G	GGAA	410472
rs141984017	ENSG00000232810	-3.36211	0.000802973	0.147548	-0.125853	0.0112441	6	31575565	31578336	1	TNF	6		32006597	C	T	428261
rs11177074	ENSG00000111537	-3.35641	0.000819524	0.148113	-0.20924	0.0112065	12	68154768	68159740	-1	IFNg	12		68544434	C	T	384694
rs58251903	ENSG00000111537	-3.35641	0.000819524	0.148113	-0.20924	0.0112065	12	68154768	68159740	-1	IFNg	12		68535945	T	TAG	376205
rs6581791	ENSG00000111537	-3.35641	0.000819524	0.148113	-0.20924	0.0112065	12	68154768	68159740	-1	IFNg	12		68538985	T	A	379245
rs74642237	ENSG00000111537	-3.35641	0.000819524	0.148113	-0.20924	0.0112065	12	68154768	68159740	-1	IFNg	12		68540106	T	A	380366
rs75914639	ENSG00000111537	-3.35641	0.000819524	0.148113	-0.20924	0.0112065	12	68154768	68159740	-1	IFNg	12		68531448	C	T	371708
rs1468593	ENSG00000136244	3.35393	0.000826816	0.148941	0.169967	0.0111901	7	22725884	22732002	1	IL6	7		23180132	T	C	448130
rs10260317	ENSG00000136244	-3.35066	0.000836538	0.1502	-0.172047	0.0111685	7	22725884	22732002	1	IL6	7		22491486	A	T	-234398
rs114402110	ENSG00000232810	3.33956	0.000870297	0.155752	0.122593	0.0110955	6	31575565	31578336	1	TNF	6		31208027	T	C	-367538
rs73063726	ENSG00000136244	3.3376	0.000876378	0.156331	0.205007	0.0110826	7	22725884	22732002	1	IL6	7		21736357	A	C	-989527
rs6461705	ENSG00000136244	3.3348	0.000885159	0.157266	0.155136	0.0110642	7	22725884	22732002	1	IL6	7		23360749	T	C	628747
rs13131447	ENSG00000109471	-3.33382	0.00088824	0.157266	-0.0718862	0.0110578	4	122451470	122456725	-1	IL2	4		122565372	T	C	108647
rs115449019	ENSG00000232810	-3.3332	0.000890207	0.157266	-0.110436	0.0110537	6	31575565	31578336	1	TNF	6		32564915	T	C	986579
rs9270841	ENSG00000232810	-3.33148	0.000895667	0.15742	-0.136705	0.0110425	6	31575565	31578336	1	TNF	6		32570418	T	G	992082
rs9271150	ENSG00000232810	-3.33022	0.000899673	0.15742	-0.128017	0.0110342	6	31575565	31578336	1	TNF	6		32577470	T	G	999134
rs9271151	ENSG00000232810	-3.33022	0.000899673	0.15742	-0.128017	0.0110342	6	31575565	31578336	1	TNF	6		32577474	T	G	999138
rs929508	ENSG00000136244	3.32375	0.000920566	0.157969	0.163706	0.0109919	7	22725884	22732002	1	IL6	7		23166709	A	C	434707
rs9270933	ENSG00000232810	-3.32193	0.000926551	0.157969	-0.13119	0.0109799	6	31575565	31578336	1	TNF	6		32572659	C	G	994323
rs1637193	ENSG00000136244	3.32146	0.000928072	0.157969	0.166869	0.0109769	7	22725884	22732002	1	IL6	7		23260251	T	G	528249
rs1637192	ENSG00000136244	3.31739	0.000941564	0.157969	0.166305	0.0109503	7	22725884	22732002	1	IL6	7		23260514	A	G	528512
rs9270945	ENSG00000232810	-3.31121	0.000962379	0.157969	-0.11767	0.0109099	6	31575565	31578336	1	TNF	6		32572948	A	C	994612
rs112471386	ENSG00000111537	-3.31109	0.000962785	0.157969	-0.205886	0.0109092	12	68154768	68159740	-1	IFNg	12		68541163	T	TTC	381423
rs17104851	ENSG00000111537	-3.31109	0.000962785	0.157969	-0.205886	0.0109092	12	68154768	68159740	-1	IFNg	12		68531344	A	C	371604
rs2069728	ENSG00000111537	-3.31109	0.000962785	0.157969	-0.205886	0.0109092	12	68154768	68159740	-1	IFNg	12		68547784	T	C	388044
rs3181035	ENSG00000111537	-3.31109	0.000962785	0.157969	-0.205886	0.0109092	12	68154768	68159740	-1	IFNg	12		68546396	T	C	386656
rs7296336	ENSG00000111537	-3.31109	0.000962785	0.157969	-0.205886	0.0109092	12	68154768	68159740	-1	IFNg	12		68544015	A	G	384275
rs7296352	ENSG00000111537	-3.31109	0.000962785	0.157969	-0.205886	0.0109092	12	68154768	68159740	-1	IFNg	12		68544054	A	G	384314
rs74099930	ENSG00000111537	-3.31109	0.000962785	0.157969	-0.205886	0.0109092	12	68154768	68159740	-1	IFNg	12		68537272	A	G	377532
rs10233039	ENSG00000136244	3.31028	0.00096555	0.157969	0.169706	0.0109039	7	22725884	22732002	1	IL6	7		23143113	A	G	411111
rs10235786	ENSG00000136244	3.31028	0.00096555	0.157969	0.169706	0.0109039	7	22725884	22732002	1	IL6	7		23139940	C	T	407938
rs10241208	ENSG00000136244	3.31028	0.00096555	0.157969	0.169706	0.0109039	7	22725884	22732002	1	IL6	7		23144914	C	G	412912
rs4628176	ENSG00000136244	3.31028	0.00096555	0.157969	0.169706	0.0109039	7	22725884	22732002	1	IL6	7		23142566	T	C	410564
rs6461691	ENSG00000136244	3.31028	0.00096555	0.157969	0.169706	0.0109039	7	22725884	22732002	1	IL6	7		23139345	A	G	407343
rs5850	ENSG00000136244	3.30907	0.000969658	0.157969	0.168652	0.010896	7	22725884	22732002	1	IL6	7		23314547	T	C	582545
rs113742046	ENSG00000164400	3.30677	0.000977569	0.157969	0.217312	0.0108811	5	132073789	132076170	1	CSF2	5		131610995	C	T	-462794
rs57560761	ENSG00000164400	3.30677	0.000977569	0.157969	0.217312	0.0108811	5	132073789	132076170	1	CSF2	5		131605699	G	A	-468090
rs57744805	ENSG00000164400	3.30677	0.000977569	0.157969	0.217312	0.0108811	5	132073789	132076170	1	CSF2	5		131605706	C	G	-468083
rs61119904	ENSG00000164400	3.30677	0.000977569	0.157969	0.217312	0.0108811	5	132073789	132076170	1	CSF2	5		131604901	A	G	-468888
rs72505670	ENSG00000164400	3.30677	0.000977569	0.157969	0.217312	0.0108811	5	132073789	132076170	1	CSF2	5		131613202	A	T	-460587
rs7447266	ENSG00000164400	3.30677	0.000977569	0.157969	0.217312	0.0108811	5	132073789	132076170	1	CSF2	5		131602533	T	C	-471256
rs75851300	ENSG00000164400	3.30677	0.000977569	0.157969	0.217312	0.0108811	5	132073789	132076170	1	CSF2	5		131608520	G	T	-465269
rs80171636	ENSG00000164400	3.30677	0.000977569	0.157969	0.217312	0.0108811	5	132073789	132076170	1	CSF2	5		131601798	A	T	-471991
rs1637190	ENSG00000136244	3.30381	0.000987844	0.159162	0.16438	0.0108618	7	22725884	22732002	1	IL6	7		23269065	G	A	537063

## Sheet: C.albicans_trans
snps	gene	statistic	pvalue	FDR	beta	R2	chrom	start	end	strand	symbol	chromosome	cM	position	allele.1	allele.2
rs10779330	ENSG00000163735	8.17144	9.20821e-16	1.15447e-08	0.381984	0.062947	4	73995642	73998677	-1	CXCL5	1		207762674	A	G
rs11118133	ENSG00000163735	8.17144	9.20821e-16	1.15447e-08	0.381984	0.062947	4	73995642	73998677	-1	CXCL5	1		207763244	T	A
rs141801747	ENSG00000163735	8.17144	9.20821e-16	1.15447e-08	0.381984	0.062947	4	73995642	73998677	-1	CXCL5	1		207764944	A	T
rs6672474	ENSG00000163735	8.17144	9.20821e-16	1.15447e-08	0.381984	0.062947	4	73995642	73998677	-1	CXCL5	1		207766708	G	T
rs11118196	ENSG00000163735	8.1676	9.48676e-16	1.15447e-08	0.379041	0.0628916	4	73995642	73998677	-1	CXCL5	1		207798057	T	C
rs6687175	ENSG00000163735	8.15907	1.01364e-15	1.15447e-08	0.381326	0.0627685	4	73995642	73998677	-1	CXCL5	1		207757235	G	A
rs6681449	ENSG00000163735	8.1258	1.31156e-15	1.16489e-08	0.360562	0.0622895	4	73995642	73998677	-1	CXCL5	1		207750354	G	A
rs10429943	ENSG00000163735	8.1055	1.53418e-15	1.16489e-08	0.371506	0.0619979	4	73995642	73998677	-1	CXCL5	1		207789471	T	C
rs10429953	ENSG00000163735	8.1055	1.53418e-15	1.16489e-08	0.371506	0.0619979	4	73995642	73998677	-1	CXCL5	1		207788578	G	A
rs12032275	ENSG00000163735	8.04426	2.45714e-15	1.40012e-08	0.377108	0.0611216	4	73995642	73998677	-1	CXCL5	1		207783507	T	C
rs11118167	ENSG00000163735	8.02683	2.80794e-15	1.40012e-08	0.369486	0.0608732	4	73995642	73998677	-1	CXCL5	1		207782154	C	T
rs11118166	ENSG00000163735	8.00266	3.37757e-15	1.40012e-08	0.369415	0.0605293	4	73995642	73998677	-1	CXCL5	1		207781995	G	A
rs2274567	ENSG00000163735	7.99321	3.63003e-15	1.40012e-08	0.370485	0.0603951	4	73995642	73998677	-1	CXCL5	1		207753621	G	A
rs11118131	ENSG00000163735	7.98504	3.86315e-15	1.40012e-08	0.374141	0.0602791	4	73995642	73998677	-1	CXCL5	1		207761196	T	C
rs143616521	ENSG00000163735	7.98504	3.86315e-15	1.40012e-08	0.374141	0.0602791	4	73995642	73998677	-1	CXCL5	1		207767449	C	T
rs3738468	ENSG00000163735	7.98504	3.86315e-15	1.40012e-08	0.374141	0.0602791	4	73995642	73998677	-1	CXCL5	1		207762358	A	G
rs3811381	ENSG00000163735	7.9822	3.94763e-15	1.40012e-08	0.3641	0.0602388	4	73995642	73998677	-1	CXCL5	1		207790088	G	C
rs147951060	ENSG00000163735	7.9819	3.95665e-15	1.40012e-08	0.374113	0.0602346	4	73995642	73998677	-1	CXCL5	1		207763863	G	A
rs35561139	ENSG00000163735	7.97255	4.24845e-15	1.40012e-08	0.373469	0.0601021	4	73995642	73998677	-1	CXCL5	1		207754578	T	G
rs12034598	ENSG00000163735	7.96938	4.3523e-15	1.40012e-08	0.373436	0.0600571	4	73995642	73998677	-1	CXCL5	1		207757515	G	A
rs35939676	ENSG00000163735	7.96938	4.3523e-15	1.40012e-08	0.373436	0.0600571	4	73995642	73998677	-1	CXCL5	1		207754550	T	G
rs12403552	ENSG00000163735	7.96477	4.50754e-15	1.40012e-08	0.366825	0.0599918	4	73995642	73998677	-1	CXCL5	1		207786170	A	G
rs596319	ENSG00000163735	7.94213	5.35308e-15	1.59047e-08	0.366581	0.0596715	4	73995642	73998677	-1	CXCL5	1		207766156	A	C
rs12757487	ENSG00000163735	7.91912	6.37175e-15	1.81425e-08	0.355149	0.0593468	4	73995642	73998677	-1	CXCL5	1		207749188	A	G
rs1408079	ENSG00000163735	7.87706	8.75245e-15	2.01418e-08	0.352138	0.058755	4	73995642	73998677	-1	CXCL5	1		207780048	T	A
rs11117956	ENSG00000232810	-7.86667	9.46437e-15	2.01418e-08	-0.324643	0.0586091	6	31575565	31578336	1	TNF	1		207684359	G	T
rs7512361	ENSG00000232810	-7.86667	9.46437e-15	2.01418e-08	-0.324643	0.0586091	6	31575565	31578336	1	TNF	1		207686190	C	T
rs10863358	ENSG00000125538	-7.86539	9.55605e-15	2.01418e-08	-0.276495	0.0585912	2	112829751	112836816	-1	IL1B	1		207690871	C	G
rs609297	ENSG00000163735	7.8631	9.72179e-15	2.01418e-08	0.357685	0.0585591	4	73995642	73998677	-1	CXCL5	1		207765557	G	A
rs9660194	ENSG00000163735	7.86224	9.78515e-15	2.01418e-08	0.364822	0.058547	4	73995642	73998677	-1	CXCL5	1		207754606	T	G
rs11117956	ENSG00000125538	-7.85167	1.05934e-14	2.01418e-08	-0.28072	0.0583989	2	112829751	112836816	-1	IL1B	1		207684359	G	T
rs7512361	ENSG00000125538	-7.85167	1.05934e-14	2.01418e-08	-0.28072	0.0583989	2	112829751	112836816	-1	IL1B	1		207686190	C	T
rs4844601	ENSG00000232810	-7.83893	1.16568e-14	2.01418e-08	-0.316454	0.0582205	6	31575565	31578336	1	TNF	1		207689227	T	G
rs10863358	ENSG00000232810	-7.83882	1.16659e-14	2.01418e-08	-0.318167	0.058219	6	31575565	31578336	1	TNF	1		207690871	C	G
rs4844382	ENSG00000163735	7.83839	1.17035e-14	2.01418e-08	0.355379	0.058213	4	73995642	73998677	-1	CXCL5	1		207770689	A	G
rs11118135	ENSG00000163735	7.83412	1.20846e-14	2.01418e-08	0.35511	0.0581533	4	73995642	73998677	-1	CXCL5	1		207770428	G	A
rs11118136	ENSG00000163735	7.83412	1.20846e-14	2.01418e-08	0.35511	0.0581533	4	73995642	73998677	-1	CXCL5	1		207772408	G	A
rs11118147	ENSG00000163735	7.83412	1.20846e-14	2.01418e-08	0.35511	0.0581533	4	73995642	73998677	-1	CXCL5	1		207774882	G	A
rs12141045	ENSG00000163735	7.83412	1.20846e-14	2.01418e-08	0.35511	0.0581533	4	73995642	73998677	-1	CXCL5	1		207772154	C	T
rs4844608	ENSG00000163735	7.83412	1.20846e-14	2.01418e-08	0.35511	0.0581533	4	73995642	73998677	-1	CXCL5	1		207770576	G	A
rs7539922	ENSG00000163735	7.83412	1.20846e-14	2.01418e-08	0.35511	0.0581533	4	73995642	73998677	-1	CXCL5	1		207773339	A	G
rs4844601	ENSG00000125538	-7.83076	1.23929e-14	2.01638e-08	-0.273862	0.0581063	2	112829751	112836816	-1	IL1B	1		207689227	T	G
rs71697340	ENSG00000163735	7.81042	1.443e-14	2.25315e-08	0.351918	0.0578223	4	73995642	73998677	-1	CXCL5	1		207769402	A	ATATATC
rs112765936	ENSG00000232810	-7.8097	1.45075e-14	2.25315e-08	-0.3155	0.0578123	6	31575565	31578336	1	TNF	1		207677849	TTTAG	T
rs17046851	ENSG00000163735	7.79907	1.57073e-14	2.38527e-08	0.35342	0.057664	4	73995642	73998677	-1	CXCL5	1		207747984	G	A
rs11117949	ENSG00000125538	-7.75322	2.20996e-14	3.2409e-08	-0.292196	0.0570266	2	112829751	112836816	-1	IL1B	1		207682256	C	T
rs6691117	ENSG00000163735	7.7497	2.26853e-14	3.2409e-08	0.34203	0.0569778	4	73995642	73998677	-1	CXCL5	1		207782931	G	A
rs11117959	ENSG00000125538	-7.73845	2.46615e-14	3.2409e-08	-0.291593	0.0568218	2	112829751	112836816	-1	IL1B	1		207684519	G	A
rs12039306	ENSG00000125538	-7.73845	2.46615e-14	3.2409e-08	-0.291593	0.0568218	2	112829751	112836816	-1	IL1B	1		207683409	A	G
rs12130494	ENSG00000125538	-7.73845	2.46615e-14	3.2409e-08	-0.291593	0.0568218	2	112829751	112836816	-1	IL1B	1		207687374	T	A
rs12567973	ENSG00000125538	-7.73845	2.46615e-14	3.2409e-08	-0.291593	0.0568218	2	112829751	112836816	-1	IL1B	1		207681501	G	C
rs6540435	ENSG00000125538	-7.73845	2.46615e-14	3.2409e-08	-0.291593	0.0568218	2	112829751	112836816	-1	IL1B	1		207685764	C	T
rs115978693	ENSG00000163735	7.72811	2.66253e-14	3.43295e-08	0.356436	0.0566787	4	73995642	73998677	-1	CXCL5	1		207679229	G	T
rs12043913	ENSG00000125538	-7.7071	3.11042e-14	3.93617e-08	-0.272011	0.0563883	2	112829751	112836816	-1	IL1B	1		207693563	T	G
rs112765936	ENSG00000163735	7.70312	3.20327e-14	3.95174e-08	0.336483	0.0563333	4	73995642	73998677	-1	CXCL5	1		207677849	TTTAG	T
rs12043913	ENSG00000232810	-7.70164	3.23837e-14	3.95174e-08	-0.313797	0.0563129	6	31575565	31578336	1	TNF	1		207693563	T	G
rs608282	ENSG00000163735	7.69482	3.40569e-14	4.083e-08	0.339662	0.0562188	4	73995642	73998677	-1	CXCL5	1		207765849	A	T
rs112765936	ENSG00000125538	-7.68407	3.68661e-14	4.34358e-08	-0.269157	0.0560707	2	112829751	112836816	-1	IL1B	1		207677849	TTTAG	T
rs650877	ENSG00000163735	7.65365	4.61166e-14	5.34139e-08	0.339488	0.0556523	4	73995642	73998677	-1	CXCL5	1		207748793	G	A
rs2476542	ENSG00000163735	7.64087	5.06528e-14	5.48828e-08	0.338811	0.0554769	4	73995642	73998677	-1	CXCL5	1		207746785	C	A
rs11117959	ENSG00000163735	7.63676	5.22036e-14	5.48828e-08	0.359168	0.0554205	4	73995642	73998677	-1	CXCL5	1		207684519	G	A
rs12039306	ENSG00000163735	7.63676	5.22036e-14	5.48828e-08	0.359168	0.0554205	4	73995642	73998677	-1	CXCL5	1		207683409	A	G
rs12130494	ENSG00000163735	7.63676	5.22036e-14	5.48828e-08	0.359168	0.0554205	4	73995642	73998677	-1	CXCL5	1		207687374	T	A
rs12567973	ENSG00000163735	7.63676	5.22036e-14	5.48828e-08	0.359168	0.0554205	4	73995642	73998677	-1	CXCL5	1		207681501	G	C
rs6540435	ENSG00000163735	7.63676	5.22036e-14	5.48828e-08	0.359168	0.0554205	4	73995642	73998677	-1	CXCL5	1		207685764	C	T
rs11117949	ENSG00000163735	7.63335	5.35251e-14	5.54194e-08	0.359113	0.0553738	4	73995642	73998677	-1	CXCL5	1		207682256	C	T
rs594955	ENSG00000163735	7.62712	5.60265e-14	5.71436e-08	0.34172	0.0552884	4	73995642	73998677	-1	CXCL5	1		207770692	T	C
rs11371768	ENSG00000163735	7.61802	5.9886e-14	6.01818e-08	0.354487	0.0551638	4	73995642	73998677	-1	CXCL5	1		207682796	CA	C
rs11117956	ENSG00000163735	7.59292	7.19392e-14	7.0229e-08	0.339225	0.0548209	4	73995642	73998677	-1	CXCL5	1		207684359	G	T
rs7512361	ENSG00000163735	7.59292	7.19392e-14	7.0229e-08	0.339225	0.0548209	4	73995642	73998677	-1	CXCL5	1		207686190	C	T
rs11118157	ENSG00000163735	7.58891	7.40754e-14	7.03057e-08	0.325676	0.0547661	4	73995642	73998677	-1	CXCL5	1		207778319	A	C
rs677066	ENSG00000163735	7.58891	7.40754e-14	7.03057e-08	0.325676	0.0547661	4	73995642	73998677	-1	CXCL5	1		207773991	C	T
rs115978693	ENSG00000125538	-7.5863	7.55001e-14	7.06763e-08	-0.28083	0.0547305	2	112829751	112836816	-1	IL1B	1		207679229	G	T
rs111734155	ENSG00000163735	7.57484	8.20749e-14	7.5003e-08	0.295005	0.0545743	4	73995642	73998677	-1	CXCL5	1		207805956	T	C
rs11371768	ENSG00000125538	-7.57444	8.23173e-14	7.5003e-08	-0.282685	0.0545688	2	112829751	112836816	-1	IL1B	1		207682796	CA	C
rs11117991	ENSG00000163735	7.49699	1.4432e-13	1.29766e-07	0.339418	0.053518	4	73995642	73998677	-1	CXCL5	1		207694357	C	T
rs144852047	ENSG00000125538	-7.4533	1.97663e-13	1.75422e-07	-0.270554	0.052929	2	112829751	112836816	-1	IL1B	1		207688436	G	GTA
rs12043913	ENSG00000163735	7.43955	2.18169e-13	1.89886e-07	0.328112	0.0527441	4	73995642	73998677	-1	CXCL5	1		207693563	T	G
rs4844601	ENSG00000163735	7.43016	2.33354e-13	1.89886e-07	0.325036	0.0526181	4	73995642	73998677	-1	CXCL5	1		207689227	T	G
rs1746659	ENSG00000163735	7.42784	2.37261e-13	1.89886e-07	0.323311	0.052587	4	73995642	73998677	-1	CXCL5	1		207758544	A	T
rs1752688	ENSG00000163735	7.42784	2.37261e-13	1.89886e-07	0.323311	0.052587	4	73995642	73998677	-1	CXCL5	1		207758232	G	A
rs646817	ENSG00000163735	7.42784	2.37261e-13	1.89886e-07	0.323311	0.052587	4	73995642	73998677	-1	CXCL5	1		207757936	G	A
rs11117959	ENSG00000232810	-7.42522	2.41748e-13	1.89886e-07	-0.323717	0.0525519	6	31575565	31578336	1	TNF	1		207684519	G	A
rs12039306	ENSG00000232810	-7.42522	2.41748e-13	1.89886e-07	-0.323717	0.0525519	6	31575565	31578336	1	TNF	1		207683409	A	G
rs12130494	ENSG00000232810	-7.42522	2.41748e-13	1.89886e-07	-0.323717	0.0525519	6	31575565	31578336	1	TNF	1		207687374	T	A
rs12567973	ENSG00000232810	-7.42522	2.41748e-13	1.89886e-07	-0.323717	0.0525519	6	31575565	31578336	1	TNF	1		207681501	G	C
rs6540435	ENSG00000232810	-7.42522	2.41748e-13	1.89886e-07	-0.323717	0.0525519	6	31575565	31578336	1	TNF	1		207685764	C	T
rs10863358	ENSG00000163735	7.41916	2.52465e-13	1.96051e-07	0.326341	0.0524706	4	73995642	73998677	-1	CXCL5	1		207690871	C	G
rs11117949	ENSG00000232810	-7.41357	2.62767e-13	2.01758e-07	-0.323322	0.0523957	6	31575565	31578336	1	TNF	1		207682256	C	T
rs11371768	ENSG00000232810	-7.40775	2.73928e-13	2.0799e-07	-0.319526	0.0523177	6	31575565	31578336	1	TNF	1		207682796	CA	C
rs115978693	ENSG00000232810	-7.35992	3.85125e-13	2.87871e-07	-0.31502	0.0516791	6	31575565	31578336	1	TNF	1		207679229	G	T
rs11117991	ENSG00000125538	-7.35904	3.87558e-13	2.87871e-07	-0.267393	0.0516673	2	112829751	112836816	-1	IL1B	1		207694357	C	T
rs12567990	ENSG00000163735	7.35181	4.07948e-13	2.99758e-07	0.322032	0.0515712	4	73995642	73998677	-1	CXCL5	1		207681685	T	C
rs12734030	ENSG00000163735	7.34491	4.28426e-13	3.11456e-07	0.357227	0.0514794	4	73995642	73998677	-1	CXCL5	1		207793964	T	C
rs6664902	ENSG00000163735	7.30673	5.61311e-13	4.03765e-07	0.314574	0.0509727	4	73995642	73998677	-1	CXCL5	1		207740049	T	A
rs601356	ENSG00000163735	7.30265	5.77699e-13	4.11225e-07	0.308569	0.0509188	4	73995642	73998677	-1	CXCL5	1		207752550	G	T
rs608282	ENSG00000232810	-7.2863	6.48255e-13	4.56692e-07	-0.298559	0.0507026	6	31575565	31578336	1	TNF	1		207765849	A	T
rs144852047	ENSG00000163735	7.27984	6.78429e-13	4.73072e-07	0.329989	0.0506173	4	73995642	73998677	-1	CXCL5	1		207688436	G	GTA
rs599948	ENSG00000163735	7.27169	7.1844e-13	4.95911e-07	0.305843	0.0505098	4	73995642	73998677	-1	CXCL5	1		207752239	C	T
rs12034598	ENSG00000125538	-7.23741	9.13827e-13	6.12795e-07	-0.273357	0.0500583	2	112829751	112836816	-1	IL1B	1		207757515	G	A
rs35939676	ENSG00000125538	-7.23741	9.13827e-13	6.12795e-07	-0.273357	0.0500583	2	112829751	112836816	-1	IL1B	1		207754550	T	G
rs147951060	ENSG00000125538	-7.23727	9.14674e-13	6.12795e-07	-0.273443	0.0500566	2	112829751	112836816	-1	IL1B	1		207763863	G	A
rs35561139	ENSG00000125538	-7.2228	1.01211e-12	6.53248e-07	-0.272754	0.0498666	2	112829751	112836816	-1	IL1B	1		207754578	T	G
rs11118131	ENSG00000125538	-7.22264	1.01329e-12	6.53248e-07	-0.272838	0.0498644	2	112829751	112836816	-1	IL1B	1		207761196	T	C
rs143616521	ENSG00000125538	-7.22264	1.01329e-12	6.53248e-07	-0.272838	0.0498644	2	112829751	112836816	-1	IL1B	1		207767449	C	T
rs3738468	ENSG00000125538	-7.22264	1.01329e-12	6.53248e-07	-0.272838	0.0498644	2	112829751	112836816	-1	IL1B	1		207762358	A	G
rs614709	ENSG00000163735	7.21836	1.04402e-12	6.6677e-07	0.307441	0.0498083	4	73995642	73998677	-1	CXCL5	1		207753275	C	T
rs6691117	ENSG00000232810	-7.20296	1.1625e-12	7.35558e-07	-0.295386	0.0496065	6	31575565	31578336	1	TNF	1		207782931	G	A
rs608282	ENSG00000125538	-7.19985	1.18799e-12	7.44793e-07	-0.255714	0.0495658	2	112829751	112836816	-1	IL1B	1		207765849	A	T
rs17046851	ENSG00000125538	-7.17839	1.37942e-12	8.56942e-07	-0.261972	0.0492853	2	112829751	112836816	-1	IL1B	1		207747984	G	A
rs34960892	ENSG00000163735	7.17099	1.45216e-12	8.94006e-07	0.296837	0.0491888	4	73995642	73998677	-1	CXCL5	1		207778870	G	GT
rs12567990	ENSG00000125538	-7.16417	1.52262e-12	8.95843e-07	-0.251937	0.0490998	2	112829751	112836816	-1	IL1B	1		207681685	T	C
rs6687175	ENSG00000125538	-7.16349	1.52978e-12	8.95843e-07	-0.270386	0.049091	2	112829751	112836816	-1	IL1B	1		207757235	G	A
rs10779330	ENSG00000125538	-7.16311	1.5338e-12	8.95843e-07	-0.270454	0.0490861	2	112829751	112836816	-1	IL1B	1		207762674	A	G
rs11118133	ENSG00000125538	-7.16311	1.5338e-12	8.95843e-07	-0.270454	0.0490861	2	112829751	112836816	-1	IL1B	1		207763244	T	A
rs141801747	ENSG00000125538	-7.16311	1.5338e-12	8.95843e-07	-0.270454	0.0490861	2	112829751	112836816	-1	IL1B	1		207764944	A	T
rs6672474	ENSG00000125538	-7.16311	1.5338e-12	8.95843e-07	-0.270454	0.0490861	2	112829751	112836816	-1	IL1B	1		207766708	G	T
rs1746659	ENSG00000232810	-7.11314	2.16722e-12	1.23416e-06	-0.287196	0.0484367	6	31575565	31578336	1	TNF	1		207758544	A	T
rs1752688	ENSG00000232810	-7.11314	2.16722e-12	1.23416e-06	-0.287196	0.0484367	6	31575565	31578336	1	TNF	1		207758232	G	A
rs646817	ENSG00000232810	-7.11314	2.16722e-12	1.23416e-06	-0.287196	0.0484367	6	31575565	31578336	1	TNF	1		207757936	G	A
rs2274567	ENSG00000125538	-7.09775	2.40968e-12	1.36089e-06	-0.265472	0.0482374	2	112829751	112836816	-1	IL1B	1		207753621	G	A
rs601356	ENSG00000232810	-7.0928	2.49328e-12	1.39656e-06	-0.277796	0.0481733	6	31575565	31578336	1	TNF	1		207752550	G	T
rs11117991	ENSG00000232810	-7.08653	2.6031e-12	1.44622e-06	-0.297805	0.0480923	6	31575565	31578336	1	TNF	1		207694357	C	T
rs6690576	ENSG00000163735	7.08418	2.64555e-12	1.45795e-06	0.298236	0.0480619	4	73995642	73998677	-1	CXCL5	1		207687129	C	T
rs11118157	ENSG00000232810	-7.06932	2.92965e-12	1.58889e-06	-0.281819	0.0478702	6	31575565	31578336	1	TNF	1		207778319	A	C
rs677066	ENSG00000232810	-7.06932	2.92965e-12	1.58889e-06	-0.281819	0.0478702	6	31575565	31578336	1	TNF	1		207773991	C	T
rs12567990	ENSG00000232810	-7.06685	2.97965e-12	1.60328e-06	-0.287073	0.0478384	6	31575565	31578336	1	TNF	1		207681685	T	C
rs144852047	ENSG00000232810	-7.06512	3.01533e-12	1.60981e-06	-0.296856	0.047816	6	31575565	31578336	1	TNF	1		207688436	G	GTA
rs614709	ENSG00000232810	-7.062	3.08058e-12	1.62241e-06	-0.278692	0.0477758	6	31575565	31578336	1	TNF	1		207753275	C	T
rs12032275	ENSG00000125538	-7.06172	3.08643e-12	1.62241e-06	-0.267308	0.0477722	2	112829751	112836816	-1	IL1B	1		207783507	T	C
rs6691117	ENSG00000125538	-7.03212	3.77919e-12	1.97141e-06	-0.250103	0.0473915	2	112829751	112836816	-1	IL1B	1		207782931	G	A
rs2476542	ENSG00000125538	-7.02829	3.87948e-12	2.00839e-06	-0.250947	0.0473423	2	112829751	112836816	-1	IL1B	1		207746785	C	A
rs599948	ENSG00000232810	-7.02669	3.92202e-12	2.01515e-06	-0.274	0.0473218	6	31575565	31578336	1	TNF	1		207752239	C	T
rs71635146	ENSG00000232810	-7.02238	4.03903e-12	2.05978e-06	-0.264426	0.0472665	6	31575565	31578336	1	TNF	1		207737459	A	G
rs12757487	ENSG00000125538	-7.01791	4.1641e-12	2.10784e-06	-0.25397	0.0472092	2	112829751	112836816	-1	IL1B	1		207749188	A	G
rs11118196	ENSG00000125538	-7.01055	4.37825e-12	2.19994e-06	-0.263042	0.0471149	2	112829751	112836816	-1	IL1B	1		207798057	T	C
rs34960892	ENSG00000232810	-7.0086	4.43682e-12	2.21309e-06	-0.268818	0.0470899	6	31575565	31578336	1	TNF	1		207778870	G	GT
rs6687175	ENSG00000232810	-7.00237	4.62898e-12	2.29221e-06	-0.305443	0.0470101	6	31575565	31578336	1	TNF	1		207757235	G	A
rs12734030	ENSG00000125538	-6.99799	4.76892e-12	2.34452e-06	-0.27354	0.0469541	2	112829751	112836816	-1	IL1B	1		207793964	T	C
rs10779330	ENSG00000232810	-6.99009	5.03182e-12	2.40457e-06	-0.305025	0.0468532	6	31575565	31578336	1	TNF	1		207762674	A	G
rs11118133	ENSG00000232810	-6.99009	5.03182e-12	2.40457e-06	-0.305025	0.0468532	6	31575565	31578336	1	TNF	1		207763244	T	A
rs141801747	ENSG00000232810	-6.99009	5.03182e-12	2.40457e-06	-0.305025	0.0468532	6	31575565	31578336	1	TNF	1		207764944	A	T
rs6672474	ENSG00000232810	-6.99009	5.03182e-12	2.40457e-06	-0.305025	0.0468532	6	31575565	31578336	1	TNF	1		207766708	G	T
rs596319	ENSG00000125538	-6.98001	5.38818e-12	2.54342e-06	-0.260086	0.0467245	2	112829751	112836816	-1	IL1B	1		207766156	A	C
rs6734238	ENSG00000232810	-6.97978	5.3968e-12	2.54342e-06	-0.254072	0.0467215	6	31575565	31578336	1	TNF	2		113841030	G	A
rs2476542	ENSG00000232810	-6.97596	5.53847e-12	2.59231e-06	-0.287635	0.0466728	6	31575565	31578336	1	TNF	1		207746785	C	A
rs12403552	ENSG00000125538	-6.97113	5.72292e-12	2.66042e-06	-0.259248	0.0466111	2	112829751	112836816	-1	IL1B	1		207786170	A	G
rs1746659	ENSG00000125538	-6.95906	6.2102e-12	2.8292e-06	-0.24365	0.0464574	2	112829751	112836816	-1	IL1B	1		207758544	A	T
rs1752688	ENSG00000125538	-6.95906	6.2102e-12	2.8292e-06	-0.24365	0.0464574	2	112829751	112836816	-1	IL1B	1		207758232	G	A
rs646817	ENSG00000125538	-6.95906	6.2102e-12	2.8292e-06	-0.24365	0.0464574	2	112829751	112836816	-1	IL1B	1		207757936	G	A
rs9660194	ENSG00000125538	-6.95641	6.32243e-12	2.86125e-06	-0.260469	0.0464237	2	112829751	112836816	-1	IL1B	1		207754606	T	G
rs17046851	ENSG00000232810	-6.95167	6.52851e-12	2.93508e-06	-0.293316	0.0463634	6	31575565	31578336	1	TNF	1		207747984	G	A
rs35561139	ENSG00000232810	-6.94653	6.7596e-12	3.01911e-06	-0.303388	0.0462979	6	31575565	31578336	1	TNF	1		207754578	T	G
rs9660194	ENSG00000232810	-6.93807	7.15697e-12	3.15254e-06	-0.299925	0.0461905	6	31575565	31578336	1	TNF	1		207754606	T	G
rs12034598	ENSG00000232810	-6.93501	7.30591e-12	3.15254e-06	-0.302996	0.0461517	6	31575565	31578336	1	TNF	1		207757515	G	A
rs35939676	ENSG00000232810	-6.93501	7.30591e-12	3.15254e-06	-0.302996	0.0461517	6	31575565	31578336	1	TNF	1		207754550	T	G
rs11118131	ENSG00000232810	-6.93442	7.33515e-12	3.15254e-06	-0.302984	0.0461442	6	31575565	31578336	1	TNF	1		207761196	T	C
rs143616521	ENSG00000232810	-6.93442	7.33515e-12	3.15254e-06	-0.302984	0.0461442	6	31575565	31578336	1	TNF	1		207767449	C	T
rs3738468	ENSG00000232810	-6.93442	7.33515e-12	3.15254e-06	-0.302984	0.0461442	6	31575565	31578336	1	TNF	1		207762358	A	G
rs6690576	ENSG00000125538	-6.92989	7.5631e-12	3.23019e-06	-0.234155	0.0460866	2	112829751	112836816	-1	IL1B	1		207687129	C	T
rs147951060	ENSG00000232810	-6.92294	7.92574e-12	3.36405e-06	-0.302594	0.0459985	6	31575565	31578336	1	TNF	1		207763863	G	A
rs601356	ENSG00000125538	-6.91827	8.17867e-12	3.44998e-06	-0.234997	0.0459393	2	112829751	112836816	-1	IL1B	1		207752550	G	T
rs2274567	ENSG00000232810	-6.91587	8.31214e-12	3.48477e-06	-0.298969	0.0459089	6	31575565	31578336	1	TNF	1		207753621	G	A
rs11118167	ENSG00000125538	-6.91463	8.38159e-12	3.49246e-06	-0.257226	0.0458932	2	112829751	112836816	-1	IL1B	1		207782154	C	T
rs596319	ENSG00000232810	-6.88055	1.05374e-11	4.36413e-06	-0.296157	0.0454624	6	31575565	31578336	1	TNF	1		207766156	A	C
rs12757487	ENSG00000232810	-6.87799	1.07196e-11	4.41284e-06	-0.287603	0.0454301	6	31575565	31578336	1	TNF	1		207749188	A	G
rs11118157	ENSG00000125538	-6.87176	1.11761e-11	4.546e-06	-0.23762	0.0453516	2	112829751	112836816	-1	IL1B	1		207778319	A	C
rs677066	ENSG00000125538	-6.87176	1.11761e-11	4.546e-06	-0.23762	0.0453516	2	112829751	112836816	-1	IL1B	1		207773991	C	T
rs599948	ENSG00000125538	-6.86518	1.16793e-11	4.72257e-06	-0.232149	0.0452687	2	112829751	112836816	-1	IL1B	1		207752239	C	T
rs11118135	ENSG00000125538	-6.84852	1.30537e-11	5.09735e-06	-0.250625	0.0450593	2	112829751	112836816	-1	IL1B	1		207770428	G	A
rs11118136	ENSG00000125538	-6.84852	1.30537e-11	5.09735e-06	-0.250625	0.0450593	2	112829751	112836816	-1	IL1B	1		207772408	G	A
rs11118147	ENSG00000125538	-6.84852	1.30537e-11	5.09735e-06	-0.250625	0.0450593	2	112829751	112836816	-1	IL1B	1		207774882	G	A
rs12141045	ENSG00000125538	-6.84852	1.30537e-11	5.09735e-06	-0.250625	0.0450593	2	112829751	112836816	-1	IL1B	1		207772154	C	T
rs4844608	ENSG00000125538	-6.84852	1.30537e-11	5.09735e-06	-0.250625	0.0450593	2	112829751	112836816	-1	IL1B	1		207770576	G	A
rs7539922	ENSG00000125538	-6.84852	1.30537e-11	5.09735e-06	-0.250625	0.0450593	2	112829751	112836816	-1	IL1B	1		207773339	A	G
rs12032275	ENSG00000232810	-6.83774	1.40273e-11	5.44642e-06	-0.299237	0.0449238	6	31575565	31578336	1	TNF	1		207783507	T	C
rs614709	ENSG00000125538	-6.83659	1.41347e-11	5.4571e-06	-0.234065	0.0449094	2	112829751	112836816	-1	IL1B	1		207753275	C	T
rs4844382	ENSG00000125538	-6.83217	1.45574e-11	5.58872e-06	-0.250114	0.044854	2	112829751	112836816	-1	IL1B	1		207770689	A	G
rs650877	ENSG00000232810	-6.82965	1.4804e-11	5.65164e-06	-0.281994	0.0448223	6	31575565	31578336	1	TNF	1		207748793	G	A
rs11118166	ENSG00000125538	-6.80727	1.71789e-11	6.52187e-06	-0.254082	0.0445421	2	112829751	112836816	-1	IL1B	1		207781995	G	A
rs71635146	ENSG00000125538	-6.80217	1.77698e-11	6.70892e-06	-0.222203	0.0444784	2	112829751	112836816	-1	IL1B	1		207737459	A	G
rs11118166	ENSG00000232810	-6.79607	1.85035e-11	6.94753e-06	-0.292849	0.0444022	6	31575565	31578336	1	TNF	1		207781995	G	A
rs609297	ENSG00000125538	-6.79295	1.88902e-11	7.054e-06	-0.249616	0.0443632	2	112829751	112836816	-1	IL1B	1		207765557	G	A
rs11118196	ENSG00000232810	-6.78895	1.93971e-11	7.20389e-06	-0.294487	0.0443134	6	31575565	31578336	1	TNF	1		207798057	T	C
rs650877	ENSG00000125538	-6.78325	2.01437e-11	7.44074e-06	-0.242694	0.0442422	2	112829751	112836816	-1	IL1B	1		207748793	G	A
rs71697340	ENSG00000125538	-6.7728	2.15853e-11	7.93038e-06	-0.24645	0.044112	2	112829751	112836816	-1	IL1B	1		207769402	A	ATATATC
rs71635146	ENSG00000163735	6.76185	2.32042e-11	8.47957e-06	0.275566	0.0439758	4	73995642	73998677	-1	CXCL5	1		207737459	A	G
rs12403552	ENSG00000232810	-6.74561	2.58255e-11	9.38727e-06	-0.290022	0.0437741	6	31575565	31578336	1	TNF	1		207786170	A	G
rs609297	ENSG00000232810	-6.74305	2.62647e-11	9.49643e-06	-0.28613	0.0437423	6	31575565	31578336	1	TNF	1		207765557	G	A
rs3811381	ENSG00000125538	-6.74207	2.6435e-11	9.50768e-06	-0.248731	0.0437301	2	112829751	112836816	-1	IL1B	1		207790088	G	C
rs34960892	ENSG00000125538	-6.74022	2.67597e-11	9.57408e-06	-0.224346	0.0437071	2	112829751	112836816	-1	IL1B	1		207778870	G	GT
rs11118135	ENSG00000232810	-6.69192	3.67369e-11	1.27434e-05	-0.282992	0.0431099	6	31575565	31578336	1	TNF	1		207770428	G	A
rs11118136	ENSG00000232810	-6.69192	3.67369e-11	1.27434e-05	-0.282992	0.0431099	6	31575565	31578336	1	TNF	1		207772408	G	A
rs11118147	ENSG00000232810	-6.69192	3.67369e-11	1.27434e-05	-0.282992	0.0431099	6	31575565	31578336	1	TNF	1		207774882	G	A
rs12141045	ENSG00000232810	-6.69192	3.67369e-11	1.27434e-05	-0.282992	0.0431099	6	31575565	31578336	1	TNF	1		207772154	C	T
rs4844608	ENSG00000232810	-6.69192	3.67369e-11	1.27434e-05	-0.282992	0.0431099	6	31575565	31578336	1	TNF	1		207770576	G	A
rs7539922	ENSG00000232810	-6.69192	3.67369e-11	1.27434e-05	-0.282992	0.0431099	6	31575565	31578336	1	TNF	1		207773339	A	G
rs10429943	ENSG00000125538	-6.68737	3.78458e-11	1.29961e-05	-0.248222	0.0430538	2	112829751	112836816	-1	IL1B	1		207789471	T	C
rs10429953	ENSG00000125538	-6.68737	3.78458e-11	1.29961e-05	-0.248222	0.0430538	2	112829751	112836816	-1	IL1B	1		207788578	G	A
rs71697340	ENSG00000232810	-6.67378	4.13586e-11	1.41314e-05	-0.280519	0.0428865	6	31575565	31578336	1	TNF	1		207769402	A	ATATATC
rs4844382	ENSG00000232810	-6.66512	4.37605e-11	1.48626e-05	-0.281975	0.0427801	6	31575565	31578336	1	TNF	1		207770689	A	G
rs594955	ENSG00000125538	-6.66452	4.39337e-11	1.48626e-05	-0.240987	0.0427726	2	112829751	112836816	-1	IL1B	1		207770692	T	C
rs10176274	ENSG00000232810	-6.65623	4.6371e-11	1.54576e-05	-0.243524	0.0426708	6	31575565	31578336	1	TNF	2		113840575	G	C
rs10188292	ENSG00000232810	-6.65623	4.6371e-11	1.54576e-05	-0.243524	0.0426708	6	31575565	31578336	1	TNF	2		113840443	T	A
rs6743171	ENSG00000232810	-6.65623	4.6371e-11	1.54576e-05	-0.243524	0.0426708	6	31575565	31578336	1	TNF	2		113840058	C	G
rs6681449	ENSG00000125538	-6.64863	4.87224e-11	1.61626e-05	-0.239012	0.0425776	2	112829751	112836816	-1	IL1B	1		207750354	G	A
rs12734030	ENSG00000232810	-6.64594	4.95813e-11	1.6368e-05	-0.300579	0.0425446	6	31575565	31578336	1	TNF	1		207793964	T	C
rs6681449	ENSG00000232810	-6.64013	5.1489e-11	1.69161e-05	-0.275575	0.0424734	6	31575565	31578336	1	TNF	1		207750354	G	A
rs11118167	ENSG00000232810	-6.60855	6.31839e-11	2.0659e-05	-0.284361	0.0420874	6	31575565	31578336	1	TNF	1		207782154	C	T
rs1408079	ENSG00000232810	-6.58166	7.51696e-11	2.44609e-05	-0.274776	0.0417598	6	31575565	31578336	1	TNF	1		207780048	T	A
rs4433395	ENSG00000125538	-6.58067	7.56485e-11	2.45e-05	-0.180904	0.0417478	2	112829751	112836816	-1	IL1B	1		207688373	C	T
rs594955	ENSG00000232810	-6.56804	8.20603e-11	2.60959e-05	-0.274334	0.0415943	6	31575565	31578336	1	TNF	1		207770692	T	C
rs12328368	ENSG00000232810	-6.56228	8.51585e-11	2.60959e-05	-0.240452	0.0415244	6	31575565	31578336	1	TNF	2		113847144	G	C
rs12328766	ENSG00000232810	-6.56228	8.51585e-11	2.60959e-05	-0.240452	0.0415244	6	31575565	31578336	1	TNF	2		113846738	G	A
rs12329129	ENSG00000232810	-6.56228	8.51585e-11	2.60959e-05	-0.240452	0.0415244	6	31575565	31578336	1	TNF	2		113847007	A	G
rs13398728	ENSG00000232810	-6.56228	8.51585e-11	2.60959e-05	-0.240452	0.0415244	6	31575565	31578336	1	TNF	2		113842506	C	T
rs1446509	ENSG00000232810	-6.56228	8.51585e-11	2.60959e-05	-0.240452	0.0415244	6	31575565	31578336	1	TNF	2		113851159	T	A
rs1446510	ENSG00000232810	-6.56228	8.51585e-11	2.60959e-05	-0.240452	0.0415244	6	31575565	31578336	1	TNF	2		113851517	T	C
rs6722922	ENSG00000232810	-6.56228	8.51585e-11	2.60959e-05	-0.240452	0.0415244	6	31575565	31578336	1	TNF	2		113841515	T	C
rs6738239	ENSG00000232810	-6.56228	8.51585e-11	2.60959e-05	-0.240452	0.0415244	6	31575565	31578336	1	TNF	2		113850792	A	C
rs6741180	ENSG00000232810	-6.56228	8.51585e-11	2.60959e-05	-0.240452	0.0415244	6	31575565	31578336	1	TNF	2		113844384	A	G
rs6750559	ENSG00000232810	-6.56228	8.51585e-11	2.60959e-05	-0.240452	0.0415244	6	31575565	31578336	1	TNF	2		113841532	A	G
rs7587033	ENSG00000232810	-6.56228	8.51585e-11	2.60959e-05	-0.240452	0.0415244	6	31575565	31578336	1	TNF	2		113850262	G	C
rs13410964	ENSG00000232810	-6.55617	8.8566e-11	2.67798e-05	-0.240103	0.0414504	6	31575565	31578336	1	TNF	2		113843283	A	G
rs4496335	ENSG00000232810	-6.55617	8.8566e-11	2.67798e-05	-0.240103	0.0414504	6	31575565	31578336	1	TNF	2		113844475	T	C
rs6730516	ENSG00000232810	-6.55617	8.8566e-11	2.67798e-05	-0.240103	0.0414504	6	31575565	31578336	1	TNF	2		113848961	T	C
rs1408079	ENSG00000125538	-6.5461	9.448e-11	2.84422e-05	-0.236795	0.0413284	2	112829751	112836816	-1	IL1B	1		207780048	T	A
rs6664902	ENSG00000125538	-6.50665	1.21611e-10	3.64492e-05	-0.225797	0.0408521	2	112829751	112836816	-1	IL1B	1		207740049	T	A
rs6690576	ENSG00000232810	-6.50405	1.23643e-10	3.68963e-05	-0.254395	0.0408208	6	31575565	31578336	1	TNF	1		207687129	C	T
rs200766448	ENSG00000232810	-6.49074	1.34597e-10	3.99905e-05	-0.212075	0.0406606	6	31575565	31578336	1	TNF	1		207765058	GA	G
rs10429943	ENSG00000232810	-6.45871	1.6497e-10	4.8592e-05	-0.277148	0.0402765	6	31575565	31578336	1	TNF	1		207789471	T	C
rs10429953	ENSG00000232810	-6.45871	1.6497e-10	4.8592e-05	-0.277148	0.0402765	6	31575565	31578336	1	TNF	1		207788578	G	A
rs6664902	ENSG00000232810	-6.45689	1.66893e-10	4.89171e-05	-0.258744	0.0402546	6	31575565	31578336	1	TNF	1		207740049	T	A
rs11123161	ENSG00000232810	-6.451	1.73232e-10	4.89171e-05	-0.233346	0.0401842	6	31575565	31578336	1	TNF	2		113845578	T	C
rs11687782	ENSG00000232810	-6.451	1.73232e-10	4.89171e-05	-0.233346	0.0401842	6	31575565	31578336	1	TNF	2		113841782	A	T
rs1542176	ENSG00000232810	-6.451	1.73232e-10	4.89171e-05	-0.233346	0.0401842	6	31575565	31578336	1	TNF	2		113849837	T	C
rs4368340	ENSG00000232810	-6.451	1.73232e-10	4.89171e-05	-0.233346	0.0401842	6	31575565	31578336	1	TNF	2		113845080	T	A
rs6728590	ENSG00000232810	-6.451	1.73232e-10	4.89171e-05	-0.233346	0.0401842	6	31575565	31578336	1	TNF	2		113844600	G	A
rs6731551	ENSG00000232810	-6.451	1.73232e-10	4.89171e-05	-0.233346	0.0401842	6	31575565	31578336	1	TNF	2		113844553	C	T
rs6738377	ENSG00000232810	-6.451	1.73232e-10	4.89171e-05	-0.233346	0.0401842	6	31575565	31578336	1	TNF	2		113850902	G	C
rs7561598	ENSG00000232810	-6.451	1.73232e-10	4.89171e-05	-0.233346	0.0401842	6	31575565	31578336	1	TNF	2		113844036	T	C
rs7575402	ENSG00000232810	-6.451	1.73232e-10	4.89171e-05	-0.233346	0.0401842	6	31575565	31578336	1	TNF	2		113844110	G	A
rs3811381	ENSG00000232810	-6.44642	1.78334e-10	5.01506e-05	-0.275057	0.0401295	6	31575565	31578336	1	TNF	1		207790088	G	C
rs10558393	ENSG00000125538	-6.39273	2.50197e-10	6.97856e-05	-0.19563	0.0394901	2	112829751	112836816	-1	IL1B	1		207754847	GATAA	G
rs2274566	ENSG00000125538	-6.39273	2.50197e-10	6.97856e-05	-0.19563	0.0394901	2	112829751	112836816	-1	IL1B	1		207753345	C	T
rs7521382	ENSG00000163735	6.38898	2.56171e-10	7.08731e-05	0.231918	0.0394456	4	73995642	73998677	-1	CXCL5	1		207737869	A	G
rs79795098	ENSG00000163735	6.38898	2.56171e-10	7.08731e-05	0.231918	0.0394456	4	73995642	73998677	-1	CXCL5	1		207737870	A	C
rs10779330	ENSG00000110944	6.38044	2.70276e-10	7.3584e-05	0.157027	0.0393443	12	56334174	56340410	1	IL23A	1		207762674	A	G
rs11118133	ENSG00000110944	6.38044	2.70276e-10	7.3584e-05	0.157027	0.0393443	12	56334174	56340410	1	IL23A	1		207763244	T	A
rs141801747	ENSG00000110944	6.38044	2.70276e-10	7.3584e-05	0.157027	0.0393443	12	56334174	56340410	1	IL23A	1		207764944	A	T
rs6672474	ENSG00000110944	6.38044	2.70276e-10	7.3584e-05	0.157027	0.0393443	12	56334174	56340410	1	IL23A	1		207766708	G	T
rs6687175	ENSG00000110944	6.37464	2.80278e-10	7.60042e-05	0.156843	0.0392757	12	56334174	56340410	1	IL23A	1		207757235	G	A
rs28648961	ENSG00000232810	-6.30313	4.37817e-10	0.000118255	-0.228821	0.0384331	6	31575565	31578336	1	TNF	2		113865414	A	G
rs6681449	ENSG00000110944	6.2935	4.64762e-10	0.000125039	0.147049	0.0383203	12	56334174	56340410	1	IL23A	1		207750354	G	A
rs13382561	ENSG00000232810	-6.2874	4.82673e-10	0.000129348	-0.230121	0.0382488	6	31575565	31578336	1	TNF	2		113863536	G	A
rs7521382	ENSG00000125538	-6.28399	4.92955e-10	0.000131076	-0.18301	0.038209	2	112829751	112836816	-1	IL1B	1		207737869	A	G
rs79795098	ENSG00000125538	-6.28399	4.92955e-10	0.000131076	-0.18301	0.038209	2	112829751	112836816	-1	IL1B	1		207737870	A	C
rs17207494	ENSG00000232810	-6.28131	5.01219e-10	0.000132757	-0.229772	0.0381776	6	31575565	31578336	1	TNF	2		113864010	C	A
rs11118167	ENSG00000110944	6.26565	5.52156e-10	0.000145684	0.151783	0.0379947	12	56334174	56340410	1	IL23A	1		207782154	C	T
rs200766448	ENSG00000163735	6.25717	5.81799e-10	0.000152914	0.221203	0.0378959	4	73995642	73998677	-1	CXCL5	1		207765058	GA	G
rs12034383	ENSG00000125538	-6.25232	5.99462e-10	0.000156354	-0.192393	0.0378394	2	112829751	112836816	-1	IL1B	1		207803595	G	A
rs17186848	ENSG00000125538	-6.25232	5.99462e-10	0.000156354	-0.192393	0.0378394	2	112829751	112836816	-1	IL1B	1		207804883	T	C
rs147951060	ENSG00000110944	6.23009	6.87309e-10	0.000178585	0.153652	0.0375809	12	56334174	56340410	1	IL23A	1		207763863	G	A
rs12032275	ENSG00000110944	6.2253	7.07835e-10	0.000182433	0.153641	0.0375253	12	56334174	56340410	1	IL23A	1		207783507	T	C
rs2274567	ENSG00000110944	6.22479	7.10065e-10	0.000182433	0.151836	0.0375193	12	56334174	56340410	1	IL23A	1		207753621	G	A
rs12034598	ENSG00000110944	6.22416	7.12798e-10	0.000182433	0.15346	0.0375121	12	56334174	56340410	1	IL23A	1		207757515	G	A
rs35939676	ENSG00000110944	6.22416	7.12798e-10	0.000182433	0.15346	0.0375121	12	56334174	56340410	1	IL23A	1		207754550	T	G
rs11118131	ENSG00000110944	6.21226	7.66781e-10	0.000194069	0.153184	0.0373741	12	56334174	56340410	1	IL23A	1		207761196	T	C
rs143616521	ENSG00000110944	6.21226	7.66781e-10	0.000194069	0.153184	0.0373741	12	56334174	56340410	1	IL23A	1		207767449	C	T
rs3738468	ENSG00000110944	6.21226	7.66781e-10	0.000194069	0.153184	0.0373741	12	56334174	56340410	1	IL23A	1		207762358	A	G
rs35561139	ENSG00000110944	6.20637	7.94974e-10	0.000200462	0.152994	0.0373058	12	56334174	56340410	1	IL23A	1		207754578	T	G
rs11473501	ENSG00000232810	-6.19458	8.54381e-10	0.000213864	-0.222792	0.0371696	6	31575565	31578336	1	TNF	2		113864478	TAAA	T
rs201669163	ENSG00000232810	-6.19458	8.54381e-10	0.000213864	-0.222792	0.0371696	6	31575565	31578336	1	TNF	2		113864477	TTAA	T
rs11803956	ENSG00000125538	-6.17643	9.54513e-10	0.000238057	-0.189413	0.0369601	2	112829751	112836816	-1	IL1B	1		207803021	T	C
rs2029582	ENSG00000232810	-6.17203	9.80443e-10	0.000243634	-0.223578	0.0369094	6	31575565	31578336	1	TNF	2		113863771	C	T
rs11118196	ENSG00000110944	6.16424	1.02809e-09	0.000254549	0.150802	0.0368197	12	56334174	56340410	1	IL23A	1		207798057	T	C
rs111734155	ENSG00000125538	-6.15794	1.06826e-09	0.000263541	-0.19409	0.0367472	2	112829751	112836816	-1	IL1B	1		207805956	T	C
rs12757487	ENSG00000110944	6.14648	1.14527e-09	0.000281523	0.145051	0.0366156	12	56334174	56340410	1	IL23A	1		207749188	A	G
rs12028134	ENSG00000125538	-6.13903	1.19822e-09	0.000293483	-0.187467	0.0365301	2	112829751	112836816	-1	IL1B	1		207800409	A	T
rs12403552	ENSG00000110944	6.13475	1.22975e-09	0.000299566	0.148738	0.036481	12	56334174	56340410	1	IL23A	1		207786170	A	G
rs596319	ENSG00000110944	6.13415	1.23418e-09	0.000299566	0.149024	0.0364742	12	56334174	56340410	1	IL23A	1		207766156	A	C
rs12041437	ENSG00000125538	-6.13388	1.23621e-09	0.000299566	-0.188041	0.0364711	2	112829751	112836816	-1	IL1B	1		207803264	C	A
rs9660194	ENSG00000110944	6.12996	1.26594e-09	0.000304594	0.149628	0.0364262	12	56334174	56340410	1	IL23A	1		207754606	T	G
rs13424580	ENSG00000232810	-6.12924	1.27146e-09	0.000304594	-0.220759	0.036418	6	31575565	31578336	1	TNF	2		113852564	A	G
rs55896126	ENSG00000232810	-6.12924	1.27146e-09	0.000304594	-0.220759	0.036418	6	31575565	31578336	1	TNF	2		113855635	C	G
rs11118166	ENSG00000110944	6.12881	1.27479e-09	0.000304594	0.148983	0.036413	12	56334174	56340410	1	IL23A	1		207781995	G	A
rs12032780	ENSG00000125538	-6.10942	1.43334e-09	0.000341284	-0.185888	0.0361913	2	112829751	112836816	-1	IL1B	1		207796838	G	A
rs10171849	ENSG00000232810	-6.10485	1.47347e-09	0.000348556	-0.220903	0.0361391	6	31575565	31578336	1	TNF	2		113865834	C	A
rs6746979	ENSG00000232810	-6.10364	1.48428e-09	0.000348556	-0.219703	0.0361253	6	31575565	31578336	1	TNF	2		113854120	A	T
rs7574159	ENSG00000232810	-6.10364	1.48428e-09	0.000348556	-0.219703	0.0361253	6	31575565	31578336	1	TNF	2		113859761	A	G
rs9973741	ENSG00000232810	-6.10364	1.48428e-09	0.000348556	-0.219703	0.0361253	6	31575565	31578336	1	TNF	2		113853381	G	A
rs111734155	ENSG00000110944	6.10285	1.49133e-09	0.000349011	0.124785	0.0361163	12	56334174	56340410	1	IL23A	1		207805956	T	C
rs7574427	ENSG00000232810	-6.09773	1.53807e-09	0.000357501	-0.21937	0.036058	6	31575565	31578336	1	TNF	2		113860038	A	G
rs7596350	ENSG00000232810	-6.09773	1.53807e-09	0.000357501	-0.21937	0.036058	6	31575565	31578336	1	TNF	2		113854843	G	A
rs10429943	ENSG00000110944	6.08912	1.61998e-09	0.000373997	0.147117	0.0359599	12	56334174	56340410	1	IL23A	1		207789471	T	C
rs10429953	ENSG00000110944	6.08912	1.61998e-09	0.000373997	0.147117	0.0359599	12	56334174	56340410	1	IL23A	1		207788578	G	A
rs11371768	ENSG00000110944	6.0847	1.6637e-09	0.000382795	0.148715	0.0359095	12	56334174	56340410	1	IL23A	1		207682796	CA	C
rs17046851	ENSG00000110944	6.04908	2.06021e-09	0.000472438	0.144199	0.0355052	12	56334174	56340410	1	IL23A	1		207747984	G	A
rs4575729	ENSG00000232810	-6.03609	2.22665e-09	0.000508896	-0.214833	0.0353582	6	31575565	31578336	1	TNF	2		113855529	A	G
rs3811381	ENSG00000110944	6.03303	2.26767e-09	0.000516545	0.144974	0.0353237	12	56334174	56340410	1	IL23A	1		207790088	G	C
rs7521382	ENSG00000232810	-6.01366	2.54526e-09	0.000575936	-0.202502	0.0351052	6	31575565	31578336	1	TNF	1		207737869	A	G
rs79795098	ENSG00000232810	-6.01366	2.54526e-09	0.000575936	-0.202502	0.0351052	6	31575565	31578336	1	TNF	1		207737870	A	C
rs10207930	ENSG00000232810	-6.01064	2.59143e-09	0.000580615	-0.214764	0.0350712	6	31575565	31578336	1	TNF	2		113860861	A	C
rs13394316	ENSG00000232810	-6.01064	2.59143e-09	0.000580615	-0.214764	0.0350712	6	31575565	31578336	1	TNF	2		113861396	C	A
rs200676907	ENSG00000232810	-6.01064	2.59143e-09	0.000580615	-0.214764	0.0350712	6	31575565	31578336	1	TNF	2		113857918	A	AG
rs609297	ENSG00000110944	5.99333	2.87242e-09	0.000641468	0.143531	0.0348765	12	56334174	56340410	1	IL23A	1		207765557	G	A
rs11117991	ENSG00000110944	5.97572	3.18844e-09	0.000709722	0.142068	0.034679	12	56334174	56340410	1	IL23A	1		207694357	C	T
rs3886100	ENSG00000125538	-5.95144	3.68068e-09	0.000815736	-0.174657	0.0344074	2	112829751	112836816	-1	IL1B	1		207739127	A	G
rs7542544	ENSG00000125538	-5.95107	3.68858e-09	0.000815736	-0.180645	0.0344033	2	112829751	112836816	-1	IL1B	1		207786223	C	A
rs115978693	ENSG00000110944	5.93459	4.06489e-09	0.000896058	0.144007	0.0342195	12	56334174	56340410	1	IL23A	1		207679229	G	T
rs7519119	ENSG00000125538	-5.92096	4.40412e-09	0.000967715	-0.18032	0.0340678	2	112829751	112836816	-1	IL1B	1		207786152	G	A
rs13409360	ENSG00000232810	-5.89247	5.20459e-09	0.0011363	-0.194326	0.0337518	6	31575565	31578336	1	TNF	2		113838102	A	G
rs13409371	ENSG00000232810	-5.89247	5.20459e-09	0.0011363	-0.194326	0.0337518	6	31575565	31578336	1	TNF	2		113838145	A	G
rs112765936	ENSG00000110944	5.88793	5.34439e-09	0.0011631	0.135326	0.0337016	12	56334174	56340410	1	IL23A	1		207677849	TTTAG	T
rs608282	ENSG00000110944	5.88667	5.38392e-09	0.00116798	0.136716	0.0336877	12	56334174	56340410	1	IL23A	1		207765849	A	T
rs6691117	ENSG00000110944	5.87965	5.60946e-09	0.00121306	0.136591	0.03361	12	56334174	56340410	1	IL23A	1		207782931	G	A
rs650877	ENSG00000110944	5.87365	5.80933e-09	0.00125232	0.137046	0.0335437	12	56334174	56340410	1	IL23A	1		207748793	G	A
rs11117949	ENSG00000110944	5.87135	5.88767e-09	0.00126522	0.145277	0.0335184	12	56334174	56340410	1	IL23A	1		207682256	C	T
rs4433395	ENSG00000232810	-5.86545	6.09345e-09	0.00130533	-0.18694	0.0334534	6	31575565	31578336	1	TNF	1		207688373	C	T
rs2476542	ENSG00000110944	5.85779	6.37132e-09	0.00136059	0.136631	0.033369	12	56334174	56340410	1	IL23A	1		207746785	C	A
rs11117959	ENSG00000110944	5.85385	6.5191e-09	0.00137073	0.14482	0.0333256	12	56334174	56340410	1	IL23A	1		207684519	G	A
rs12039306	ENSG00000110944	5.85385	6.5191e-09	0.00137073	0.14482	0.0333256	12	56334174	56340410	1	IL23A	1		207683409	A	G
rs12130494	ENSG00000110944	5.85385	6.5191e-09	0.00137073	0.14482	0.0333256	12	56334174	56340410	1	IL23A	1		207687374	T	A
rs12567973	ENSG00000110944	5.85385	6.5191e-09	0.00137073	0.14482	0.0333256	12	56334174	56340410	1	IL23A	1		207681501	G	C
rs6540435	ENSG00000110944	5.85385	6.5191e-09	0.00137073	0.14482	0.0333256	12	56334174	56340410	1	IL23A	1		207685764	C	T
rs11117956	ENSG00000110944	5.83234	7.38615e-09	0.00154354	0.137036	0.0330892	12	56334174	56340410	1	IL23A	1		207684359	G	T
rs7512361	ENSG00000110944	5.83234	7.38615e-09	0.00154354	0.137036	0.0330892	12	56334174	56340410	1	IL23A	1		207686190	C	T
rs12043913	ENSG00000110944	5.82007	7.93027e-09	0.00163874	0.134856	0.0329547	12	56334174	56340410	1	IL23A	1		207693563	T	G
rs11118135	ENSG00000110944	5.81835	8.00953e-09	0.00163874	0.138959	0.0329358	12	56334174	56340410	1	IL23A	1		207770428	G	A
rs11118136	ENSG00000110944	5.81835	8.00953e-09	0.00163874	0.138959	0.0329358	12	56334174	56340410	1	IL23A	1		207772408	G	A
rs11118147	ENSG00000110944	5.81835	8.00953e-09	0.00163874	0.138959	0.0329358	12	56334174	56340410	1	IL23A	1		207774882	G	A
rs12141045	ENSG00000110944	5.81835	8.00953e-09	0.00163874	0.138959	0.0329358	12	56334174	56340410	1	IL23A	1		207772154	C	T
rs4844608	ENSG00000110944	5.81835	8.00953e-09	0.00163874	0.138959	0.0329358	12	56334174	56340410	1	IL23A	1		207770576	G	A
rs7539922	ENSG00000110944	5.81835	8.00953e-09	0.00163874	0.138959	0.0329358	12	56334174	56340410	1	IL23A	1		207773339	A	G
rs4844382	ENSG00000110944	5.80224	8.79083e-09	0.00179322	0.13862	0.0327596	12	56334174	56340410	1	IL23A	1		207770689	A	G
rs10863358	ENSG00000164400	-5.78924	9.47461e-09	0.00192695	-0.235357	0.0326179	5	132073789	132076170	1	CSF2	1		207690871	C	G
rs4844601	ENSG00000164400	-5.78752	9.5691e-09	0.0019404	-0.23402	0.0325991	5	132073789	132076170	1	CSF2	1		207689227	T	G
rs1408079	ENSG00000110944	5.78621	9.64138e-09	0.00194927	0.136356	0.0325848	12	56334174	56340410	1	IL23A	1		207780048	T	A
rs144852047	ENSG00000110944	5.78376	9.77861e-09	0.0019688	0.137612	0.0325581	12	56334174	56340410	1	IL23A	1		207688436	G	GTA
rs6734238	ENSG00000136634	-5.78345	9.79563e-09	0.0019688	-0.232293	0.0325548	1	206767602	206774541	-1	IL10	2		113841030	G	A
rs71697340	ENSG00000110944	5.77013	1.05755e-08	0.00211932	0.136996	0.0324098	12	56334174	56340410	1	IL23A	1		207769402	A	ATATATC
rs10863358	ENSG00000110944	5.74212	1.24161e-08	0.0024809	0.132734	0.032106	12	56334174	56340410	1	IL23A	1		207690871	C	G
rs61822977	ENSG00000125538	-5.73335	1.30542e-08	0.00260079	-0.176428	0.0320111	2	112829751	112836816	-1	IL1B	1		207796065	G	A
rs200766448	ENSG00000125538	-5.71986	1.40981e-08	0.0028006	-0.162634	0.0318655	2	112829751	112836816	-1	IL1B	1		207765058	GA	G
rs13432105	ENSG00000232810	-5.71718	1.43147e-08	0.00283538	-0.201263	0.0318366	6	31575565	31578336	1	TNF	2		113861395	T	C
rs4844601	ENSG00000110944	5.71184	1.4757e-08	0.00291455	0.131344	0.031779	12	56334174	56340410	1	IL23A	1		207689227	T	G
rs111734155	ENSG00000232810	-5.68903	1.67989e-08	0.00330826	-0.207554	0.0315336	6	31575565	31578336	1	TNF	1		207805956	T	C
rs11117956	ENSG00000164400	-5.64069	2.20738e-08	0.00431128	-0.233398	0.0310166	5	132073789	132076170	1	CSF2	1		207684359	G	T
rs7512361	ENSG00000164400	-5.64069	2.20738e-08	0.00431128	-0.233398	0.0310166	5	132073789	132076170	1	CSF2	1		207686190	C	T
rs76288991	ENSG00000125538	-5.64062	2.20813e-08	0.00431128	-0.202644	0.0310159	2	112829751	112836816	-1	IL1B	11		73591604	T	C
rs11576522	ENSG00000125538	-5.62981	2.34653e-08	0.004566	-0.174718	0.0309008	2	112829751	112836816	-1	IL1B	1		207789269	A	G
rs112765936	ENSG00000164400	-5.6294	2.35196e-08	0.004566	-0.22794	0.0308964	5	132073789	132076170	1	CSF2	1		207677849	TTTAG	T
rs12043913	ENSG00000164400	-5.6269	2.38524e-08	0.00461749	-0.229609	0.0308698	5	132073789	132076170	1	CSF2	1		207693563	T	G
rs1746659	ENSG00000110944	5.58156	3.07406e-08	0.0059008	0.127797	0.0303894	12	56334174	56340410	1	IL23A	1		207758544	A	T
rs1752688	ENSG00000110944	5.58156	3.07406e-08	0.0059008	0.127797	0.0303894	12	56334174	56340410	1	IL23A	1		207758232	G	A
rs646817	ENSG00000110944	5.58156	3.07406e-08	0.0059008	0.127797	0.0303894	12	56334174	56340410	1	IL23A	1		207757936	G	A
rs594955	ENSG00000110944	5.57736	3.14684e-08	0.00602359	0.131636	0.0303451	12	56334174	56340410	1	IL23A	1		207770692	T	C
rs12734030	ENSG00000110944	5.57282	3.22741e-08	0.00616056	0.142497	0.0302972	12	56334174	56340410	1	IL23A	1		207793964	T	C
rs12036785	ENSG00000125538	-5.54758	3.71338e-08	0.00706844	-0.170823	0.0300316	2	112829751	112836816	-1	IL1B	1		207792909	C	A
rs11118157	ENSG00000110944	5.54652	3.73539e-08	0.00707095	0.125376	0.0300204	12	56334174	56340410	1	IL23A	1		207778319	A	C
rs677066	ENSG00000110944	5.54652	3.73539e-08	0.00707095	0.125376	0.0300204	12	56334174	56340410	1	IL23A	1		207773991	C	T
rs55709272	ENSG00000232810	-5.52577	4.18999e-08	0.00790958	-0.198219	0.029803	6	31575565	31578336	1	TNF	2		113867288	C	T
rs6664902	ENSG00000110944	5.50512	4.69566e-08	0.00883974	0.124618	0.0295872	12	56334174	56340410	1	IL23A	1		207740049	T	A
rs12356351	ENSG00000109471	5.49986	4.83362e-08	0.00904959	0.26875	0.0295323	4	122451470	122456725	-1	IL2	10		132723494	C	T
rs74333071	ENSG00000109471	5.49986	4.83362e-08	0.00904959	0.26875	0.0295323	4	122451470	122456725	-1	IL2	10		132729711	C	G
rs601356	ENSG00000110944	5.46017	6.00952e-08	0.0112204	0.121335	0.02912	12	56334174	56340410	1	IL23A	1		207752550	G	T
rs10176274	ENSG00000136634	-5.45592	6.15075e-08	0.0113907	-0.220177	0.029076	1	206767602	206774541	-1	IL10	2		113840575	G	C
rs10188292	ENSG00000136634	-5.45592	6.15075e-08	0.0113907	-0.220177	0.029076	1	206767602	206774541	-1	IL10	2		113840443	T	A
rs6743171	ENSG00000136634	-5.45592	6.15075e-08	0.0113907	-0.220177	0.029076	1	206767602	206774541	-1	IL10	2		113840058	C	G
rs6734238	ENSG00000164400	-5.45143	6.30347e-08	0.011642	-0.197923	0.0290295	5	132073789	132076170	1	CSF2	2		113841030	G	A
rs6690576	ENSG00000110944	5.43864	6.75907e-08	0.0124498	0.120245	0.0288974	12	56334174	56340410	1	IL23A	1		207687129	C	T
rs614709	ENSG00000110944	5.4368	6.82718e-08	0.0125414	0.121723	0.0288784	12	56334174	56340410	1	IL23A	1		207753275	C	T
rs12567990	ENSG00000110944	5.43183	7.01445e-08	0.012663	0.125191	0.0288272	12	56334174	56340410	1	IL23A	1		207681685	T	C
rs12328368	ENSG00000136634	-5.42903	7.12196e-08	0.012663	-0.219326	0.0287984	1	206767602	206774541	-1	IL10	2		113847144	G	C
rs12328766	ENSG00000136634	-5.42903	7.12196e-08	0.012663	-0.219326	0.0287984	1	206767602	206774541	-1	IL10	2		113846738	G	A
rs12329129	ENSG00000136634	-5.42903	7.12196e-08	0.012663	-0.219326	0.0287984	1	206767602	206774541	-1	IL10	2		113847007	A	G
rs13398728	ENSG00000136634	-5.42903	7.12196e-08	0.012663	-0.219326	0.0287984	1	206767602	206774541	-1	IL10	2		113842506	C	T
rs1446509	ENSG00000136634	-5.42903	7.12196e-08	0.012663	-0.219326	0.0287984	1	206767602	206774541	-1	IL10	2		113851159	T	A
rs1446510	ENSG00000136634	-5.42903	7.12196e-08	0.012663	-0.219326	0.0287984	1	206767602	206774541	-1	IL10	2		113851517	T	C
rs6722922	ENSG00000136634	-5.42903	7.12196e-08	0.012663	-0.219326	0.0287984	1	206767602	206774541	-1	IL10	2		113841515	T	C
rs6738239	ENSG00000136634	-5.42903	7.12196e-08	0.012663	-0.219326	0.0287984	1	206767602	206774541	-1	IL10	2		113850792	A	C
rs6741180	ENSG00000136634	-5.42903	7.12196e-08	0.012663	-0.219326	0.0287984	1	206767602	206774541	-1	IL10	2		113844384	A	G
rs6750559	ENSG00000136634	-5.42903	7.12196e-08	0.012663	-0.219326	0.0287984	1	206767602	206774541	-1	IL10	2		113841532	A	G
rs7587033	ENSG00000136634	-5.42903	7.12196e-08	0.012663	-0.219326	0.0287984	1	206767602	206774541	-1	IL10	2		113850262	G	C
rs599948	ENSG00000110944	5.42871	7.13426e-08	0.012663	0.120073	0.0287951	12	56334174	56340410	1	IL23A	1		207752239	C	T
rs11017618	ENSG00000109471	5.41772	7.57344e-08	0.0133731	0.263711	0.028682	4	122451470	122456725	-1	IL2	10		132762965	C	T
rs77736462	ENSG00000109471	5.41772	7.57344e-08	0.0133731	0.263711	0.028682	4	122451470	122456725	-1	IL2	10		132760408	A	G
rs61901161	ENSG00000125538	-5.4153	7.67385e-08	0.0135154	-0.196514	0.028657	2	112829751	112836816	-1	IL1B	11		73606921	A	G
rs1219096	ENSG00000169429	5.4056	8.08828e-08	0.0141361	0.109976	0.0285574	4	73740541	73743716	1	CXCL8	8		87747043	T	C
rs315976	ENSG00000169429	5.4056	8.08828e-08	0.0141361	0.109976	0.0285574	4	73740541	73743716	1	CXCL8	8		87742065	A	G
rs315977	ENSG00000169429	5.4056	8.08828e-08	0.0141361	0.109976	0.0285574	4	73740541	73743716	1	CXCL8	8		87740930	T	A
rs114448410	ENSG00000112115	5.39807	8.42499e-08	0.014687	0.103994	0.0284802	6	52186375	52190638	1	IL17A	6		32591291	A	T

## Sheet: CD3_CD28_cis
snps	gene	statistic	pvalue	FDR	beta	R2	chrom	start	end	strand	symbol	chromosome	cM	position	allele.1	allele.2	cisDist
rs352045	ENSG00000163735	-13.3929	1.33399e-36	3.73444e-32	-0.474736	0.203052	4	73995642	73998677	-1	CXCL5	4		74864687	T	G	866010
rs425535	ENSG00000163735	-13.3929	1.33399e-36	3.73444e-32	-0.474736	0.203052	4	73995642	73998677	-1	CXCL5	4		74863997	T	C	865320
rs187080	ENSG00000163735	-13.1853	1.22588e-35	1.37272e-31	-0.468843	0.198042	4	73995642	73998677	-1	CXCL5	4		74856663	T	C	857986
rs440676	ENSG00000163735	-13.1853	1.22588e-35	1.37272e-31	-0.468843	0.198042	4	73995642	73998677	-1	CXCL5	4		74857970	C	A	859293
rs450373	ENSG00000163735	-13.1853	1.22588e-35	1.37272e-31	-0.468843	0.198042	4	73995642	73998677	-1	CXCL5	4		74858051	G	A	859374
rs2564594	ENSG00000163735	-12.5532	9.23198e-33	6.46112e-29	-0.425146	0.182899	4	73995642	73998677	-1	CXCL5	4		74858300	T	A	859623
rs33935231	ENSG00000163735	-12.5532	9.23198e-33	6.46112e-29	-0.425146	0.182899	4	73995642	73998677	-1	CXCL5	4		74858369	G	GA	859692
rs420389	ENSG00000163735	-12.5532	9.23198e-33	6.46112e-29	-0.425146	0.182899	4	73995642	73998677	-1	CXCL5	4		74858488	G	C	859811
rs2457996	ENSG00000163735	-12.2014	3.37529e-31	2.09976e-27	-0.453174	0.174555	4	73995642	73998677	-1	CXCL5	4		74856535	C	T	857858
rs352046	ENSG00000163735	-12.1901	3.78305e-31	2.11809e-27	-0.418954	0.17429	4	73995642	73998677	-1	CXCL5	4		74864550	G	C	865873
rs183028	ENSG00000163735	-12.1496	5.70108e-31	2.9018e-27	-0.424532	0.173333	4	73995642	73998677	-1	CXCL5	4		74851918	A	G	853241
rs409336	ENSG00000163735	-12.0897	1.04387e-30	4.87043e-27	-0.415719	0.171921	4	73995642	73998677	-1	CXCL5	4		74857658	C	A	858981
rs168449	ENSG00000163735	-11.8382	1.2946e-29	3.62417e-26	-0.429714	0.166017	4	73995642	73998677	-1	CXCL5	4		74850623	T	C	851946
rs191601	ENSG00000163735	-11.8382	1.2946e-29	3.62417e-26	-0.429714	0.166017	4	73995642	73998677	-1	CXCL5	4		74850705	C	T	852028
rs193263	ENSG00000163735	-11.8382	1.2946e-29	3.62417e-26	-0.429714	0.166017	4	73995642	73998677	-1	CXCL5	4		74850823	T	A	852146
rs3048320	ENSG00000163735	-11.8382	1.2946e-29	3.62417e-26	-0.429714	0.166017	4	73995642	73998677	-1	CXCL5	4		74850570	AGT	A	851893
rs34085347	ENSG00000163735	-11.8382	1.2946e-29	3.62417e-26	-0.429714	0.166017	4	73995642	73998677	-1	CXCL5	4		74855811	T	TG	857134
rs352009	ENSG00000163735	-11.8382	1.2946e-29	3.62417e-26	-0.429714	0.166017	4	73995642	73998677	-1	CXCL5	4		74851693	G	A	853016
rs377579	ENSG00000163735	-11.8382	1.2946e-29	3.62417e-26	-0.429714	0.166017	4	73995642	73998677	-1	CXCL5	4		74851660	T	C	852983
rs394408	ENSG00000163735	-11.8382	1.2946e-29	3.62417e-26	-0.429714	0.166017	4	73995642	73998677	-1	CXCL5	4		74849352	T	C	850675
rs2437285	ENSG00000163735	-11.7776	2.36284e-29	6.29966e-26	-0.402953	0.164601	4	73995642	73998677	-1	CXCL5	4		74860238	T	C	861561
rs352047	ENSG00000163735	-11.6744	6.54973e-29	1.66688e-25	-0.383511	0.162195	4	73995642	73998677	-1	CXCL5	4		74862090	C	G	863413
rs352010	ENSG00000163735	-11.6192	1.1272e-28	2.74394e-25	-0.412899	0.160911	4	73995642	73998677	-1	CXCL5	4		74855231	A	G	856554
rs552582	ENSG00000163735	-11.5966	1.40607e-28	3.28019e-25	-0.402505	0.160388	4	73995642	73998677	-1	CXCL5	4		74855858	A	G	857181
rs426901	ENSG00000163735	-11.5139	3.16003e-28	7.07707e-25	-0.388485	0.158468	4	73995642	73998677	-1	CXCL5	4		74857515	G	A	858838
rs447206	ENSG00000163735	-11.1996	6.60098e-27	1.42147e-23	-0.419078	0.151226	4	73995642	73998677	-1	CXCL5	4		74849923	A	G	851246
rs416046	ENSG00000163735	-10.872	1.47624e-25	3.06124e-22	-0.427018	0.14376	4	73995642	73998677	-1	CXCL5	4		74857682	A	G	859005
rs2472649	ENSG00000163735	-9.98914	4.60809e-22	9.21438e-19	-0.297316	0.124142	4	73995642	73998677	-1	CXCL5	4		74857708	A	G	859031
rs442155	ENSG00000163735	-9.95041	6.48529e-22	1.25209e-18	-0.354274	0.123299	4	73995642	73998677	-1	CXCL5	4		74851232	G	A	852555
rs352027	ENSG00000163735	-9.6149	1.20108e-20	2.16927e-17	-0.358934	0.116073	4	73995642	73998677	-1	CXCL5	4		74793922	C	A	795245
rs487834	ENSG00000163735	-9.6149	1.20108e-20	2.16927e-17	-0.358934	0.116073	4	73995642	73998677	-1	CXCL5	4		74795131	C	T	796454
rs12505025	ENSG00000163735	-9.58785	1.51471e-20	2.65021e-17	-0.258423	0.115497	4	73995642	73998677	-1	CXCL5	4		74859477	G	C	860800
rs187082	ENSG00000163735	-9.53159	2.45081e-20	4.15812e-17	-0.296734	0.1143	4	73995642	73998677	-1	CXCL5	4		74873602	T	C	874925
rs352026	ENSG00000163735	-9.4678	4.21803e-20	6.44439e-17	-0.351187	0.112947	4	73995642	73998677	-1	CXCL5	4		74796030	A	G	797353
rs352018	ENSG00000163735	-9.45152	4.84251e-20	6.44439e-17	-0.356475	0.112603	4	73995642	73998677	-1	CXCL5	4		74805322	T	C	806645
rs351997	ENSG00000163735	-9.44962	4.92143e-20	6.44439e-17	-0.347783	0.112562	4	73995642	73998677	-1	CXCL5	4		74834059	A	G	835382
rs149972408	ENSG00000163735	-9.41835	6.41299e-20	6.44439e-17	-0.356259	0.111902	4	73995642	73998677	-1	CXCL5	4		74823857	T	A	825180
rs164615	ENSG00000163735	-9.41835	6.41299e-20	6.44439e-17	-0.356259	0.111902	4	73995642	73998677	-1	CXCL5	4		74801525	A	G	802848
rs164616	ENSG00000163735	-9.41835	6.41299e-20	6.44439e-17	-0.356259	0.111902	4	73995642	73998677	-1	CXCL5	4		74798566	T	C	799889
rs164617	ENSG00000163735	-9.41835	6.41299e-20	6.44439e-17	-0.356259	0.111902	4	73995642	73998677	-1	CXCL5	4		74796915	A	G	798238
rs168450	ENSG00000163735	-9.41835	6.41299e-20	6.44439e-17	-0.356259	0.111902	4	73995642	73998677	-1	CXCL5	4		74793605	C	A	794928
rs189511	ENSG00000163735	-9.41835	6.41299e-20	6.44439e-17	-0.356259	0.111902	4	73995642	73998677	-1	CXCL5	4		74828639	T	C	829962
rs240610	ENSG00000163735	-9.41835	6.41299e-20	6.44439e-17	-0.356259	0.111902	4	73995642	73998677	-1	CXCL5	4		74792228	G	C	793551
rs352013	ENSG00000163735	-9.41835	6.41299e-20	6.44439e-17	-0.356259	0.111902	4	73995642	73998677	-1	CXCL5	4		74810423	T	C	811746
rs352023	ENSG00000163735	-9.41835	6.41299e-20	6.44439e-17	-0.356259	0.111902	4	73995642	73998677	-1	CXCL5	4		74797946	T	A	799269
rs352024	ENSG00000163735	-9.41835	6.41299e-20	6.44439e-17	-0.356259	0.111902	4	73995642	73998677	-1	CXCL5	4		74797139	T	G	798462
rs416176	ENSG00000163735	-9.41835	6.41299e-20	6.44439e-17	-0.356259	0.111902	4	73995642	73998677	-1	CXCL5	4		74826269	G	T	827592
rs434988	ENSG00000163735	-9.41835	6.41299e-20	6.44439e-17	-0.356259	0.111902	4	73995642	73998677	-1	CXCL5	4		74794801	G	A	796124
rs1025596	ENSG00000163735	-9.41775	6.44566e-20	6.44439e-17	-0.350692	0.111889	4	73995642	73998677	-1	CXCL5	4		74810082	G	C	811405
rs13117734	ENSG00000163735	-9.41775	6.44566e-20	6.44439e-17	-0.350692	0.111889	4	73995642	73998677	-1	CXCL5	4		74787503	T	C	788826
rs1821623	ENSG00000163735	-9.41775	6.44566e-20	6.44439e-17	-0.350692	0.111889	4	73995642	73998677	-1	CXCL5	4		74804846	C	G	806169
rs1898002	ENSG00000163735	-9.41775	6.44566e-20	6.44439e-17	-0.350692	0.111889	4	73995642	73998677	-1	CXCL5	4		74807490	G	A	808813
rs2043537	ENSG00000163735	-9.41775	6.44566e-20	6.44439e-17	-0.350692	0.111889	4	73995642	73998677	-1	CXCL5	4		74810456	G	C	811779
rs2117721	ENSG00000163735	-9.41775	6.44566e-20	6.44439e-17	-0.350692	0.111889	4	73995642	73998677	-1	CXCL5	4		74786885	T	C	788208
rs4694653	ENSG00000163735	-9.41775	6.44566e-20	6.44439e-17	-0.350692	0.111889	4	73995642	73998677	-1	CXCL5	4		74797752	G	A	799075
rs4694656	ENSG00000163735	-9.41775	6.44566e-20	6.44439e-17	-0.350692	0.111889	4	73995642	73998677	-1	CXCL5	4		74811199	G	A	812522
rs352007	ENSG00000163735	-9.10606	8.69963e-19	8.54532e-16	-0.291946	0.105373	4	73995642	73998677	-1	CXCL5	4		74847292	G	C	848615
rs352029	ENSG00000163735	-9.08212	1.05954e-18	1.02281e-15	-0.330005	0.104878	4	73995642	73998677	-1	CXCL5	4		74791795	G	A	793118
rs1594229	ENSG00000163735	-8.64395	3.64016e-17	3.28724e-14	-0.299552	0.0959499	4	73995642	73998677	-1	CXCL5	4		74841564	G	C	842887
rs1594230	ENSG00000163735	-8.64395	3.64016e-17	3.28724e-14	-0.299552	0.0959499	4	73995642	73998677	-1	CXCL5	4		74841385	T	C	842708
rs1836663	ENSG00000163735	-8.64395	3.64016e-17	3.28724e-14	-0.299552	0.0959499	4	73995642	73998677	-1	CXCL5	4		74842572	C	T	843895
rs6820253	ENSG00000163735	-8.64395	3.64016e-17	3.28724e-14	-0.299552	0.0959499	4	73995642	73998677	-1	CXCL5	4		74839071	T	C	840394
rs1595009	ENSG00000163735	-8.4892	1.22858e-16	1.09186e-13	-0.253998	0.0928613	4	73995642	73998677	-1	CXCL5	4		74834656	C	T	835979
rs138516538	ENSG00000163735	-8.45475	1.60691e-16	1.38415e-13	-0.207427	0.0921785	4	73995642	73998677	-1	CXCL5	4		74859002	AGTATAT	A	860325
rs200733846	ENSG00000163735	-8.45475	1.60691e-16	1.38415e-13	-0.207427	0.0921785	4	73995642	73998677	-1	CXCL5	4		74859001	GAGTAT	G	860324
rs12498174	ENSG00000163735	-8.4412	1.78551e-16	1.51468e-13	-0.249031	0.0919103	4	73995642	73998677	-1	CXCL5	4		74825768	T	C	827091
rs1595008	ENSG00000163735	-8.41461	2.19465e-16	1.70661e-13	-0.25174	0.091385	4	73995642	73998677	-1	CXCL5	4		74834458	C	A	835781
rs2175498	ENSG00000163735	-8.41461	2.19465e-16	1.70661e-13	-0.25174	0.091385	4	73995642	73998677	-1	CXCL5	4		74835367	A	G	836690
rs4694180	ENSG00000163735	-8.41461	2.19465e-16	1.70661e-13	-0.25174	0.091385	4	73995642	73998677	-1	CXCL5	4		74837402	T	C	838725
rs4694659	ENSG00000163735	-8.41461	2.19465e-16	1.70661e-13	-0.25174	0.091385	4	73995642	73998677	-1	CXCL5	4		74837152	C	A	838475
rs6446973	ENSG00000163735	-8.41461	2.19465e-16	1.70661e-13	-0.25174	0.091385	4	73995642	73998677	-1	CXCL5	4		74838472	A	T	839795
rs8180167	ENSG00000163735	-8.41461	2.19465e-16	1.70661e-13	-0.25174	0.091385	4	73995642	73998677	-1	CXCL5	4		74833373	A	T	834696
rs6813021	ENSG00000163735	-8.40994	2.27549e-16	1.74524e-13	-0.248193	0.0912929	4	73995642	73998677	-1	CXCL5	4		74821146	A	G	822469
rs599746	ENSG00000163735	-8.40109	2.43691e-16	1.84378e-13	-0.280729	0.0911184	4	73995642	73998677	-1	CXCL5	4		74778235	C	T	779558
rs10938105	ENSG00000163735	-8.30792	4.99663e-16	3.41166e-13	-0.248166	0.089288	4	73995642	73998677	-1	CXCL5	4		74826087	C	A	827410
rs13120504	ENSG00000163735	-8.30792	4.99663e-16	3.41166e-13	-0.248166	0.089288	4	73995642	73998677	-1	CXCL5	4		74825489	C	A	826812
rs138690611	ENSG00000163735	-8.30792	4.99663e-16	3.41166e-13	-0.248166	0.089288	4	73995642	73998677	-1	CXCL5	4		74824035	G	A	825358
rs35590485	ENSG00000163735	-8.30792	4.99663e-16	3.41166e-13	-0.248166	0.089288	4	73995642	73998677	-1	CXCL5	4		74822551	G	C	823874
rs3906613	ENSG00000163735	-8.30792	4.99663e-16	3.41166e-13	-0.248166	0.089288	4	73995642	73998677	-1	CXCL5	4		74828447	G	A	829770
rs4399951	ENSG00000163735	-8.30792	4.99663e-16	3.41166e-13	-0.248166	0.089288	4	73995642	73998677	-1	CXCL5	4		74817095	A	G	818418
rs4694657	ENSG00000163735	-8.30792	4.99663e-16	3.41166e-13	-0.248166	0.089288	4	73995642	73998677	-1	CXCL5	4		74822074	T	A	823397
rs6822890	ENSG00000163735	-8.30792	4.99663e-16	3.41166e-13	-0.248166	0.089288	4	73995642	73998677	-1	CXCL5	4		74819948	G	C	821271
rs56078309	ENSG00000163735	-8.27778	6.29436e-16	4.24596e-13	-0.297239	0.0886987	4	73995642	73998677	-1	CXCL5	4		74736180	A	G	737503
rs13128887	ENSG00000163735	-8.24294	8.21366e-16	5.34738e-13	-0.248114	0.0880191	4	73995642	73998677	-1	CXCL5	4		74821616	G	A	822939
rs2367443	ENSG00000163735	-8.24294	8.21366e-16	5.34738e-13	-0.248114	0.0880191	4	73995642	73998677	-1	CXCL5	4		74818406	T	C	819729
rs4694658	ENSG00000163735	-8.24294	8.21366e-16	5.34738e-13	-0.248114	0.0880191	4	73995642	73998677	-1	CXCL5	4		74822174	A	G	823497
rs1435521	ENSG00000163735	-8.17081	1.42077e-15	9.14339e-13	-0.238989	0.0866184	4	73995642	73998677	-1	CXCL5	4		74807928	A	G	809251
rs13136948	ENSG00000163735	-8.09444	2.52767e-15	1.55518e-12	-0.241094	0.0851439	4	73995642	73998677	-1	CXCL5	4		74806194	A	T	807517
rs4694655	ENSG00000163735	-8.09444	2.52767e-15	1.55518e-12	-0.241094	0.0851439	4	73995642	73998677	-1	CXCL5	4		74806082	C	T	807405
rs6446970	ENSG00000163735	-8.09444	2.52767e-15	1.55518e-12	-0.241094	0.0851439	4	73995642	73998677	-1	CXCL5	4		74804923	G	T	806246
rs7671525	ENSG00000163735	-8.09444	2.52767e-15	1.55518e-12	-0.241094	0.0851439	4	73995642	73998677	-1	CXCL5	4		74792031	C	A	793354
rs11939236	ENSG00000163735	-8.08068	2.80294e-15	1.7058e-12	-0.235801	0.0848792	4	73995642	73998677	-1	CXCL5	4		74812831	C	G	814154
rs6832583	ENSG00000163735	-8.07076	3.01932e-15	1.81773e-12	-0.231261	0.0846886	4	73995642	73998677	-1	CXCL5	4		74780752	C	T	782075
rs4694660	ENSG00000163735	-8.04756	3.59227e-15	2.09508e-12	-0.229755	0.0842434	4	73995642	73998677	-1	CXCL5	4		74840445	T	A	841768
rs4694661	ENSG00000163735	-8.04756	3.59227e-15	2.09508e-12	-0.229755	0.0842434	4	73995642	73998677	-1	CXCL5	4		74840613	A	T	841936
rs6810940	ENSG00000163735	-8.04756	3.59227e-15	2.09508e-12	-0.229755	0.0842434	4	73995642	73998677	-1	CXCL5	4		74842189	C	T	843512
rs10017182	ENSG00000163735	-7.80779	2.11287e-14	1.21956e-11	-0.219763	0.0796924	4	73995642	73998677	-1	CXCL5	4		74831488	G	A	832811
rs10033521	ENSG00000163735	-7.7235	3.89863e-14	2.22735e-11	-0.22107	0.0781147	4	73995642	73998677	-1	CXCL5	4		74829332	C	A	830655
rs145692835	ENSG00000163735	-7.71149	4.25256e-14	2.40501e-11	-0.244313	0.0778908	4	73995642	73998677	-1	CXCL5	4		74814641	CAAG	C	815964
rs9291189	ENSG00000163735	-7.65561	6.36056e-14	3.3133e-11	-0.220645	0.0768525	4	73995642	73998677	-1	CXCL5	4		74832037	G	T	833360
rs10805071	ENSG00000163735	-7.65239	6.50955e-14	3.3133e-11	-0.240937	0.0767928	4	73995642	73998677	-1	CXCL5	4		74799583	A	G	800906
rs13112134	ENSG00000163735	-7.65239	6.50955e-14	3.3133e-11	-0.240937	0.0767928	4	73995642	73998677	-1	CXCL5	4		74787545	A	G	788868
rs13122604	ENSG00000163735	-7.65239	6.50955e-14	3.3133e-11	-0.240937	0.0767928	4	73995642	73998677	-1	CXCL5	4		74785503	C	T	786826
rs2082822	ENSG00000163735	-7.65239	6.50955e-14	3.3133e-11	-0.240937	0.0767928	4	73995642	73998677	-1	CXCL5	4		74791533	C	T	792856
rs2082823	ENSG00000163735	-7.65239	6.50955e-14	3.3133e-11	-0.240937	0.0767928	4	73995642	73998677	-1	CXCL5	4		74791523	G	A	792846
rs2115695	ENSG00000163735	-7.65239	6.50955e-14	3.3133e-11	-0.240937	0.0767928	4	73995642	73998677	-1	CXCL5	4		74805472	G	T	806795
rs6446969	ENSG00000163735	-7.65239	6.50955e-14	3.3133e-11	-0.240937	0.0767928	4	73995642	73998677	-1	CXCL5	4		74787822	G	C	789145
rs6819566	ENSG00000163735	-7.65239	6.50955e-14	3.3133e-11	-0.240937	0.0767928	4	73995642	73998677	-1	CXCL5	4		74787142	A	G	788465
rs7662553	ENSG00000163735	-7.65239	6.50955e-14	3.3133e-11	-0.240937	0.0767928	4	73995642	73998677	-1	CXCL5	4		74801389	G	T	802712
rs7668241	ENSG00000163735	-7.65239	6.50955e-14	3.3133e-11	-0.240937	0.0767928	4	73995642	73998677	-1	CXCL5	4		74798330	A	G	799653
rs4694654	ENSG00000163735	-7.65105	6.57244e-14	3.31518e-11	-0.241179	0.076768	4	73995642	73998677	-1	CXCL5	4		74805990	T	C	807313
rs3114083	ENSG00000163735	-7.6466	6.78591e-14	3.39229e-11	-0.244396	0.0766855	4	73995642	73998677	-1	CXCL5	4		74819876	T	G	821199
rs2472655	ENSG00000163735	-7.3681	4.86041e-13	2.40823e-10	-0.218842	0.071594	4	73995642	73998677	-1	CXCL5	4		74843018	C	T	844341
rs2564596	ENSG00000163735	-7.27974	8.96445e-13	4.40272e-10	-0.228765	0.0700066	4	73995642	73998677	-1	CXCL5	4		74826935	A	G	828258
rs1156553	ENSG00000163735	-7.17458	1.84267e-12	8.8939e-10	-0.209852	0.0681355	4	73995642	73998677	-1	CXCL5	4		74845154	G	T	846477
rs1156554	ENSG00000163735	-7.17458	1.84267e-12	8.8939e-10	-0.209852	0.0681355	4	73995642	73998677	-1	CXCL5	4		74845132	T	C	846455
rs33980625	ENSG00000163735	-6.97023	7.29023e-12	3.48866e-09	-0.19952	0.0645563	4	73995642	73998677	-1	CXCL5	4		74794773	CA	C	796096
rs62312449	ENSG00000163735	-6.8461	1.65393e-11	7.84761e-09	-0.215224	0.0624198	4	73995642	73998677	-1	CXCL5	4		74777594	C	T	778917
rs13118512	ENSG00000163735	-6.7874	2.42607e-11	1.14146e-08	-0.148014	0.0614194	4	73995642	73998677	-1	CXCL5	4		74875713	T	C	877036
rs201161756	ENSG00000163735	-6.76521	2.80213e-11	1.3074e-08	-0.17916	0.0610429	4	73995642	73998677	-1	CXCL5	4		74840791	A	ATAG	842114
rs11729931	ENSG00000163735	-6.61601	7.30791e-11	3.38151e-08	-0.153933	0.0585361	4	73995642	73998677	-1	CXCL5	4		74873635	T	C	874958
rs2115693	ENSG00000163735	-6.55713	1.06155e-10	4.87172e-08	-0.147011	0.0575585	4	73995642	73998677	-1	CXCL5	4		74874202	T	C	875525
rs62312442	ENSG00000163735	-6.29172	5.51572e-10	2.51073e-07	-0.21181	0.0532364	4	73995642	73998677	-1	CXCL5	4		74746128	G	T	747451
rs62312441	ENSG00000163735	-6.083	1.93532e-09	8.73846e-07	-0.200649	0.0499362	4	73995642	73998677	-1	CXCL5	4		74737655	G	A	738978
rs17811212	ENSG00000163735	-5.90398	5.51852e-09	2.47181e-06	-0.195026	0.0471768	4	73995642	73998677	-1	CXCL5	4		74751889	A	G	753212
rs12512838	ENSG00000163735	-5.78584	1.08578e-08	4.82475e-06	-0.122315	0.0453926	4	73995642	73998677	-1	CXCL5	4		74859403	C	T	860726
rs422140	ENSG00000163735	-5.38789	9.73172e-08	4.29031e-05	-0.120155	0.0396018	4	73995642	73998677	-1	CXCL5	4		74881968	T	C	883291
rs352052	ENSG00000163735	-5.28298	1.69639e-07	7.42025e-05	-0.110263	0.0381329	4	73995642	73998677	-1	CXCL5	4		74884366	C	A	885689
rs16850078	ENSG00000163735	-4.67507	3.52248e-06	0.00152884	-0.17945	0.030111	4	73995642	73998677	-1	CXCL5	4		74714084	C	T	715407
rs3111701	ENSG00000163735	-4.63977	4.15956e-06	0.00179146	-0.177305	0.0296715	4	73995642	73998677	-1	CXCL5	4		74714824	C	T	716147
rs2554088	ENSG00000163735	-4.63043	4.34581e-06	0.00184331	-0.102371	0.0295557	4	73995642	73998677	-1	CXCL5	4		73743828	T	C	-251814
rs2554089	ENSG00000163735	-4.63043	4.34581e-06	0.00184331	-0.102371	0.0295557	4	73995642	73998677	-1	CXCL5	4		73743829	G	C	-251813
rs315387	ENSG00000163735	-4.53753	6.69145e-06	0.0028169	-0.0921875	0.028415	4	73995642	73998677	-1	CXCL5	4		73743097	A	C	-252545
rs2367289	ENSG00000163735	-4.52659	7.03681e-06	0.00294018	-0.118277	0.028282	4	73995642	73998677	-1	CXCL5	4		74715281	A	T	716604
rs4074	ENSG00000163735	-4.488	8.39698e-06	0.00348251	-0.108224	0.0278151	4	73995642	73998677	-1	CXCL5	4		74736144	A	G	737467
rs1951231	ENSG00000163735	-4.39832	1.25966e-05	0.00518581	-0.163424	0.0267441	4	73995642	73998677	-1	CXCL5	4		74716290	T	C	717613
rs6858086	ENSG00000163735	-4.28581	2.0743e-05	0.00847724	-0.0981964	0.0254278	4	73995642	73998677	-1	CXCL5	4		74737471	T	C	738794
rs6815457	ENSG00000163735	-4.20064	3.00358e-05	0.012186	-0.112062	0.0244516	4	73995642	73998677	-1	CXCL5	4		74714003	G	A	715326
rs6446974	ENSG00000163735	-4.12805	4.09707e-05	0.016503	-0.0941353	0.0236336	4	73995642	73998677	-1	CXCL5	4		74877895	G	A	879218
rs7956003	ENSG00000111537	3.95772	8.33459e-05	0.0333318	0.186779	0.0217651	12	68154768	68159740	-1	IFNg	12		68667086	T	C	507346
rs10938102	ENSG00000163735	-3.95153	8.54828e-05	0.0339439	-0.137795	0.0216985	4	73995642	73998677	-1	CXCL5	4		74712802	G	A	714125
rs77899274	ENSG00000163735	-3.94598	8.74435e-05	0.034478	-0.149247	0.0216389	4	73995642	73998677	-1	CXCL5	4		73899852	A	G	-95790
rs2904502	ENSG00000111537	3.89765	0.000106409	0.0416625	0.260528	0.0211233	12	68154768	68159740	-1	IFNg	12		68304149	C	T	144409
rs872914	ENSG00000163735	-3.87148	0.000118242	0.045344	-0.0973211	0.0208465	4	73995642	73998677	-1	CXCL5	4		74718101	G	A	719424
rs941757	ENSG00000163735	-3.87148	0.000118242	0.045344	-0.0973211	0.0208465	4	73995642	73998677	-1	CXCL5	4		74718845	C	G	720168
rs941758	ENSG00000163735	-3.87148	0.000118242	0.045344	-0.0973211	0.0208465	4	73995642	73998677	-1	CXCL5	4		74718941	C	A	720264
rs10878688	ENSG00000111537	3.83255	0.000138163	0.0526234	0.264187	0.0204379	12	68154768	68159740	-1	IFNg	12		68282118	T	G	122378
rs6840660	ENSG00000163735	-3.79698	0.000159102	0.0599819	-0.0871089	0.0200678	4	73995642	73998677	-1	CXCL5	4		74887033	T	C	888356
rs79751923	ENSG00000163735	-3.79497	0.000160369	0.0599819	-0.088229	0.020047	4	73995642	73998677	-1	CXCL5	4		74891870	C	G	893193
rs11176936	ENSG00000111537	3.79277	0.000161769	0.0599819	0.25498	0.0200242	12	68154768	68159740	-1	IFNg	12		68303538	A	T	143798
rs11176937	ENSG00000111537	3.79277	0.000161769	0.0599819	0.25498	0.0200242	12	68154768	68159740	-1	IFNg	12		68303585	C	G	143845
rs75085493	ENSG00000163735	-3.77582	0.000172939	0.0637017	-0.148752	0.0198492	4	73995642	73998677	-1	CXCL5	4		74473860	A	G	475183
rs10878696	ENSG00000111537	3.76733	0.000178805	0.0645878	0.254283	0.0197618	12	68154768	68159740	-1	IFNg	12		68305554	T	C	145814
rs10878697	ENSG00000111537	3.76733	0.000178805	0.0645878	0.254283	0.0197618	12	68154768	68159740	-1	IFNg	12		68307522	G	A	147782
rs2041769	ENSG00000111537	3.76733	0.000178805	0.0645878	0.254283	0.0197618	12	68154768	68159740	-1	IFNg	12		68310484	G	C	150744
rs74377501	ENSG00000163735	-3.7178	0.000216934	0.0778586	-0.129708	0.0192555	4	73995642	73998677	-1	CXCL5	4		74527375	GATCAGAAA	G	528698
rs10878691	ENSG00000111537	3.70355	0.000229248	0.0817538	0.233446	0.019111	12	68154768	68159740	-1	IFNg	12		68291075	A	G	131335
rs115610159	ENSG00000163735	-3.69304	0.000238746	0.0846021	-0.167556	0.0190048	4	73995642	73998677	-1	CXCL5	4		73737096	A	C	-258546
rs1905453	ENSG00000111537	3.66125	0.000269781	0.0932395	0.248573	0.0186851	12	68154768	68159740	-1	IFNg	12		68311621	G	T	151881
rs2216012	ENSG00000111537	3.66125	0.000269781	0.0932395	0.248573	0.0186851	12	68154768	68159740	-1	IFNg	12		68312532	C	A	152792
rs2908764	ENSG00000111537	3.66125	0.000269781	0.0932395	0.248573	0.0186851	12	68154768	68159740	-1	IFNg	12		68312016	A	G	152276
rs2930120	ENSG00000111537	3.66125	0.000269781	0.0932395	0.248573	0.0186851	12	68154768	68159740	-1	IFNg	12		68313812	A	G	154072
rs2160243	ENSG00000111537	3.63907	0.000293642	0.100863	0.246018	0.0184635	12	68154768	68159740	-1	IFNg	12		68315996	G	A	156256
rs2160244	ENSG00000111537	3.63015	0.000303781	0.101847	0.246619	0.0183748	12	68154768	68159740	-1	IFNg	12		68316011	G	A	156271
rs2192785	ENSG00000111537	3.63015	0.000303781	0.101847	0.246619	0.0183748	12	68154768	68159740	-1	IFNg	12		68319221	G	A	159481
rs2930118	ENSG00000111537	3.63015	0.000303781	0.101847	0.246619	0.0183748	12	68154768	68159740	-1	IFNg	12		68316304	C	G	156564
rs56976352	ENSG00000111537	3.63015	0.000303781	0.101847	0.246619	0.0183748	12	68154768	68159740	-1	IFNg	12		68316819	C	CTT	157079
rs13115166	ENSG00000163735	-3.59744	0.000343851	0.11193	-0.146368	0.0180511	4	73995642	73998677	-1	CXCL5	4		73858933	G	T	-136709
rs1381016	ENSG00000163735	-3.59744	0.000343851	0.11193	-0.146368	0.0180511	4	73995642	73998677	-1	CXCL5	4		73856466	G	A	-139176
rs72859241	ENSG00000163735	-3.59744	0.000343851	0.11193	-0.146368	0.0180511	4	73995642	73998677	-1	CXCL5	4		73858849	A	G	-136793
rs7694747	ENSG00000163735	-3.59744	0.000343851	0.11193	-0.146368	0.0180511	4	73995642	73998677	-1	CXCL5	4		73858063	C	T	-137579
rs7695107	ENSG00000163735	-3.59744	0.000343851	0.11193	-0.146368	0.0180511	4	73995642	73998677	-1	CXCL5	4		73858199	G	T	-137443
rs991439	ENSG00000163735	-3.59289	0.000349805	0.113209	-0.0813659	0.0180063	4	73995642	73998677	-1	CXCL5	4		74886248	C	G	887571
rs2195545	ENSG00000163735	-3.57713	0.000371182	0.118092	-0.0702478	0.0178514	4	73995642	73998677	-1	CXCL5	4		74880234	C	T	881557
rs2367288	ENSG00000163735	-3.5771	0.000371219	0.118092	-0.0875521	0.0178512	4	73995642	73998677	-1	CXCL5	4		74714098	G	A	715421
rs7658970	ENSG00000163735	-3.5771	0.000371219	0.118092	-0.0875521	0.0178512	4	73995642	73998677	-1	CXCL5	4		74713950	T	C	715273
rs34833555	ENSG00000112115	-3.56281	0.000391652	0.123192	-0.165356	0.0177113	6	52186375	52190638	1	IL17A	6		52016493	T	TA	-169882
rs9382071	ENSG00000112115	-3.56281	0.000391652	0.123192	-0.165356	0.0177113	6	52186375	52190638	1	IL17A	6		52015745	A	G	-170630
rs7668576	ENSG00000163735	-3.54033	0.000425938	0.133228	-0.138626	0.0174924	4	73995642	73998677	-1	CXCL5	4		73904591	A	G	-91051
rs79800765	ENSG00000163735	-3.51963	0.000459955	0.143069	-0.134449	0.0172921	4	73995642	73998677	-1	CXCL5	4		74001743	A	C	3066
rs10878695	ENSG00000111537	3.51239	0.000472462	0.146147	0.222374	0.0172221	12	68154768	68159740	-1	IFNg	12		68300899	C	G	141159
rs142754067	ENSG00000163735	-3.50719	0.000481628	0.148164	-0.119194	0.0171721	4	73995642	73998677	-1	CXCL5	4		74716722	A	AT	718045
rs140343011	ENSG00000163735	-3.49491	0.000503938	0.15418	-0.146387	0.0170541	4	73995642	73998677	-1	CXCL5	4		74314141	A	G	315464
rs315394	ENSG00000163735	-3.46367	0.000565129	0.17156	-0.0939709	0.0167556	4	73995642	73998677	-1	CXCL5	4		73745122	C	A	-250520
rs56235322	ENSG00000163735	-3.45991	0.000572933	0.17156	-0.135879	0.0167199	4	73995642	73998677	-1	CXCL5	4		73960360	T	C	-35282
rs10244502	ENSG00000136244	-3.45842	0.000576063	0.17156	-0.254655	0.0167057	7	22725884	22732002	1	IL6	7		22897567	G	A	165565
rs3757446	ENSG00000136244	-3.45842	0.000576063	0.17156	-0.254655	0.0167057	7	22725884	22732002	1	IL6	7		22894777	T	C	162775
rs77535632	ENSG00000136244	-3.45842	0.000576063	0.17156	-0.254655	0.0167057	7	22725884	22732002	1	IL6	7		22895087	A	G	163085
rs55783483	ENSG00000163735	-3.44411	0.000606887	0.173362	-0.170894	0.0165701	4	73995642	73998677	-1	CXCL5	4		74438578	G	T	439901
rs75495477	ENSG00000163735	-3.44411	0.000606887	0.173362	-0.170894	0.0165701	4	73995642	73998677	-1	CXCL5	4		74455628	A	G	456951
rs76240938	ENSG00000163735	-3.44411	0.000606887	0.173362	-0.170894	0.0165701	4	73995642	73998677	-1	CXCL5	4		74438273	A	G	439596
rs76663201	ENSG00000163735	-3.44411	0.000606887	0.173362	-0.170894	0.0165701	4	73995642	73998677	-1	CXCL5	4		74445452	TA	T	446775
rs78729318	ENSG00000163735	-3.44411	0.000606887	0.173362	-0.170894	0.0165701	4	73995642	73998677	-1	CXCL5	4		74454392	G	T	455715
rs79277822	ENSG00000163735	-3.44411	0.000606887	0.173362	-0.170894	0.0165701	4	73995642	73998677	-1	CXCL5	4		74450067	T	C	451390
rs79496712	ENSG00000163735	-3.44411	0.000606887	0.173362	-0.170894	0.0165701	4	73995642	73998677	-1	CXCL5	4		74441253	C	A	442576
rs79737874	ENSG00000163735	-3.44411	0.000606887	0.173362	-0.170894	0.0165701	4	73995642	73998677	-1	CXCL5	4		74444859	A	G	446182
rs2306057	ENSG00000163735	-3.43105	0.000636355	0.180857	-0.138583	0.0164467	4	73995642	73998677	-1	CXCL5	4		73931170	C	T	-64472
rs72652928	ENSG00000163735	3.42777	0.000643967	0.182096	0.0808332	0.0164158	4	73995642	73998677	-1	CXCL5	4		74953599	G	C	954922
rs12649753	ENSG00000163735	3.4197	0.000663041	0.186548	0.077792	0.0163399	4	73995642	73998677	-1	CXCL5	4		74940765	A	G	942088
rs78716942	ENSG00000163735	-3.41342	0.00067826	0.189875	-0.144192	0.0162809	4	73995642	73998677	-1	CXCL5	4		74220749	A	G	222072
rs2905346	ENSG00000136244	-3.3931	0.000729746	0.190297	-0.166525	0.0160907	7	22725884	22732002	1	IL6	7		22618248	G	A	-107636
rs10518113	ENSG00000163735	-3.38631	0.000747742	0.190297	-0.130817	0.0160275	4	73995642	73998677	-1	CXCL5	4		73865094	A	C	-130548
rs111943561	ENSG00000163735	-3.38631	0.000747742	0.190297	-0.130817	0.0160275	4	73995642	73998677	-1	CXCL5	4		73861607	G	A	-134035
rs112631746	ENSG00000163735	-3.38631	0.000747742	0.190297	-0.130817	0.0160275	4	73995642	73998677	-1	CXCL5	4		73861653	A	G	-133989
rs145040726	ENSG00000163735	-3.38631	0.000747742	0.190297	-0.130817	0.0160275	4	73995642	73998677	-1	CXCL5	4		73861731	C	CT	-133911
rs16849102	ENSG00000163735	-3.38631	0.000747742	0.190297	-0.130817	0.0160275	4	73995642	73998677	-1	CXCL5	4		73862865	T	G	-132777
rs16849106	ENSG00000163735	-3.38631	0.000747742	0.190297	-0.130817	0.0160275	4	73995642	73998677	-1	CXCL5	4		73862900	G	A	-132742
rs16849108	ENSG00000163735	-3.38631	0.000747742	0.190297	-0.130817	0.0160275	4	73995642	73998677	-1	CXCL5	4		73862955	G	A	-132687
rs16849115	ENSG00000163735	-3.38631	0.000747742	0.190297	-0.130817	0.0160275	4	73995642	73998677	-1	CXCL5	4		73865153	T	G	-130489
rs2061574	ENSG00000163735	-3.38631	0.000747742	0.190297	-0.130817	0.0160275	4	73995642	73998677	-1	CXCL5	4		73863450	G	C	-132192
rs2061575	ENSG00000163735	-3.38631	0.000747742	0.190297	-0.130817	0.0160275	4	73995642	73998677	-1	CXCL5	4		73863391	T	C	-132251
rs2061577	ENSG00000163735	-3.38631	0.000747742	0.190297	-0.130817	0.0160275	4	73995642	73998677	-1	CXCL5	4		73863304	G	A	-132338
rs72859248	ENSG00000163735	-3.38631	0.000747742	0.190297	-0.130817	0.0160275	4	73995642	73998677	-1	CXCL5	4		73861369	A	T	-134273
rs72859249	ENSG00000163735	-3.38631	0.000747742	0.190297	-0.130817	0.0160275	4	73995642	73998677	-1	CXCL5	4		73861496	T	C	-134146
rs72859268	ENSG00000163735	-3.38631	0.000747742	0.190297	-0.130817	0.0160275	4	73995642	73998677	-1	CXCL5	4		73863962	C	T	-131680
rs72859276	ENSG00000163735	-3.38631	0.000747742	0.190297	-0.130817	0.0160275	4	73995642	73998677	-1	CXCL5	4		73866103	A	G	-129539
rs7670286	ENSG00000163735	-3.38631	0.000747742	0.190297	-0.130817	0.0160275	4	73995642	73998677	-1	CXCL5	4		73862374	G	A	-133268
rs7671558	ENSG00000163735	-3.38631	0.000747742	0.190297	-0.130817	0.0160275	4	73995642	73998677	-1	CXCL5	4		73864566	T	C	-131076
rs7675007	ENSG00000163735	-3.38631	0.000747742	0.190297	-0.130817	0.0160275	4	73995642	73998677	-1	CXCL5	4		73862194	C	T	-133448
rs7687433	ENSG00000163735	-3.38631	0.000747742	0.190297	-0.130817	0.0160275	4	73995642	73998677	-1	CXCL5	4		73861948	T	C	-133694
rs11733208	ENSG00000163735	3.37914	0.000767213	0.192501	0.0807066	0.0159607	4	73995642	73998677	-1	CXCL5	4		74946994	C	A	948317
rs10878803	ENSG00000111537	3.37736	0.000772113	0.192501	0.167855	0.0159441	12	68154768	68159740	-1	IFNg	12		68666448	G	C	506708
rs2192784	ENSG00000111537	3.37682	0.000773595	0.192501	0.236703	0.0159392	12	68154768	68159740	-1	IFNg	12		68319213	A	G	159473
rs2930116	ENSG00000111537	3.37682	0.000773595	0.192501	0.236703	0.0159392	12	68154768	68159740	-1	IFNg	12		68318565	A	G	158825
rs3015000	ENSG00000111537	3.37682	0.000773595	0.192501	0.236703	0.0159392	12	68154768	68159740	-1	IFNg	12		68316282	G	A	156542
rs16848744	ENSG00000163735	-3.36707	0.00080103	0.198446	-0.118834	0.0158487	4	73995642	73998677	-1	CXCL5	4		73709158	G	C	-286484
rs1026788	ENSG00000111537	3.35354	0.000840562	0.205512	0.176245	0.0157236	12	68154768	68159740	-1	IFNg	12		68651481	T	C	491741
rs2227483	ENSG00000111537	3.35354	0.000840562	0.205512	0.176245	0.0157236	12	68154768	68159740	-1	IFNg	12		68648176	A	T	488436
rs2227485	ENSG00000111537	3.35354	0.000840562	0.205512	0.176245	0.0157236	12	68154768	68159740	-1	IFNg	12		68647713	G	A	487973
rs12822275	ENSG00000111537	-3.348	0.000857285	0.207928	-0.257029	0.0156725	12	68154768	68159740	-1	IFNg	12		67547886	G	C	-606882
rs315396	ENSG00000163735	-3.34781	0.000857872	0.207928	-0.080212	0.0156707	4	73995642	73998677	-1	CXCL5	4		73746080	G	C	-249562
rs72863058	ENSG00000163735	-3.33537	0.000896551	0.21114	-0.144743	0.0155563	4	73995642	73998677	-1	CXCL5	4		74456878	G	A	458201
rs7658159	ENSG00000163735	-3.33537	0.000896551	0.21114	-0.144743	0.0155563	4	73995642	73998677	-1	CXCL5	4		74455381	G	A	456704
rs35449504	ENSG00000111537	3.33481	0.000898317	0.21114	0.175556	0.0155512	12	68154768	68159740	-1	IFNg	12		68639449	AC	A	479709
rs4913284	ENSG00000111537	3.33481	0.000898317	0.21114	0.175556	0.0155512	12	68154768	68159740	-1	IFNg	12		68638624	C	T	478884
rs4913428	ENSG00000111537	3.33481	0.000898317	0.21114	0.175556	0.0155512	12	68154768	68159740	-1	IFNg	12		68638228	A	C	478488
rs10003721	ENSG00000163735	-3.33388	0.000901292	0.21114	-0.163087	0.0155426	4	73995642	73998677	-1	CXCL5	4		74440784	C	T	442107
rs17838981	ENSG00000163735	-3.33388	0.000901292	0.21114	-0.163087	0.0155426	4	73995642	73998677	-1	CXCL5	4		74440552	A	G	441875
rs3756068	ENSG00000163735	-3.33388	0.000901292	0.21114	-0.163087	0.0155426	4	73995642	73998677	-1	CXCL5	4		74441786	G	A	443109
rs28709646	ENSG00000163735	-3.33014	0.000913274	0.21165	-0.134944	0.0155083	4	73995642	73998677	-1	CXCL5	4		73945372	C	T	-50270
rs56382488	ENSG00000163735	-3.33014	0.000913274	0.21165	-0.134944	0.0155083	4	73995642	73998677	-1	CXCL5	4		73963297	T	G	-32345
rs2194931	ENSG00000163735	-3.32901	0.000916936	0.21165	-0.122494	0.015498	4	73995642	73998677	-1	CXCL5	4		73710078	G	C	-285564
rs1121107	ENSG00000163735	-3.3285	0.000918591	0.21165	-0.0721907	0.0154933	4	73995642	73998677	-1	CXCL5	4		74878650	C	T	879973
rs1837559	ENSG00000163735	3.32379	0.000933993	0.214317	0.0806162	0.0154502	4	73995642	73998677	-1	CXCL5	4		74959093	G	A	960416
rs11722134	ENSG00000163735	-3.3141	0.000966456	0.220394	-0.121341	0.0153616	4	73995642	73998677	-1	CXCL5	4		73556348	T	G	-439294
rs200755691	ENSG00000109471	3.31219	0.000972979	0.220394	0.148227	0.0153441	4	122451470	122456725	-1	IL2	4		122286611	AAAT	A	-164859
rs2227472	ENSG00000111537	3.31125	0.000976221	0.220394	0.174236	0.0153355	12	68154768	68159740	-1	IFNg	12		68649133	T	C	489393
rs35774195	ENSG00000111537	3.31125	0.000976221	0.220394	0.174236	0.0153355	12	68154768	68159740	-1	IFNg	12		68648315	CAT	C	488575
rs1179246	ENSG00000111537	3.30914	0.000983488	0.221143	0.174405	0.0153163	12	68154768	68159740	-1	IFNg	12		68640583	C	A	480843
rs12153884	ENSG00000112115	-3.30705	0.00099073	0.22188	-0.154812	0.0152973	6	52186375	52190638	1	IL17A	6		52019552	C	A	-166823
rs79829425	ENSG00000163735	-3.30552	0.000996072	0.222188	-0.122696	0.0152833	4	73995642	73998677	-1	CXCL5	4		73556917	A	G	-438725

## Sheet: CD3_CD28_trans
snps	gene	statistic	pvalue	FDR	beta	R2	chrom	start	end	strand	symbol	chromosome	cM	position	allele.1	allele.2
rs1801274	ENSG00000109471	-10.0783	2.09083e-22	1.42877e-14	-0.62917	0.126087	4	122451470	122456725	-1	IL2	1		161479745	G	A
rs4657041	ENSG00000109471	-9.90922	9.31678e-22	3.1833e-14	-0.592492	0.122405	4	122451470	122456725	-1	IL2	1		161478859	C	T
rs6658353	ENSG00000109471	-8.64116	3.7216e-17	7.66985e-10	-0.519352	0.0958938	4	122451470	122456725	-1	IL2	1		161469054	C	G
rs6671847	ENSG00000109471	-8.61743	4.48957e-17	7.66985e-10	-0.48137	0.095418	4	122451470	122456725	-1	IL2	1		161478810	A	G
rs12139150	ENSG00000109471	-8.24599	8.02479e-16	9.13954e-09	-0.464116	0.0880785	4	122451470	122456725	-1	IL2	1		161470505	C	G
rs7551957	ENSG00000109471	-8.24599	8.02479e-16	9.13954e-09	-0.464116	0.0880785	4	122451470	122456725	-1	IL2	1		161470042	C	T
rs7512140	ENSG00000109471	6.54542	1.14304e-10	0.00111585	0.381165	0.0573648	4	122451470	122456725	-1	IL2	1		161463601	G	A
rs10800309	ENSG00000109471	6.35187	3.81605e-10	0.00325961	0.389183	0.0542036	4	122451470	122456725	-1	IL2	1		161472158	A	G
rs10800314	ENSG00000109471	6.22791	8.12695e-10	0.0061706	0.375438	0.0522181	4	122451470	122456725	-1	IL2	1		161472789	C	A
rs4657041	ENSG00000136244	-6.14893	1.3069e-09	0.0089307	-0.410201	0.0509691	7	22725884	22732002	1	IL6	1		161478859	C	T
rs4657041	ENSG00000111537	-5.99999	3.15642e-09	0.0196085	-0.454061	0.0486486	12	68154768	68159740	-1	IFNg	1		161478859	C	T
rs12683411	ENSG00000163735	-5.89398	5.84649e-09	0.0329163	-0.18707	0.0470247	4	73995642	73998677	-1	CXCL5	9		8803221	C	G
rs4657041	ENSG00000232810	-5.88207	6.26198e-09	0.0329163	-0.389191	0.0468438	6	31575565	31578336	1	TNF	1		161478859	C	T
rs1801274	ENSG00000111537	-5.78775	1.07404e-08	0.0524245	-0.459049	0.0454213	12	68154768	68159740	-1	IFNg	1		161479745	G	A
rs1801274	ENSG00000136244	-5.75988	1.25789e-08	0.0570263	-0.403294	0.0450045	7	22725884	22732002	1	IL6	1		161479745	G	A
rs7511868	ENSG00000109471	5.74541	1.36513e-08	0.0570263	0.322438	0.0447887	4	122451470	122456725	-1	IL2	1		161463331	G	A
rs7535475	ENSG00000109471	5.73007	1.4884e-08	0.0570263	0.320281	0.0445606	4	122451470	122456725	-1	IL2	1		161463587	C	A
rs55768511	ENSG00000163735	-5.72844	1.50212e-08	0.0570263	-0.195499	0.0445364	4	73995642	73998677	-1	CXCL5	9		8795981	C	T
rs6671847	ENSG00000136244	-5.70282	1.73477e-08	0.0623923	-0.351336	0.0441564	7	22725884	22732002	1	IL6	1		161478810	A	G
rs58217061	ENSG00000163735	-5.6731	2.04876e-08	0.068308	-0.187778	0.0437174	4	73995642	73998677	-1	CXCL5	9		8800813	A	G
rs1801274	ENSG00000232810	-5.64965	2.33481e-08	0.068308	-0.391827	0.0433724	6	31575565	31578336	1	TNF	1		161479745	G	A
rs112838020	ENSG00000169429	-5.57324	3.56312e-08	0.068308	-0.480578	0.0422563	4	73740541	73743716	1	CXCL8	4		157566354	T	C
rs11732571	ENSG00000169429	-5.57324	3.56312e-08	0.068308	-0.480578	0.0422563	4	73740541	73743716	1	CXCL8	4		157568514	C	G
rs149215609	ENSG00000169429	-5.57324	3.56312e-08	0.068308	-0.480578	0.0422563	4	73740541	73743716	1	CXCL8	4		157566156	T	C
rs58397180	ENSG00000169429	-5.57324	3.56312e-08	0.068308	-0.480578	0.0422563	4	73740541	73743716	1	CXCL8	4		157572180	G	A
rs58943364	ENSG00000169429	-5.57324	3.56312e-08	0.068308	-0.480578	0.0422563	4	73740541	73743716	1	CXCL8	4		157570589	C	G
rs74807308	ENSG00000169429	-5.57324	3.56312e-08	0.068308	-0.480578	0.0422563	4	73740541	73743716	1	CXCL8	4		157572006	T	C
rs74958780	ENSG00000169429	-5.57324	3.56312e-08	0.068308	-0.480578	0.0422563	4	73740541	73743716	1	CXCL8	4		157565383	G	T
rs75450335	ENSG00000169429	-5.57324	3.56312e-08	0.068308	-0.480578	0.0422563	4	73740541	73743716	1	CXCL8	4		157571829	A	C
rs75764485	ENSG00000169429	-5.57324	3.56312e-08	0.068308	-0.480578	0.0422563	4	73740541	73743716	1	CXCL8	4		157566076	T	A
rs78255360	ENSG00000169429	-5.57324	3.56312e-08	0.068308	-0.480578	0.0422563	4	73740541	73743716	1	CXCL8	4		157568540	A	G
rs79092996	ENSG00000169429	-5.57324	3.56312e-08	0.068308	-0.480578	0.0422563	4	73740541	73743716	1	CXCL8	4		157568825	C	T
rs79121193	ENSG00000169429	-5.57324	3.56312e-08	0.068308	-0.480578	0.0422563	4	73740541	73743716	1	CXCL8	4		157568912	G	C
rs57059901	ENSG00000163735	-5.57144	3.59858e-08	0.068308	-0.182118	0.0422302	4	73995642	73998677	-1	CXCL5	9		8797718	G	A
rs58058298	ENSG00000163735	-5.57144	3.59858e-08	0.068308	-0.182118	0.0422302	4	73995642	73998677	-1	CXCL5	9		8797714	T	C
rs58693113	ENSG00000163735	-5.57144	3.59858e-08	0.068308	-0.182118	0.0422302	4	73995642	73998677	-1	CXCL5	9		8797817	C	T
rs6583903	ENSG00000169429	5.51762	4.83161e-08	0.0892345	0.318325	0.041452	4	73740541	73743716	1	CXCL8	10		95422174	T	C
rs1590150	ENSG00000232810	5.47369	6.13419e-08	0.107642	0.232432	0.0408214	6	31575565	31578336	1	TNF	2		124932071	A	T
rs6671847	ENSG00000111537	-5.47269	6.16777e-08	0.107642	-0.382674	0.040807	12	68154768	68159740	-1	IFNg	1		161478810	A	G
rs1590149	ENSG00000232810	5.46874	6.30088e-08	0.107642	0.230697	0.0407506	6	31575565	31578336	1	TNF	2		124932091	A	G
rs6671847	ENSG00000232810	-5.46383	6.47061e-08	0.107846	-0.333743	0.0406803	6	31575565	31578336	1	TNF	1		161478810	A	G
rs11731084	ENSG00000169429	-5.4279	7.85332e-08	0.124804	-0.467154	0.0401686	4	73740541	73743716	1	CXCL8	4		157572683	T	C
rs57432771	ENSG00000169429	-5.4279	7.85332e-08	0.124804	-0.467154	0.0401686	4	73740541	73743716	1	CXCL8	4		157573357	A	G
rs4657039	ENSG00000109471	5.42279	8.07223e-08	0.125367	0.303276	0.0400959	4	122451470	122456725	-1	IL2	1		161462728	A	G
rs6694403	ENSG00000109471	5.41689	8.33173e-08	0.126522	0.285964	0.0400123	4	122451470	122456725	-1	IL2	1		161460211	G	A

## Sheet: E.coli_cis
snps	gene	statistic	pvalue	FDR	beta	R2	chrom	start	end	strand	symbol	chromosome	cM	position	allele.1	allele.2	cisDist
rs12641279	ENSG00000163735	3.59804	0.000336425	0.909664	0.104305	0.0128566	4	73995642	73998677	-1	CXCL5	4		74474264	G	A	475587
rs6446961	ENSG00000163735	3.58315	0.00035594	0.909664	0.0874558	0.0127518	4	73995642	73998677	-1	CXCL5	4		74638481	T	C	639804
rs17383210	ENSG00000109471	3.49518	0.000494654	0.909664	0.182774	0.0121408	4	122451470	122456725	-1	IL2	4		122531436	C	T	74711
rs76946548	ENSG00000109471	3.49518	0.000494654	0.909664	0.182774	0.0121408	4	122451470	122456725	-1	IL2	4		122532737	A	G	76012
rs77890812	ENSG00000109471	3.49518	0.000494654	0.909664	0.182774	0.0121408	4	122451470	122456725	-1	IL2	4		122529754	T	G	73029
rs1593449	ENSG00000163735	-3.49276	0.000499095	0.909664	-0.119931	0.0121242	4	73995642	73998677	-1	CXCL5	4		73696079	T	C	-299563
rs4694140	ENSG00000163735	-3.49276	0.000499095	0.909664	-0.119931	0.0121242	4	73995642	73998677	-1	CXCL5	4		73686347	C	T	-309295
rs6446959	ENSG00000163735	3.44878	0.000586759	0.909664	0.0817484	0.0118244	4	73995642	73998677	-1	CXCL5	4		74638217	G	A	639540
rs139747010	ENSG00000109471	3.44746	0.000589598	0.909664	0.181485	0.0118154	4	122451470	122456725	-1	IL2	4		122490905	T	C	34180
rs17646783	ENSG00000109471	3.44746	0.000589598	0.909664	0.181485	0.0118154	4	122451470	122456725	-1	IL2	4		122499317	T	C	42592
rs55661392	ENSG00000109471	3.44746	0.000589598	0.909664	0.181485	0.0118154	4	122451470	122456725	-1	IL2	4		122496333	T	C	39608
rs60580075	ENSG00000109471	3.44746	0.000589598	0.909664	0.181485	0.0118154	4	122451470	122456725	-1	IL2	4		122484713	T	C	27988
rs60661870	ENSG00000109471	3.44746	0.000589598	0.909664	0.181485	0.0118154	4	122451470	122456725	-1	IL2	4		122497447	C	T	40722
rs73844219	ENSG00000109471	3.44746	0.000589598	0.909664	0.181485	0.0118154	4	122451470	122456725	-1	IL2	4		122501039	C	G	44314
rs11735458	ENSG00000163735	3.44487	0.000595208	0.909664	0.101564	0.0117979	4	73995642	73998677	-1	CXCL5	4		74521945	T	C	523268
rs114098385	ENSG00000109471	3.42918	0.000630278	0.909664	0.17994	0.0116919	4	122451470	122456725	-1	IL2	4		122511494	A	G	54769
rs144097159	ENSG00000109471	3.42918	0.000630278	0.909664	0.17994	0.0116919	4	122451470	122456725	-1	IL2	4		122522494	A	AT	65769
rs17442282	ENSG00000109471	3.42918	0.000630278	0.909664	0.17994	0.0116919	4	122451470	122456725	-1	IL2	4		122509849	A	G	53124
rs74632390	ENSG00000109471	3.42918	0.000630278	0.909664	0.17994	0.0116919	4	122451470	122456725	-1	IL2	4		122523979	G	T	67254
rs78028425	ENSG00000109471	3.42918	0.000630278	0.909664	0.17994	0.0116919	4	122451470	122456725	-1	IL2	4		122523553	G	C	66828
rs80321982	ENSG00000109471	3.42918	0.000630278	0.909664	0.17994	0.0116919	4	122451470	122456725	-1	IL2	4		122512954	A	C	56229
rs2091588	ENSG00000163735	3.40509	0.000687871	0.909664	0.105033	0.0115301	4	73995642	73998677	-1	CXCL5	4		74534437	C	T	535760
rs13112910	ENSG00000163735	3.40412	0.000690295	0.909664	0.08584	0.0115236	4	73995642	73998677	-1	CXCL5	4		74609755	A	G	611078
rs74698542	ENSG00000163735	3.40412	0.000690295	0.909664	0.08584	0.0115236	4	73995642	73998677	-1	CXCL5	4		74614249	A	T	615572
rs28441100	ENSG00000112115	3.40359	0.000691616	0.909664	0.0854446	0.0115201	6	52186375	52190638	1	IL17A	6		52653777	G	T	463139
rs1126647	ENSG00000163735	3.39184	0.000721595	0.909664	0.0868914	0.0114416	4	73995642	73998677	-1	CXCL5	4		74609045	T	A	610368
rs11730560	ENSG00000163735	3.39184	0.000721595	0.909664	0.0868914	0.0114416	4	73995642	73998677	-1	CXCL5	4		74612436	G	C	613759
rs11930956	ENSG00000163735	3.39184	0.000721595	0.909664	0.0868914	0.0114416	4	73995642	73998677	-1	CXCL5	4		74620990	C	A	622313
rs11931924	ENSG00000163735	3.39184	0.000721595	0.909664	0.0868914	0.0114416	4	73995642	73998677	-1	CXCL5	4		74621070	C	T	622393
rs16849945	ENSG00000163735	3.39184	0.000721595	0.909664	0.0868914	0.0114416	4	73995642	73998677	-1	CXCL5	4		74615078	C	T	616401
rs1957661	ENSG00000163735	3.39184	0.000721595	0.909664	0.0868914	0.0114416	4	73995642	73998677	-1	CXCL5	4		74616178	G	T	617501
rs28612337	ENSG00000163735	3.39184	0.000721595	0.909664	0.0868914	0.0114416	4	73995642	73998677	-1	CXCL5	4		74615291	A	G	616614
rs28680328	ENSG00000163735	3.39184	0.000721595	0.909664	0.0868914	0.0114416	4	73995642	73998677	-1	CXCL5	4		74622423	T	C	623746
rs62312370	ENSG00000163735	3.39184	0.000721595	0.909664	0.0868914	0.0114416	4	73995642	73998677	-1	CXCL5	4		74616665	C	T	617988
rs12650864	ENSG00000163735	3.38319	0.000744448	0.909664	0.104332	0.011384	4	73995642	73998677	-1	CXCL5	4		74523824	G	T	525147
rs142296760	ENSG00000163735	3.38319	0.000744448	0.909664	0.104332	0.011384	4	73995642	73998677	-1	CXCL5	4		74525777	A	AT	527100
rs80206510	ENSG00000163735	3.38319	0.000744448	0.909664	0.104332	0.011384	4	73995642	73998677	-1	CXCL5	4		74527180	T	A	528503
rs76652708	ENSG00000163735	3.38256	0.000746128	0.909664	0.0942519	0.0113798	4	73995642	73998677	-1	CXCL5	4		74519262	C	T	520585
rs72650832	ENSG00000163735	3.37862	0.00075678	0.909664	0.0856821	0.0113536	4	73995642	73998677	-1	CXCL5	4		74673564	C	T	674887
rs7698795	ENSG00000163735	3.37862	0.00075678	0.909664	0.0856821	0.0113536	4	73995642	73998677	-1	CXCL5	4		74671429	A	C	672752
rs6446960	ENSG00000163735	3.35637	0.000819646	0.909664	0.0796421	0.0112062	4	73995642	73998677	-1	CXCL5	4		74638447	T	C	639770
rs1951238	ENSG00000163735	3.35462	0.000824768	0.909664	0.0846001	0.0111947	4	73995642	73998677	-1	CXCL5	4		74673067	G	A	674390
rs11403399	ENSG00000163735	3.34859	0.000842728	0.909664	0.0845109	0.0111549	4	73995642	73998677	-1	CXCL5	4		74617680	G	GA	619003
rs16849958	ENSG00000163735	3.34681	0.000848089	0.909664	0.0846329	0.0111432	4	73995642	73998677	-1	CXCL5	4		74617035	C	A	618358
rs56003895	ENSG00000109471	3.3433	0.000858789	0.909664	0.174912	0.0111201	4	122451470	122456725	-1	IL2	4		122498898	C	A	42173
rs11733985	ENSG00000163735	3.34234	0.000861731	0.909664	0.0952709	0.0111137	4	73995642	73998677	-1	CXCL5	4		74520124	G	C	521447
rs28560041	ENSG00000163735	3.34234	0.000861731	0.909664	0.0952709	0.0111137	4	73995642	73998677	-1	CXCL5	4		74518274	C	T	519597
rs7665555	ENSG00000163735	3.34234	0.000861731	0.909664	0.0952709	0.0111137	4	73995642	73998677	-1	CXCL5	4		74518829	A	G	520152
rs7691570	ENSG00000163735	3.3347	0.000885464	0.915642	0.0830538	0.0110636	4	73995642	73998677	-1	CXCL5	4		74623717	T	C	625040
rs10023093	ENSG00000163735	3.31014	0.000966021	0.95977	0.101153	0.010903	4	73995642	73998677	-1	CXCL5	4		74532233	A	G	533556
rs10032975	ENSG00000163735	3.31014	0.000966021	0.95977	0.101153	0.010903	4	73995642	73998677	-1	CXCL5	4		74533815	T	C	535138
rs6831029	ENSG00000163735	3.30235	0.000992929	0.967533	0.0817494	0.0108523	4	73995642	73998677	-1	CXCL5	4		74637916	T	C	639239

## Sheet: E.coli_trans
snps	gene	statistic	pvalue	FDR	beta	R2	chrom	start	end	strand	symbol	chromosome	cM	position	allele.1	allele.2
rs4833095	ENSG00000169429	-16.0955	5.64562e-52	1.97697e-44	-0.399955	0.206746	4	73740541	73743716	1	CXCL8	4		38799710	C	T
rs7664239	ENSG00000169429	-16.0024	1.85914e-51	1.97697e-44	-0.397089	0.204849	4	73740541	73743716	1	CXCL8	4		38786304	C	T
rs11936050	ENSG00000169429	-15.9957	2.02499e-51	1.97697e-44	-0.398206	0.204712	4	73740541	73743716	1	CXCL8	4		38789524	T	C
rs12233670	ENSG00000169429	-15.9957	2.02499e-51	1.97697e-44	-0.398206	0.204712	4	73740541	73743716	1	CXCL8	4		38787216	T	C
rs28690449	ENSG00000169429	-15.9957	2.02499e-51	1.97697e-44	-0.398206	0.204712	4	73740541	73743716	1	CXCL8	4		38789132	T	C
rs6834581	ENSG00000169429	-15.9957	2.02499e-51	1.97697e-44	-0.398206	0.204712	4	73740541	73743716	1	CXCL8	4		38788234	C	T
rs73142654	ENSG00000169429	-15.9957	2.02499e-51	1.97697e-44	-0.398206	0.204712	4	73740541	73743716	1	CXCL8	4		38785697	A	T
rs1135430	ENSG00000169429	-15.9556	3.37883e-51	2.338e-44	-0.400224	0.203896	4	73740541	73743716	1	CXCL8	4		38789361	C	T
rs10034903	ENSG00000169429	-15.9471	3.76323e-51	2.338e-44	-0.393506	0.203724	4	73740541	73743716	1	CXCL8	4		38784678	G	C
rs4833093	ENSG00000169429	-15.9471	3.76323e-51	2.338e-44	-0.393506	0.203724	4	73740541	73743716	1	CXCL8	4		38789740	T	G
rs6531663	ENSG00000169429	-15.9471	3.76323e-51	2.338e-44	-0.393506	0.203724	4	73740541	73743716	1	CXCL8	4		38792340	C	T
rs5743551	ENSG00000169429	-15.889	7.89147e-51	4.4942e-44	-0.395939	0.202541	4	73740541	73743716	1	CXCL8	4		38807654	C	T
rs5743614	ENSG00000169429	-15.85	1.29497e-50	6.80759e-44	-0.388134	0.201749	4	73740541	73743716	1	CXCL8	4		38798935	T	C
rs35005076	ENSG00000169429	-15.8311	1.64603e-50	8.03499e-44	-0.396599	0.201365	4	73740541	73743716	1	CXCL8	4		38789072	GC	G
rs10012017	ENSG00000169429	-15.804	2.32062e-50	1.05728e-43	-0.387102	0.200816	4	73740541	73743716	1	CXCL8	4		38784633	T	G
rs17616434	ENSG00000169429	-15.7851	2.9524e-50	1.26105e-43	-0.393731	0.20043	4	73740541	73743716	1	CXCL8	4		38812876	C	T
rs28393318	ENSG00000169429	-15.7597	4.07058e-50	1.63638e-43	-0.388838	0.199915	4	73740541	73743716	1	CXCL8	4		38784267	G	A
rs5743604	ENSG00000169429	-15.6987	8.79915e-50	3.34075e-43	-0.386411	0.198678	4	73740541	73743716	1	CXCL8	4		38801285	G	A
rs6815814	ENSG00000169429	-15.6601	1.43199e-49	5.15066e-43	-0.364483	0.197896	4	73740541	73743716	1	CXCL8	4		38816338	C	A
rs4543123	ENSG00000169429	-15.6084	2.74833e-49	9.10862e-43	-0.377574	0.196847	4	73740541	73743716	1	CXCL8	4		38792524	G	A
rs10004195	ENSG00000169429	-15.607	2.79895e-49	9.10862e-43	-0.382461	0.196818	4	73740541	73743716	1	CXCL8	4		38784724	A	T
rs7658651	ENSG00000169429	-15.3104	1.14406e-47	3.55387e-41	-0.342072	0.190824	4	73740541	73743716	1	CXCL8	4		38786002	C	A
rs9306967	ENSG00000169429	-15.0542	2.72828e-46	8.10657e-40	-0.383061	0.185665	4	73740541	73743716	1	CXCL8	4		38807911	C	G
rs3216719	ENSG00000169429	-14.923	1.36679e-45	3.89195e-39	-0.362234	0.183033	4	73740541	73743716	1	CXCL8	4		38892978	TA	T
rs67719080	ENSG00000169429	-14.884	2.20244e-45	6.0206e-39	-0.387776	0.182251	4	73740541	73743716	1	CXCL8	4		38787252	G	A
rs2101521	ENSG00000169429	-14.8194	4.84619e-45	1.2738e-38	-0.37213	0.180959	4	73740541	73743716	1	CXCL8	4		38811551	A	G
rs6851685	ENSG00000169429	-14.7973	6.33892e-45	1.60446e-38	-0.370685	0.180518	4	73740541	73743716	1	CXCL8	4		38893843	T	G
rs6835514	ENSG00000169429	-14.7776	8.05785e-45	1.9667e-38	-0.362246	0.180124	4	73740541	73743716	1	CXCL8	4		38894380	G	A
rs6843043	ENSG00000169429	-14.3382	1.61035e-42	3.66838e-36	-0.3586	0.171379	4	73740541	73743716	1	CXCL8	4		38843136	G	A
rs7673348	ENSG00000169429	-14.3382	1.61035e-42	3.66838e-36	-0.3586	0.171379	4	73740541	73743716	1	CXCL8	4		38845198	A	G
rs7687447	ENSG00000169429	-14.2573	4.22276e-42	9.30916e-36	-0.363333	0.169778	4	73740541	73743716	1	CXCL8	4		38846979	G	C
rs183627513	ENSG00000169429	-14.0267	6.46542e-41	1.26242e-34	-0.356855	0.16523	4	73740541	73743716	1	CXCL8	4		38851691	A	G
rs56083757	ENSG00000169429	-14.0267	6.46542e-41	1.26242e-34	-0.356855	0.16523	4	73740541	73743716	1	CXCL8	4		38846345	G	C
rs56245262	ENSG00000169429	-14.0267	6.46542e-41	1.26242e-34	-0.356855	0.16523	4	73740541	73743716	1	CXCL8	4		38845609	A	T
rs7669329	ENSG00000169429	-14.0267	6.46542e-41	1.26242e-34	-0.356855	0.16523	4	73740541	73743716	1	CXCL8	4		38846719	C	T
rs2002150	ENSG00000169429	-13.8334	6.22087e-40	1.18093e-33	-0.329401	0.161438	4	73740541	73743716	1	CXCL8	4		38892001	C	T
rs2013740	ENSG00000169429	-13.7113	2.57349e-39	4.75331e-33	-0.330742	0.159051	4	73740541	73743716	1	CXCL8	4		38891737	G	A
rs3860069	ENSG00000169429	-13.703	2.83071e-39	5.09081e-33	-0.326795	0.158891	4	73740541	73743716	1	CXCL8	4		38862121	C	A
rs3924112	ENSG00000169429	-13.472	4.05438e-38	7.10453e-32	-0.371476	0.154398	4	73740541	73743716	1	CXCL8	4		38795810	T	C
rs3924113	ENSG00000169429	-13.4664	4.3231e-38	7.38603e-32	-0.367015	0.15429	4	73740541	73743716	1	CXCL8	4		38796255	T	G
rs10013453	ENSG00000169429	-13.4125	8.00384e-38	1.33411e-31	-0.306385	0.153246	4	73740541	73743716	1	CXCL8	4		38763359	G	A
rs149735542	ENSG00000169429	-13.3015	2.8341e-37	4.40188e-31	-0.378656	0.151101	4	73740541	73743716	1	CXCL8	4		38784792	TTA	T
rs200673000	ENSG00000169429	-13.3015	2.8341e-37	4.40188e-31	-0.378656	0.151101	4	73740541	73743716	1	CXCL8	4		38784790	A	ATT
rs73236615	ENSG00000169429	-13.3015	2.8341e-37	4.40188e-31	-0.378656	0.151101	4	73740541	73743716	1	CXCL8	4		38786869	T	G
rs5743593	ENSG00000169429	-13.2808	3.58426e-37	5.32498e-31	-0.374002	0.150702	4	73740541	73743716	1	CXCL8	4		38802913	G	A
rs5743595	ENSG00000169429	-13.2808	3.58426e-37	5.32498e-31	-0.374002	0.150702	4	73740541	73743716	1	CXCL8	4		38802644	G	A
rs5743580	ENSG00000169429	-13.2599	4.54228e-37	6.16964e-31	-0.36916	0.1503	4	73740541	73743716	1	CXCL8	4		38804405	T	C
rs5743584	ENSG00000169429	-13.2599	4.54228e-37	6.16964e-31	-0.36916	0.1503	4	73740541	73743716	1	CXCL8	4		38803784	T	C
rs5743585	ENSG00000169429	-13.2599	4.54228e-37	6.16964e-31	-0.36916	0.1503	4	73740541	73743716	1	CXCL8	4		38803646	C	T
rs112318878	ENSG00000169429	-13.257	4.69447e-37	6.16964e-31	-0.374164	0.150244	4	73740541	73743716	1	CXCL8	4		38808089	T	C
rs113465719	ENSG00000169429	-13.257	4.69447e-37	6.16964e-31	-0.374164	0.150244	4	73740541	73743716	1	CXCL8	4		38808045	T	A
rs67206233	ENSG00000169429	-13.257	4.69447e-37	6.16964e-31	-0.374164	0.150244	4	73740541	73743716	1	CXCL8	4		38807853	C	T
rs45588337	ENSG00000169429	-13.2543	4.83841e-37	6.23883e-31	-0.3726	0.150192	4	73740541	73743716	1	CXCL8	4		38807328	G	A
rs5743556	ENSG00000169429	-13.2475	5.22563e-37	6.31735e-31	-0.372652	0.150062	4	73740541	73743716	1	CXCL8	4		38806851	G	A
rs5743557	ENSG00000169429	-13.2475	5.22563e-37	6.31735e-31	-0.372652	0.150062	4	73740541	73743716	1	CXCL8	4		38806827	A	G
rs56289835	ENSG00000169429	-13.2442	5.42813e-37	6.31735e-31	-0.37525	0.149997	4	73740541	73743716	1	CXCL8	4		38811845	C	G
rs56408159	ENSG00000169429	-13.2442	5.42813e-37	6.31735e-31	-0.37525	0.149997	4	73740541	73743716	1	CXCL8	4		38812116	A	T
rs66922907	ENSG00000169429	-13.2442	5.42813e-37	6.31735e-31	-0.37525	0.149997	4	73740541	73743716	1	CXCL8	4		38812537	G	A
rs55903115	ENSG00000169429	-13.2437	5.45395e-37	6.31735e-31	-0.372672	0.149989	4	73740541	73743716	1	CXCL8	4		38786474	A	C
rs73236617	ENSG00000169429	-13.2035	8.59719e-37	9.56651e-31	-0.360758	0.149215	4	73740541	73743716	1	CXCL8	4		38793860	G	C
rs73236618	ENSG00000169429	-13.2035	8.59719e-37	9.56651e-31	-0.360758	0.149215	4	73740541	73743716	1	CXCL8	4		38794041	C	T
rs11725309	ENSG00000169429	-13.2027	8.67899e-37	9.56651e-31	-0.378783	0.149198	4	73740541	73743716	1	CXCL8	4		38783848	C	T
rs200838524	ENSG00000169429	-13.1863	1.04377e-36	1.06465e-30	-0.36681	0.148884	4	73740541	73743716	1	CXCL8	4		38806435	AAG	A
rs5743560	ENSG00000169429	-13.1863	1.04377e-36	1.06465e-30	-0.36681	0.148884	4	73740541	73743716	1	CXCL8	4		38806200	T	G
rs5743562	ENSG00000169429	-13.1863	1.04377e-36	1.06465e-30	-0.36681	0.148884	4	73740541	73743716	1	CXCL8	4		38806096	C	T
rs5743563	ENSG00000169429	-13.1863	1.04377e-36	1.06465e-30	-0.36681	0.148884	4	73740541	73743716	1	CXCL8	4		38806019	G	A
rs5743565	ENSG00000169429	-13.1863	1.04377e-36	1.06465e-30	-0.36681	0.148884	4	73740541	73743716	1	CXCL8	4		38805983	C	T
rs113558549	ENSG00000169429	-13.1764	1.16771e-36	1.15654e-30	-0.368085	0.148693	4	73740541	73743716	1	CXCL8	4		38808216	G	A
rs114719937	ENSG00000169429	-13.1764	1.16771e-36	1.15654e-30	-0.368085	0.148693	4	73740541	73743716	1	CXCL8	4		38808585	C	G
rs145731598	ENSG00000169429	-13.1276	2.02264e-36	1.94687e-30	-0.363086	0.147757	4	73740541	73743716	1	CXCL8	4		38789760	A	AAG
rs73236616	ENSG00000169429	-13.1276	2.02264e-36	1.94687e-30	-0.363086	0.147757	4	73740541	73743716	1	CXCL8	4		38789675	A	G
rs55949304	ENSG00000169429	-13.0817	3.38957e-36	3.04794e-30	-0.360024	0.146876	4	73740541	73743716	1	CXCL8	4		38835702	C	T
rs5743789	ENSG00000169429	-13.0817	3.38957e-36	3.04794e-30	-0.360024	0.146876	4	73740541	73743716	1	CXCL8	4		38833173	T	A
rs5743794	ENSG00000169429	-13.0817	3.38957e-36	3.04794e-30	-0.360024	0.146876	4	73740541	73743716	1	CXCL8	4		38832727	T	C
rs5743795	ENSG00000169429	-13.0817	3.38957e-36	3.04794e-30	-0.360024	0.146876	4	73740541	73743716	1	CXCL8	4		38832495	T	C
rs73236632	ENSG00000169429	-13.0817	3.38957e-36	3.04794e-30	-0.360024	0.146876	4	73740541	73743716	1	CXCL8	4		38836071	A	G
rs10008492	ENSG00000169429	-13.0637	4.14821e-36	3.68168e-30	-0.291836	0.146531	4	73740541	73743716	1	CXCL8	4		38765720	T	C
rs73236646	ENSG00000169429	-13.0348	5.7322e-36	4.95873e-30	-0.359074	0.145979	4	73740541	73743716	1	CXCL8	4		38871385	C	T
rs73236649	ENSG00000169429	-13.0348	5.7322e-36	4.95873e-30	-0.359074	0.145979	4	73740541	73743716	1	CXCL8	4		38873332	T	C
rs5743592	ENSG00000169429	-13.031	5.98159e-36	5.10979e-30	-0.363538	0.145906	4	73740541	73743716	1	CXCL8	4		38803063	G	A
rs112889978	ENSG00000169429	-13.0278	6.20084e-36	5.1946e-30	-0.355878	0.145845	4	73740541	73743716	1	CXCL8	4		38864090	T	C
rs200857870	ENSG00000169429	-13.0215	6.64871e-36	5.1946e-30	-0.358712	0.145726	4	73740541	73743716	1	CXCL8	4		38807362	AAT	A
rs201774433	ENSG00000169429	-13.0215	6.64871e-36	5.1946e-30	-0.358712	0.145726	4	73740541	73743716	1	CXCL8	4		38807364	GA	G
rs55834055	ENSG00000169429	-13.0215	6.64871e-36	5.1946e-30	-0.358712	0.145726	4	73740541	73743716	1	CXCL8	4		38807363	AT	A
rs5743566	ENSG00000169429	-13.0152	7.13607e-36	5.1946e-30	-0.358791	0.145605	4	73740541	73743716	1	CXCL8	4		38805942	C	G
rs5743571	ENSG00000169429	-13.0152	7.13607e-36	5.1946e-30	-0.358791	0.145605	4	73740541	73743716	1	CXCL8	4		38805489	T	C
rs11722788	ENSG00000169429	-13.0151	7.14503e-36	5.1946e-30	-0.361176	0.145603	4	73740541	73743716	1	CXCL8	4		38810738	G	C
rs11722813	ENSG00000169429	-13.0151	7.14503e-36	5.1946e-30	-0.361176	0.145603	4	73740541	73743716	1	CXCL8	4		38810769	T	C
rs11722836	ENSG00000169429	-13.0151	7.14503e-36	5.1946e-30	-0.361176	0.145603	4	73740541	73743716	1	CXCL8	4		38811529	A	T
rs11722889	ENSG00000169429	-13.0151	7.14503e-36	5.1946e-30	-0.361176	0.145603	4	73740541	73743716	1	CXCL8	4		38810975	T	C
rs11725779	ENSG00000169429	-13.0151	7.14503e-36	5.1946e-30	-0.361176	0.145603	4	73740541	73743716	1	CXCL8	4		38811668	A	G
rs11727978	ENSG00000169429	-13.0151	7.14503e-36	5.1946e-30	-0.361176	0.145603	4	73740541	73743716	1	CXCL8	4		38811051	A	T
rs67837551	ENSG00000169429	-13.0151	7.14503e-36	5.1946e-30	-0.361176	0.145603	4	73740541	73743716	1	CXCL8	4		38810444	T	C
rs73236625	ENSG00000169429	-13.0151	7.14503e-36	5.1946e-30	-0.361176	0.145603	4	73740541	73743716	1	CXCL8	4		38809924	A	G
rs34658784	ENSG00000169429	-12.9993	8.5244e-36	6.06833e-30	-0.353649	0.145301	4	73740541	73743716	1	CXCL8	4		38856151	A	AT
rs55930442	ENSG00000169429	-12.9993	8.5244e-36	6.06833e-30	-0.353649	0.145301	4	73740541	73743716	1	CXCL8	4		38856690	A	G
rs17582830	ENSG00000169429	-12.9903	9.43161e-36	6.64492e-30	-0.351021	0.145128	4	73740541	73743716	1	CXCL8	4		38867427	G	A
rs145273408	ENSG00000169429	-12.9836	1.01644e-35	7.08812e-30	-0.349502	0.145	4	73740541	73743716	1	CXCL8	4		38852145	A	G
rs11730390	ENSG00000169429	-12.9391	1.66875e-35	1.14043e-29	-0.357377	0.144152	4	73740541	73743716	1	CXCL8	4		38881414	C	T
rs139142852	ENSG00000169429	-12.9391	1.66875e-35	1.14043e-29	-0.357377	0.144152	4	73740541	73743716	1	CXCL8	4		38881773	G	A
rs66979032	ENSG00000169429	-12.9311	1.82384e-35	1.23408e-29	-0.340333	0.144	4	73740541	73743716	1	CXCL8	4		38814700	G	A
rs56357984	ENSG00000169429	-12.9125	2.24459e-35	1.50388e-29	-0.353924	0.143644	4	73740541	73743716	1	CXCL8	4		38806462	A	G
rs115807384	ENSG00000169429	-12.8888	2.91913e-35	1.91821e-29	-0.347498	0.143194	4	73740541	73743716	1	CXCL8	4		38851585	C	A
rs74210943	ENSG00000169429	-12.8888	2.91913e-35	1.91821e-29	-0.347498	0.143194	4	73740541	73743716	1	CXCL8	4		38851296	T	C
rs67712706	ENSG00000169429	-12.8169	6.47892e-35	4.21686e-29	-0.323616	0.141826	4	73740541	73743716	1	CXCL8	4		38820616	G	A
rs5743614	ENSG00000136244	-12.7713	1.07315e-34	6.91882e-29	-0.2981	0.14096	7	22725884	22732002	1	IL6	4		38798935	T	C
rs73236633	ENSG00000169429	-12.7225	1.83782e-34	1.1738e-28	-0.343878	0.140035	4	73740541	73743716	1	CXCL8	4		38839319	C	T
rs17582921	ENSG00000169429	-12.7032	2.27264e-34	1.43808e-28	-0.34593	0.13967	4	73740541	73743716	1	CXCL8	4		38892649	C	T
rs17582893	ENSG00000169429	-12.6708	3.24155e-34	2.03237e-28	-0.346687	0.139059	4	73740541	73743716	1	CXCL8	4		38886420	A	G
rs4833095	ENSG00000136244	-12.6048	6.68157e-34	4.15109e-28	-0.300038	0.137812	7	22725884	22732002	1	IL6	4		38799710	C	T
rs2174284	ENSG00000169429	-12.5832	8.45802e-34	5.20741e-28	-0.317002	0.137406	4	73740541	73743716	1	CXCL8	4		38859339	T	C
rs10034903	ENSG00000136244	-12.5786	8.90179e-34	5.2893e-28	-0.296847	0.137318	7	22725884	22732002	1	IL6	4		38784678	G	C
rs4833093	ENSG00000136244	-12.5786	8.90179e-34	5.2893e-28	-0.296847	0.137318	7	22725884	22732002	1	IL6	4		38789740	T	G
rs6531663	ENSG00000136244	-12.5786	8.90179e-34	5.2893e-28	-0.296847	0.137318	7	22725884	22732002	1	IL6	4		38792340	C	T
rs1135430	ENSG00000136244	-12.5764	9.11547e-34	5.2893e-28	-0.301742	0.137277	7	22725884	22732002	1	IL6	4		38789361	C	T
rs11936050	ENSG00000136244	-12.5747	9.2876e-34	5.2893e-28	-0.299586	0.137244	7	22725884	22732002	1	IL6	4		38789524	T	C
rs12233670	ENSG00000136244	-12.5747	9.2876e-34	5.2893e-28	-0.299586	0.137244	7	22725884	22732002	1	IL6	4		38787216	T	C
rs28690449	ENSG00000136244	-12.5747	9.2876e-34	5.2893e-28	-0.299586	0.137244	7	22725884	22732002	1	IL6	4		38789132	T	C
rs6834581	ENSG00000136244	-12.5747	9.2876e-34	5.2893e-28	-0.299586	0.137244	7	22725884	22732002	1	IL6	4		38788234	C	T
rs73142654	ENSG00000136244	-12.5747	9.2876e-34	5.2893e-28	-0.299586	0.137244	7	22725884	22732002	1	IL6	4		38785697	A	T
rs7664239	ENSG00000136244	-12.5537	1.16734e-33	6.59309e-28	-0.298217	0.13685	7	22725884	22732002	1	IL6	4		38786304	C	T
rs10012017	ENSG00000136244	-12.5158	1.76373e-33	9.87981e-28	-0.292856	0.136137	7	22725884	22732002	1	IL6	4		38784633	T	G
rs28393318	ENSG00000136244	-12.5142	1.79528e-33	9.9748e-28	-0.294798	0.136107	7	22725884	22732002	1	IL6	4		38784267	G	A
rs17616434	ENSG00000136244	-12.5012	2.06747e-33	1.13945e-27	-0.297857	0.135863	7	22725884	22732002	1	IL6	4		38812876	C	T
rs11096955	ENSG00000169429	-12.4906	2.31949e-33	1.25805e-27	-0.289036	0.135664	4	73740541	73743716	1	CXCL8	4		38776107	G	T
rs11096957	ENSG00000169429	-12.4906	2.31949e-33	1.25805e-27	-0.289036	0.135664	4	73740541	73743716	1	CXCL8	4		38776491	G	T
rs7694115	ENSG00000169429	-12.4859	2.44212e-33	1.31414e-27	-0.289433	0.135575	4	73740541	73743716	1	CXCL8	4		38779094	G	A
rs4331786	ENSG00000169429	-12.4774	2.67789e-33	1.42975e-27	-0.288855	0.135416	4	73740541	73743716	1	CXCL8	4		38769408	T	C
rs9306967	ENSG00000109471	-12.4723	2.83131e-33	1.49994e-27	-0.349664	0.135319	4	122451470	122456725	-1	IL2	4		38807911	C	G
rs28413898	ENSG00000169429	-12.4661	3.02614e-33	1.59082e-27	-0.288076	0.135204	4	73740541	73743716	1	CXCL8	4		38768669	G	A
rs5743551	ENSG00000136244	-12.4597	3.24493e-33	1.69282e-27	-0.297107	0.135084	7	22725884	22732002	1	IL6	4		38807654	C	T
rs4543123	ENSG00000136244	-12.4564	3.36307e-33	1.74116e-27	-0.287328	0.135022	7	22725884	22732002	1	IL6	4		38792524	G	A
rs5743604	ENSG00000136244	-12.4082	5.66573e-33	2.91126e-27	-0.291716	0.134119	7	22725884	22732002	1	IL6	4		38801285	G	A
rs74782366	ENSG00000169429	-12.3987	6.27894e-33	3.20227e-27	-0.313686	0.133941	4	73740541	73743716	1	CXCL8	4		38854183	C	T
rs5743614	ENSG00000109471	-12.3731	8.28029e-33	4.19168e-27	-0.337539	0.133462	4	122451470	122456725	-1	IL2	4		38798935	T	C
rs35005076	ENSG00000136244	-12.3643	9.105e-33	4.57528e-27	-0.29649	0.133298	7	22725884	22732002	1	IL6	4		38789072	GC	G
rs6832466	ENSG00000169429	-12.3517	1.04256e-32	5.16294e-27	-0.284522	0.133063	4	73740541	73743716	1	CXCL8	4		38770543	G	A
rs6837838	ENSG00000169429	-12.3517	1.04256e-32	5.16294e-27	-0.284522	0.133063	4	73740541	73743716	1	CXCL8	4		38770576	A	T
rs10470854	ENSG00000169429	-12.323	1.4202e-32	6.78719e-27	-0.284076	0.132527	4	73740541	73743716	1	CXCL8	4		38768533	G	A
rs4458462	ENSG00000169429	-12.323	1.4202e-32	6.78719e-27	-0.284076	0.132527	4	73740541	73743716	1	CXCL8	4		38768083	G	A
rs4470638	ENSG00000169429	-12.323	1.4202e-32	6.78719e-27	-0.284076	0.132527	4	73740541	73743716	1	CXCL8	4		38768068	T	C
rs6531661	ENSG00000169429	-12.323	1.4202e-32	6.78719e-27	-0.284076	0.132527	4	73740541	73743716	1	CXCL8	4		38767796	A	G
rs6531662	ENSG00000169429	-12.323	1.4202e-32	6.78719e-27	-0.284076	0.132527	4	73740541	73743716	1	CXCL8	4		38767956	C	T
rs11734337	ENSG00000169429	-12.315	1.54787e-32	7.34596e-27	-0.282602	0.132378	4	73740541	73743716	1	CXCL8	4		38773067	G	A
rs117734346	ENSG00000169429	-12.3062	1.70148e-32	8.01929e-27	-0.305682	0.132214	4	73740541	73743716	1	CXCL8	4		38840748	T	G
rs4833095	ENSG00000109471	-12.2932	1.95628e-32	9.157e-27	-0.341666	0.131972	4	122451470	122456725	-1	IL2	4		38799710	C	T
rs1135430	ENSG00000109471	-12.235	3.65272e-32	1.69815e-26	-0.342859	0.130887	4	122451470	122456725	-1	IL2	4		38789361	C	T
rs6815814	ENSG00000109471	-12.2301	3.85151e-32	1.77846e-26	-0.316828	0.130795	4	122451470	122456725	-1	IL2	4		38816338	C	A
rs10776482	ENSG00000169429	-12.2202	4.28177e-32	1.85826e-26	-0.333911	0.130611	4	73740541	73743716	1	CXCL8	4		38774785	G	A
rs10776483	ENSG00000169429	-12.2202	4.28177e-32	1.85826e-26	-0.333911	0.130611	4	73740541	73743716	1	CXCL8	4		38775040	G	A
rs11096956	ENSG00000169429	-12.2202	4.28177e-32	1.85826e-26	-0.333911	0.130611	4	73740541	73743716	1	CXCL8	4		38776180	A	C
rs4504265	ENSG00000169429	-12.2202	4.28177e-32	1.85826e-26	-0.333911	0.130611	4	73740541	73743716	1	CXCL8	4		38773865	T	G
rs4504266	ENSG00000169429	-12.2202	4.28177e-32	1.85826e-26	-0.333911	0.130611	4	73740541	73743716	1	CXCL8	4		38773754	A	G
rs4513579	ENSG00000169429	-12.2202	4.28177e-32	1.85826e-26	-0.333911	0.130611	4	73740541	73743716	1	CXCL8	4		38773816	C	T
rs66735315	ENSG00000169429	-12.2202	4.28177e-32	1.85826e-26	-0.333911	0.130611	4	73740541	73743716	1	CXCL8	4		38774180	T	G
rs10034903	ENSG00000109471	-12.2198	4.29624e-32	1.85826e-26	-0.336883	0.130606	4	122451470	122456725	-1	IL2	4		38784678	G	C
rs4833093	ENSG00000109471	-12.2198	4.29624e-32	1.85826e-26	-0.336883	0.130606	4	122451470	122456725	-1	IL2	4		38789740	T	G
rs6531663	ENSG00000109471	-12.2198	4.29624e-32	1.85826e-26	-0.336883	0.130606	4	122451470	122456725	-1	IL2	4		38792340	C	T
rs6815814	ENSG00000136244	-12.2167	4.44517e-32	1.91059e-26	-0.272007	0.130546	7	22725884	22732002	1	IL6	4		38816338	C	A
rs5743604	ENSG00000109471	-12.2052	5.02524e-32	2.14641e-26	-0.334635	0.130333	4	122451470	122456725	-1	IL2	4		38801285	G	A
rs10004195	ENSG00000136244	-12.1848	6.24432e-32	2.65055e-26	-0.285556	0.129955	7	22725884	22732002	1	IL6	4		38784724	A	T
rs17616434	ENSG00000109471	-12.1738	7.02162e-32	2.96209e-26	-0.338722	0.129751	4	122451470	122456725	-1	IL2	4		38812876	C	T
rs28393318	ENSG00000109471	-12.1728	7.10348e-32	2.96846e-26	-0.334917	0.129731	4	122451470	122456725	-1	IL2	4		38784267	G	A
rs11936050	ENSG00000109471	-12.1702	7.29733e-32	2.96846e-26	-0.338882	0.129684	4	122451470	122456725	-1	IL2	4		38789524	T	C
rs12233670	ENSG00000109471	-12.1702	7.29733e-32	2.96846e-26	-0.338882	0.129684	4	122451470	122456725	-1	IL2	4		38787216	T	C
rs28690449	ENSG00000109471	-12.1702	7.29733e-32	2.96846e-26	-0.338882	0.129684	4	122451470	122456725	-1	IL2	4		38789132	T	C
rs6834581	ENSG00000109471	-12.1702	7.29733e-32	2.96846e-26	-0.338882	0.129684	4	122451470	122456725	-1	IL2	4		38788234	C	T
rs73142654	ENSG00000109471	-12.1702	7.29733e-32	2.96846e-26	-0.338882	0.129684	4	122451470	122456725	-1	IL2	4		38785697	A	T
rs3216719	ENSG00000136244	-12.1579	8.3247e-32	3.36634e-26	-0.279913	0.129455	7	22725884	22732002	1	IL6	4		38892978	TA	T
rs66819621	ENSG00000169429	-12.1489	9.16115e-32	3.68279e-26	-0.293499	0.129289	4	73740541	73743716	1	CXCL8	4		38819403	G	A
rs7664239	ENSG00000109471	-12.1373	1.03594e-31	4.14014e-26	-0.337023	0.129075	4	122451470	122456725	-1	IL2	4		38786304	C	T
rs5743551	ENSG00000109471	-12.1251	1.17939e-31	4.68601e-26	-0.337661	0.128849	4	122451470	122456725	-1	IL2	4		38807654	C	T
rs10012017	ENSG00000109471	-12.1125	1.34901e-31	5.31158e-26	-0.331239	0.128615	4	122451470	122456725	-1	IL2	4		38784633	T	G
rs4543123	ENSG00000109471	-12.1123	1.35237e-31	5.31158e-26	-0.32632	0.128611	4	122451470	122456725	-1	IL2	4		38792524	G	A
rs9306967	ENSG00000136244	-12.1013	1.51989e-31	5.93538e-26	-0.292709	0.128407	7	22725884	22732002	1	IL6	4		38807911	C	G
rs4833096	ENSG00000169429	-12.0999	1.54294e-31	5.9912e-26	-0.256134	0.128381	4	73740541	73743716	1	CXCL8	4		38808632	C	T
rs2101521	ENSG00000109471	-12.0605	2.34316e-31	9.04701e-26	-0.334186	0.127653	4	122451470	122456725	-1	IL2	4		38811551	A	G
rs67719080	ENSG00000136244	-12.0587	2.38654e-31	9.16274e-26	-0.298157	0.127621	7	22725884	22732002	1	IL6	4		38787252	G	A
rs35005076	ENSG00000109471	-12.0497	2.62687e-31	1.00291e-25	-0.337368	0.127454	4	122451470	122456725	-1	IL2	4		38789072	GC	G
rs10017482	ENSG00000169429	-12.0271	3.33665e-31	1.24605e-25	-0.274519	0.127036	4	73740541	73743716	1	CXCL8	4		38765335	C	A
rs10019853	ENSG00000169429	-12.0271	3.33665e-31	1.24605e-25	-0.274519	0.127036	4	73740541	73743716	1	CXCL8	4		38765291	C	T
rs10019951	ENSG00000169429	-12.0271	3.33665e-31	1.24605e-25	-0.274519	0.127036	4	73740541	73743716	1	CXCL8	4		38765584	G	A
rs10020220	ENSG00000169429	-12.0271	3.33665e-31	1.24605e-25	-0.274519	0.127036	4	73740541	73743716	1	CXCL8	4		38765867	G	A
rs10010930	ENSG00000169429	-12.0073	4.10989e-31	1.51006e-25	-0.325252	0.126673	4	73740541	73743716	1	CXCL8	4		38771945	T	C
rs11734342	ENSG00000169429	-12.0073	4.10989e-31	1.51006e-25	-0.325252	0.126673	4	73740541	73743716	1	CXCL8	4		38773109	G	A
rs28532329	ENSG00000169429	-12.0073	4.10989e-31	1.51006e-25	-0.325252	0.126673	4	73740541	73743716	1	CXCL8	4		38771368	T	C
rs6835514	ENSG00000136244	-11.9682	6.20651e-31	2.2682e-25	-0.278331	0.125953	7	22725884	22732002	1	IL6	4		38894380	G	A
rs11735251	ENSG00000169429	-11.9432	8.07392e-31	2.93496e-25	-0.321602	0.125493	4	73740541	73743716	1	CXCL8	4		38773057	A	T
rs6851685	ENSG00000136244	-11.9204	1.02659e-30	3.71203e-25	-0.283509	0.125074	7	22725884	22732002	1	IL6	4		38893843	T	G
rs5743596	ENSG00000169429	-11.9169	1.0646e-30	3.82921e-25	-0.372711	0.12501	4	73740541	73743716	1	CXCL8	4		38802528	A	G
rs67719080	ENSG00000109471	-11.8835	1.51095e-30	5.40622e-25	-0.342547	0.124398	4	122451470	122456725	-1	IL2	4		38787252	G	A
rs11466661	ENSG00000169429	-11.8319	2.59211e-30	9.22633e-25	-0.267651	0.123453	4	73740541	73743716	1	CXCL8	4		38774482	T	G
rs6815814	ENSG00000110944	-11.779	4.5036e-30	1.5947e-24	-0.346622	0.122485	12	56334174	56340410	1	IL23A	4		38816338	C	A
rs1873195	ENSG00000169429	-11.7648	5.21905e-30	1.83851e-24	-0.30767	0.122226	4	73740541	73743716	1	CXCL8	4		38891173	T	C
rs6848423	ENSG00000169429	-11.757	5.66114e-30	1.97267e-24	-0.308033	0.122084	4	73740541	73743716	1	CXCL8	4		38887933	T	C
rs11466617	ENSG00000169429	-11.7546	5.80195e-30	1.97267e-24	-0.339394	0.122041	4	73740541	73743716	1	CXCL8	4		38780471	C	T
rs11466640	ENSG00000169429	-11.7546	5.80195e-30	1.97267e-24	-0.339394	0.122041	4	73740541	73743716	1	CXCL8	4		38778903	A	G
rs11466645	ENSG00000169429	-11.7546	5.80195e-30	1.97267e-24	-0.339394	0.122041	4	73740541	73743716	1	CXCL8	4		38778203	T	A
rs140216372	ENSG00000169429	-11.7546	5.80195e-30	1.97267e-24	-0.339394	0.122041	4	73740541	73743716	1	CXCL8	4		38779512	T	C
rs4129009	ENSG00000169429	-11.7546	5.80195e-30	1.97267e-24	-0.339394	0.122041	4	73740541	73743716	1	CXCL8	4		38774889	C	T
rs4274855	ENSG00000169429	-11.7546	5.80195e-30	1.97267e-24	-0.339394	0.122041	4	73740541	73743716	1	CXCL8	4		38777471	T	C
rs11721824	ENSG00000169429	-11.7244	7.94244e-30	2.67383e-24	-0.338394	0.12149	4	73740541	73743716	1	CXCL8	4		38767749	A	G
rs73235002	ENSG00000169429	-11.7244	7.94244e-30	2.67383e-24	-0.338394	0.12149	4	73740541	73743716	1	CXCL8	4		38769018	G	A
rs6830230	ENSG00000169429	-11.715	8.74927e-30	2.93101e-24	-0.300784	0.12132	4	73740541	73743716	1	CXCL8	4		38887994	G	T
rs2101521	ENSG00000136244	-11.7123	9.00206e-30	3.00099e-24	-0.279911	0.12127	7	22725884	22732002	1	IL6	4		38811551	A	G
rs5743614	ENSG00000110944	-11.6552	1.62533e-29	5.39202e-24	-0.362194	0.120232	12	56334174	56340410	1	IL23A	4		38798935	T	C
rs10004195	ENSG00000109471	-11.6513	1.69194e-29	5.58586e-24	-0.319527	0.120162	4	122451470	122456725	-1	IL2	4		38784724	A	T
rs4833095	ENSG00000110944	-11.6284	2.14229e-29	7.03711e-24	-0.367942	0.119747	12	56334174	56340410	1	IL23A	4		38799710	C	T
rs11936050	ENSG00000110944	-11.6261	2.1933e-29	7.03711e-24	-0.368085	0.119705	12	56334174	56340410	1	IL23A	4		38789524	T	C
rs12233670	ENSG00000110944	-11.6261	2.1933e-29	7.03711e-24	-0.368085	0.119705	12	56334174	56340410	1	IL23A	4		38787216	T	C
rs28690449	ENSG00000110944	-11.6261	2.1933e-29	7.03711e-24	-0.368085	0.119705	12	56334174	56340410	1	IL23A	4		38789132	T	C
rs6834581	ENSG00000110944	-11.6261	2.1933e-29	7.03711e-24	-0.368085	0.119705	12	56334174	56340410	1	IL23A	4		38788234	C	T
rs73142654	ENSG00000110944	-11.6261	2.1933e-29	7.03711e-24	-0.368085	0.119705	12	56334174	56340410	1	IL23A	4		38785697	A	T
rs3216719	ENSG00000109471	-11.6205	2.32363e-29	7.42042e-24	-0.313088	0.119604	4	122451470	122456725	-1	IL2	4		38892978	TA	T
rs1135430	ENSG00000110944	-11.6187	2.3673e-29	7.52474e-24	-0.370482	0.119571	12	56334174	56340410	1	IL23A	4		38789361	C	T
rs7664239	ENSG00000110944	-11.6008	2.84672e-29	9.00672e-24	-0.366226	0.119247	12	56334174	56340410	1	IL23A	4		38786304	C	T
rs17616434	ENSG00000110944	-11.5989	2.90374e-29	9.14479e-24	-0.367057	0.119212	12	56334174	56340410	1	IL23A	4		38812876	C	T
rs7658651	ENSG00000136244	-11.5738	3.75881e-29	1.17834e-23	-0.247954	0.118758	7	22725884	22732002	1	IL6	4		38786002	C	A
rs5743604	ENSG00000110944	-11.5402	5.30825e-29	1.65065e-23	-0.360203	0.11815	12	56334174	56340410	1	IL23A	4		38801285	G	A
rs10013453	ENSG00000136244	-11.5401	5.31375e-29	1.65065e-23	-0.247186	0.118148	7	22725884	22732002	1	IL6	4		38763359	G	A
rs4543123	ENSG00000110944	-11.538	5.42533e-29	1.67768e-23	-0.35354	0.118111	12	56334174	56340410	1	IL23A	4		38792524	G	A
rs148689836	ENSG00000169429	-11.5257	6.15849e-29	1.89582e-23	-0.329399	0.117888	4	73740541	73743716	1	CXCL8	4		38773693	AT	A
rs6835514	ENSG00000109471	-11.5203	6.50579e-29	1.99375e-23	-0.313216	0.117791	4	122451470	122456725	-1	IL2	4		38894380	G	A
rs10034903	ENSG00000110944	-11.5161	6.79278e-29	2.05407e-23	-0.361578	0.117715	12	56334174	56340410	1	IL23A	4		38784678	G	C
rs4833093	ENSG00000110944	-11.5161	6.79278e-29	2.05407e-23	-0.361578	0.117715	12	56334174	56340410	1	IL23A	4		38789740	T	G
rs6531663	ENSG00000110944	-11.5161	6.79278e-29	2.05407e-23	-0.361578	0.117715	12	56334174	56340410	1	IL23A	4		38792340	C	T
rs9306967	ENSG00000110944	-11.4773	1.0098e-28	3.0401e-23	-0.367605	0.117016	12	56334174	56340410	1	IL23A	4		38807911	C	G
rs7658893	ENSG00000169429	-11.4696	1.0931e-28	3.27642e-23	-0.249488	0.116877	4	73740541	73743716	1	CXCL8	4		38782420	A	G
rs35005076	ENSG00000110944	-11.4457	1.39336e-28	4.1582e-23	-0.364571	0.116448	12	56334174	56340410	1	IL23A	4		38789072	GC	G
rs5743551	ENSG00000110944	-11.4444	1.41264e-28	4.19739e-23	-0.362869	0.116424	12	56334174	56340410	1	IL23A	4		38807654	C	T
rs6851685	ENSG00000109471	-11.4424	1.44237e-28	4.26719e-23	-0.318249	0.116387	4	122451470	122456725	-1	IL2	4		38893843	T	G
rs112133277	ENSG00000169429	-11.4313	1.61491e-28	4.71637e-23	-0.328104	0.116188	4	73740541	73743716	1	CXCL8	4		38765046	G	A
rs112924608	ENSG00000169429	-11.4313	1.61491e-28	4.71637e-23	-0.328104	0.116188	4	73740541	73743716	1	CXCL8	4		38765051	A	G
rs11736207	ENSG00000169429	-11.4313	1.61491e-28	4.71637e-23	-0.328104	0.116188	4	73740541	73743716	1	CXCL8	4		38766285	A	G
rs7658651	ENSG00000109471	-11.4184	1.84008e-28	5.35112e-23	-0.285115	0.115958	4	122451470	122456725	-1	IL2	4		38786002	C	A
rs10023850	ENSG00000169429	-11.405	2.11031e-28	6.11098e-23	-0.323456	0.115716	4	73740541	73743716	1	CXCL8	4		38763693	A	G
rs200054010	ENSG00000169429	-11.3599	3.33387e-28	9.61338e-23	-0.242197	0.114908	4	73740541	73743716	1	CXCL8	4		38900607	AAT	A
rs4482773	ENSG00000169429	-11.3437	3.92632e-28	1.12742e-22	-0.229014	0.114619	4	73740541	73743716	1	CXCL8	4		38763132	G	A
rs10012017	ENSG00000110944	-11.318	5.09516e-28	1.45692e-22	-0.352805	0.114158	12	56334174	56340410	1	IL23A	4		38784633	T	G
rs28393318	ENSG00000110944	-11.3061	5.74496e-28	1.63588e-22	-0.354854	0.113946	12	56334174	56340410	1	IL23A	4		38784267	G	A
rs4565087	ENSG00000169429	-11.2942	6.47745e-28	1.83681e-22	-0.228063	0.113733	4	73740541	73743716	1	CXCL8	4		38763103	C	T
rs111437368	ENSG00000169429	-11.2576	9.36608e-28	2.63407e-22	-0.296318	0.11308	4	73740541	73743716	1	CXCL8	4		38774337	A	G
rs9715841	ENSG00000169429	-11.2576	9.36608e-28	2.63407e-22	-0.296318	0.11308	4	73740541	73743716	1	CXCL8	4		38774503	C	T
rs10024216	ENSG00000169429	-11.1564	2.58319e-27	7.23508e-22	-0.243673	0.111282	4	73740541	73743716	1	CXCL8	4		38764112	A	G
rs2101521	ENSG00000110944	-11.1065	4.25092e-27	1.18575e-21	-0.351351	0.110398	12	56334174	56340410	1	IL23A	4		38811551	A	G
rs2002150	ENSG00000136244	-11.0657	6.37445e-27	1.77086e-21	-0.249471	0.109678	7	22725884	22732002	1	IL6	4		38892001	C	T
rs2002150	ENSG00000109471	-11.0392	8.29801e-27	2.2959e-21	-0.289681	0.10921	4	122451470	122456725	-1	IL2	4		38892001	C	T
rs145731598	ENSG00000136244	-11.0181	1.02266e-26	2.80677e-21	-0.286329	0.108838	7	22725884	22732002	1	IL6	4		38789760	A	AAG
rs73236616	ENSG00000136244	-11.0181	1.02266e-26	2.80677e-21	-0.286329	0.108838	7	22725884	22732002	1	IL6	4		38789675	A	G
rs73236628	ENSG00000169429	-11.0054	1.15916e-26	3.15607e-21	-0.26878	0.108615	4	73740541	73743716	1	CXCL8	4		38825443	T	C
rs73236629	ENSG00000169429	-11.0054	1.15916e-26	3.15607e-21	-0.26878	0.108615	4	73740541	73743716	1	CXCL8	4		38825449	T	G
rs1106956	ENSG00000169429	-10.9724	1.60538e-26	4.35364e-21	-0.273052	0.108035	4	73740541	73743716	1	CXCL8	4		38889811	G	A
rs3924113	ENSG00000136244	-10.9697	1.64857e-26	4.45309e-21	-0.282126	0.107988	7	22725884	22732002	1	IL6	4		38796255	T	G
rs73236644	ENSG00000169429	-10.9204	2.68021e-26	7.21126e-21	-0.26007	0.107123	4	73740541	73743716	1	CXCL8	4		38863193	G	A
rs11340781	ENSG00000169429	-10.875	4.18582e-26	1.11307e-20	-0.253658	0.106328	4	73740541	73743716	1	CXCL8	4		38782110	T	TG
rs11340782	ENSG00000169429	-10.875	4.18582e-26	1.11307e-20	-0.253658	0.106328	4	73740541	73743716	1	CXCL8	4		38782263	C	CT
rs7653908	ENSG00000169429	-10.875	4.18582e-26	1.11307e-20	-0.253658	0.106328	4	73740541	73743716	1	CXCL8	4		38782221	C	G
rs10004195	ENSG00000110944	-10.87	4.3933e-26	1.15911e-20	-0.339671	0.106242	12	56334174	56340410	1	IL23A	4		38784724	A	T
rs55963023	ENSG00000169429	-10.8686	4.45673e-26	1.15911e-20	-0.244896	0.106216	4	73740541	73743716	1	CXCL8	4		38856746	C	T
rs56054004	ENSG00000169429	-10.8686	4.45673e-26	1.15911e-20	-0.244896	0.106216	4	73740541	73743716	1	CXCL8	4		38856737	A	G
rs73236617	ENSG00000136244	-10.8682	4.47319e-26	1.15911e-20	-0.27966	0.10621	7	22725884	22732002	1	IL6	4		38793860	G	C
rs73236618	ENSG00000136244	-10.8682	4.47319e-26	1.15911e-20	-0.27966	0.10621	7	22725884	22732002	1	IL6	4		38794041	C	T
rs145731598	ENSG00000109471	-10.8681	4.47766e-26	1.15911e-20	-0.329142	0.106208	4	122451470	122456725	-1	IL2	4		38789760	A	AAG
rs73236616	ENSG00000109471	-10.8681	4.47766e-26	1.15911e-20	-0.329142	0.106208	4	122451470	122456725	-1	IL2	4		38789675	A	G
rs17582830	ENSG00000136244	-10.8635	4.68431e-26	1.20803e-20	-0.27581	0.106127	7	22725884	22732002	1	IL6	4		38867427	G	A
rs10013453	ENSG00000109471	-10.8591	4.88715e-26	1.2556e-20	-0.272521	0.106052	4	122451470	122456725	-1	IL2	4		38763359	G	A
rs112889978	ENSG00000136244	-10.8584	4.92321e-26	1.26012e-20	-0.278821	0.106039	7	22725884	22732002	1	IL6	4		38864090	T	C
rs4833095	ENSG00000111537	-10.848	5.45095e-26	1.39e-20	-0.348728	0.105857	12	68154768	68159740	-1	IFNg	4		38799710	C	T
rs6843043	ENSG00000109471	-10.8258	6.77109e-26	1.71384e-20	-0.300791	0.10547	4	122451470	122456725	-1	IL2	4		38843136	G	A
rs7673348	ENSG00000109471	-10.8258	6.77109e-26	1.71384e-20	-0.300791	0.10547	4	122451470	122456725	-1	IL2	4		38845198	A	G
rs7687447	ENSG00000109471	-10.818	7.30451e-26	1.84203e-20	-0.305998	0.105334	4	122451470	122456725	-1	IL2	4		38846979	G	C
rs6851685	ENSG00000110944	-10.8121	7.74325e-26	1.9455e-20	-0.342114	0.10523	12	56334174	56340410	1	IL23A	4		38893843	T	G
rs149735542	ENSG00000136244	-10.7996	8.74054e-26	2.1645e-20	-0.29005	0.105014	7	22725884	22732002	1	IL6	4		38784792	TTA	T
rs200673000	ENSG00000136244	-10.7996	8.74054e-26	2.1645e-20	-0.29005	0.105014	7	22725884	22732002	1	IL6	4		38784790	A	ATT
rs73236615	ENSG00000136244	-10.7996	8.74054e-26	2.1645e-20	-0.29005	0.105014	7	22725884	22732002	1	IL6	4		38786869	T	G
rs7664239	ENSG00000111537	-10.7996	8.74161e-26	2.1645e-20	-0.346441	0.105014	12	68154768	68159740	-1	IFNg	4		38786304	C	T
rs2013740	ENSG00000109471	-10.798	8.87793e-26	2.19032e-20	-0.287313	0.104986	4	122451470	122456725	-1	IL2	4		38891737	G	A
rs2013740	ENSG00000136244	-10.7972	8.94726e-26	2.19949e-20	-0.246886	0.104972	7	22725884	22732002	1	IL6	4		38891737	G	A
rs3216719	ENSG00000110944	-10.7839	1.01827e-25	2.47517e-20	-0.331237	0.104741	12	56334174	56340410	1	IL23A	4		38892978	TA	T
rs183627513	ENSG00000109471	-10.7833	1.02498e-25	2.47517e-20	-0.303774	0.10473	4	122451470	122456725	-1	IL2	4		38851691	A	G
rs56083757	ENSG00000109471	-10.7833	1.02498e-25	2.47517e-20	-0.303774	0.10473	4	122451470	122456725	-1	IL2	4		38846345	G	C
rs56245262	ENSG00000109471	-10.7833	1.02498e-25	2.47517e-20	-0.303774	0.10473	4	122451470	122456725	-1	IL2	4		38845609	A	T
rs7669329	ENSG00000109471	-10.7833	1.02498e-25	2.47517e-20	-0.303774	0.10473	4	122451470	122456725	-1	IL2	4		38846719	C	T
rs6835514	ENSG00000110944	-10.7735	1.12766e-25	2.71355e-20	-0.333622	0.104559	12	56334174	56340410	1	IL23A	4		38894380	G	A
rs73236617	ENSG00000109471	-10.7727	1.13592e-25	2.71429e-20	-0.322874	0.104546	4	122451470	122456725	-1	IL2	4		38793860	G	C
rs73236618	ENSG00000109471	-10.7727	1.13592e-25	2.71429e-20	-0.322874	0.104546	4	122451470	122456725	-1	IL2	4		38794041	C	T
rs3924112	ENSG00000136244	-10.7667	1.20477e-25	2.86878e-20	-0.280727	0.104441	7	22725884	22732002	1	IL6	4		38795810	T	C
rs11936050	ENSG00000111537	-10.7631	1.24781e-25	2.9204e-20	-0.346478	0.104378	12	68154768	68159740	-1	IFNg	4		38789524	T	C
rs12233670	ENSG00000111537	-10.7631	1.24781e-25	2.9204e-20	-0.346478	0.104378	12	68154768	68159740	-1	IFNg	4		38787216	T	C
rs28690449	ENSG00000111537	-10.7631	1.24781e-25	2.9204e-20	-0.346478	0.104378	12	68154768	68159740	-1	IFNg	4		38789132	T	C
rs6834581	ENSG00000111537	-10.7631	1.24781e-25	2.9204e-20	-0.346478	0.104378	12	68154768	68159740	-1	IFNg	4		38788234	C	T
rs73142654	ENSG00000111537	-10.7631	1.24781e-25	2.9204e-20	-0.346478	0.104378	12	68154768	68159740	-1	IFNg	4		38785697	A	T
rs10008492	ENSG00000136244	-10.7542	1.35938e-25	3.17066e-20	-0.226151	0.104225	7	22725884	22732002	1	IL6	4		38765720	T	C
rs55903115	ENSG00000109471	-10.752	1.38887e-25	3.22381e-20	-0.332102	0.104187	4	122451470	122456725	-1	IL2	4		38786474	A	C
rs17616434	ENSG00000111537	-10.7518	1.39198e-25	3.22381e-20	-0.345901	0.104183	12	68154768	68159740	-1	IFNg	4		38812876	C	T
rs55903115	ENSG00000136244	-10.7515	1.39632e-25	3.22381e-20	-0.285379	0.104177	7	22725884	22732002	1	IL6	4		38786474	A	C
rs11725309	ENSG00000109471	-10.7493	1.42616e-25	3.28162e-20	-0.338364	0.104139	4	122451470	122456725	-1	IL2	4		38783848	C	T
rs67719080	ENSG00000110944	-10.7449	1.4886e-25	3.4138e-20	-0.3542	0.104063	12	56334174	56340410	1	IL23A	4		38787252	G	A
rs5743614	ENSG00000111537	-10.744	1.50094e-25	3.43059e-20	-0.339647	0.104048	12	68154768	68159740	-1	IFNg	4		38798935	T	C
rs9715769	ENSG00000169429	-10.7383	1.58744e-25	3.61619e-20	-0.296955	0.103948	4	73740541	73743716	1	CXCL8	4		38774489	C	A
rs5743604	ENSG00000111537	-10.7372	1.60446e-25	3.64282e-20	-0.340548	0.103929	12	68154768	68159740	-1	IFNg	4		38801285	G	A
rs11725309	ENSG00000136244	-10.7361	1.6212e-25	3.66865e-20	-0.290453	0.10391	7	22725884	22732002	1	IL6	4		38783848	C	T
rs117734346	ENSG00000109471	-10.7249	1.80648e-25	4.07442e-20	-0.289484	0.103717	4	122451470	122456725	-1	IL2	4		38840748	T	G
rs1135430	ENSG00000111537	-10.7197	1.90017e-25	4.27164e-20	-0.347671	0.103626	12	68154768	68159740	-1	IFNg	4		38789361	C	T
rs149735542	ENSG00000109471	-10.7171	1.94825e-25	4.33694e-20	-0.335213	0.103582	4	122451470	122456725	-1	IL2	4		38784792	TTA	T
rs200673000	ENSG00000109471	-10.7171	1.94825e-25	4.33694e-20	-0.335213	0.103582	4	122451470	122456725	-1	IL2	4		38784790	A	ATT
rs73236615	ENSG00000109471	-10.7171	1.94825e-25	4.33694e-20	-0.335213	0.103582	4	122451470	122456725	-1	IL2	4		38786869	T	G
rs6815814	ENSG00000111537	-10.7061	2.16729e-25	4.80886e-20	-0.321023	0.103391	12	68154768	68159740	-1	IFNg	4		38816338	C	A
rs200857870	ENSG00000136244	-10.6936	2.44692e-25	5.37694e-20	-0.277333	0.103174	7	22725884	22732002	1	IL6	4		38807362	AAT	A
rs201774433	ENSG00000136244	-10.6936	2.44692e-25	5.37694e-20	-0.277333	0.103174	7	22725884	22732002	1	IL6	4		38807364	GA	G
rs55834055	ENSG00000136244	-10.6936	2.44692e-25	5.37694e-20	-0.277333	0.103174	7	22725884	22732002	1	IL6	4		38807363	AT	A
rs5743551	ENSG00000111537	-10.6862	2.62952e-25	5.75545e-20	-0.344129	0.103045	12	68154768	68159740	-1	IFNg	4		38807654	C	T
rs56289835	ENSG00000109471	-10.6852	2.65286e-25	5.75545e-20	-0.332529	0.103029	4	122451470	122456725	-1	IL2	4		38811845	C	G
rs56408159	ENSG00000109471	-10.6852	2.65286e-25	5.75545e-20	-0.332529	0.103029	4	122451470	122456725	-1	IL2	4		38812116	A	T
rs66922907	ENSG00000109471	-10.6852	2.65286e-25	5.75545e-20	-0.332529	0.103029	4	122451470	122456725	-1	IL2	4		38812537	G	A
rs112318878	ENSG00000109471	-10.6834	2.7006e-25	5.80376e-20	-0.331242	0.102997	4	122451470	122456725	-1	IL2	4		38808089	T	C
rs113465719	ENSG00000109471	-10.6834	2.7006e-25	5.80376e-20	-0.331242	0.102997	4	122451470	122456725	-1	IL2	4		38808045	T	A
rs67206233	ENSG00000109471	-10.6834	2.7006e-25	5.80376e-20	-0.331242	0.102997	4	122451470	122456725	-1	IL2	4		38807853	C	T
rs56289835	ENSG00000136244	-10.682	2.73724e-25	5.82752e-20	-0.285681	0.102973	7	22725884	22732002	1	IL6	4		38811845	C	G
rs56408159	ENSG00000136244	-10.682	2.73724e-25	5.82752e-20	-0.285681	0.102973	7	22725884	22732002	1	IL6	4		38812116	A	T
rs66922907	ENSG00000136244	-10.682	2.73724e-25	5.82752e-20	-0.285681	0.102973	7	22725884	22732002	1	IL6	4		38812537	G	A
rs112318878	ENSG00000136244	-10.6743	2.94795e-25	6.218e-20	-0.284436	0.102841	7	22725884	22732002	1	IL6	4		38808089	T	C
rs113465719	ENSG00000136244	-10.6743	2.94795e-25	6.218e-20	-0.284436	0.102841	7	22725884	22732002	1	IL6	4		38808045	T	A
rs67206233	ENSG00000136244	-10.6743	2.94795e-25	6.218e-20	-0.284436	0.102841	7	22725884	22732002	1	IL6	4		38807853	C	T
rs7658651	ENSG00000110944	-10.6739	2.95993e-25	6.22407e-20	-0.303546	0.102833	12	56334174	56340410	1	IL23A	4		38786002	C	A
rs3924113	ENSG00000109471	-10.6731	2.9838e-25	6.255e-20	-0.320347	0.102819	4	122451470	122456725	-1	IL2	4		38796255	T	G
rs17582830	ENSG00000109471	-10.672	3.01654e-25	6.30431e-20	-0.31588	0.102799	4	122451470	122456725	-1	IL2	4		38867427	G	A
rs45588337	ENSG00000136244	-10.6683	3.12619e-25	6.49501e-20	-0.283151	0.102736	7	22725884	22732002	1	IL6	4		38807328	G	A
rs34658784	ENSG00000109471	-10.6679	3.1363e-25	6.49501e-20	-0.317947	0.10273	4	122451470	122456725	-1	IL2	4		38856151	A	AT
rs55930442	ENSG00000109471	-10.6679	3.1363e-25	6.49501e-20	-0.317947	0.10273	4	122451470	122456725	-1	IL2	4		38856690	A	G
rs35005076	ENSG00000111537	-10.6653	3.21715e-25	6.64231e-20	-0.345101	0.102684	12	68154768	68159740	-1	IFNg	4		38789072	GC	G
rs45588337	ENSG00000109471	-10.6589	3.42008e-25	7.04003e-20	-0.329236	0.102575	4	122451470	122456725	-1	IL2	4		38807328	G	A
rs10034903	ENSG00000111537	-10.6471	3.83427e-25	7.82193e-20	-0.339901	0.10237	12	68154768	68159740	-1	IFNg	4		38784678	G	C
rs4833093	ENSG00000111537	-10.6471	3.83427e-25	7.82193e-20	-0.339901	0.10237	12	68154768	68159740	-1	IFNg	4		38789740	T	G
rs6531663	ENSG00000111537	-10.6471	3.83427e-25	7.82193e-20	-0.339901	0.10237	12	68154768	68159740	-1	IFNg	4		38792340	C	T
rs10012017	ENSG00000111537	-10.6362	4.25838e-25	8.66126e-20	-0.336472	0.102182	12	68154768	68159740	-1	IFNg	4		38784633	T	G
rs5743593	ENSG00000136244	-10.6316	4.45303e-25	9.00357e-20	-0.282859	0.102102	7	22725884	22732002	1	IL6	4		38802913	G	A
rs5743595	ENSG00000136244	-10.6316	4.45303e-25	9.00357e-20	-0.282859	0.102102	7	22725884	22732002	1	IL6	4		38802644	G	A
rs3924112	ENSG00000109471	-10.63	4.51925e-25	9.1105e-20	-0.322953	0.102076	4	122451470	122456725	-1	IL2	4		38795810	T	C
rs112889978	ENSG00000109471	-10.6219	4.88604e-25	9.82097e-20	-0.318118	0.101936	4	122451470	122456725	-1	IL2	4		38864090	T	C
rs5743556	ENSG00000109471	-10.6193	5.01135e-25	1.00139e-19	-0.328326	0.101891	4	122451470	122456725	-1	IL2	4		38806851	G	A
rs5743557	ENSG00000109471	-10.6193	5.01135e-25	1.00139e-19	-0.328326	0.101891	4	122451470	122456725	-1	IL2	4		38806827	A	G
rs5743593	ENSG00000109471	-10.6139	5.2765e-25	1.04825e-19	-0.328664	0.101798	4	122451470	122456725	-1	IL2	4		38802913	G	A
rs5743595	ENSG00000109471	-10.6139	5.2765e-25	1.04825e-19	-0.328664	0.101798	4	122451470	122456725	-1	IL2	4		38802644	G	A
rs55949304	ENSG00000109471	-10.6009	5.98018e-25	1.17102e-19	-0.320122	0.101574	4	122451470	122456725	-1	IL2	4		38835702	C	T
rs5743789	ENSG00000109471	-10.6009	5.98018e-25	1.17102e-19	-0.320122	0.101574	4	122451470	122456725	-1	IL2	4		38833173	T	A
rs5743794	ENSG00000109471	-10.6009	5.98018e-25	1.17102e-19	-0.320122	0.101574	4	122451470	122456725	-1	IL2	4		38832727	T	C
rs5743795	ENSG00000109471	-10.6009	5.98018e-25	1.17102e-19	-0.320122	0.101574	4	122451470	122456725	-1	IL2	4		38832495	T	C
rs73236632	ENSG00000109471	-10.6009	5.98018e-25	1.17102e-19	-0.320122	0.101574	4	122451470	122456725	-1	IL2	4		38836071	A	G
rs145273408	ENSG00000109471	-10.6	6.03151e-25	1.1777e-19	-0.312747	0.101559	4	122451470	122456725	-1	IL2	4		38852145	A	G
rs115807384	ENSG00000109471	-10.5967	6.22783e-25	1.20912e-19	-0.31282	0.101501	4	122451470	122456725	-1	IL2	4		38851585	C	A
rs74210943	ENSG00000109471	-10.5967	6.22783e-25	1.20912e-19	-0.31282	0.101501	4	122451470	122456725	-1	IL2	4		38851296	T	C
rs28393318	ENSG00000111537	-10.5906	6.60232e-25	1.2782e-19	-0.337437	0.101396	12	68154768	68159740	-1	IFNg	4		38784267	G	A
rs9306967	ENSG00000111537	-10.581	7.23765e-25	1.39724e-19	-0.344664	0.101232	12	68154768	68159740	-1	IFNg	4		38807911	C	G
rs5743556	ENSG00000136244	-10.5734	7.78324e-25	1.49412e-19	-0.281052	0.101102	7	22725884	22732002	1	IL6	4		38806851	G	A
rs5743557	ENSG00000136244	-10.5734	7.78324e-25	1.49412e-19	-0.281052	0.101102	7	22725884	22732002	1	IL6	4		38806827	A	G
rs55949304	ENSG00000136244	-10.5634	8.56745e-25	1.62189e-19	-0.274223	0.100929	7	22725884	22732002	1	IL6	4		38835702	C	T
rs5743789	ENSG00000136244	-10.5634	8.56745e-25	1.62189e-19	-0.274223	0.100929	7	22725884	22732002	1	IL6	4		38833173	T	A
rs5743794	ENSG00000136244	-10.5634	8.56745e-25	1.62189e-19	-0.274223	0.100929	7	22725884	22732002	1	IL6	4		38832727	T	C
rs5743795	ENSG00000136244	-10.5634	8.56745e-25	1.62189e-19	-0.274223	0.100929	7	22725884	22732002	1	IL6	4		38832495	T	C
rs73236632	ENSG00000136244	-10.5634	8.56745e-25	1.62189e-19	-0.274223	0.100929	7	22725884	22732002	1	IL6	4		38836071	A	G
rs5743596	ENSG00000109471	-10.5561	9.19374e-25	1.73564e-19	-0.357853	0.100803	4	122451470	122456725	-1	IL2	4		38802528	A	G
rs200838524	ENSG00000136244	-10.5465	1.00726e-24	1.87565e-19	-0.277102	0.100639	7	22725884	22732002	1	IL6	4		38806435	AAG	A
rs5743560	ENSG00000136244	-10.5465	1.00726e-24	1.87565e-19	-0.277102	0.100639	7	22725884	22732002	1	IL6	4		38806200	T	G
rs5743562	ENSG00000136244	-10.5465	1.00726e-24	1.87565e-19	-0.277102	0.100639	7	22725884	22732002	1	IL6	4		38806096	C	T
rs5743563	ENSG00000136244	-10.5465	1.00726e-24	1.87565e-19	-0.277102	0.100639	7	22725884	22732002	1	IL6	4		38806019	G	A
rs5743565	ENSG00000136244	-10.5465	1.00726e-24	1.87565e-19	-0.277102	0.100639	7	22725884	22732002	1	IL6	4		38805983	C	T
rs113558549	ENSG00000136244	-10.5188	1.31256e-24	2.43091e-19	-0.277586	0.100164	7	22725884	22732002	1	IL6	4		38808216	G	A
rs114719937	ENSG00000136244	-10.5188	1.31256e-24	2.43091e-19	-0.277586	0.100164	7	22725884	22732002	1	IL6	4		38808585	C	G
rs73236633	ENSG00000109471	-10.518	1.32302e-24	2.44366e-19	-0.310942	0.10015	4	122451470	122456725	-1	IL2	4		38839319	C	T
rs5016212	ENSG00000169429	-10.5125	1.39456e-24	2.56886e-19	-0.230067	0.100055	4	73740541	73743716	1	CXCL8	4		38761271	A	C
rs5743580	ENSG00000136244	-10.5114	1.40908e-24	2.57479e-19	-0.276729	0.100037	7	22725884	22732002	1	IL6	4		38804405	T	C
rs5743584	ENSG00000136244	-10.5114	1.40908e-24	2.57479e-19	-0.276729	0.100037	7	22725884	22732002	1	IL6	4		38803784	T	C
rs5743585	ENSG00000136244	-10.5114	1.40908e-24	2.57479e-19	-0.276729	0.100037	7	22725884	22732002	1	IL6	4		38803646	C	T
rs200857870	ENSG00000109471	-10.509	1.44148e-24	2.61303e-19	-0.317715	0.0999959	4	122451470	122456725	-1	IL2	4		38807362	AAT	A
rs201774433	ENSG00000109471	-10.509	1.44148e-24	2.61303e-19	-0.317715	0.0999959	4	122451470	122456725	-1	IL2	4		38807364	GA	G
rs55834055	ENSG00000109471	-10.509	1.44148e-24	2.61303e-19	-0.317715	0.0999959	4	122451470	122456725	-1	IL2	4		38807363	AT	A
rs113558549	ENSG00000109471	-10.5037	1.51709e-24	2.73558e-19	-0.322599	0.0999042	4	122451470	122456725	-1	IL2	4		38808216	G	A
rs114719937	ENSG00000109471	-10.5037	1.51709e-24	2.73558e-19	-0.322599	0.0999042	4	122451470	122456725	-1	IL2	4		38808585	C	G
rs200838524	ENSG00000109471	-10.501	1.55615e-24	2.76946e-19	-0.321202	0.0998585	4	122451470	122456725	-1	IL2	4		38806435	AAG	A
rs5743560	ENSG00000109471	-10.501	1.55615e-24	2.76946e-19	-0.321202	0.0998585	4	122451470	122456725	-1	IL2	4		38806200	T	G
rs5743562	ENSG00000109471	-10.501	1.55615e-24	2.76946e-19	-0.321202	0.0998585	4	122451470	122456725	-1	IL2	4		38806096	C	T
rs5743563	ENSG00000109471	-10.501	1.55615e-24	2.76946e-19	-0.321202	0.0998585	4	122451470	122456725	-1	IL2	4		38806019	G	A
rs5743565	ENSG00000109471	-10.501	1.55615e-24	2.76946e-19	-0.321202	0.0998585	4	122451470	122456725	-1	IL2	4		38805983	C	T
rs73236646	ENSG00000109471	-10.4964	1.626e-24	2.87878e-19	-0.317416	0.0997797	4	122451470	122456725	-1	IL2	4		38871385	C	T
rs73236649	ENSG00000109471	-10.4964	1.626e-24	2.87878e-19	-0.317416	0.0997797	4	122451470	122456725	-1	IL2	4		38873332	T	C
rs5743592	ENSG00000109471	-10.4922	1.69181e-24	2.98755e-19	-0.321328	0.0997085	4	122451470	122456725	-1	IL2	4		38803063	G	A
rs199871803	ENSG00000169429	-10.4883	1.75668e-24	3.09411e-19	-0.286126	0.0996409	4	73740541	73743716	1	CXCL8	4		38774249	TC	T
rs4543123	ENSG00000111537	-10.4823	1.86044e-24	3.26845e-19	-0.327165	0.0995379	12	68154768	68159740	-1	IFNg	4		38792524	G	A
rs56357984	ENSG00000109471	-10.4493	2.54486e-24	4.4594e-19	-0.314121	0.0989752	4	122451470	122456725	-1	IL2	4		38806462	A	G
rs34658784	ENSG00000136244	-10.4402	2.77632e-24	4.83408e-19	-0.267977	0.0988187	7	22725884	22732002	1	IL6	4		38856151	A	AT
rs55930442	ENSG00000136244	-10.4402	2.77632e-24	4.83408e-19	-0.267977	0.0988187	7	22725884	22732002	1	IL6	4		38856690	A	G
rs5743580	ENSG00000109471	-10.4395	2.79405e-24	4.83408e-19	-0.320036	0.0988073	4	122451470	122456725	-1	IL2	4		38804405	T	C
rs5743584	ENSG00000109471	-10.4395	2.79405e-24	4.83408e-19	-0.320036	0.0988073	4	122451470	122456725	-1	IL2	4		38803784	T	C
rs5743585	ENSG00000109471	-10.4395	2.79405e-24	4.83408e-19	-0.320036	0.0988073	4	122451470	122456725	-1	IL2	4		38803646	C	T
rs5743566	ENSG00000136244	-10.4076	3.78039e-24	6.50761e-19	-0.270825	0.0982638	7	22725884	22732002	1	IL6	4		38805942	C	G
rs5743571	ENSG00000136244	-10.4076	3.78039e-24	6.50761e-19	-0.270825	0.0982638	7	22725884	22732002	1	IL6	4		38805489	T	C
rs7687447	ENSG00000110944	-10.4012	4.01799e-24	6.89924e-19	-0.333945	0.0981542	12	56334174	56340410	1	IL23A	4		38846979	G	C
rs10776482	ENSG00000136244	-10.3989	4.10296e-24	6.92338e-19	-0.26592	0.0981166	7	22725884	22732002	1	IL6	4		38774785	G	A
rs10776483	ENSG00000136244	-10.3989	4.10296e-24	6.92338e-19	-0.26592	0.0981166	7	22725884	22732002	1	IL6	4		38775040	G	A
rs11096956	ENSG00000136244	-10.3989	4.10296e-24	6.92338e-19	-0.26592	0.0981166	7	22725884	22732002	1	IL6	4		38776180	A	C
rs4504265	ENSG00000136244	-10.3989	4.10296e-24	6.92338e-19	-0.26592	0.0981166	7	22725884	22732002	1	IL6	4		38773865	T	G
rs4504266	ENSG00000136244	-10.3989	4.10296e-24	6.92338e-19	-0.26592	0.0981166	7	22725884	22732002	1	IL6	4		38773754	A	G
rs4513579	ENSG00000136244	-10.3989	4.10296e-24	6.92338e-19	-0.26592	0.0981166	7	22725884	22732002	1	IL6	4		38773816	C	T
rs66735315	ENSG00000136244	-10.3989	4.10296e-24	6.92338e-19	-0.26592	0.0981166	7	22725884	22732002	1	IL6	4		38774180	T	G
rs5743566	ENSG00000109471	-10.387	4.59569e-24	7.71671e-19	-0.314587	0.0979126	4	122451470	122456725	-1	IL2	4		38805942	C	G
rs5743571	ENSG00000109471	-10.387	4.59569e-24	7.71671e-19	-0.314587	0.0979126	4	122451470	122456725	-1	IL2	4		38805489	T	C
rs11730390	ENSG00000109471	-10.3819	4.82161e-24	8.05648e-19	-0.314784	0.0978263	4	122451470	122456725	-1	IL2	4		38881414	C	T
rs139142852	ENSG00000109471	-10.3819	4.82161e-24	8.05648e-19	-0.314784	0.0978263	4	122451470	122456725	-1	IL2	4		38881773	G	A
rs6843043	ENSG00000136244	-10.3715	5.32052e-24	8.84685e-19	-0.248717	0.0976491	7	22725884	22732002	1	IL6	4		38843136	G	A
rs7673348	ENSG00000136244	-10.3715	5.32052e-24	8.84685e-19	-0.248717	0.0976491	7	22725884	22732002	1	IL6	4		38845198	A	G
rs56357984	ENSG00000136244	-10.371	5.34389e-24	8.86413e-19	-0.268115	0.0976413	7	22725884	22732002	1	IL6	4		38806462	A	G
rs73236646	ENSG00000136244	-10.3679	5.50273e-24	9.08351e-19	-0.26976	0.0975886	7	22725884	22732002	1	IL6	4		38871385	C	T
rs73236649	ENSG00000136244	-10.3679	5.50273e-24	9.08351e-19	-0.26976	0.0975886	7	22725884	22732002	1	IL6	4		38873332	T	C
rs67712706	ENSG00000136244	-10.3616	5.83901e-24	9.6154e-19	-0.24652	0.0974818	7	22725884	22732002	1	IL6	4		38820616	G	A
rs67712706	ENSG00000109471	-10.352	6.3906e-24	1.04984e-18	-0.286629	0.0973194	4	122451470	122456725	-1	IL2	4		38820616	G	A
rs66979032	ENSG00000109471	-10.3415	7.05686e-24	1.15652e-18	-0.298878	0.0971409	4	122451470	122456725	-1	IL2	4		38814700	G	A
rs11730390	ENSG00000136244	-10.3268	8.10439e-24	1.32185e-18	-0.269215	0.0968917	7	22725884	22732002	1	IL6	4		38881414	C	T
rs139142852	ENSG00000136244	-10.3268	8.10439e-24	1.32185e-18	-0.269215	0.0968917	7	22725884	22732002	1	IL6	4		38881773	G	A
rs2101521	ENSG00000111537	-10.3115	9.36389e-24	1.52364e-18	-0.331359	0.0966316	12	68154768	68159740	-1	IFNg	4		38811551	A	G
rs3860069	ENSG00000109471	-10.3041	1.00394e-23	1.62967e-18	-0.272315	0.0965061	4	122451470	122456725	-1	IL2	4		38862121	C	A
rs73236633	ENSG00000136244	-10.295	1.0925e-23	1.76923e-18	-0.262095	0.0963538	7	22725884	22732002	1	IL6	4		38839319	C	T
rs6843043	ENSG00000110944	-10.2862	1.1872e-23	1.91352e-18	-0.324776	0.096204	12	56334174	56340410	1	IL23A	4		38843136	G	A
rs7673348	ENSG00000110944	-10.2862	1.1872e-23	1.91352e-18	-0.324776	0.096204	12	56334174	56340410	1	IL23A	4		38845198	A	G
rs7687447	ENSG00000136244	-10.2847	1.20362e-23	1.93543e-18	-0.251272	0.0961793	7	22725884	22732002	1	IL6	4		38846979	G	C
rs115807384	ENSG00000136244	-10.283	1.22354e-23	1.95824e-18	-0.261639	0.0961497	7	22725884	22732002	1	IL6	4		38851585	C	A
rs74210943	ENSG00000136244	-10.283	1.22354e-23	1.95824e-18	-0.261639	0.0961497	7	22725884	22732002	1	IL6	4		38851296	T	C
rs11722788	ENSG00000136244	-10.2697	1.38546e-23	2.17661e-18	-0.269365	0.0959257	7	22725884	22732002	1	IL6	4		38810738	G	C
rs11722813	ENSG00000136244	-10.2697	1.38546e-23	2.17661e-18	-0.269365	0.0959257	7	22725884	22732002	1	IL6	4		38810769	T	C
rs11722836	ENSG00000136244	-10.2697	1.38546e-23	2.17661e-18	-0.269365	0.0959257	7	22725884	22732002	1	IL6	4		38811529	A	T
rs11722889	ENSG00000136244	-10.2697	1.38546e-23	2.17661e-18	-0.269365	0.0959257	7	22725884	22732002	1	IL6	4		38810975	T	C
rs11725779	ENSG00000136244	-10.2697	1.38546e-23	2.17661e-18	-0.269365	0.0959257	7	22725884	22732002	1	IL6	4		38811668	A	G
rs11727978	ENSG00000136244	-10.2697	1.38546e-23	2.17661e-18	-0.269365	0.0959257	7	22725884	22732002	1	IL6	4		38811051	A	T
rs67837551	ENSG00000136244	-10.2697	1.38546e-23	2.17661e-18	-0.269365	0.0959257	7	22725884	22732002	1	IL6	4		38810444	T	C
rs73236625	ENSG00000136244	-10.2697	1.38546e-23	2.17661e-18	-0.269365	0.0959257	7	22725884	22732002	1	IL6	4		38809924	A	G
rs74782366	ENSG00000136244	-10.266	1.43492e-23	2.2114e-18	-0.243838	0.0958625	7	22725884	22732002	1	IL6	4		38854183	C	T
rs11722788	ENSG00000109471	-10.2658	1.43673e-23	2.2114e-18	-0.313345	0.0958602	4	122451470	122456725	-1	IL2	4		38810738	G	C
rs11722813	ENSG00000109471	-10.2658	1.43673e-23	2.2114e-18	-0.313345	0.0958602	4	122451470	122456725	-1	IL2	4		38810769	T	C
rs11722836	ENSG00000109471	-10.2658	1.43673e-23	2.2114e-18	-0.313345	0.0958602	4	122451470	122456725	-1	IL2	4		38811529	A	T
rs11722889	ENSG00000109471	-10.2658	1.43673e-23	2.2114e-18	-0.313345	0.0958602	4	122451470	122456725	-1	IL2	4		38810975	T	C
rs11725779	ENSG00000109471	-10.2658	1.43673e-23	2.2114e-18	-0.313345	0.0958602	4	122451470	122456725	-1	IL2	4		38811668	A	G
rs11727978	ENSG00000109471	-10.2658	1.43673e-23	2.2114e-18	-0.313345	0.0958602	4	122451470	122456725	-1	IL2	4		38811051	A	T
rs67837551	ENSG00000109471	-10.2658	1.43673e-23	2.2114e-18	-0.313345	0.0958602	4	122451470	122456725	-1	IL2	4		38810444	T	C
rs73236625	ENSG00000109471	-10.2658	1.43673e-23	2.2114e-18	-0.313345	0.0958602	4	122451470	122456725	-1	IL2	4		38809924	A	G
rs74782366	ENSG00000109471	-10.2577	1.55115e-23	2.38215e-18	-0.283539	0.0957221	4	122451470	122456725	-1	IL2	4		38854183	C	T
rs17582893	ENSG00000109471	-10.2416	1.80193e-23	2.76108e-18	-0.307114	0.0954519	4	122451470	122456725	-1	IL2	4		38886420	A	G
rs183627513	ENSG00000110944	-10.2377	1.86999e-23	2.8399e-18	-0.32775	0.0953851	12	56334174	56340410	1	IL23A	4		38851691	A	G
rs56083757	ENSG00000110944	-10.2377	1.86999e-23	2.8399e-18	-0.32775	0.0953851	12	56334174	56340410	1	IL23A	4		38846345	G	C
rs56245262	ENSG00000110944	-10.2377	1.86999e-23	2.8399e-18	-0.32775	0.0953851	12	56334174	56340410	1	IL23A	4		38845609	A	T
rs7669329	ENSG00000110944	-10.2377	1.86999e-23	2.8399e-18	-0.32775	0.0953851	12	56334174	56340410	1	IL23A	4		38846719	C	T
rs183627513	ENSG00000136244	-10.2338	1.93987e-23	2.92007e-18	-0.249044	0.0953189	7	22725884	22732002	1	IL6	4		38851691	A	G
rs56083757	ENSG00000136244	-10.2338	1.93987e-23	2.92007e-18	-0.249044	0.0953189	7	22725884	22732002	1	IL6	4		38846345	G	C
rs56245262	ENSG00000136244	-10.2338	1.93987e-23	2.92007e-18	-0.249044	0.0953189	7	22725884	22732002	1	IL6	4		38845609	A	T
rs7669329	ENSG00000136244	-10.2338	1.93987e-23	2.92007e-18	-0.249044	0.0953189	7	22725884	22732002	1	IL6	4		38846719	C	T
rs7694115	ENSG00000136244	-10.2315	1.98109e-23	2.97556e-18	-0.222946	0.095281	7	22725884	22732002	1	IL6	4		38779094	G	A
rs10776482	ENSG00000109471	-10.2287	2.03399e-23	3.00873e-18	-0.304862	0.0952335	4	122451470	122456725	-1	IL2	4		38774785	G	A
rs10776483	ENSG00000109471	-10.2287	2.03399e-23	3.00873e-18	-0.304862	0.0952335	4	122451470	122456725	-1	IL2	4		38775040	G	A
rs11096956	ENSG00000109471	-10.2287	2.03399e-23	3.00873e-18	-0.304862	0.0952335	4	122451470	122456725	-1	IL2	4		38776180	A	C
rs4504265	ENSG00000109471	-10.2287	2.03399e-23	3.00873e-18	-0.304862	0.0952335	4	122451470	122456725	-1	IL2	4		38773865	T	G
rs4504266	ENSG00000109471	-10.2287	2.03399e-23	3.00873e-18	-0.304862	0.0952335	4	122451470	122456725	-1	IL2	4		38773754	A	G
rs4513579	ENSG00000109471	-10.2287	2.03399e-23	3.00873e-18	-0.304862	0.0952335	4	122451470	122456725	-1	IL2	4		38773816	C	T
rs66735315	ENSG00000109471	-10.2287	2.03399e-23	3.00873e-18	-0.304862	0.0952335	4	122451470	122456725	-1	IL2	4		38774180	T	G
rs145273408	ENSG00000136244	-10.2233	2.1385e-23	3.15649e-18	-0.260132	0.0951431	7	22725884	22732002	1	IL6	4		38852145	A	G
rs17582921	ENSG00000109471	-10.223	2.14434e-23	3.15829e-18	-0.305269	0.0951382	4	122451470	122456725	-1	IL2	4		38892649	C	T
rs67719080	ENSG00000111537	-10.1926	2.84829e-23	4.18608e-18	-0.340475	0.094626	12	68154768	68159740	-1	IFNg	4		38787252	G	A
rs10470854	ENSG00000136244	-10.1896	2.92755e-23	4.25679e-18	-0.220502	0.0945765	7	22725884	22732002	1	IL6	4		38768533	G	A
rs4458462	ENSG00000136244	-10.1896	2.92755e-23	4.25679e-18	-0.220502	0.0945765	7	22725884	22732002	1	IL6	4		38768083	G	A
rs4470638	ENSG00000136244	-10.1896	2.92755e-23	4.25679e-18	-0.220502	0.0945765	7	22725884	22732002	1	IL6	4		38768068	T	C
rs6531661	ENSG00000136244	-10.1896	2.92755e-23	4.25679e-18	-0.220502	0.0945765	7	22725884	22732002	1	IL6	4		38767796	A	G
rs6531662	ENSG00000136244	-10.1896	2.92755e-23	4.25679e-18	-0.220502	0.0945765	7	22725884	22732002	1	IL6	4		38767956	C	T
rs5743592	ENSG00000136244	-10.1785	3.2489e-23	4.71403e-18	-0.268665	0.0943885	7	22725884	22732002	1	IL6	4		38803063	G	A
rs28413898	ENSG00000136244	-10.1674	3.59959e-23	5.18798e-18	-0.220944	0.0942034	7	22725884	22732002	1	IL6	4		38768669	G	A
rs10010930	ENSG00000136244	-10.1672	3.60592e-23	5.18798e-18	-0.257717	0.0942003	7	22725884	22732002	1	IL6	4		38771945	T	C
rs11734342	ENSG00000136244	-10.1672	3.60592e-23	5.18798e-18	-0.257717	0.0942003	7	22725884	22732002	1	IL6	4		38773109	G	A
rs28532329	ENSG00000136244	-10.1672	3.60592e-23	5.18798e-18	-0.257717	0.0942003	7	22725884	22732002	1	IL6	4		38771368	T	C
rs11096955	ENSG00000136244	-10.1647	3.69053e-23	5.28746e-18	-0.221252	0.0941584	7	22725884	22732002	1	IL6	4		38776107	G	T
rs11096957	ENSG00000136244	-10.1647	3.69053e-23	5.28746e-18	-0.221252	0.0941584	7	22725884	22732002	1	IL6	4		38776491	G	T
rs7658893	ENSG00000136244	-10.1645	3.6989e-23	5.28835e-18	-0.205753	0.0941543	7	22725884	22732002	1	IL6	4		38782420	A	G
rs2002150	ENSG00000110944	-10.1575	3.94608e-23	5.62997e-18	-0.303898	0.0940375	12	56334174	56340410	1	IL23A	4		38892001	C	T
rs17582893	ENSG00000136244	-10.146	4.394e-23	6.25597e-18	-0.261685	0.0938433	7	22725884	22732002	1	IL6	4		38886420	A	G
rs3216719	ENSG00000111537	-10.1455	4.41172e-23	6.26814e-18	-0.316042	0.0938361	12	68154768	68159740	-1	IFNg	4		38892978	TA	T
rs4331786	ENSG00000136244	-10.1376	4.74655e-23	6.72988e-18	-0.220781	0.0937039	7	22725884	22732002	1	IL6	4		38769408	T	C
rs11735251	ENSG00000136244	-10.1345	4.88787e-23	6.9159e-18	-0.255272	0.0936509	7	22725884	22732002	1	IL6	4		38773057	A	T
rs66979032	ENSG00000136244	-10.1237	5.40345e-23	7.62961e-18	-0.251941	0.0934698	7	22725884	22732002	1	IL6	4		38814700	G	A
rs6851685	ENSG00000111537	-10.1207	5.55592e-23	7.82871e-18	-0.324937	0.0934195	12	68154768	68159740	-1	IFNg	4		38893843	T	G
rs7658651	ENSG00000111537	-10.0578	9.93552e-23	1.39711e-17	-0.290001	0.0923687	12	68154768	68159740	-1	IFNg	4		38786002	C	A
rs10010930	ENSG00000109471	-10.0418	1.15101e-22	1.60859e-17	-0.29654	0.0921026	4	122451470	122456725	-1	IL2	4		38771945	T	C
rs11734342	ENSG00000109471	-10.0418	1.15101e-22	1.60859e-17	-0.29654	0.0921026	4	122451470	122456725	-1	IL2	4		38773109	G	A
rs28532329	ENSG00000109471	-10.0418	1.15101e-22	1.60859e-17	-0.29654	0.0921026	4	122451470	122456725	-1	IL2	4		38771368	T	C
rs10008492	ENSG00000109471	-10.0096	1.54693e-22	2.1575e-17	-0.246668	0.0915676	4	122451470	122456725	-1	IL2	4		38765720	T	C
rs6832466	ENSG00000136244	-10.0068	1.58746e-22	2.20502e-17	-0.216813	0.0915208	7	22725884	22732002	1	IL6	4		38770543	G	A
rs6837838	ENSG00000136244	-10.0068	1.58746e-22	2.20502e-17	-0.216813	0.0915208	7	22725884	22732002	1	IL6	4		38770576	A	T
rs11734337	ENSG00000136244	-9.99581	1.75609e-22	2.43431e-17	-0.215691	0.091338	7	22725884	22732002	1	IL6	4		38773067	G	A
rs2013740	ENSG00000110944	-9.96823	2.26085e-22	3.12767e-17	-0.302212	0.0908805	12	56334174	56340410	1	IL23A	4		38891737	G	A
rs6843043	ENSG00000111537	-9.96268	2.37853e-22	3.2772e-17	-0.31804	0.0907886	12	68154768	68159740	-1	IFNg	4		38843136	G	A
rs7673348	ENSG00000111537	-9.96268	2.37853e-22	3.2772e-17	-0.31804	0.0907886	12	68154768	68159740	-1	IFNg	4		38845198	A	G
rs3860069	ENSG00000136244	-9.95053	2.65818e-22	3.65514e-17	-0.226724	0.0905872	7	22725884	22732002	1	IL6	4		38862121	C	A
rs55903115	ENSG00000110944	-9.94084	2.904e-22	3.98514e-17	-0.349785	0.0904269	12	56334174	56340410	1	IL23A	4		38786474	A	C
rs117734346	ENSG00000136244	-9.93916	2.94892e-22	4.03868e-17	-0.232248	0.0903991	7	22725884	22732002	1	IL6	4		38840748	T	G
rs6835514	ENSG00000111537	-9.92898	3.23596e-22	4.42292e-17	-0.312414	0.0902307	12	68154768	68159740	-1	IFNg	4		38894380	G	A
rs11735251	ENSG00000109471	-9.92857	3.24827e-22	4.43088e-17	-0.291566	0.0902239	4	122451470	122456725	-1	IL2	4		38773057	A	T
rs17582921	ENSG00000136244	-9.902	4.13798e-22	5.63328e-17	-0.254846	0.089785	7	22725884	22732002	1	IL6	4		38892649	C	T
rs111437368	ENSG00000136244	-9.88561	4.80349e-22	6.51332e-17	-0.242243	0.0895145	7	22725884	22732002	1	IL6	4		38774337	A	G
rs9715841	ENSG00000136244	-9.88561	4.80349e-22	6.51332e-17	-0.242243	0.0895145	7	22725884	22732002	1	IL6	4		38774503	C	T
rs11725309	ENSG00000110944	-9.88391	4.87843e-22	6.60184e-17	-0.354603	0.0894864	12	56334174	56340410	1	IL23A	4		38783848	C	T
rs149735542	ENSG00000110944	-9.87465	5.30645e-22	7.12823e-17	-0.351945	0.0893339	12	56334174	56340410	1	IL23A	4		38784792	TTA	T
rs200673000	ENSG00000110944	-9.87465	5.30645e-22	7.12823e-17	-0.351945	0.0893339	12	56334174	56340410	1	IL23A	4		38784790	A	ATT
rs73236615	ENSG00000110944	-9.87465	5.30645e-22	7.12823e-17	-0.351945	0.0893339	12	56334174	56340410	1	IL23A	4		38786869	T	G
rs7687447	ENSG00000111537	-9.87459	5.30913e-22	7.12823e-17	-0.321148	0.089333	12	68154768	68159740	-1	IFNg	4		38846979	G	C
rs145731598	ENSG00000110944	-9.86599	5.74049e-22	7.67722e-17	-0.340999	0.0891912	12	56334174	56340410	1	IL23A	4		38789760	A	AAG
rs73236616	ENSG00000110944	-9.86599	5.74049e-22	7.67722e-17	-0.340999	0.0891912	12	56334174	56340410	1	IL23A	4		38789675	A	G
rs10017482	ENSG00000136244	-9.85752	6.19917e-22	8.22626e-17	-0.211188	0.0890518	7	22725884	22732002	1	IL6	4		38765335	C	A
rs10019853	ENSG00000136244	-9.85752	6.19917e-22	8.22626e-17	-0.211188	0.0890518	7	22725884	22732002	1	IL6	4		38765291	C	T
rs10019951	ENSG00000136244	-9.85752	6.19917e-22	8.22626e-17	-0.211188	0.0890518	7	22725884	22732002	1	IL6	4		38765584	G	A
rs10020220	ENSG00000136244	-9.85752	6.19917e-22	8.22626e-17	-0.211188	0.0890518	7	22725884	22732002	1	IL6	4		38765867	G	A
rs11466661	ENSG00000136244	-9.84158	7.16278e-22	9.48654e-17	-0.208564	0.0887895	7	22725884	22732002	1	IL6	4		38774482	T	G
rs11466617	ENSG00000136244	-9.80175	1.02684e-21	1.34434e-16	-0.265012	0.0881356	7	22725884	22732002	1	IL6	4		38780471	C	T
rs11466640	ENSG00000136244	-9.80175	1.02684e-21	1.34434e-16	-0.265012	0.0881356	7	22725884	22732002	1	IL6	4		38778903	A	G
rs11466645	ENSG00000136244	-9.80175	1.02684e-21	1.34434e-16	-0.265012	0.0881356	7	22725884	22732002	1	IL6	4		38778203	T	A
rs140216372	ENSG00000136244	-9.80175	1.02684e-21	1.34434e-16	-0.265012	0.0881356	7	22725884	22732002	1	IL6	4		38779512	T	C
rs4129009	ENSG00000136244	-9.80175	1.02684e-21	1.34434e-16	-0.265012	0.0881356	7	22725884	22732002	1	IL6	4		38774889	C	T
rs4274855	ENSG00000136244	-9.80175	1.02684e-21	1.34434e-16	-0.265012	0.0881356	7	22725884	22732002	1	IL6	4		38777471	T	C
rs2174284	ENSG00000109471	-9.78955	1.14633e-21	1.4979e-16	-0.27115	0.0879356	4	122451470	122456725	-1	IL2	4		38859339	T	C
rs183627513	ENSG00000111537	-9.78551	1.18895e-21	1.5418e-16	-0.317104	0.0878693	12	68154768	68159740	-1	IFNg	4		38851691	A	G
rs56083757	ENSG00000111537	-9.78551	1.18895e-21	1.5418e-16	-0.317104	0.0878693	12	68154768	68159740	-1	IFNg	4		38846345	G	C
rs56245262	ENSG00000111537	-9.78551	1.18895e-21	1.5418e-16	-0.317104	0.0878693	12	68154768	68159740	-1	IFNg	4		38845609	A	T
rs7669329	ENSG00000111537	-9.78551	1.18895e-21	1.5418e-16	-0.317104	0.0878693	12	68154768	68159740	-1	IFNg	4		38846719	C	T
rs56289835	ENSG00000110944	-9.78094	1.23896e-21	1.59756e-16	-0.347032	0.0877945	12	56334174	56340410	1	IL23A	4		38811845	C	G
rs56408159	ENSG00000110944	-9.78094	1.23896e-21	1.59756e-16	-0.347032	0.0877945	12	56334174	56340410	1	IL23A	4		38812116	A	T
rs66922907	ENSG00000110944	-9.78094	1.23896e-21	1.59756e-16	-0.347032	0.0877945	12	56334174	56340410	1	IL23A	4		38812537	G	A
rs73236617	ENSG00000110944	-9.76676	1.4077e-21	1.80831e-16	-0.33406	0.0875625	12	56334174	56340410	1	IL23A	4		38793860	G	C
rs73236618	ENSG00000110944	-9.76676	1.4077e-21	1.80831e-16	-0.33406	0.0875625	12	56334174	56340410	1	IL23A	4		38794041	C	T
rs10004195	ENSG00000111537	-9.76356	1.44884e-21	1.85767e-16	-0.310756	0.0875101	12	68154768	68159740	-1	IFNg	4		38784724	A	T
rs10013453	ENSG00000110944	-9.76104	1.48216e-21	1.89684e-16	-0.279804	0.0874688	12	56334174	56340410	1	IL23A	4		38763359	G	A
rs11721824	ENSG00000136244	-9.7572	1.53418e-21	1.95609e-16	-0.263732	0.0874061	7	22725884	22732002	1	IL6	4		38767749	A	G
rs73235002	ENSG00000136244	-9.7572	1.53418e-21	1.95609e-16	-0.263732	0.0874061	7	22725884	22732002	1	IL6	4		38769018	G	A
rs66819621	ENSG00000109471	-9.74566	1.70194e-21	2.16594e-16	-0.257748	0.0872175	4	122451470	122456725	-1	IL2	4		38819403	G	A
rs4833103	ENSG00000169429	-9.74098	1.77509e-21	2.25483e-16	-0.207721	0.087141	4	73740541	73743716	1	CXCL8	4		38815502	C	A
rs117734346	ENSG00000110944	-9.70775	2.39158e-21	3.0323e-16	-0.29905	0.0865989	12	56334174	56340410	1	IL23A	4		38840748	T	G
rs45588337	ENSG00000110944	-9.70663	2.41571e-21	3.05722e-16	-0.341968	0.0865806	12	56334174	56340410	1	IL23A	4		38807328	G	A
rs67712706	ENSG00000110944	-9.70565	2.43693e-21	3.07838e-16	-0.305617	0.0865647	12	56334174	56340410	1	IL23A	4		38820616	G	A
rs55949304	ENSG00000110944	-9.69339	2.71976e-21	3.4042e-16	-0.333719	0.0863649	12	56334174	56340410	1	IL23A	4		38835702	C	T
rs5743789	ENSG00000110944	-9.69339	2.71976e-21	3.4042e-16	-0.333719	0.0863649	12	56334174	56340410	1	IL23A	4		38833173	T	A
rs5743794	ENSG00000110944	-9.69339	2.71976e-21	3.4042e-16	-0.333719	0.0863649	12	56334174	56340410	1	IL23A	4		38832727	T	C
rs5743795	ENSG00000110944	-9.69339	2.71976e-21	3.4042e-16	-0.333719	0.0863649	12	56334174	56340410	1	IL23A	4		38832495	T	C
rs73236632	ENSG00000110944	-9.69339	2.71976e-21	3.4042e-16	-0.333719	0.0863649	12	56334174	56340410	1	IL23A	4		38836071	A	G
rs112318878	ENSG00000110944	-9.67522	3.19944e-21	3.9827e-16	-0.342329	0.0860694	12	56334174	56340410	1	IL23A	4		38808089	T	C
rs113465719	ENSG00000110944	-9.67522	3.19944e-21	3.9827e-16	-0.342329	0.0860694	12	56334174	56340410	1	IL23A	4		38808045	T	A
rs67206233	ENSG00000110944	-9.67522	3.19944e-21	3.9827e-16	-0.342329	0.0860694	12	56334174	56340410	1	IL23A	4		38807853	C	T
rs34658784	ENSG00000110944	-9.66964	3.36299e-21	4.17109e-16	-0.328844	0.0859787	12	56334174	56340410	1	IL23A	4		38856151	A	AT
rs55930442	ENSG00000110944	-9.66964	3.36299e-21	4.17109e-16	-0.328844	0.0859787	12	56334174	56340410	1	IL23A	4		38856690	A	G
rs10023850	ENSG00000136244	-9.65611	3.79461e-21	4.69791e-16	-0.255857	0.0857589	7	22725884	22732002	1	IL6	4		38763693	A	G
rs112133277	ENSG00000136244	-9.64336	4.25151e-21	5.23512e-16	-0.258692	0.0855519	7	22725884	22732002	1	IL6	4		38765046	G	A
rs112924608	ENSG00000136244	-9.64336	4.25151e-21	5.23512e-16	-0.258692	0.0855519	7	22725884	22732002	1	IL6	4		38765051	A	G
rs11736207	ENSG00000136244	-9.64336	4.25151e-21	5.23512e-16	-0.258692	0.0855519	7	22725884	22732002	1	IL6	4		38766285	A	G
rs1873195	ENSG00000109471	-9.64291	4.26841e-21	5.24648e-16	-0.275213	0.0855446	4	122451470	122456725	-1	IL2	4		38891173	T	C
rs112889978	ENSG00000110944	-9.63247	4.68455e-21	5.74763e-16	-0.329137	0.0853752	12	56334174	56340410	1	IL23A	4		38864090	T	C
rs66979032	ENSG00000110944	-9.62151	5.16455e-21	6.31854e-16	-0.316441	0.0851976	12	56334174	56340410	1	IL23A	4		38814700	G	A
rs5743556	ENSG00000110944	-9.62122	5.1776e-21	6.31854e-16	-0.339412	0.085193	12	56334174	56340410	1	IL23A	4		38806851	G	A
rs5743557	ENSG00000110944	-9.62122	5.1776e-21	6.31854e-16	-0.339412	0.085193	12	56334174	56340410	1	IL23A	4		38806827	A	G
rs11466617	ENSG00000109471	-9.61562	5.44212e-21	6.57095e-16	-0.303034	0.0851022	4	122451470	122456725	-1	IL2	4		38780471	C	T
rs11466640	ENSG00000109471	-9.61562	5.44212e-21	6.57095e-16	-0.303034	0.0851022	4	122451470	122456725	-1	IL2	4		38778903	A	G
rs11466645	ENSG00000109471	-9.61562	5.44212e-21	6.57095e-16	-0.303034	0.0851022	4	122451470	122456725	-1	IL2	4		38778203	T	A
rs140216372	ENSG00000109471	-9.61562	5.44212e-21	6.57095e-16	-0.303034	0.0851022	4	122451470	122456725	-1	IL2	4		38779512	T	C
rs4129009	ENSG00000109471	-9.61562	5.44212e-21	6.57095e-16	-0.303034	0.0851022	4	122451470	122456725	-1	IL2	4		38774889	C	T
rs4274855	ENSG00000109471	-9.61562	5.44212e-21	6.57095e-16	-0.303034	0.0851022	4	122451470	122456725	-1	IL2	4		38777471	T	C
rs5743596	ENSG00000136244	-9.60869	5.78799e-21	6.97623e-16	-0.282373	0.08499	7	22725884	22732002	1	IL6	4		38802528	A	G
rs5743593	ENSG00000110944	-9.60716	5.86694e-21	7.04653e-16	-0.339461	0.0849653	12	56334174	56340410	1	IL23A	4		38802913	G	A
rs5743595	ENSG00000110944	-9.60716	5.86694e-21	7.04653e-16	-0.339461	0.0849653	12	56334174	56340410	1	IL23A	4		38802644	G	A
rs3924112	ENSG00000110944	-9.60475	5.99414e-21	7.18668e-16	-0.333032	0.0849262	12	56334174	56340410	1	IL23A	4		38795810	T	C
rs11721824	ENSG00000109471	-9.58607	7.07506e-21	8.45299e-16	-0.301973	0.0846241	4	122451470	122456725	-1	IL2	4		38767749	A	G
rs73235002	ENSG00000109471	-9.58607	7.07506e-21	8.45299e-16	-0.301973	0.0846241	4	122451470	122456725	-1	IL2	4		38769018	G	A
rs117734346	ENSG00000111537	-9.58491	7.14809e-21	8.52533e-16	-0.297965	0.0846054	12	68154768	68159740	-1	IFNg	4		38840748	T	G
rs7694115	ENSG00000109471	-9.5807	7.42001e-21	8.83423e-16	-0.244372	0.0845374	4	122451470	122456725	-1	IL2	4		38779094	G	A
rs111437368	ENSG00000109471	-9.57768	7.62146e-21	9.04257e-16	-0.273862	0.0844885	4	122451470	122456725	-1	IL2	4		38774337	A	G
rs9715841	ENSG00000109471	-9.57768	7.62146e-21	9.04257e-16	-0.273862	0.0844885	4	122451470	122456725	-1	IL2	4		38774503	C	T
rs11340781	ENSG00000136244	-9.5753	7.78344e-21	9.1869e-16	-0.207713	0.0844502	7	22725884	22732002	1	IL6	4		38782110	T	TG
rs11340782	ENSG00000136244	-9.5753	7.78344e-21	9.1869e-16	-0.207713	0.0844502	7	22725884	22732002	1	IL6	4		38782263	C	CT
rs7653908	ENSG00000136244	-9.5753	7.78344e-21	9.1869e-16	-0.207713	0.0844502	7	22725884	22732002	1	IL6	4		38782221	C	G
rs66819621	ENSG00000136244	-9.56635	8.42563e-21	9.92774e-16	-0.217767	0.0843057	7	22725884	22732002	1	IL6	4		38819403	G	A
rs73236633	ENSG00000110944	-9.56491	8.53385e-21	1.00379e-15	-0.322485	0.0842824	12	56334174	56340410	1	IL23A	4		38839319	C	T
rs148689836	ENSG00000136244	-9.55795	9.076e-21	1.06573e-15	-0.255744	0.0841701	7	22725884	22732002	1	IL6	4		38773693	AT	A
rs9306967	ENSG00000112115	-9.55591	9.24164e-21	1.08332e-15	-0.214465	0.0841372	6	52186375	52190638	1	IL17A	4		38807911	C	G
rs3860069	ENSG00000110944	-9.55375	9.41969e-21	1.1023e-15	-0.287399	0.0841024	12	56334174	56340410	1	IL23A	4		38862121	C	A
rs2002150	ENSG00000111537	-9.55292	9.48915e-21	1.10853e-15	-0.289685	0.084089	12	68154768	68159740	-1	IFNg	4		38892001	C	T
rs113558549	ENSG00000110944	-9.54852	9.86524e-21	1.1429e-15	-0.33446	0.0840181	12	56334174	56340410	1	IL23A	4		38808216	G	A
rs114719937	ENSG00000110944	-9.54852	9.86524e-21	1.1429e-15	-0.33446	0.0840181	12	56334174	56340410	1	IL23A	4		38808585	C	G
rs200857870	ENSG00000110944	-9.54843	9.87308e-21	1.1429e-15	-0.329243	0.0840166	12	56334174	56340410	1	IL23A	4		38807362	AAT	A
rs201774433	ENSG00000110944	-9.54843	9.87308e-21	1.1429e-15	-0.329243	0.0840166	12	56334174	56340410	1	IL23A	4		38807364	GA	G
rs55834055	ENSG00000110944	-9.54843	9.87308e-21	1.1429e-15	-0.329243	0.0840166	12	56334174	56340410	1	IL23A	4		38807363	AT	A
rs6830230	ENSG00000109471	-9.54831	9.88367e-21	1.1429e-15	-0.26763	0.0840147	4	122451470	122456725	-1	IL2	4		38887994	G	T
rs115807384	ENSG00000110944	-9.54652	1.00411e-20	1.15719e-15	-0.321699	0.0839859	12	56334174	56340410	1	IL23A	4		38851585	C	A
rs74210943	ENSG00000110944	-9.54652	1.00411e-20	1.15719e-15	-0.321699	0.0839859	12	56334174	56340410	1	IL23A	4		38851296	T	C
rs145273408	ENSG00000110944	-9.54107	1.05364e-20	1.21222e-15	-0.321364	0.0838981	12	56334174	56340410	1	IL23A	4		38852145	A	G
rs56357984	ENSG00000110944	-9.53778	1.08477e-20	1.24594e-15	-0.326859	0.083845	12	56334174	56340410	1	IL23A	4		38806462	A	G
rs2013740	ENSG00000111537	-9.5338	1.12354e-20	1.28831e-15	-0.292502	0.0837809	12	68154768	68159740	-1	IFNg	4		38891737	G	A
rs17582830	ENSG00000110944	-9.5285	1.17738e-20	1.34701e-15	-0.322229	0.0836955	12	56334174	56340410	1	IL23A	4		38867427	G	A
rs4543123	ENSG00000112115	-9.52837	1.17868e-20	1.34701e-15	-0.20476	0.0836935	6	52186375	52190638	1	IL17A	4		38792524	G	A
rs73236646	ENSG00000110944	-9.51995	1.26962e-20	1.43966e-15	-0.328389	0.083558	12	56334174	56340410	1	IL23A	4		38871385	C	T
rs73236649	ENSG00000110944	-9.51995	1.26962e-20	1.43966e-15	-0.328389	0.083558	12	56334174	56340410	1	IL23A	4		38873332	T	C
rs200838524	ENSG00000110944	-9.51951	1.2745e-20	1.43966e-15	-0.332161	0.083551	12	56334174	56340410	1	IL23A	4		38806435	AAG	A
rs5743560	ENSG00000110944	-9.51951	1.2745e-20	1.43966e-15	-0.332161	0.083551	12	56334174	56340410	1	IL23A	4		38806200	T	G
rs5743562	ENSG00000110944	-9.51951	1.2745e-20	1.43966e-15	-0.332161	0.083551	12	56334174	56340410	1	IL23A	4		38806096	C	T
rs5743563	ENSG00000110944	-9.51951	1.2745e-20	1.43966e-15	-0.332161	0.083551	12	56334174	56340410	1	IL23A	4		38806019	G	A
rs5743565	ENSG00000110944	-9.51951	1.2745e-20	1.43966e-15	-0.332161	0.083551	12	56334174	56340410	1	IL23A	4		38805983	C	T
rs149735542	ENSG00000111537	-9.51402	1.33775e-20	1.50365e-15	-0.342919	0.0834626	12	68154768	68159740	-1	IFNg	4		38784792	TTA	T
rs200673000	ENSG00000111537	-9.51402	1.33775e-20	1.50365e-15	-0.342919	0.0834626	12	68154768	68159740	-1	IFNg	4		38784790	A	ATT
rs73236615	ENSG00000111537	-9.51402	1.33775e-20	1.50365e-15	-0.342919	0.0834626	12	68154768	68159740	-1	IFNg	4		38786869	T	G
rs4833096	ENSG00000109471	-9.51251	1.35571e-20	1.52134e-15	-0.220784	0.0834383	4	122451470	122456725	-1	IL2	4		38808632	C	T
rs4833095	ENSG00000112115	-9.47751	1.84464e-20	2.06661e-15	-0.210605	0.0828762	6	52186375	52190638	1	IL17A	4		38799710	C	T
rs28413898	ENSG00000109471	-9.4724	1.92932e-20	2.15794e-15	-0.241035	0.0827943	4	122451470	122456725	-1	IL2	4		38768669	G	A
rs11096955	ENSG00000109471	-9.47106	1.95225e-20	2.17646e-15	-0.241397	0.0827727	4	122451470	122456725	-1	IL2	4		38776107	G	T
rs11096957	ENSG00000109471	-9.47106	1.95225e-20	2.17646e-15	-0.241397	0.0827727	4	122451470	122456725	-1	IL2	4		38776491	G	T
rs1135430	ENSG00000112115	-9.46074	2.13733e-20	2.37891e-15	-0.21187	0.0826074	6	52186375	52190638	1	IL17A	4		38789361	C	T
rs11936050	ENSG00000112115	-9.45896	2.17088e-20	2.39675e-15	-0.210345	0.0825789	6	52186375	52190638	1	IL17A	4		38789524	T	C
rs12233670	ENSG00000112115	-9.45896	2.17088e-20	2.39675e-15	-0.210345	0.0825789	6	52186375	52190638	1	IL17A	4		38787216	T	C
rs28690449	ENSG00000112115	-9.45896	2.17088e-20	2.39675e-15	-0.210345	0.0825789	6	52186375	52190638	1	IL17A	4		38789132	T	C
rs6834581	ENSG00000112115	-9.45896	2.17088e-20	2.39675e-15	-0.210345	0.0825789	6	52186375	52190638	1	IL17A	4		38788234	C	T
rs73142654	ENSG00000112115	-9.45896	2.17088e-20	2.39675e-15	-0.210345	0.0825789	6	52186375	52190638	1	IL17A	4		38785697	A	T
rs4331786	ENSG00000109471	-9.45606	2.2268e-20	2.45451e-15	-0.241116	0.0825325	4	122451470	122456725	-1	IL2	4		38769408	T	C
rs5743592	ENSG00000110944	-9.45483	2.25101e-20	2.4772e-15	-0.330468	0.0825127	12	56334174	56340410	1	IL23A	4		38803063	G	A
rs6848423	ENSG00000109471	-9.44993	2.3498e-20	2.58177e-15	-0.27064	0.0824343	4	122451470	122456725	-1	IL2	4		38887933	T	C
rs7664239	ENSG00000112115	-9.44918	2.36538e-20	2.59471e-15	-0.209486	0.0824222	6	52186375	52190638	1	IL17A	4		38786304	C	T
rs10023850	ENSG00000109471	-9.44071	2.54757e-20	2.79009e-15	-0.291643	0.0822867	4	122451470	122456725	-1	IL2	4		38763693	A	G
rs1106956	ENSG00000109471	-9.43417	2.69768e-20	2.94976e-15	-0.254636	0.0821821	4	122451470	122456725	-1	IL2	4		38889811	G	A
rs10470854	ENSG00000109471	-9.42983	2.80219e-20	3.03971e-15	-0.239087	0.0821127	4	122451470	122456725	-1	IL2	4		38768533	G	A
rs4458462	ENSG00000109471	-9.42983	2.80219e-20	3.03971e-15	-0.239087	0.0821127	4	122451470	122456725	-1	IL2	4		38768083	G	A
rs4470638	ENSG00000109471	-9.42983	2.80219e-20	3.03971e-15	-0.239087	0.0821127	4	122451470	122456725	-1	IL2	4		38768068	T	C
rs6531661	ENSG00000109471	-9.42983	2.80219e-20	3.03971e-15	-0.239087	0.0821127	4	122451470	122456725	-1	IL2	4		38767796	A	G
rs6531662	ENSG00000109471	-9.42983	2.80219e-20	3.03971e-15	-0.239087	0.0821127	4	122451470	122456725	-1	IL2	4		38767956	C	T
rs55903115	ENSG00000111537	-9.42144	3.01541e-20	3.26582e-15	-0.335724	0.0819787	12	68154768	68159740	-1	IFNg	4		38786474	A	C
rs148689836	ENSG00000109471	-9.41855	3.09279e-20	3.34433e-15	-0.293619	0.0819324	4	122451470	122456725	-1	IL2	4		38773693	AT	A
rs145731598	ENSG00000111537	-9.41739	3.12413e-20	3.36757e-15	-0.32942	0.081914	12	68154768	68159740	-1	IFNg	4		38789760	A	AAG
rs73236616	ENSG00000111537	-9.41739	3.12413e-20	3.36757e-15	-0.32942	0.081914	12	68154768	68159740	-1	IFNg	4		38789675	A	G
rs3924113	ENSG00000110944	-9.41014	3.32865e-20	3.58237e-15	-0.32303	0.0817982	12	56334174	56340410	1	IL23A	4		38796255	T	G
rs11725309	ENSG00000111537	-9.39258	3.87998e-20	4.16916e-15	-0.34117	0.0815181	12	68154768	68159740	-1	IFNg	4		38783848	C	T
rs5743566	ENSG00000110944	-9.38474	4.15457e-20	4.45022e-15	-0.324267	0.0813931	12	56334174	56340410	1	IL23A	4		38805942	C	G
rs5743571	ENSG00000110944	-9.38474	4.15457e-20	4.45022e-15	-0.324267	0.0813931	12	56334174	56340410	1	IL23A	4		38805489	T	C
rs5743580	ENSG00000110944	-9.38341	4.20286e-20	4.48088e-15	-0.328344	0.0813719	12	56334174	56340410	1	IL23A	4		38804405	T	C
rs5743584	ENSG00000110944	-9.38341	4.20286e-20	4.48088e-15	-0.328344	0.0813719	12	56334174	56340410	1	IL23A	4		38803784	T	C
rs5743585	ENSG00000110944	-9.38341	4.20286e-20	4.48088e-15	-0.328344	0.0813719	12	56334174	56340410	1	IL23A	4		38803646	C	T
rs112133277	ENSG00000109471	-9.38264	4.23095e-20	4.48982e-15	-0.293564	0.0813598	4	122451470	122456725	-1	IL2	4		38765046	G	A
rs112924608	ENSG00000109471	-9.38264	4.23095e-20	4.48982e-15	-0.293564	0.0813598	4	122451470	122456725	-1	IL2	4		38765051	A	G
rs11736207	ENSG00000109471	-9.38264	4.23095e-20	4.48982e-15	-0.293564	0.0813598	4	122451470	122456725	-1	IL2	4		38766285	A	G
rs5743604	ENSG00000112115	-9.37776	4.41509e-20	4.67796e-15	-0.205557	0.0812819	6	52186375	52190638	1	IL17A	4		38801285	G	A
rs5743614	ENSG00000112115	-9.37336	4.58744e-20	4.85304e-15	-0.204808	0.0812119	6	52186375	52190638	1	IL17A	4		38798935	T	C
rs6832466	ENSG00000109471	-9.35525	5.37043e-20	5.66383e-15	-0.237243	0.0809237	4	122451470	122456725	-1	IL2	4		38770543	G	A
rs6837838	ENSG00000109471	-9.35525	5.37043e-20	5.66383e-15	-0.237243	0.0809237	4	122451470	122456725	-1	IL2	4		38770576	A	T
rs5743596	ENSG00000110944	-9.35311	5.47095e-20	5.76095e-15	-0.362412	0.0808898	12	56334174	56340410	1	IL23A	4		38802528	A	G
rs7658893	ENSG00000109471	-9.3457	5.83502e-20	6.13486e-15	-0.221761	0.080772	4	122451470	122456725	-1	IL2	4		38782420	A	G
rs4833096	ENSG00000136244	-9.3342	6.44769e-20	6.7686e-15	-0.186464	0.0805893	7	22725884	22732002	1	IL6	4		38808632	C	T
rs35005076	ENSG00000112115	-9.33381	6.4697e-20	6.78129e-15	-0.208662	0.0805831	6	52186375	52190638	1	IL17A	4		38789072	GC	G
rs11730390	ENSG00000110944	-9.32882	6.7561e-20	7.05984e-15	-0.322835	0.0805038	12	56334174	56340410	1	IL23A	4		38881414	C	T
rs139142852	ENSG00000110944	-9.32882	6.7561e-20	7.05984e-15	-0.322835	0.0805038	12	56334174	56340410	1	IL23A	4		38881773	G	A
rs17582921	ENSG00000110944	-9.31277	7.76417e-20	8.10084e-15	-0.316966	0.0802494	12	56334174	56340410	1	IL23A	4		38892649	C	T
rs10034903	ENSG00000112115	-9.30784	8.10293e-20	8.41574e-15	-0.205306	0.0801712	6	52186375	52190638	1	IL17A	4		38784678	G	C
rs4833093	ENSG00000112115	-9.30784	8.10293e-20	8.41574e-15	-0.205306	0.0801712	6	52186375	52190638	1	IL17A	4		38789740	T	G
rs6531663	ENSG00000112115	-9.30784	8.10293e-20	8.41574e-15	-0.205306	0.0801712	6	52186375	52190638	1	IL17A	4		38792340	C	T
rs73236633	ENSG00000111537	-9.30218	8.50953e-20	8.77291e-15	-0.316875	0.0800816	12	68154768	68159740	-1	IFNg	4		38839319	C	T
rs11722788	ENSG00000110944	-9.30147	8.56236e-20	8.77291e-15	-0.323762	0.0800703	12	56334174	56340410	1	IL23A	4		38810738	G	C
rs11722813	ENSG00000110944	-9.30147	8.56236e-20	8.77291e-15	-0.323762	0.0800703	12	56334174	56340410	1	IL23A	4		38810769	T	C
rs11722836	ENSG00000110944	-9.30147	8.56236e-20	8.77291e-15	-0.323762	0.0800703	12	56334174	56340410	1	IL23A	4		38811529	A	T
rs11722889	ENSG00000110944	-9.30147	8.56236e-20	8.77291e-15	-0.323762	0.0800703	12	56334174	56340410	1	IL23A	4		38810975	T	C
rs11725779	ENSG00000110944	-9.30147	8.56236e-20	8.77291e-15	-0.323762	0.0800703	12	56334174	56340410	1	IL23A	4		38811668	A	G
rs11727978	ENSG00000110944	-9.30147	8.56236e-20	8.77291e-15	-0.323762	0.0800703	12	56334174	56340410	1	IL23A	4		38811051	A	T
rs67837551	ENSG00000110944	-9.30147	8.56236e-20	8.77291e-15	-0.323762	0.0800703	12	56334174	56340410	1	IL23A	4		38810444	T	C
rs73236625	ENSG00000110944	-9.30147	8.56236e-20	8.77291e-15	-0.323762	0.0800703	12	56334174	56340410	1	IL23A	4		38809924	A	G
rs3860069	ENSG00000111537	-9.29583	8.9905e-20	9.19779e-15	-0.282523	0.079981	12	68154768	68159740	-1	IFNg	4		38862121	C	A
rs66819621	ENSG00000110944	-9.2942	9.11781e-20	9.3141e-15	-0.279	0.0799552	12	56334174	56340410	1	IL23A	4		38819403	G	A
rs11734337	ENSG00000109471	-9.27871	1.04243e-19	1.06328e-14	-0.234473	0.0797101	4	122451470	122456725	-1	IL2	4		38773067	G	A
rs55949304	ENSG00000111537	-9.26779	1.1454e-19	1.15966e-14	-0.322833	0.0795376	12	68154768	68159740	-1	IFNg	4		38835702	C	T
rs5743789	ENSG00000111537	-9.26779	1.1454e-19	1.15966e-14	-0.322833	0.0795376	12	68154768	68159740	-1	IFNg	4		38833173	T	A
rs5743794	ENSG00000111537	-9.26779	1.1454e-19	1.15966e-14	-0.322833	0.0795376	12	68154768	68159740	-1	IFNg	4		38832727	T	C
rs5743795	ENSG00000111537	-9.26779	1.1454e-19	1.15966e-14	-0.322833	0.0795376	12	68154768	68159740	-1	IFNg	4		38832495	T	C
rs73236632	ENSG00000111537	-9.26779	1.1454e-19	1.15966e-14	-0.322833	0.0795376	12	68154768	68159740	-1	IFNg	4		38836071	A	G
rs73236617	ENSG00000111537	-9.26649	1.15838e-19	1.16934e-14	-0.320904	0.0795169	12	68154768	68159740	-1	IFNg	4		38793860	G	C
rs73236618	ENSG00000111537	-9.26649	1.15838e-19	1.16934e-14	-0.320904	0.0795169	12	68154768	68159740	-1	IFNg	4		38794041	C	T
rs9715769	ENSG00000136244	-9.26414	1.18203e-19	1.19145e-14	-0.238589	0.0794799	7	22725884	22732002	1	IL6	4		38774489	C	A
rs66979032	ENSG00000111537	-9.23943	1.4625e-19	1.47198e-14	-0.307341	0.0790899	12	68154768	68159740	-1	IFNg	4		38814700	G	A
rs73236628	ENSG00000109471	-9.23004	1.58549e-19	1.59108e-14	-0.245004	0.078942	4	122451470	122456725	-1	IL2	4		38825443	T	C
rs73236629	ENSG00000109471	-9.23004	1.58549e-19	1.59108e-14	-0.245004	0.078942	4	122451470	122456725	-1	IL2	4		38825449	T	G
rs2174284	ENSG00000136244	-9.22731	1.62318e-19	1.62652e-14	-0.220716	0.078899	7	22725884	22732002	1	IL6	4		38859339	T	C
rs200054010	ENSG00000136244	-9.21349	1.82778e-19	1.82886e-14	-0.184149	0.0786814	7	22725884	22732002	1	IL6	4		38900607	AAT	A
rs55963023	ENSG00000109471	-9.20826	1.9117e-19	1.90724e-14	-0.22525	0.0785991	4	122451470	122456725	-1	IL2	4		38856746	C	T
rs56054004	ENSG00000109471	-9.20826	1.9117e-19	1.90724e-14	-0.22525	0.0785991	4	122451470	122456725	-1	IL2	4		38856737	A	G
rs3924113	ENSG00000111537	-9.20576	1.9532e-19	1.9458e-14	-0.319118	0.0785598	12	68154768	68159740	-1	IFNg	4		38796255	T	G
rs199871803	ENSG00000136244	-9.20394	1.98395e-19	1.97356e-14	-0.233399	0.0785311	7	22725884	22732002	1	IL6	4		38774249	TC	T
rs55963023	ENSG00000136244	-9.1988	2.07346e-19	2.05661e-14	-0.193385	0.0784503	7	22725884	22732002	1	IL6	4		38856746	C	T
rs56054004	ENSG00000136244	-9.1988	2.07346e-19	2.05661e-14	-0.193385	0.0784503	7	22725884	22732002	1	IL6	4		38856737	A	G
rs56289835	ENSG00000111537	-9.19816	2.08487e-19	2.05897e-14	-0.330662	0.0784402	12	68154768	68159740	-1	IFNg	4		38811845	C	G
rs56408159	ENSG00000111537	-9.19816	2.08487e-19	2.05897e-14	-0.330662	0.0784402	12	68154768	68159740	-1	IFNg	4		38812116	A	T
rs66922907	ENSG00000111537	-9.19816	2.08487e-19	2.05897e-14	-0.330662	0.0784402	12	68154768	68159740	-1	IFNg	4		38812537	G	A
rs112318878	ENSG00000111537	-9.19456	2.15016e-19	2.11428e-14	-0.329315	0.0783837	12	68154768	68159740	-1	IFNg	4		38808089	T	C
rs113465719	ENSG00000111537	-9.19456	2.15016e-19	2.11428e-14	-0.329315	0.0783837	12	68154768	68159740	-1	IFNg	4		38808045	T	A
rs67206233	ENSG00000111537	-9.19456	2.15016e-19	2.11428e-14	-0.329315	0.0783837	12	68154768	68159740	-1	IFNg	4		38807853	C	T
rs17582921	ENSG00000111537	-9.18342	2.36547e-19	2.32265e-14	-0.315428	0.0782087	12	68154768	68159740	-1	IFNg	4		38892649	C	T
rs4482773	ENSG00000136244	-9.1825	2.38421e-19	2.3377e-14	-0.173804	0.0781942	7	22725884	22732002	1	IL6	4		38763132	G	A
rs34658784	ENSG00000111537	-9.17699	2.49934e-19	2.44357e-14	-0.315952	0.0781078	12	68154768	68159740	-1	IFNg	4		38856151	A	AT
rs55930442	ENSG00000111537	-9.17699	2.49934e-19	2.44357e-14	-0.315952	0.0781078	12	68154768	68159740	-1	IFNg	4		38856690	A	G
rs10012017	ENSG00000112115	-9.17594	2.52198e-19	2.46218e-14	-0.200765	0.0780912	6	52186375	52190638	1	IL17A	4		38784633	T	G
rs28393318	ENSG00000112115	-9.17371	2.57036e-19	2.50583e-14	-0.202074	0.0780564	6	52186375	52190638	1	IL17A	4		38784267	G	A
rs45588337	ENSG00000111537	-9.17245	2.59832e-19	2.52948e-14	-0.327268	0.0780365	12	68154768	68159740	-1	IFNg	4		38807328	G	A
rs5743551	ENSG00000112115	-9.17226	2.60263e-19	2.53007e-14	-0.204397	0.0780335	6	52186375	52190638	1	IL17A	4		38807654	C	T
rs74782366	ENSG00000110944	-9.16496	2.77013e-19	2.68908e-14	-0.289211	0.0779191	12	56334174	56340410	1	IL23A	4		38854183	C	T
rs17616434	ENSG00000112115	-9.16084	2.86946e-19	2.78155e-14	-0.20409	0.0778545	6	52186375	52190638	1	IL17A	4		38812876	C	T
rs4565087	ENSG00000136244	-9.15814	2.93647e-19	2.84248e-14	-0.17333	0.0778122	7	22725884	22732002	1	IL6	4		38763103	C	T
rs10024216	ENSG00000136244	-9.13619	3.54139e-19	3.42318e-14	-0.186809	0.0774686	7	22725884	22732002	1	IL6	4		38764112	A	G
rs5743593	ENSG00000111537	-9.13423	3.6012e-19	3.47118e-14	-0.326682	0.0774378	12	68154768	68159740	-1	IFNg	4		38802913	G	A
[truncated: 638 more rows]

## Sheet: IFNg_cis
snps	gene	statistic	pvalue	FDR	beta	R2	chrom	start	end	strand	symbol	chromosome	cM	position	allele.1	allele.2	cisDist
[truncated: 330 more rows]

[truncated: 13 more sheets: IFNg_trans, IL1b_cis, IL1b_trans, Influenza_cis, Influenza_trans, LPS_cis, LPS_trans, Poly_IC_cis, Poly_IC_trans, SEB_cis, SEB_trans, TNFa_cis, TNFa_trans]
