# Supplementary material for: Smoking changes adaptive immunity with persistent effects
Source: Nature. 2024 Feb 14;626(8000):827–35. doi: 10.1038/s41586-023-06968-8 (PMC10881394; doi:10.1038/s41586-023-06968-8)
Supplement: Supplementary file 8 — Source Data Fig. 1 [file 41586_2023_6968_MOESM8_ESM.xlsx]

## Sheet: Fig1a_values
SEB	CD3+CD28	E.coli	LPS	C.albicans	BCG	PolyIC	Influenza	IFNg	TNFa	IL1b
0.364536528615636	-0.883680869703278	0.712494710473137	0.593836103432824	1.64850440182232	1.33998332001264	-1.13499311061023	-1.08195707453925	-1.0408106248456	-0.123744298630494	-0.3941690860277
1.89656406816774	0.917341334673415	-0.083142331100386	-0.0289956230728969	0.968896822056375	0.780753406785985	-0.968584913851429	-0.719327668952024	-0.973816571903096	-0.890426515577792	-0.899262007225891
0.593689536928947	-0.0453756021745858	0.00943642772775347	0.120523368132024	-0.00608171535665882	-0.0685082051341995	-0.533243983745911	-0.786753567771078	2.62517604995819	-0.885979615961368	-1.02288269260311
-0.2123876063812	-0.624122507161974	0.807502063014649	1.10596934000975	0.10994531953089	0.551720441518809	-0.771896272153292	-1.12913042085247	-1.05911610123652	-0.737410289909406	1.95892603362077
2.02780994530359	0.0749359435342833	0.519293087146088	0.633121134949749	0.785473510275689	0.512753517375119	-1.11674647675435	-0.951014501637902	-1.0684218404122	-0.840261562423675	-0.57694275735639
-0.32494193718769	-0.62630023975571	1.42976504559018	2.10658431509216	0.0693139626597689	0.62235177361146	-0.0616088744800421	-0.75865830926336	-0.944252235398809	-0.838841127326794	-0.673412373541165
0.487947672088821	0.0612272140200638	0.939149182568606	0.694325995119894	1.2722568539691	1.06040548372368	-1.21022127210726	-1.20150657218605	-1.55263515910376	0.0247494698534487	-0.575698867946554
0.967980650370146	1.13288317392379	1.44396317099607	0.884556565578336	-0.0373783507424128	0.224319979516289	-1.25977804164673	-0.960374153515514	-1.25906549243755	-0.324329730160563	-0.812777771881862
-0.147459515329503	-0.326426393190837	-0.0507081280362677	0.329523505323992	-0.367381535091489	-0.404009495573253	2.91733959408543	-0.487726228998855	-0.487726228998855	-0.487712787095181	-0.487712787095181
1.74673165721991	2.00080592261983	-0.104797492811756	0.196483448507813	-0.310090419658478	0.095189270527965	-1.04863703619439	-0.797239229685975	-0.621411721876724	-0.569799369656966	-0.587235028991221
0.639759255536615	-0.00721333597921985	1.28237484256574	1.01975839095089	0.57099492001697	1.25609929893975	-1.19939354014332	-1.20104522782971	-1.12221909026917	-0.836708838225445	-0.402406675563103
-0.249808613602796	-0.890514707328738	1.15421974121975	1.45747467256727	0.960978961612183	0.953101247051673	-1.12690367734901	-1.27220501471393	-0.847436031633183	-0.415883790408267	0.276977212585054
0.143983084488778	-0.345450921938163	0.622476587820878	1.19803505592684	-0.090954837026126	0.138370329221279	-0.719090764908771	-1.18856243480018	-0.85231610024123	2.08877499378009	-0.995264992323403

## Sheet: Fig1c_SEB
Var1	Var2	value	stars
SEASON	CXCL5	0
CHEVEUX	CXCL5	0
CORREC	CXCL5	0
CORRECP	CXCL5	0
LOG	CXCL5	0
PHYSL	CXCL5	0
PHYSP.T1	CXCL5	0
VILLENPOP20	CXCL5	0
VILLESPOP20	CXCL5	0
VIT	CXCL5	0
VIT.COUPLE	CXCL5	0
VIT.ENFANTS	CXCL5	0
YEUX.T1	CXCL5	0
NVILLES	CXCL5	0
PHYSDUR.T1	CXCL5	0
PHYSJ	CXCL5	0
PHYST.T1	CXCL5	0
VILLENPOP	CXCL5	0
VILLESPOP	CXCL5	0
BRUIT	CXCL5	0
CSP	CXCL5	0
EMPLOIP	CXCL5	0
EMPLOIS	CXCL5	0
INACT	CXCL5	0
NIVETUD	CXCL5	0
POUSS	CXCL5	0
PTOX	CXCL5	0
REVENUS	CXCL5	0
TRAVJ	CXCL5	0
TRAVT	CXCL5	0
AMIDI	CXCL5	0
DEJ	CXCL5	0
DINER	CXCL5	0
GRIGN	CXCL5	0
MATIN	CXCL5	0
NCOLL	CXCL5	0
PDEJ	CXCL5	0
PRODALL1	CXCL5	0
PRODALL2	CXCL5	0
PRODALL3	CXCL5	0
PRODALL4	CXCL5	0
REPASH	CXCL5	0
SEL	CXCL5	0
SOIREE	CXCL5	0
ALCF	CXCL5	0
Beer	CXCL5	0
CUISIN	CXCL5	0
DESS	CXCL5	0
DIFFATM	CXCL5	0
FASTF	CXCL5	0
FCRUS	CXCL5	0.578603044591015
FCUITS	CXCL5	0
FECUL	CXCL5	0
FRITS	CXCL5	0
FROM	CXCL5	0
Cooked meals	CXCL5	0
RESTAU	CXCL5	0
VIANDE	CXCL5	0
VIENN	CXCL5	0
VIN	CXCL5	0
VITA	CXCL5	0
VORALE	CXCL5	0
PSEXP	CXCL5	0
Smoking status	CXCL5	0
NBYLPSEXP	CXCL5	0
Nb.years last smoke	CXCL5	0
NBYPSEXP	CXCL5	0
Nb.years smoking	CXCL5	0
Tot.numb.cig.	CXCL5	0
DORDIF	CXCL5	0
DORLUM	CXCL5	0
HASCHICH	CXCL5	0
STRESS	CXCL5	0
CONCEN	CXCL5	0
DIFF	CXCL5	0
DORH.T1	CXCL5	0
FATI	CXCL5	0
MBLESS	CXCL5	0.510820664364847
PLAIS	CXCL5	0
TRIS	CXCL5	0
ACCOUCH	CXCL5	0
ALIM	CXCL5	0
VOIE	CXCL5	0
ACCOUNB	CXCL5	0
ALIMDUR	CXCL5	0
NAISSP	CXCL5	0
NAISST	CXCL5	0
TONSILLECTOMY	CXCL5	0
APPENDICECTOMY	CXCL5	0
OTHER	CXCL5	0
MEASLES	CXCL5	0
HEPATITISB	CXCL5	0
FLU	CXCL5	0
MEASLESMH	CXCL5	0
RUBELLAMH	CXCL5	0
CHICKENPOXMH	CXCL5	0
MUMPSMH	CXCL5	0
OTHERMH	CXCL5	0
SURGICAL.INT	CXCL5	0
MUMPS	CXCL5	0
RUBELLA	CXCL5	0
CMSEQ	CXCL5	0
CMSTDT	CXCL5	0
Abdo.circ.	CXCL5	0
BMI	CXCL5	0
DIABP1.V0	CXCL5	0
DIABP2.V0	CXCL5	0
Heart rate	CXCL5	0
HEIGHT.V0	CXCL5	0
Systolic measure	CXCL5	0
TEMP.V0	CXCL5	0
Weight	CXCL5	0
ALLER	CXCL5	0
ATTAQUE	CXCL5	0
CAUTRE	CXCL5	0
CCOLON	CXCL5	0
CSEIN	CXCL5	0
DIABETE	CXCL5	0
HYPERT	CXCL5	0
INFARC	CXCL5	0
CMV status	CXCL5	0
EBV.EA.V1	CXCL5	0
EBV.EBNA.V1	CXCL5	0
HBS.V1	CXCL5	0
HP.V1	CXCL5	0
HSV1.V1	CXCL5	0
HSV2.V1	CXCL5	0
ORE.V1	CXCL5	0
ROUG.V1	CXCL5	0
TXP.V1	CXCL5	0
VZV.V1	CXCL5	0
HP.V1.QT	CXCL5	0
SEASON	CSF2	0
CHEVEUX	CSF2	0
CORREC	CSF2	0
CORRECP	CSF2	0
LOG	CSF2	0
PHYSL	CSF2	0
PHYSP.T1	CSF2	0
VILLENPOP20	CSF2	0
VILLESPOP20	CSF2	0
VIT	CSF2	0
VIT.COUPLE	CSF2	0
VIT.ENFANTS	CSF2	0
YEUX.T1	CSF2	0
NVILLES	CSF2	0
PHYSDUR.T1	CSF2	0
PHYSJ	CSF2	0
PHYST.T1	CSF2	0
VILLENPOP	CSF2	0
VILLESPOP	CSF2	0
BRUIT	CSF2	0
CSP	CSF2	0
EMPLOIP	CSF2	0
EMPLOIS	CSF2	1.94873679792753	*
INACT	CSF2	0
NIVETUD	CSF2	0
POUSS	CSF2	0
PTOX	CSF2	0
REVENUS	CSF2	0
TRAVJ	CSF2	0
TRAVT	CSF2	0
AMIDI	CSF2	0
DEJ	CSF2	0
DINER	CSF2	0
GRIGN	CSF2	0
MATIN	CSF2	0
NCOLL	CSF2	0
PDEJ	CSF2	0
PRODALL1	CSF2	0
PRODALL2	CSF2	0
PRODALL3	CSF2	0
PRODALL4	CSF2	0
REPASH	CSF2	0
SEL	CSF2	0
SOIREE	CSF2	0
ALCF	CSF2	0
Beer	CSF2	0
CUISIN	CSF2	0
DESS	CSF2	0
DIFFATM	CSF2	0
FASTF	CSF2	0
FCRUS	CSF2	0
FCUITS	CSF2	0
FECUL	CSF2	0
FRITS	CSF2	0
FROM	CSF2	0
Cooked meals	CSF2	0
RESTAU	CSF2	0
VIANDE	CSF2	0
VIENN	CSF2	0
VIN	CSF2	0
VITA	CSF2	0
VORALE	CSF2	0
PSEXP	CSF2	0
Smoking status	CSF2	1.0466973303808
NBYLPSEXP	CSF2	0
Nb.years last smoke	CSF2	3.17945092561792	***
NBYPSEXP	CSF2	0
Nb.years smoking	CSF2	2.93757263522011	**
Tot.numb.cig.	CSF2	2.62118298898148	**
DORDIF	CSF2	0
DORLUM	CSF2	0
HASCHICH	CSF2	0
STRESS	CSF2	0
CONCEN	CSF2	0
DIFF	CSF2	0
DORH.T1	CSF2	0.26040622089998
FATI	CSF2	0
MBLESS	CSF2	0
PLAIS	CSF2	0
TRIS	CSF2	0
ACCOUCH	CSF2	0
ALIM	CSF2	0
VOIE	CSF2	0
ACCOUNB	CSF2	0
ALIMDUR	CSF2	0
NAISSP	CSF2	0
NAISST	CSF2	0
TONSILLECTOMY	CSF2	0
APPENDICECTOMY	CSF2	0
OTHER	CSF2	0
MEASLES	CSF2	0
HEPATITISB	CSF2	0
FLU	CSF2	0
MEASLESMH	CSF2	0
RUBELLAMH	CSF2	0
CHICKENPOXMH	CSF2	0
MUMPSMH	CSF2	0
OTHERMH	CSF2	0
SURGICAL.INT	CSF2	0
MUMPS	CSF2	0
RUBELLA	CSF2	0
CMSEQ	CSF2	0
CMSTDT	CSF2	0
Abdo.circ.	CSF2	0
BMI	CSF2	0
DIABP1.V0	CSF2	0
DIABP2.V0	CSF2	0
Heart rate	CSF2	0
HEIGHT.V0	CSF2	0
Systolic measure	CSF2	0
TEMP.V0	CSF2	0
Weight	CSF2	0
ALLER	CSF2	0
ATTAQUE	CSF2	0
CAUTRE	CSF2	0
CCOLON	CSF2	0
CSEIN	CSF2	0
DIABETE	CSF2	0
HYPERT	CSF2	0
INFARC	CSF2	0
CMV status	CSF2	7.70605952596125	***
EBV.EA.V1	CSF2	0
EBV.EBNA.V1	CSF2	0
HBS.V1	CSF2	0
HP.V1	CSF2	0
HSV1.V1	CSF2	0
HSV2.V1	CSF2	0
ORE.V1	CSF2	0
ROUG.V1	CSF2	0
TXP.V1	CSF2	0
VZV.V1	CSF2	0
HP.V1.QT	CSF2	0
SEASON	IFNg	0
CHEVEUX	IFNg	0
CORREC	IFNg	0
CORRECP	IFNg	0
LOG	IFNg	0
PHYSL	IFNg	0
PHYSP.T1	IFNg	0
VILLENPOP20	IFNg	0
VILLESPOP20	IFNg	0
VIT	IFNg	0
VIT.COUPLE	IFNg	0
VIT.ENFANTS	IFNg	0
YEUX.T1	IFNg	0
NVILLES	IFNg	0
PHYSDUR.T1	IFNg	0
PHYSJ	IFNg	0
PHYST.T1	IFNg	0
VILLENPOP	IFNg	0
VILLESPOP	IFNg	0
BRUIT	IFNg	0
CSP	IFNg	0
EMPLOIP	IFNg	0
EMPLOIS	IFNg	0.450160652655224
INACT	IFNg	0
NIVETUD	IFNg	0
POUSS	IFNg	0
PTOX	IFNg	0
REVENUS	IFNg	0
TRAVJ	IFNg	0
TRAVT	IFNg	0
AMIDI	IFNg	0
DEJ	IFNg	0
DINER	IFNg	0
GRIGN	IFNg	0
MATIN	IFNg	0
NCOLL	IFNg	0
PDEJ	IFNg	0
PRODALL1	IFNg	0
PRODALL2	IFNg	0
PRODALL3	IFNg	0
PRODALL4	IFNg	0
REPASH	IFNg	0
SEL	IFNg	0
SOIREE	IFNg	0
ALCF	IFNg	0
Beer	IFNg	0
CUISIN	IFNg	0.613915233954546
DESS	IFNg	0
DIFFATM	IFNg	0
FASTF	IFNg	0
FCRUS	IFNg	0
FCUITS	IFNg	0
FECUL	IFNg	0
FRITS	IFNg	0
FROM	IFNg	0
Cooked meals	IFNg	0
RESTAU	IFNg	0
VIANDE	IFNg	0
VIENN	IFNg	0
VIN	IFNg	0
VITA	IFNg	0
VORALE	IFNg	0
PSEXP	IFNg	0
Smoking status	IFNg	0
NBYLPSEXP	IFNg	0
Nb.years last smoke	IFNg	0
NBYPSEXP	IFNg	0
Nb.years smoking	IFNg	0
Tot.numb.cig.	IFNg	0
DORDIF	IFNg	0
DORLUM	IFNg	0
HASCHICH	IFNg	0
STRESS	IFNg	0
CONCEN	IFNg	0
DIFF	IFNg	0
DORH.T1	IFNg	1.16651718681616
FATI	IFNg	0
MBLESS	IFNg	0
PLAIS	IFNg	0
TRIS	IFNg	0
ACCOUCH	IFNg	0
ALIM	IFNg	0
VOIE	IFNg	0
ACCOUNB	IFNg	0
ALIMDUR	IFNg	0
NAISSP	IFNg	0
NAISST	IFNg	0
TONSILLECTOMY	IFNg	0
APPENDICECTOMY	IFNg	0
OTHER	IFNg	0
MEASLES	IFNg	0
HEPATITISB	IFNg	0
FLU	IFNg	0
MEASLESMH	IFNg	0
RUBELLAMH	IFNg	0
CHICKENPOXMH	IFNg	0
MUMPSMH	IFNg	0
OTHERMH	IFNg	0
SURGICAL.INT	IFNg	0
MUMPS	IFNg	0
RUBELLA	IFNg	0
CMSEQ	IFNg	0
CMSTDT	IFNg	0
Abdo.circ.	IFNg	0.769882629350994
BMI	IFNg	1.3799968029968	*
DIABP1.V0	IFNg	0
DIABP2.V0	IFNg	0
Heart rate	IFNg	0
HEIGHT.V0	IFNg	0
Systolic measure	IFNg	0
TEMP.V0	IFNg	0
Weight	IFNg	0.359787333718946
ALLER	IFNg	0
ATTAQUE	IFNg	0
CAUTRE	IFNg	0
CCOLON	IFNg	0
CSEIN	IFNg	0
DIABETE	IFNg	0
HYPERT	IFNg	0
INFARC	IFNg	0
CMV status	IFNg	14.0361801436598	***
EBV.EA.V1	IFNg	0
EBV.EBNA.V1	IFNg	0.359787333718946
HBS.V1	IFNg	0
HP.V1	IFNg	0
HSV1.V1	IFNg	0
HSV2.V1	IFNg	0
ORE.V1	IFNg	0
ROUG.V1	IFNg	0
TXP.V1	IFNg	0
VZV.V1	IFNg	0
HP.V1.QT	IFNg	0
SEASON	IL1b	0
CHEVEUX	IL1b	0
CORREC	IL1b	0
CORRECP	IL1b	0
LOG	IL1b	0
PHYSL	IL1b	0
PHYSP.T1	IL1b	0
VILLENPOP20	IL1b	0
VILLESPOP20	IL1b	0
VIT	IL1b	0.0906275173888367
VIT.COUPLE	IL1b	0
VIT.ENFANTS	IL1b	0
YEUX.T1	IL1b	0
NVILLES	IL1b	0
PHYSDUR.T1	IL1b	0
PHYSJ	IL1b	0
PHYST.T1	IL1b	0
VILLENPOP	IL1b	0
VILLESPOP	IL1b	0
BRUIT	IL1b	0
CSP	IL1b	0
EMPLOIP	IL1b	0
EMPLOIS	IL1b	0
INACT	IL1b	0
NIVETUD	IL1b	0
POUSS	IL1b	0
PTOX	IL1b	0
REVENUS	IL1b	0
TRAVJ	IL1b	0
TRAVT	IL1b	0
AMIDI	IL1b	0
DEJ	IL1b	0
DINER	IL1b	0
GRIGN	IL1b	0
MATIN	IL1b	0
NCOLL	IL1b	0
PDEJ	IL1b	0
PRODALL1	IL1b	0
PRODALL2	IL1b	0
PRODALL3	IL1b	0
PRODALL4	IL1b	0
REPASH	IL1b	0
SEL	IL1b	0
SOIREE	IL1b	0
ALCF	IL1b	0
Beer	IL1b	0
CUISIN	IL1b	0
DESS	IL1b	0
DIFFATM	IL1b	0
FASTF	IL1b	0
FCRUS	IL1b	0
FCUITS	IL1b	0
FECUL	IL1b	0
FRITS	IL1b	0
FROM	IL1b	0
Cooked meals	IL1b	0
RESTAU	IL1b	0
VIANDE	IL1b	0
VIENN	IL1b	0
VIN	IL1b	0
VITA	IL1b	0
VORALE	IL1b	0
PSEXP	IL1b	0
Smoking status	IL1b	0
NBYLPSEXP	IL1b	0
Nb.years last smoke	IL1b	0
NBYPSEXP	IL1b	0
Nb.years smoking	IL1b	0
Tot.numb.cig.	IL1b	0
DORDIF	IL1b	0
DORLUM	IL1b	0
HASCHICH	IL1b	0
STRESS	IL1b	0
CONCEN	IL1b	0
DIFF	IL1b	0
DORH.T1	IL1b	0
FATI	IL1b	0
MBLESS	IL1b	0
PLAIS	IL1b	0
TRIS	IL1b	0
ACCOUCH	IL1b	0
ALIM	IL1b	0
VOIE	IL1b	0
ACCOUNB	IL1b	0
ALIMDUR	IL1b	0
NAISSP	IL1b	0
NAISST	IL1b	0
TONSILLECTOMY	IL1b	0
APPENDICECTOMY	IL1b	0
OTHER	IL1b	0
MEASLES	IL1b	0
HEPATITISB	IL1b	0
FLU	IL1b	0
MEASLESMH	IL1b	0
RUBELLAMH	IL1b	0
CHICKENPOXMH	IL1b	0
MUMPSMH	IL1b	0
OTHERMH	IL1b	0
SURGICAL.INT	IL1b	0
MUMPS	IL1b	0
RUBELLA	IL1b	0
CMSEQ	IL1b	0
CMSTDT	IL1b	0
Abdo.circ.	IL1b	0
BMI	IL1b	0
DIABP1.V0	IL1b	0
DIABP2.V0	IL1b	0
Heart rate	IL1b	0
HEIGHT.V0	IL1b	0
Systolic measure	IL1b	0
TEMP.V0	IL1b	0
Weight	IL1b	0
ALLER	IL1b	0
ATTAQUE	IL1b	0
CAUTRE	IL1b	0
CCOLON	IL1b	0
CSEIN	IL1b	0
DIABETE	IL1b	0
HYPERT	IL1b	0
INFARC	IL1b	0
CMV status	IL1b	0.00735233991952471
EBV.EA.V1	IL1b	0
EBV.EBNA.V1	IL1b	0
HBS.V1	IL1b	0
HP.V1	IL1b	0
HSV1.V1	IL1b	0
HSV2.V1	IL1b	0
ORE.V1	IL1b	0
ROUG.V1	IL1b	0
TXP.V1	IL1b	0
VZV.V1	IL1b	0
HP.V1.QT	IL1b	0
SEASON	IL2	0
CHEVEUX	IL2	0
CORREC	IL2	0
CORRECP	IL2	0
LOG	IL2	0
PHYSL	IL2	0
PHYSP.T1	IL2	0
VILLENPOP20	IL2	0
VILLESPOP20	IL2	0
VIT	IL2	0
VIT.COUPLE	IL2	0
VIT.ENFANTS	IL2	0
YEUX.T1	IL2	0
NVILLES	IL2	0
PHYSDUR.T1	IL2	0
PHYSJ	IL2	0
PHYST.T1	IL2	0
VILLENPOP	IL2	0
VILLESPOP	IL2	0
BRUIT	IL2	0
CSP	IL2	0
EMPLOIP	IL2	0.76225929318292
EMPLOIS	IL2	0
INACT	IL2	0
NIVETUD	IL2	0
POUSS	IL2	0
PTOX	IL2	0
REVENUS	IL2	0
TRAVJ	IL2	0
TRAVT	IL2	0
AMIDI	IL2	0
DEJ	IL2	0
DINER	IL2	0
GRIGN	IL2	0
MATIN	IL2	0
NCOLL	IL2	0
PDEJ	IL2	0
PRODALL1	IL2	0
PRODALL2	IL2	0
PRODALL3	IL2	0
PRODALL4	IL2	0
REPASH	IL2	0
SEL	IL2	0
SOIREE	IL2	0
ALCF	IL2	0
Beer	IL2	0
CUISIN	IL2	0
DESS	IL2	0
DIFFATM	IL2	0
FASTF	IL2	0
FCRUS	IL2	0
FCUITS	IL2	0
FECUL	IL2	0
FRITS	IL2	0
FROM	IL2	0
Cooked meals	IL2	0
RESTAU	IL2	0
VIANDE	IL2	0
VIENN	IL2	0
VIN	IL2	0
VITA	IL2	0
VORALE	IL2	0
PSEXP	IL2	0
Smoking status	IL2	4.46390359095428	***
NBYLPSEXP	IL2	0
Nb.years last smoke	IL2	6.26584222706825	***
NBYPSEXP	IL2	0
Nb.years smoking	IL2	5.46595606433919	***
Tot.numb.cig.	IL2	2.33245383173419	**
DORDIF	IL2	0
DORLUM	IL2	0
HASCHICH	IL2	0
STRESS	IL2	0
CONCEN	IL2	0
DIFF	IL2	0
DORH.T1	IL2	0
FATI	IL2	0
MBLESS	IL2	0
PLAIS	IL2	0
TRIS	IL2	0
ACCOUCH	IL2	0
ALIM	IL2	0
VOIE	IL2	0
ACCOUNB	IL2	0
ALIMDUR	IL2	0
NAISSP	IL2	0
NAISST	IL2	0
TONSILLECTOMY	IL2	0
APPENDICECTOMY	IL2	0
OTHER	IL2	0
MEASLES	IL2	0
HEPATITISB	IL2	0
FLU	IL2	0
MEASLESMH	IL2	0
RUBELLAMH	IL2	0
CHICKENPOXMH	IL2	0
MUMPSMH	IL2	0
OTHERMH	IL2	0
SURGICAL.INT	IL2	0
MUMPS	IL2	0
RUBELLA	IL2	0
CMSEQ	IL2	0
CMSTDT	IL2	0
Abdo.circ.	IL2	2.9631513189837	**
BMI	IL2	2.86155450713518	**
DIABP1.V0	IL2	0
DIABP2.V0	IL2	0
Heart rate	IL2	0
HEIGHT.V0	IL2	0
Systolic measure	IL2	0
TEMP.V0	IL2	0
Weight	IL2	1.67636099207006	*
ALLER	IL2	0
ATTAQUE	IL2	0
CAUTRE	IL2	0
CCOLON	IL2	0
CSEIN	IL2	0
DIABETE	IL2	0
HYPERT	IL2	0
INFARC	IL2	0
CMV status	IL2	0
EBV.EA.V1	IL2	0
EBV.EBNA.V1	IL2	0
HBS.V1	IL2	0
HP.V1	IL2	0
HSV1.V1	IL2	0
HSV2.V1	IL2	0
ORE.V1	IL2	0
ROUG.V1	IL2	0
TXP.V1	IL2	0
VZV.V1	IL2	0
HP.V1.QT	IL2	0
SEASON	IL6	0
CHEVEUX	IL6	0
CORREC	IL6	0
CORRECP	IL6	0
LOG	IL6	0
PHYSL	IL6	0
PHYSP.T1	IL6	0
VILLENPOP20	IL6	0
VILLESPOP20	IL6	0
VIT	IL6	0
VIT.COUPLE	IL6	0
VIT.ENFANTS	IL6	0
YEUX.T1	IL6	0
NVILLES	IL6	0
PHYSDUR.T1	IL6	0
PHYSJ	IL6	0
PHYST.T1	IL6	0
VILLENPOP	IL6	0
VILLESPOP	IL6	0
BRUIT	IL6	0
CSP	IL6	0
EMPLOIP	IL6	0
EMPLOIS	IL6	0
INACT	IL6	0
NIVETUD	IL6	0
POUSS	IL6	0
PTOX	IL6	0
REVENUS	IL6	0
TRAVJ	IL6	0
TRAVT	IL6	0
AMIDI	IL6	0
DEJ	IL6	0
DINER	IL6	0
GRIGN	IL6	0
MATIN	IL6	0
NCOLL	IL6	0
PDEJ	IL6	0
PRODALL1	IL6	0
PRODALL2	IL6	0
PRODALL3	IL6	0
PRODALL4	IL6	0
REPASH	IL6	0
SEL	IL6	0
SOIREE	IL6	0
ALCF	IL6	0
Beer	IL6	0
CUISIN	IL6	0
DESS	IL6	0
DIFFATM	IL6	0
FASTF	IL6	0
FCRUS	IL6	0
FCUITS	IL6	0
FECUL	IL6	0
FRITS	IL6	0
FROM	IL6	0
Cooked meals	IL6	0
RESTAU	IL6	0
VIANDE	IL6	0
VIENN	IL6	0
VIN	IL6	0
VITA	IL6	0
VORALE	IL6	0
PSEXP	IL6	0
Smoking status	IL6	0
NBYLPSEXP	IL6	0
Nb.years last smoke	IL6	0
NBYPSEXP	IL6	0
Nb.years smoking	IL6	0
Tot.numb.cig.	IL6	0
DORDIF	IL6	0
DORLUM	IL6	0
HASCHICH	IL6	0
STRESS	IL6	0
CONCEN	IL6	0
DIFF	IL6	0
DORH.T1	IL6	0
FATI	IL6	0
MBLESS	IL6	0
PLAIS	IL6	0
TRIS	IL6	0
ACCOUCH	IL6	0
ALIM	IL6	0
VOIE	IL6	0
ACCOUNB	IL6	0
ALIMDUR	IL6	0
NAISSP	IL6	0
NAISST	IL6	0
TONSILLECTOMY	IL6	0
APPENDICECTOMY	IL6	0
OTHER	IL6	0
MEASLES	IL6	0
HEPATITISB	IL6	0
FLU	IL6	0
MEASLESMH	IL6	0
RUBELLAMH	IL6	0
CHICKENPOXMH	IL6	0
MUMPSMH	IL6	0
OTHERMH	IL6	0
SURGICAL.INT	IL6	0
MUMPS	IL6	0
RUBELLA	IL6	0
CMSEQ	IL6	0
CMSTDT	IL6	0
Abdo.circ.	IL6	0
BMI	IL6	0
DIABP1.V0	IL6	0
DIABP2.V0	IL6	0
Heart rate	IL6	0
HEIGHT.V0	IL6	0
Systolic measure	IL6	0
TEMP.V0	IL6	0
Weight	IL6	0
ALLER	IL6	0
ATTAQUE	IL6	0
CAUTRE	IL6	0
CCOLON	IL6	0
CSEIN	IL6	0
DIABETE	IL6	0
HYPERT	IL6	0
INFARC	IL6	0
CMV status	IL6	0
EBV.EA.V1	IL6	0
EBV.EBNA.V1	IL6	0
HBS.V1	IL6	0
HP.V1	IL6	0
HSV1.V1	IL6	0
HSV2.V1	IL6	0
ORE.V1	IL6	0
ROUG.V1	IL6	0
TXP.V1	IL6	0
VZV.V1	IL6	0
HP.V1.QT	IL6	0
SEASON	IL8	0
CHEVEUX	IL8	0
CORREC	IL8	0
CORRECP	IL8	0
LOG	IL8	0
PHYSL	IL8	0
PHYSP.T1	IL8	0
VILLENPOP20	IL8	0
VILLESPOP20	IL8	0
VIT	IL8	0
VIT.COUPLE	IL8	0
VIT.ENFANTS	IL8	0
YEUX.T1	IL8	0
NVILLES	IL8	0
PHYSDUR.T1	IL8	0
PHYSJ	IL8	0
PHYST.T1	IL8	0
VILLENPOP	IL8	0
VILLESPOP	IL8	0
BRUIT	IL8	0
CSP	IL8	0
EMPLOIP	IL8	0
EMPLOIS	IL8	0
INACT	IL8	0
NIVETUD	IL8	0
POUSS	IL8	0
PTOX	IL8	0
REVENUS	IL8	0
TRAVJ	IL8	0
TRAVT	IL8	0
AMIDI	IL8	0
DEJ	IL8	0
DINER	IL8	0
GRIGN	IL8	0
MATIN	IL8	0
NCOLL	IL8	0
PDEJ	IL8	0
PRODALL1	IL8	0
PRODALL2	IL8	0
PRODALL3	IL8	0
PRODALL4	IL8	0
REPASH	IL8	0
SEL	IL8	0
SOIREE	IL8	0
ALCF	IL8	0
Beer	IL8	0
CUISIN	IL8	0
DESS	IL8	0
DIFFATM	IL8	0
FASTF	IL8	0
FCRUS	IL8	0
FCUITS	IL8	0
FECUL	IL8	0
FRITS	IL8	0
FROM	IL8	0
Cooked meals	IL8	0
RESTAU	IL8	0
VIANDE	IL8	0
VIENN	IL8	0
VIN	IL8	0
VITA	IL8	0
VORALE	IL8	0
PSEXP	IL8	0
Smoking status	IL8	0
NBYLPSEXP	IL8	0
Nb.years last smoke	IL8	0
NBYPSEXP	IL8	0
Nb.years smoking	IL8	0
Tot.numb.cig.	IL8	0
DORDIF	IL8	0
DORLUM	IL8	0
HASCHICH	IL8	0
STRESS	IL8	0
CONCEN	IL8	0
DIFF	IL8	0
DORH.T1	IL8	0
FATI	IL8	0
MBLESS	IL8	0.00735233991952471
PLAIS	IL8	0
TRIS	IL8	0
ACCOUCH	IL8	0
ALIM	IL8	0
VOIE	IL8	0
ACCOUNB	IL8	0
ALIMDUR	IL8	0
NAISSP	IL8	0
NAISST	IL8	0
TONSILLECTOMY	IL8	0
APPENDICECTOMY	IL8	0
OTHER	IL8	0
MEASLES	IL8	0
HEPATITISB	IL8	0
FLU	IL8	0
MEASLESMH	IL8	0
RUBELLAMH	IL8	0
CHICKENPOXMH	IL8	0
MUMPSMH	IL8	0
OTHERMH	IL8	0
SURGICAL.INT	IL8	0
MUMPS	IL8	0
RUBELLA	IL8	0
CMSEQ	IL8	0
CMSTDT	IL8	0
Abdo.circ.	IL8	0
BMI	IL8	0
DIABP1.V0	IL8	0
DIABP2.V0	IL8	0
Heart rate	IL8	0
HEIGHT.V0	IL8	0
Systolic measure	IL8	0
TEMP.V0	IL8	0
Weight	IL8	0
ALLER	IL8	0
ATTAQUE	IL8	0
CAUTRE	IL8	0
CCOLON	IL8	0
CSEIN	IL8	0
DIABETE	IL8	0
HYPERT	IL8	0
INFARC	IL8	0
CMV status	IL8	0
EBV.EA.V1	IL8	0
EBV.EBNA.V1	IL8	0
HBS.V1	IL8	0
HP.V1	IL8	0
HSV1.V1	IL8	0
HSV2.V1	IL8	0
ORE.V1	IL8	0
ROUG.V1	IL8	0
TXP.V1	IL8	0
VZV.V1	IL8	0
HP.V1.QT	IL8	0
SEASON	IL10	0
CHEVEUX	IL10	0
CORREC	IL10	0
CORRECP	IL10	0
LOG	IL10	0
PHYSL	IL10	0
PHYSP.T1	IL10	0
VILLENPOP20	IL10	0
VILLESPOP20	IL10	0
VIT	IL10	0
VIT.COUPLE	IL10	0
VIT.ENFANTS	IL10	0
YEUX.T1	IL10	0
NVILLES	IL10	0
PHYSDUR.T1	IL10	0
PHYSJ	IL10	0
PHYST.T1	IL10	0
VILLENPOP	IL10	0
VILLESPOP	IL10	0
BRUIT	IL10	0
CSP	IL10	0
EMPLOIP	IL10	0
EMPLOIS	IL10	0
INACT	IL10	0
NIVETUD	IL10	0
POUSS	IL10	0
PTOX	IL10	0
REVENUS	IL10	0
TRAVJ	IL10	0
TRAVT	IL10	0
AMIDI	IL10	0
DEJ	IL10	0
DINER	IL10	0
GRIGN	IL10	0
MATIN	IL10	0
NCOLL	IL10	0
PDEJ	IL10	0
PRODALL1	IL10	0
PRODALL2	IL10	0
PRODALL3	IL10	0
PRODALL4	IL10	0
REPASH	IL10	0
SEL	IL10	0
SOIREE	IL10	0
ALCF	IL10	0
Beer	IL10	0
CUISIN	IL10	0
DESS	IL10	0
DIFFATM	IL10	0
FASTF	IL10	0
FCRUS	IL10	0
FCUITS	IL10	0
FECUL	IL10	0
FRITS	IL10	0
FROM	IL10	0
Cooked meals	IL10	0
RESTAU	IL10	0
VIANDE	IL10	0
VIENN	IL10	0
VIN	IL10	0
VITA	IL10	0
VORALE	IL10	0
PSEXP	IL10	0
Smoking status	IL10	2.5620948603717	**
NBYLPSEXP	IL10	0
Nb.years last smoke	IL10	3.39375884581981	***
NBYPSEXP	IL10	0
Nb.years smoking	IL10	2.33245383173419	**
Tot.numb.cig.	IL10	0
DORDIF	IL10	0
DORLUM	IL10	0
HASCHICH	IL10	0
STRESS	IL10	0
CONCEN	IL10	0
DIFF	IL10	0
DORH.T1	IL10	0
FATI	IL10	0
MBLESS	IL10	0
PLAIS	IL10	0
TRIS	IL10	0
ACCOUCH	IL10	0
ALIM	IL10	0
VOIE	IL10	0
ACCOUNB	IL10	0
ALIMDUR	IL10	0
NAISSP	IL10	0
NAISST	IL10	0
TONSILLECTOMY	IL10	0
APPENDICECTOMY	IL10	0
OTHER	IL10	0
MEASLES	IL10	0
HEPATITISB	IL10	0
FLU	IL10	0
MEASLESMH	IL10	0
RUBELLAMH	IL10	0
CHICKENPOXMH	IL10	0
MUMPSMH	IL10	0
OTHERMH	IL10	0
SURGICAL.INT	IL10	0
MUMPS	IL10	0
RUBELLA	IL10	0
CMSEQ	IL10	0
CMSTDT	IL10	0
Abdo.circ.	IL10	0
BMI	IL10	0.0750187044985581
DIABP1.V0	IL10	0
DIABP2.V0	IL10	0
Heart rate	IL10	0
HEIGHT.V0	IL10	0
Systolic measure	IL10	0
TEMP.V0	IL10	0
Weight	IL10	0
ALLER	IL10	0
ATTAQUE	IL10	0
CAUTRE	IL10	0
CCOLON	IL10	0
CSEIN	IL10	0
DIABETE	IL10	0
HYPERT	IL10	0
INFARC	IL10	0
CMV status	IL10	0
EBV.EA.V1	IL10	0
EBV.EBNA.V1	IL10	0
HBS.V1	IL10	0
HP.V1	IL10	0
HSV1.V1	IL10	0
HSV2.V1	IL10	0
ORE.V1	IL10	0
ROUG.V1	IL10	0
TXP.V1	IL10	0
VZV.V1	IL10	0
HP.V1.QT	IL10	0
SEASON	IL13	0
CHEVEUX	IL13	0
CORREC	IL13	0
CORRECP	IL13	0
LOG	IL13	0
PHYSL	IL13	0
PHYSP.T1	IL13	0
VILLENPOP20	IL13	0
VILLESPOP20	IL13	0
VIT	IL13	0
VIT.COUPLE	IL13	0
VIT.ENFANTS	IL13	0
YEUX.T1	IL13	0
NVILLES	IL13	0
PHYSDUR.T1	IL13	0
PHYSJ	IL13	0
PHYST.T1	IL13	0
VILLENPOP	IL13	0
VILLESPOP	IL13	0
BRUIT	IL13	0
CSP	IL13	0
EMPLOIP	IL13	0
EMPLOIS	IL13	0
INACT	IL13	0
NIVETUD	IL13	0
POUSS	IL13	0
PTOX	IL13	0
REVENUS	IL13	0
TRAVJ	IL13	0
TRAVT	IL13	0
AMIDI	IL13	0
DEJ	IL13	0
DINER	IL13	0
GRIGN	IL13	0
MATIN	IL13	0
NCOLL	IL13	0
PDEJ	IL13	0
PRODALL1	IL13	0
PRODALL2	IL13	0
PRODALL3	IL13	0
PRODALL4	IL13	0
REPASH	IL13	0
SEL	IL13	0
SOIREE	IL13	0
ALCF	IL13	0
Beer	IL13	0
CUISIN	IL13	0.56795581099757
DESS	IL13	0
DIFFATM	IL13	0
FASTF	IL13	0
FCRUS	IL13	0
FCUITS	IL13	0
FECUL	IL13	0
FRITS	IL13	0
FROM	IL13	0
Cooked meals	IL13	2.42142601159658	**
RESTAU	IL13	0
VIANDE	IL13	0
VIENN	IL13	0
VIN	IL13	0
VITA	IL13	0
VORALE	IL13	0
PSEXP	IL13	0
Smoking status	IL13	9.00532705553324	***
NBYLPSEXP	IL13	0
Nb.years last smoke	IL13	10.0736024860388	***
NBYPSEXP	IL13	0
Nb.years smoking	IL13	11.3127509306031	***
Tot.numb.cig.	IL13	6.54929271530608	***
DORDIF	IL13	0
DORLUM	IL13	0
HASCHICH	IL13	0
STRESS	IL13	0
CONCEN	IL13	0
DIFF	IL13	0
DORH.T1	IL13	0
FATI	IL13	0
MBLESS	IL13	0
PLAIS	IL13	0
TRIS	IL13	0
ACCOUCH	IL13	0
ALIM	IL13	0
VOIE	IL13	0
ACCOUNB	IL13	0
ALIMDUR	IL13	0
NAISSP	IL13	0
NAISST	IL13	0
TONSILLECTOMY	IL13	0
APPENDICECTOMY	IL13	0
OTHER	IL13	0
MEASLES	IL13	0
HEPATITISB	IL13	0
FLU	IL13	0
MEASLESMH	IL13	0
RUBELLAMH	IL13	0
CHICKENPOXMH	IL13	0
MUMPSMH	IL13	0
OTHERMH	IL13	0
SURGICAL.INT	IL13	0
MUMPS	IL13	0
RUBELLA	IL13	0
CMSEQ	IL13	0
CMSTDT	IL13	0
Abdo.circ.	IL13	0
BMI	IL13	0
DIABP1.V0	IL13	0
DIABP2.V0	IL13	0
Heart rate	IL13	0
HEIGHT.V0	IL13	0
Systolic measure	IL13	0
TEMP.V0	IL13	0
Weight	IL13	0
ALLER	IL13	0
ATTAQUE	IL13	0
CAUTRE	IL13	0
CCOLON	IL13	0
CSEIN	IL13	0
DIABETE	IL13	0
HYPERT	IL13	0
INFARC	IL13	0
CMV status	IL13	0
EBV.EA.V1	IL13	0
EBV.EBNA.V1	IL13	0
HBS.V1	IL13	0
HP.V1	IL13	0
HSV1.V1	IL13	0
HSV2.V1	IL13	0
ORE.V1	IL13	0
ROUG.V1	IL13	0
TXP.V1	IL13	0
VZV.V1	IL13	0
HP.V1.QT	IL13	0
SEASON	IL17	0
CHEVEUX	IL17	0
CORREC	IL17	0
CORRECP	IL17	0
LOG	IL17	0
PHYSL	IL17	0
PHYSP.T1	IL17	0
VILLENPOP20	IL17	0
VILLESPOP20	IL17	0
VIT	IL17	0
VIT.COUPLE	IL17	0
VIT.ENFANTS	IL17	0
YEUX.T1	IL17	0
NVILLES	IL17	0
PHYSDUR.T1	IL17	0
PHYSJ	IL17	0
PHYST.T1	IL17	0
VILLENPOP	IL17	0
VILLESPOP	IL17	0
BRUIT	IL17	0
CSP	IL17	0
EMPLOIP	IL17	0
EMPLOIS	IL17	0
INACT	IL17	0
NIVETUD	IL17	0
POUSS	IL17	0
PTOX	IL17	0
REVENUS	IL17	0
TRAVJ	IL17	0
TRAVT	IL17	0
AMIDI	IL17	0
DEJ	IL17	0
DINER	IL17	0
GRIGN	IL17	0
MATIN	IL17	0
NCOLL	IL17	0
PDEJ	IL17	0
PRODALL1	IL17	0
PRODALL2	IL17	0
PRODALL3	IL17	0
PRODALL4	IL17	0
REPASH	IL17	0
SEL	IL17	0
SOIREE	IL17	0
ALCF	IL17	0
Beer	IL17	0
CUISIN	IL17	0
DESS	IL17	0
DIFFATM	IL17	0
FASTF	IL17	0
FCRUS	IL17	0
FCUITS	IL17	0
FECUL	IL17	0
FRITS	IL17	0
FROM	IL17	0
Cooked meals	IL17	0
RESTAU	IL17	0
VIANDE	IL17	0
VIENN	IL17	0
VIN	IL17	0
VITA	IL17	0
VORALE	IL17	0
PSEXP	IL17	0
Smoking status	IL17	0
NBYLPSEXP	IL17	0
Nb.years last smoke	IL17	0
NBYPSEXP	IL17	0
Nb.years smoking	IL17	0
Tot.numb.cig.	IL17	0
DORDIF	IL17	0
DORLUM	IL17	0
HASCHICH	IL17	0
STRESS	IL17	0
CONCEN	IL17	0
DIFF	IL17	0
DORH.T1	IL17	0
FATI	IL17	0
MBLESS	IL17	0
PLAIS	IL17	0
TRIS	IL17	0
ACCOUCH	IL17	0
ALIM	IL17	0
VOIE	IL17	0
ACCOUNB	IL17	0
ALIMDUR	IL17	0
NAISSP	IL17	0
NAISST	IL17	0
TONSILLECTOMY	IL17	0
APPENDICECTOMY	IL17	0
OTHER	IL17	0
MEASLES	IL17	0
HEPATITISB	IL17	0
FLU	IL17	0
MEASLESMH	IL17	0
RUBELLAMH	IL17	0
CHICKENPOXMH	IL17	0
MUMPSMH	IL17	0
OTHERMH	IL17	0
SURGICAL.INT	IL17	0
MUMPS	IL17	0
RUBELLA	IL17	0
CMSEQ	IL17	0
CMSTDT	IL17	0
Abdo.circ.	IL17	0.613915233954546
BMI	IL17	0.161278139706341
DIABP1.V0	IL17	0
DIABP2.V0	IL17	0
Heart rate	IL17	0
HEIGHT.V0	IL17	0
Systolic measure	IL17	0
TEMP.V0	IL17	0
Weight	IL17	0
ALLER	IL17	0
ATTAQUE	IL17	0
CAUTRE	IL17	0
CCOLON	IL17	0
CSEIN	IL17	0
DIABETE	IL17	0
HYPERT	IL17	0
INFARC	IL17	0
CMV status	IL17	0
EBV.EA.V1	IL17	0
EBV.EBNA.V1	IL17	0
HBS.V1	IL17	0
HP.V1	IL17	0
HSV1.V1	IL17	0
HSV2.V1	IL17	0
ORE.V1	IL17	0
ROUG.V1	IL17	0
TXP.V1	IL17	0
VZV.V1	IL17	0
HP.V1.QT	IL17	0
SEASON	IL23	0
CHEVEUX	IL23	0
CORREC	IL23	0
CORRECP	IL23	0
LOG	IL23	0
PHYSL	IL23	0
PHYSP.T1	IL23	0
VILLENPOP20	IL23	0
VILLESPOP20	IL23	0
VIT	IL23	0
VIT.COUPLE	IL23	0
VIT.ENFANTS	IL23	0
YEUX.T1	IL23	0
NVILLES	IL23	0
PHYSDUR.T1	IL23	0
PHYSJ	IL23	0
PHYST.T1	IL23	0
VILLENPOP	IL23	0
VILLESPOP	IL23	0
BRUIT	IL23	0
CSP	IL23	0
EMPLOIP	IL23	0
EMPLOIS	IL23	0
INACT	IL23	0
NIVETUD	IL23	0
POUSS	IL23	0
PTOX	IL23	0
REVENUS	IL23	0.0750187044985581
TRAVJ	IL23	0
TRAVT	IL23	0
AMIDI	IL23	0
DEJ	IL23	0
DINER	IL23	0
GRIGN	IL23	0
MATIN	IL23	0
NCOLL	IL23	0
PDEJ	IL23	0
PRODALL1	IL23	0
PRODALL2	IL23	0
PRODALL3	IL23	0
PRODALL4	IL23	0
REPASH	IL23	0
SEL	IL23	0
SOIREE	IL23	0
ALCF	IL23	0
Beer	IL23	0
CUISIN	IL23	0
DESS	IL23	0
DIFFATM	IL23	0
FASTF	IL23	0
FCRUS	IL23	0
FCUITS	IL23	0
FECUL	IL23	0
FRITS	IL23	0
FROM	IL23	0
Cooked meals	IL23	0
RESTAU	IL23	0
VIANDE	IL23	0
VIENN	IL23	0
VIN	IL23	0
VITA	IL23	0
VORALE	IL23	0
PSEXP	IL23	0
Smoking status	IL23	0
NBYLPSEXP	IL23	0
Nb.years last smoke	IL23	0
NBYPSEXP	IL23	0
Nb.years smoking	IL23	0
Tot.numb.cig.	IL23	0
DORDIF	IL23	0
DORLUM	IL23	0
HASCHICH	IL23	0
STRESS	IL23	0
CONCEN	IL23	0
DIFF	IL23	0
DORH.T1	IL23	0
FATI	IL23	0
MBLESS	IL23	0
PLAIS	IL23	0
TRIS	IL23	0
ACCOUCH	IL23	0
ALIM	IL23	0
VOIE	IL23	0
ACCOUNB	IL23	0
ALIMDUR	IL23	0
NAISSP	IL23	0
NAISST	IL23	0
TONSILLECTOMY	IL23	0
APPENDICECTOMY	IL23	0
OTHER	IL23	0
MEASLES	IL23	0
HEPATITISB	IL23	0
FLU	IL23	0
MEASLESMH	IL23	0
RUBELLAMH	IL23	0
CHICKENPOXMH	IL23	0
MUMPSMH	IL23	0
OTHERMH	IL23	0
SURGICAL.INT	IL23	0
MUMPS	IL23	0
RUBELLA	IL23	0
CMSEQ	IL23	0
CMSTDT	IL23	0
Abdo.circ.	IL23	0.0583155902473514
BMI	IL23	0
DIABP1.V0	IL23	0
DIABP2.V0	IL23	0
Heart rate	IL23	0
HEIGHT.V0	IL23	0
Systolic measure	IL23	0
TEMP.V0	IL23	0
Weight	IL23	0
ALLER	IL23	0
ATTAQUE	IL23	0
CAUTRE	IL23	0
CCOLON	IL23	0
CSEIN	IL23	0
DIABETE	IL23	0
HYPERT	IL23	0
INFARC	IL23	0
CMV status	IL23	0
EBV.EA.V1	IL23	0
EBV.EBNA.V1	IL23	0
HBS.V1	IL23	0
HP.V1	IL23	0
HSV1.V1	IL23	0
HSV2.V1	IL23	0
ORE.V1	IL23	0
ROUG.V1	IL23	0
TXP.V1	IL23	0
VZV.V1	IL23	0
HP.V1.QT	IL23	0
SEASON	TNFa	0
CHEVEUX	TNFa	0
CORREC	TNFa	0
CORRECP	TNFa	0
LOG	TNFa	0
PHYSL	TNFa	0
PHYSP.T1	TNFa	0
VILLENPOP20	TNFa	0
VILLESPOP20	TNFa	0
VIT	TNFa	0
VIT.COUPLE	TNFa	0
VIT.ENFANTS	TNFa	0
YEUX.T1	TNFa	0
NVILLES	TNFa	0
PHYSDUR.T1	TNFa	0
PHYSJ	TNFa	0
PHYST.T1	TNFa	0
VILLENPOP	TNFa	0
VILLESPOP	TNFa	0
BRUIT	TNFa	0
CSP	TNFa	0
EMPLOIP	TNFa	0
EMPLOIS	TNFa	1.00478258685188
INACT	TNFa	0
NIVETUD	TNFa	0
POUSS	TNFa	0
PTOX	TNFa	0
REVENUS	TNFa	0
TRAVJ	TNFa	0
TRAVT	TNFa	0
AMIDI	TNFa	0
DEJ	TNFa	0
DINER	TNFa	0
GRIGN	TNFa	0
MATIN	TNFa	0
NCOLL	TNFa	0
PDEJ	TNFa	0
PRODALL1	TNFa	0
PRODALL2	TNFa	0
PRODALL3	TNFa	0
PRODALL4	TNFa	0
REPASH	TNFa	0
SEL	TNFa	0
SOIREE	TNFa	0
ALCF	TNFa	0
Beer	TNFa	0
CUISIN	TNFa	0.0201687942551874
DESS	TNFa	0
DIFFATM	TNFa	0
FASTF	TNFa	0
FCRUS	TNFa	0
FCUITS	TNFa	0
FECUL	TNFa	0
FRITS	TNFa	0
FROM	TNFa	0
Cooked meals	TNFa	0
RESTAU	TNFa	0
VIANDE	TNFa	0
VIENN	TNFa	0
VIN	TNFa	0
VITA	TNFa	0
VORALE	TNFa	0
PSEXP	TNFa	0
Smoking status	TNFa	0
NBYLPSEXP	TNFa	0
Nb.years last smoke	TNFa	0.798705690774343
NBYPSEXP	TNFa	0
Nb.years smoking	TNFa	0.248583153985968
Tot.numb.cig.	TNFa	0
DORDIF	TNFa	0
DORLUM	TNFa	0
HASCHICH	TNFa	0
STRESS	TNFa	0
CONCEN	TNFa	0
DIFF	TNFa	0
DORH.T1	TNFa	1.85410431911315	*
FATI	TNFa	0
MBLESS	TNFa	0
PLAIS	TNFa	0
TRIS	TNFa	0
ACCOUCH	TNFa	0
ALIM	TNFa	0
VOIE	TNFa	0
ACCOUNB	TNFa	0
ALIMDUR	TNFa	0
NAISSP	TNFa	0
NAISST	TNFa	0
TONSILLECTOMY	TNFa	0
APPENDICECTOMY	TNFa	0
OTHER	TNFa	0
MEASLES	TNFa	0
HEPATITISB	TNFa	0
FLU	TNFa	0
MEASLESMH	TNFa	0
RUBELLAMH	TNFa	0
CHICKENPOXMH	TNFa	0
MUMPSMH	TNFa	0
OTHERMH	TNFa	0
SURGICAL.INT	TNFa	0
MUMPS	TNFa	0
RUBELLA	TNFa	0
CMSEQ	TNFa	0
CMSTDT	TNFa	0
Abdo.circ.	TNFa	0
BMI	TNFa	0
DIABP1.V0	TNFa	0
DIABP2.V0	TNFa	0
Heart rate	TNFa	0
HEIGHT.V0	TNFa	0
Systolic measure	TNFa	0
TEMP.V0	TNFa	0
Weight	TNFa	0
ALLER	TNFa	0
ATTAQUE	TNFa	0
CAUTRE	TNFa	0
CCOLON	TNFa	0
CSEIN	TNFa	0
DIABETE	TNFa	0
HYPERT	TNFa	0
INFARC	TNFa	0
CMV status	TNFa	24.0847860687252	***
EBV.EA.V1	TNFa	0
EBV.EBNA.V1	TNFa	0
HBS.V1	TNFa	0
HP.V1	TNFa	0
HSV1.V1	TNFa	0
HSV2.V1	TNFa	0
ORE.V1	TNFa	0
ROUG.V1	TNFa	0
TXP.V1	TNFa	0
VZV.V1	TNFa	0
HP.V1.QT	TNFa	0

## Sheet: Fig1c_CD3+CD28
Var1	Var2	value	stars
SEASON	CXCL5	0
CHEVEUX	CXCL5	0
CORREC	CXCL5	0
CORRECP	CXCL5	0
LOG	CXCL5	0
PHYSL	CXCL5	0
PHYSP.T1	CXCL5	0
VILLENPOP20	CXCL5	0
VILLESPOP20	CXCL5	0
VIT	CXCL5	0
VIT.COUPLE	CXCL5	0
VIT.ENFANTS	CXCL5	0
YEUX.T1	CXCL5	0
NVILLES	CXCL5	0
PHYSDUR.T1	CXCL5	0
PHYSJ	CXCL5	0
PHYST.T1	CXCL5	0
VILLENPOP	CXCL5	0
VILLESPOP	CXCL5	0
BRUIT	CXCL5	0
CSP	CXCL5	0
EMPLOIP	CXCL5	0
EMPLOIS	CXCL5	0
INACT	CXCL5	0
NIVETUD	CXCL5	0
POUSS	CXCL5	0
PTOX	CXCL5	0
REVENUS	CXCL5	0
TRAVJ	CXCL5	0
TRAVT	CXCL5	0
AMIDI	CXCL5	0
DEJ	CXCL5	0
DINER	CXCL5	0
GRIGN	CXCL5	0
MATIN	CXCL5	0
NCOLL	CXCL5	0
PDEJ	CXCL5	0
PRODALL1	CXCL5	0
PRODALL2	CXCL5	0
PRODALL3	CXCL5	0
PRODALL4	CXCL5	0
REPASH	CXCL5	0
SEL	CXCL5	0
SOIREE	CXCL5	0
ALCF	CXCL5	0
Beer	CXCL5	0
CUISIN	CXCL5	0
DESS	CXCL5	0
DIFFATM	CXCL5	0
FASTF	CXCL5	0
FCRUS	CXCL5	0
FCUITS	CXCL5	0
FECUL	CXCL5	0
FRITS	CXCL5	0
FROM	CXCL5	0
Cooked meals	CXCL5	0
RESTAU	CXCL5	0
VIANDE	CXCL5	0
VIENN	CXCL5	0
VIN	CXCL5	0
VITA	CXCL5	0
VORALE	CXCL5	0
PSEXP	CXCL5	0
Smoking status	CXCL5	0
NBYLPSEXP	CXCL5	0
Nb.years last smoke	CXCL5	0
NBYPSEXP	CXCL5	0
Nb.years smoking	CXCL5	0
Tot.numb.cig.	CXCL5	0
DORDIF	CXCL5	0
DORLUM	CXCL5	0
HASCHICH	CXCL5	0
STRESS	CXCL5	0
CONCEN	CXCL5	0
DIFF	CXCL5	0
DORH.T1	CXCL5	0
FATI	CXCL5	0
MBLESS	CXCL5	0
PLAIS	CXCL5	0
TRIS	CXCL5	0
ACCOUCH	CXCL5	0
ALIM	CXCL5	0
VOIE	CXCL5	0
ACCOUNB	CXCL5	0
ALIMDUR	CXCL5	0
NAISSP	CXCL5	0
NAISST	CXCL5	0
TONSILLECTOMY	CXCL5	0
APPENDICECTOMY	CXCL5	0
OTHER	CXCL5	0
MEASLES	CXCL5	0
HEPATITISB	CXCL5	0
FLU	CXCL5	0
MEASLESMH	CXCL5	0
RUBELLAMH	CXCL5	0
CHICKENPOXMH	CXCL5	0
MUMPSMH	CXCL5	0
OTHERMH	CXCL5	0
SURGICAL.INT	CXCL5	0
MUMPS	CXCL5	0
RUBELLA	CXCL5	0
CMSEQ	CXCL5	0
CMSTDT	CXCL5	0
Abdo.circ.	CXCL5	0
BMI	CXCL5	0
DIABP1.V0	CXCL5	0
DIABP2.V0	CXCL5	0
Heart rate	CXCL5	0
HEIGHT.V0	CXCL5	0
Systolic measure	CXCL5	0
TEMP.V0	CXCL5	0
Weight	CXCL5	0
ALLER	CXCL5	0
ATTAQUE	CXCL5	0
CAUTRE	CXCL5	0
CCOLON	CXCL5	0
CSEIN	CXCL5	0
DIABETE	CXCL5	0
HYPERT	CXCL5	0
INFARC	CXCL5	0
CMV status	CXCL5	0
EBV.EA.V1	CXCL5	0
EBV.EBNA.V1	CXCL5	0
HBS.V1	CXCL5	0
HP.V1	CXCL5	0
HSV1.V1	CXCL5	0
HSV2.V1	CXCL5	0
ORE.V1	CXCL5	0
ROUG.V1	CXCL5	0
TXP.V1	CXCL5	0
VZV.V1	CXCL5	0
HP.V1.QT	CXCL5	0
SEASON	CSF2	0
CHEVEUX	CSF2	0
CORREC	CSF2	0
CORRECP	CSF2	0
LOG	CSF2	0
PHYSL	CSF2	0
PHYSP.T1	CSF2	0
VILLENPOP20	CSF2	0
VILLESPOP20	CSF2	0
VIT	CSF2	0
VIT.COUPLE	CSF2	0
VIT.ENFANTS	CSF2	0
YEUX.T1	CSF2	0
NVILLES	CSF2	0
PHYSDUR.T1	CSF2	0
PHYSJ	CSF2	0
PHYST.T1	CSF2	0
VILLENPOP	CSF2	0
VILLESPOP	CSF2	0
BRUIT	CSF2	0
CSP	CSF2	0
EMPLOIP	CSF2	0
EMPLOIS	CSF2	0
INACT	CSF2	0
NIVETUD	CSF2	0
POUSS	CSF2	0
PTOX	CSF2	0
REVENUS	CSF2	0
TRAVJ	CSF2	0
TRAVT	CSF2	0
AMIDI	CSF2	0
DEJ	CSF2	0
DINER	CSF2	0
GRIGN	CSF2	0
MATIN	CSF2	0
NCOLL	CSF2	0
PDEJ	CSF2	0
PRODALL1	CSF2	0
PRODALL2	CSF2	0
PRODALL3	CSF2	0
PRODALL4	CSF2	0
REPASH	CSF2	0
SEL	CSF2	0
SOIREE	CSF2	0
ALCF	CSF2	0
Beer	CSF2	0
CUISIN	CSF2	0
DESS	CSF2	0
DIFFATM	CSF2	0
FASTF	CSF2	0
FCRUS	CSF2	0
FCUITS	CSF2	0
FECUL	CSF2	0
FRITS	CSF2	0
FROM	CSF2	0
Cooked meals	CSF2	0
RESTAU	CSF2	0
VIANDE	CSF2	0
VIENN	CSF2	0
VIN	CSF2	0
VITA	CSF2	0
VORALE	CSF2	0
PSEXP	CSF2	0
Smoking status	CSF2	0
NBYLPSEXP	CSF2	0
Nb.years last smoke	CSF2	0.133264826798147
NBYPSEXP	CSF2	0
Nb.years smoking	CSF2	0.265391198944322
Tot.numb.cig.	CSF2	1.24231479141483
DORDIF	CSF2	0
DORLUM	CSF2	0
HASCHICH	CSF2	0
STRESS	CSF2	0
CONCEN	CSF2	0
DIFF	CSF2	0
DORH.T1	CSF2	0
FATI	CSF2	0
MBLESS	CSF2	0
PLAIS	CSF2	0
TRIS	CSF2	0
ACCOUCH	CSF2	0
ALIM	CSF2	0
VOIE	CSF2	0
ACCOUNB	CSF2	0
ALIMDUR	CSF2	0
NAISSP	CSF2	0
NAISST	CSF2	0
TONSILLECTOMY	CSF2	0
APPENDICECTOMY	CSF2	0
OTHER	CSF2	0
MEASLES	CSF2	0
HEPATITISB	CSF2	0
FLU	CSF2	0
MEASLESMH	CSF2	0
RUBELLAMH	CSF2	0
CHICKENPOXMH	CSF2	0
MUMPSMH	CSF2	0
OTHERMH	CSF2	0
SURGICAL.INT	CSF2	0
MUMPS	CSF2	0
RUBELLA	CSF2	0
CMSEQ	CSF2	0
CMSTDT	CSF2	0
Abdo.circ.	CSF2	0
BMI	CSF2	0
DIABP1.V0	CSF2	0
DIABP2.V0	CSF2	0
Heart rate	CSF2	0
HEIGHT.V0	CSF2	0
Systolic measure	CSF2	0
TEMP.V0	CSF2	0
Weight	CSF2	0
ALLER	CSF2	0
ATTAQUE	CSF2	0
CAUTRE	CSF2	0
CCOLON	CSF2	0
CSEIN	CSF2	0
DIABETE	CSF2	0
HYPERT	CSF2	0
INFARC	CSF2	0
CMV status	CSF2	1.38240171552591	*
EBV.EA.V1	CSF2	0
EBV.EBNA.V1	CSF2	0
HBS.V1	CSF2	0
HP.V1	CSF2	0
HSV1.V1	CSF2	0
HSV2.V1	CSF2	0
ORE.V1	CSF2	0
ROUG.V1	CSF2	0
TXP.V1	CSF2	0
VZV.V1	CSF2	0
HP.V1.QT	CSF2	0
SEASON	IFNg	0
CHEVEUX	IFNg	0
CORREC	IFNg	0
CORRECP	IFNg	0
LOG	IFNg	0
PHYSL	IFNg	0
PHYSP.T1	IFNg	0
VILLENPOP20	IFNg	0
VILLESPOP20	IFNg	0
VIT	IFNg	0
VIT.COUPLE	IFNg	0
VIT.ENFANTS	IFNg	0
YEUX.T1	IFNg	0
NVILLES	IFNg	0
PHYSDUR.T1	IFNg	0
PHYSJ	IFNg	0
PHYST.T1	IFNg	0
VILLENPOP	IFNg	0
VILLESPOP	IFNg	0
BRUIT	IFNg	0
CSP	IFNg	0
EMPLOIP	IFNg	0
EMPLOIS	IFNg	0
INACT	IFNg	0
NIVETUD	IFNg	0
POUSS	IFNg	0
PTOX	IFNg	0
REVENUS	IFNg	0
TRAVJ	IFNg	0
TRAVT	IFNg	0
AMIDI	IFNg	0
DEJ	IFNg	0
DINER	IFNg	0
GRIGN	IFNg	0
MATIN	IFNg	0
NCOLL	IFNg	0
PDEJ	IFNg	0
PRODALL1	IFNg	0
PRODALL2	IFNg	0
PRODALL3	IFNg	0
PRODALL4	IFNg	0
REPASH	IFNg	0
SEL	IFNg	0
SOIREE	IFNg	0
ALCF	IFNg	0
Beer	IFNg	0
CUISIN	IFNg	0
DESS	IFNg	0
DIFFATM	IFNg	0
FASTF	IFNg	0
FCRUS	IFNg	0
FCUITS	IFNg	0
FECUL	IFNg	0
FRITS	IFNg	0
FROM	IFNg	0
Cooked meals	IFNg	0
RESTAU	IFNg	0
VIANDE	IFNg	0
VIENN	IFNg	0
VIN	IFNg	0
VITA	IFNg	0
VORALE	IFNg	0
PSEXP	IFNg	0
Smoking status	IFNg	0
NBYLPSEXP	IFNg	0
Nb.years last smoke	IFNg	0.0215648985430944
NBYPSEXP	IFNg	0
Nb.years smoking	IFNg	0
Tot.numb.cig.	IFNg	0.249618383852958
DORDIF	IFNg	0
DORLUM	IFNg	0
HASCHICH	IFNg	0
STRESS	IFNg	0
CONCEN	IFNg	0
DIFF	IFNg	0
DORH.T1	IFNg	0
FATI	IFNg	0
MBLESS	IFNg	0
PLAIS	IFNg	0
TRIS	IFNg	0
ACCOUCH	IFNg	0
ALIM	IFNg	0
VOIE	IFNg	0
ACCOUNB	IFNg	0
ALIMDUR	IFNg	0
NAISSP	IFNg	0
NAISST	IFNg	0
TONSILLECTOMY	IFNg	0
APPENDICECTOMY	IFNg	0
OTHER	IFNg	0
MEASLES	IFNg	0
HEPATITISB	IFNg	0
FLU	IFNg	0
MEASLESMH	IFNg	0
RUBELLAMH	IFNg	0
CHICKENPOXMH	IFNg	0
MUMPSMH	IFNg	0
OTHERMH	IFNg	0
SURGICAL.INT	IFNg	0
MUMPS	IFNg	0
RUBELLA	IFNg	0
CMSEQ	IFNg	0
CMSTDT	IFNg	0
Abdo.circ.	IFNg	0
BMI	IFNg	0
DIABP1.V0	IFNg	0
DIABP2.V0	IFNg	0
Heart rate	IFNg	0
HEIGHT.V0	IFNg	0
Systolic measure	IFNg	0
TEMP.V0	IFNg	0
Weight	IFNg	0
ALLER	IFNg	0
ATTAQUE	IFNg	0
CAUTRE	IFNg	0
CCOLON	IFNg	0
CSEIN	IFNg	0
DIABETE	IFNg	0
HYPERT	IFNg	0
INFARC	IFNg	0
CMV status	IFNg	4.75176287022752	***
EBV.EA.V1	IFNg	0
EBV.EBNA.V1	IFNg	0
HBS.V1	IFNg	0
HP.V1	IFNg	0
HSV1.V1	IFNg	0
HSV2.V1	IFNg	0
ORE.V1	IFNg	0
ROUG.V1	IFNg	0
TXP.V1	IFNg	0
VZV.V1	IFNg	0
HP.V1.QT	IFNg	0
SEASON	IL1b	0
CHEVEUX	IL1b	0
CORREC	IL1b	0
CORRECP	IL1b	0
LOG	IL1b	0
PHYSL	IL1b	0
PHYSP.T1	IL1b	0
VILLENPOP20	IL1b	0
VILLESPOP20	IL1b	0
VIT	IL1b	0
VIT.COUPLE	IL1b	0
VIT.ENFANTS	IL1b	0
YEUX.T1	IL1b	0
NVILLES	IL1b	0
PHYSDUR.T1	IL1b	0
PHYSJ	IL1b	0
PHYST.T1	IL1b	0
VILLENPOP	IL1b	0
VILLESPOP	IL1b	0
BRUIT	IL1b	0
CSP	IL1b	0
EMPLOIP	IL1b	0
EMPLOIS	IL1b	0
INACT	IL1b	0
NIVETUD	IL1b	0
POUSS	IL1b	0
PTOX	IL1b	0
REVENUS	IL1b	0
TRAVJ	IL1b	0
TRAVT	IL1b	0
AMIDI	IL1b	0
DEJ	IL1b	0
DINER	IL1b	0
GRIGN	IL1b	0
MATIN	IL1b	0
NCOLL	IL1b	0
PDEJ	IL1b	0
PRODALL1	IL1b	0
PRODALL2	IL1b	0
PRODALL3	IL1b	0
PRODALL4	IL1b	0
REPASH	IL1b	0
SEL	IL1b	0
SOIREE	IL1b	0
ALCF	IL1b	0
Beer	IL1b	0
CUISIN	IL1b	0
DESS	IL1b	0
DIFFATM	IL1b	0
FASTF	IL1b	0
FCRUS	IL1b	0
FCUITS	IL1b	0
FECUL	IL1b	0
FRITS	IL1b	0
FROM	IL1b	0
Cooked meals	IL1b	0
RESTAU	IL1b	0
VIANDE	IL1b	0
VIENN	IL1b	0
VIN	IL1b	0
VITA	IL1b	0
VORALE	IL1b	0
PSEXP	IL1b	0
Smoking status	IL1b	0
NBYLPSEXP	IL1b	0
Nb.years last smoke	IL1b	0
NBYPSEXP	IL1b	0
Nb.years smoking	IL1b	0
Tot.numb.cig.	IL1b	0.229061671015238
DORDIF	IL1b	0
DORLUM	IL1b	0
HASCHICH	IL1b	0
STRESS	IL1b	0
CONCEN	IL1b	0
DIFF	IL1b	0
DORH.T1	IL1b	0
FATI	IL1b	0
MBLESS	IL1b	0
PLAIS	IL1b	0
TRIS	IL1b	0
ACCOUCH	IL1b	0
ALIM	IL1b	0
VOIE	IL1b	0
ACCOUNB	IL1b	0
ALIMDUR	IL1b	0
NAISSP	IL1b	0
NAISST	IL1b	0
TONSILLECTOMY	IL1b	0
APPENDICECTOMY	IL1b	0
OTHER	IL1b	0
MEASLES	IL1b	0
HEPATITISB	IL1b	0
FLU	IL1b	0
MEASLESMH	IL1b	0
RUBELLAMH	IL1b	0
CHICKENPOXMH	IL1b	0
MUMPSMH	IL1b	0
OTHERMH	IL1b	0
SURGICAL.INT	IL1b	0
MUMPS	IL1b	0
RUBELLA	IL1b	0
CMSEQ	IL1b	0
CMSTDT	IL1b	0
Abdo.circ.	IL1b	0
BMI	IL1b	0
DIABP1.V0	IL1b	0
DIABP2.V0	IL1b	0
Heart rate	IL1b	0
HEIGHT.V0	IL1b	0
Systolic measure	IL1b	0
TEMP.V0	IL1b	0
Weight	IL1b	0
ALLER	IL1b	0
ATTAQUE	IL1b	0
CAUTRE	IL1b	0
CCOLON	IL1b	0
CSEIN	IL1b	0
DIABETE	IL1b	0
HYPERT	IL1b	0
INFARC	IL1b	0
CMV status	IL1b	1.05325386530068
EBV.EA.V1	IL1b	0
EBV.EBNA.V1	IL1b	0
HBS.V1	IL1b	0
HP.V1	IL1b	0
HSV1.V1	IL1b	0
HSV2.V1	IL1b	0
ORE.V1	IL1b	0
ROUG.V1	IL1b	0
TXP.V1	IL1b	0
VZV.V1	IL1b	0
HP.V1.QT	IL1b	0
SEASON	IL2	0
CHEVEUX	IL2	0
CORREC	IL2	0
CORRECP	IL2	0
LOG	IL2	0
PHYSL	IL2	0
PHYSP.T1	IL2	0
VILLENPOP20	IL2	0
VILLESPOP20	IL2	0
VIT	IL2	0
VIT.COUPLE	IL2	0
VIT.ENFANTS	IL2	0
YEUX.T1	IL2	0
NVILLES	IL2	0
PHYSDUR.T1	IL2	0
PHYSJ	IL2	0
PHYST.T1	IL2	0
VILLENPOP	IL2	0
VILLESPOP	IL2	0
BRUIT	IL2	0
CSP	IL2	0
EMPLOIP	IL2	0
EMPLOIS	IL2	0
INACT	IL2	0
NIVETUD	IL2	0
POUSS	IL2	0
PTOX	IL2	0
REVENUS	IL2	0
TRAVJ	IL2	0
TRAVT	IL2	0
AMIDI	IL2	0
DEJ	IL2	0
DINER	IL2	0
GRIGN	IL2	0
MATIN	IL2	0
NCOLL	IL2	0
PDEJ	IL2	0
PRODALL1	IL2	0
PRODALL2	IL2	0
PRODALL3	IL2	0
PRODALL4	IL2	0
REPASH	IL2	0
SEL	IL2	0
SOIREE	IL2	0
ALCF	IL2	0
Beer	IL2	0
CUISIN	IL2	0
DESS	IL2	0
DIFFATM	IL2	0
FASTF	IL2	0
FCRUS	IL2	0
FCUITS	IL2	0
FECUL	IL2	0
FRITS	IL2	0
FROM	IL2	0
Cooked meals	IL2	0
RESTAU	IL2	0
VIANDE	IL2	0
VIENN	IL2	0
VIN	IL2	0
VITA	IL2	0
VORALE	IL2	0
PSEXP	IL2	0
Smoking status	IL2	4.2423981034862	***
NBYLPSEXP	IL2	0
Nb.years last smoke	IL2	3.94279790592143	***
NBYPSEXP	IL2	0
Nb.years smoking	IL2	2.45253338913144	**
Tot.numb.cig.	IL2	0.799485053678697
DORDIF	IL2	0
DORLUM	IL2	0
HASCHICH	IL2	0
STRESS	IL2	0
CONCEN	IL2	0
DIFF	IL2	0
DORH.T1	IL2	0
FATI	IL2	0
MBLESS	IL2	0
PLAIS	IL2	0
TRIS	IL2	0
ACCOUCH	IL2	0
ALIM	IL2	0
VOIE	IL2	0
ACCOUNB	IL2	0
ALIMDUR	IL2	0
NAISSP	IL2	0
NAISST	IL2	0
TONSILLECTOMY	IL2	0
APPENDICECTOMY	IL2	0
OTHER	IL2	0
MEASLES	IL2	0
HEPATITISB	IL2	0
FLU	IL2	0
MEASLESMH	IL2	0
RUBELLAMH	IL2	0
CHICKENPOXMH	IL2	0
MUMPSMH	IL2	0
OTHERMH	IL2	0
SURGICAL.INT	IL2	0
MUMPS	IL2	0
RUBELLA	IL2	0
CMSEQ	IL2	0
CMSTDT	IL2	0
Abdo.circ.	IL2	0
BMI	IL2	0
DIABP1.V0	IL2	0
DIABP2.V0	IL2	0
Heart rate	IL2	0
HEIGHT.V0	IL2	0
Systolic measure	IL2	0
TEMP.V0	IL2	0
Weight	IL2	0
ALLER	IL2	0
ATTAQUE	IL2	0
CAUTRE	IL2	0
CCOLON	IL2	0
CSEIN	IL2	0
DIABETE	IL2	0
HYPERT	IL2	0
INFARC	IL2	0
CMV status	IL2	0
EBV.EA.V1	IL2	0
EBV.EBNA.V1	IL2	0
HBS.V1	IL2	0
HP.V1	IL2	0
HSV1.V1	IL2	0
HSV2.V1	IL2	0
ORE.V1	IL2	0
ROUG.V1	IL2	0
TXP.V1	IL2	0
VZV.V1	IL2	0
HP.V1.QT	IL2	0
SEASON	IL6	0
CHEVEUX	IL6	0
CORREC	IL6	0
CORRECP	IL6	0
LOG	IL6	0
PHYSL	IL6	0
PHYSP.T1	IL6	0
VILLENPOP20	IL6	0
VILLESPOP20	IL6	0
VIT	IL6	0
VIT.COUPLE	IL6	0
VIT.ENFANTS	IL6	0
YEUX.T1	IL6	0
NVILLES	IL6	0
PHYSDUR.T1	IL6	0
PHYSJ	IL6	0
PHYST.T1	IL6	0
VILLENPOP	IL6	0
VILLESPOP	IL6	0
BRUIT	IL6	0
CSP	IL6	0
EMPLOIP	IL6	0
EMPLOIS	IL6	0
INACT	IL6	0
NIVETUD	IL6	0
POUSS	IL6	0
PTOX	IL6	0
REVENUS	IL6	0
TRAVJ	IL6	0
TRAVT	IL6	0
AMIDI	IL6	0
DEJ	IL6	0
DINER	IL6	0
GRIGN	IL6	0
MATIN	IL6	0
NCOLL	IL6	0
PDEJ	IL6	0
PRODALL1	IL6	0
PRODALL2	IL6	0
PRODALL3	IL6	0
PRODALL4	IL6	0
REPASH	IL6	0
SEL	IL6	0
SOIREE	IL6	0
ALCF	IL6	0
Beer	IL6	0
CUISIN	IL6	0
DESS	IL6	0
DIFFATM	IL6	0
FASTF	IL6	0
FCRUS	IL6	0
FCUITS	IL6	0
FECUL	IL6	0
FRITS	IL6	0
FROM	IL6	0
Cooked meals	IL6	0
RESTAU	IL6	0
VIANDE	IL6	0
VIENN	IL6	0
VIN	IL6	0
VITA	IL6	0
VORALE	IL6	0
PSEXP	IL6	0
Smoking status	IL6	0
NBYLPSEXP	IL6	0
Nb.years last smoke	IL6	0
NBYPSEXP	IL6	0
Nb.years smoking	IL6	0
Tot.numb.cig.	IL6	0
DORDIF	IL6	0
DORLUM	IL6	0
HASCHICH	IL6	0
STRESS	IL6	0
CONCEN	IL6	0
DIFF	IL6	0
DORH.T1	IL6	0
FATI	IL6	0
MBLESS	IL6	0
PLAIS	IL6	0
TRIS	IL6	0
ACCOUCH	IL6	0
ALIM	IL6	0
VOIE	IL6	0
ACCOUNB	IL6	0
ALIMDUR	IL6	0
NAISSP	IL6	0
NAISST	IL6	0
TONSILLECTOMY	IL6	0
APPENDICECTOMY	IL6	0
OTHER	IL6	0
MEASLES	IL6	0
HEPATITISB	IL6	0
FLU	IL6	0
MEASLESMH	IL6	0
RUBELLAMH	IL6	0
CHICKENPOXMH	IL6	0
MUMPSMH	IL6	0
OTHERMH	IL6	0
SURGICAL.INT	IL6	0
MUMPS	IL6	0
RUBELLA	IL6	0
CMSEQ	IL6	0
CMSTDT	IL6	0
Abdo.circ.	IL6	0
BMI	IL6	0
DIABP1.V0	IL6	0
DIABP2.V0	IL6	0
Heart rate	IL6	0
HEIGHT.V0	IL6	0
Systolic measure	IL6	0
TEMP.V0	IL6	0
Weight	IL6	0
ALLER	IL6	0
ATTAQUE	IL6	0
CAUTRE	IL6	0
CCOLON	IL6	0
CSEIN	IL6	0
DIABETE	IL6	0
HYPERT	IL6	0
INFARC	IL6	0
CMV status	IL6	0
EBV.EA.V1	IL6	0
EBV.EBNA.V1	IL6	0
HBS.V1	IL6	0
HP.V1	IL6	0
HSV1.V1	IL6	0
HSV2.V1	IL6	0
ORE.V1	IL6	0
ROUG.V1	IL6	0
TXP.V1	IL6	0
VZV.V1	IL6	0
HP.V1.QT	IL6	0
SEASON	IL8	0
CHEVEUX	IL8	0
CORREC	IL8	0
CORRECP	IL8	0
LOG	IL8	0
PHYSL	IL8	0
PHYSP.T1	IL8	0
VILLENPOP20	IL8	0
VILLESPOP20	IL8	0
VIT	IL8	0
VIT.COUPLE	IL8	0
VIT.ENFANTS	IL8	0
YEUX.T1	IL8	0
NVILLES	IL8	0
PHYSDUR.T1	IL8	0
PHYSJ	IL8	0
PHYST.T1	IL8	0
VILLENPOP	IL8	0
VILLESPOP	IL8	0
BRUIT	IL8	0
CSP	IL8	0
EMPLOIP	IL8	0
EMPLOIS	IL8	0
INACT	IL8	0
NIVETUD	IL8	0
POUSS	IL8	0
PTOX	IL8	0
REVENUS	IL8	0
TRAVJ	IL8	0
TRAVT	IL8	0
AMIDI	IL8	0
DEJ	IL8	0
DINER	IL8	0
GRIGN	IL8	0
MATIN	IL8	0
NCOLL	IL8	0
PDEJ	IL8	0
PRODALL1	IL8	0
PRODALL2	IL8	0
PRODALL3	IL8	0
PRODALL4	IL8	0
REPASH	IL8	0
SEL	IL8	0
SOIREE	IL8	0
ALCF	IL8	0
Beer	IL8	0
CUISIN	IL8	0
DESS	IL8	0
DIFFATM	IL8	0
FASTF	IL8	0
FCRUS	IL8	0
FCUITS	IL8	0
FECUL	IL8	0
FRITS	IL8	0
FROM	IL8	0
Cooked meals	IL8	0
RESTAU	IL8	0
VIANDE	IL8	0
VIENN	IL8	0
VIN	IL8	0
VITA	IL8	0
VORALE	IL8	0
PSEXP	IL8	0
Smoking status	IL8	0
NBYLPSEXP	IL8	0
Nb.years last smoke	IL8	0
NBYPSEXP	IL8	0
Nb.years smoking	IL8	0
Tot.numb.cig.	IL8	0
DORDIF	IL8	0
DORLUM	IL8	0
HASCHICH	IL8	0
STRESS	IL8	0
CONCEN	IL8	0
DIFF	IL8	0
DORH.T1	IL8	0
FATI	IL8	0
MBLESS	IL8	0
PLAIS	IL8	0
TRIS	IL8	0
ACCOUCH	IL8	0
ALIM	IL8	0
VOIE	IL8	0
ACCOUNB	IL8	0
ALIMDUR	IL8	0
NAISSP	IL8	0
NAISST	IL8	0
TONSILLECTOMY	IL8	0
APPENDICECTOMY	IL8	0
OTHER	IL8	0
MEASLES	IL8	0
HEPATITISB	IL8	0
FLU	IL8	0
MEASLESMH	IL8	0
RUBELLAMH	IL8	0
CHICKENPOXMH	IL8	0
MUMPSMH	IL8	0
OTHERMH	IL8	0
SURGICAL.INT	IL8	0
MUMPS	IL8	0
RUBELLA	IL8	0
CMSEQ	IL8	0
CMSTDT	IL8	0
Abdo.circ.	IL8	0
BMI	IL8	0
DIABP1.V0	IL8	0
DIABP2.V0	IL8	0
Heart rate	IL8	0
HEIGHT.V0	IL8	0
Systolic measure	IL8	0
TEMP.V0	IL8	0
Weight	IL8	0
ALLER	IL8	0
ATTAQUE	IL8	0
CAUTRE	IL8	0
CCOLON	IL8	0
CSEIN	IL8	0
DIABETE	IL8	0
HYPERT	IL8	0
INFARC	IL8	0
CMV status	IL8	0
EBV.EA.V1	IL8	0
EBV.EBNA.V1	IL8	0
HBS.V1	IL8	0
HP.V1	IL8	0
HSV1.V1	IL8	0
HSV2.V1	IL8	0
ORE.V1	IL8	0
ROUG.V1	IL8	0
TXP.V1	IL8	0
VZV.V1	IL8	0
HP.V1.QT	IL8	0
SEASON	IL10	0
CHEVEUX	IL10	0
CORREC	IL10	0
CORRECP	IL10	0
LOG	IL10	0
PHYSL	IL10	0
PHYSP.T1	IL10	0
VILLENPOP20	IL10	0
VILLESPOP20	IL10	0
VIT	IL10	0
VIT.COUPLE	IL10	0
VIT.ENFANTS	IL10	0
YEUX.T1	IL10	0
NVILLES	IL10	0
PHYSDUR.T1	IL10	0
PHYSJ	IL10	0
PHYST.T1	IL10	0
VILLENPOP	IL10	0
VILLESPOP	IL10	0
BRUIT	IL10	0
CSP	IL10	0
EMPLOIP	IL10	0
EMPLOIS	IL10	0
INACT	IL10	0
NIVETUD	IL10	0
POUSS	IL10	0
PTOX	IL10	0
REVENUS	IL10	0
TRAVJ	IL10	0
TRAVT	IL10	0
AMIDI	IL10	0
DEJ	IL10	0
DINER	IL10	0
GRIGN	IL10	0
MATIN	IL10	0
NCOLL	IL10	0
PDEJ	IL10	0
PRODALL1	IL10	0
PRODALL2	IL10	0
PRODALL3	IL10	0
PRODALL4	IL10	0
REPASH	IL10	0
SEL	IL10	0
SOIREE	IL10	0
ALCF	IL10	0
Beer	IL10	0
CUISIN	IL10	0
DESS	IL10	0
DIFFATM	IL10	0
FASTF	IL10	0
FCRUS	IL10	0
FCUITS	IL10	0
FECUL	IL10	0
FRITS	IL10	0
FROM	IL10	0
Cooked meals	IL10	0
RESTAU	IL10	0
VIANDE	IL10	0
VIENN	IL10	0
VIN	IL10	0
VITA	IL10	0
VORALE	IL10	0
PSEXP	IL10	0
Smoking status	IL10	1.39190820202644	*
NBYLPSEXP	IL10	0
Nb.years last smoke	IL10	1.60953414741173	*
NBYPSEXP	IL10	0
Nb.years smoking	IL10	0.252396604015058
Tot.numb.cig.	IL10	0
DORDIF	IL10	0
DORLUM	IL10	0
HASCHICH	IL10	0
STRESS	IL10	0
CONCEN	IL10	0
DIFF	IL10	0
DORH.T1	IL10	0
FATI	IL10	0
MBLESS	IL10	0
PLAIS	IL10	0
TRIS	IL10	0
ACCOUCH	IL10	0
ALIM	IL10	0
VOIE	IL10	0
ACCOUNB	IL10	0
ALIMDUR	IL10	0
NAISSP	IL10	0
NAISST	IL10	0
TONSILLECTOMY	IL10	0
APPENDICECTOMY	IL10	0
OTHER	IL10	0
MEASLES	IL10	0
HEPATITISB	IL10	0
FLU	IL10	0
MEASLESMH	IL10	0
RUBELLAMH	IL10	0
CHICKENPOXMH	IL10	0
MUMPSMH	IL10	0
OTHERMH	IL10	0
SURGICAL.INT	IL10	0
MUMPS	IL10	0
RUBELLA	IL10	0
CMSEQ	IL10	0
CMSTDT	IL10	0
Abdo.circ.	IL10	0
BMI	IL10	0
DIABP1.V0	IL10	0
DIABP2.V0	IL10	0
Heart rate	IL10	0
HEIGHT.V0	IL10	0
Systolic measure	IL10	0
TEMP.V0	IL10	0
Weight	IL10	0
ALLER	IL10	0
ATTAQUE	IL10	0
CAUTRE	IL10	0
CCOLON	IL10	0
CSEIN	IL10	0
DIABETE	IL10	0
HYPERT	IL10	0
INFARC	IL10	0
CMV status	IL10	0
EBV.EA.V1	IL10	0
EBV.EBNA.V1	IL10	0
HBS.V1	IL10	0
HP.V1	IL10	0
HSV1.V1	IL10	0
HSV2.V1	IL10	0
ORE.V1	IL10	0
ROUG.V1	IL10	0
TXP.V1	IL10	0
VZV.V1	IL10	0
HP.V1.QT	IL10	0
SEASON	IL13	0
CHEVEUX	IL13	0
CORREC	IL13	0
CORRECP	IL13	0
LOG	IL13	0
PHYSL	IL13	0
PHYSP.T1	IL13	0
VILLENPOP20	IL13	0
VILLESPOP20	IL13	0
VIT	IL13	0
VIT.COUPLE	IL13	0
VIT.ENFANTS	IL13	0
YEUX.T1	IL13	0
NVILLES	IL13	0
PHYSDUR.T1	IL13	0
PHYSJ	IL13	0
PHYST.T1	IL13	0
VILLENPOP	IL13	0
VILLESPOP	IL13	0
BRUIT	IL13	0
CSP	IL13	0
EMPLOIP	IL13	0
EMPLOIS	IL13	0
INACT	IL13	0
NIVETUD	IL13	0
POUSS	IL13	0
PTOX	IL13	0
REVENUS	IL13	0
TRAVJ	IL13	0
TRAVT	IL13	0
AMIDI	IL13	0
DEJ	IL13	0
DINER	IL13	0
GRIGN	IL13	0
MATIN	IL13	0
NCOLL	IL13	0
PDEJ	IL13	0
PRODALL1	IL13	0
PRODALL2	IL13	0
PRODALL3	IL13	0
PRODALL4	IL13	0
REPASH	IL13	0
SEL	IL13	0
SOIREE	IL13	0
ALCF	IL13	0
Beer	IL13	0
CUISIN	IL13	0
DESS	IL13	0
DIFFATM	IL13	0
FASTF	IL13	0
FCRUS	IL13	0
FCUITS	IL13	0
FECUL	IL13	0
FRITS	IL13	0
FROM	IL13	0
Cooked meals	IL13	1.49199983572106	*
RESTAU	IL13	0
VIANDE	IL13	0
VIENN	IL13	0
VIN	IL13	0
VITA	IL13	0
VORALE	IL13	0
PSEXP	IL13	0
Smoking status	IL13	5.41044862383452	***
NBYLPSEXP	IL13	0
Nb.years last smoke	IL13	4.96439234024793	***
NBYPSEXP	IL13	0
Nb.years smoking	IL13	5.6095700634657	***
Tot.numb.cig.	IL13	3.52846768602471	***
DORDIF	IL13	0
DORLUM	IL13	0
HASCHICH	IL13	0
STRESS	IL13	0
CONCEN	IL13	0
DIFF	IL13	0
DORH.T1	IL13	0
FATI	IL13	0
MBLESS	IL13	0
PLAIS	IL13	0
TRIS	IL13	0
ACCOUCH	IL13	0
ALIM	IL13	0
VOIE	IL13	0
ACCOUNB	IL13	0
ALIMDUR	IL13	0
NAISSP	IL13	0
NAISST	IL13	0
TONSILLECTOMY	IL13	0
APPENDICECTOMY	IL13	0
OTHER	IL13	0
MEASLES	IL13	0
HEPATITISB	IL13	0
FLU	IL13	0
MEASLESMH	IL13	0
RUBELLAMH	IL13	0
CHICKENPOXMH	IL13	0
MUMPSMH	IL13	0
OTHERMH	IL13	0
SURGICAL.INT	IL13	0
MUMPS	IL13	0
RUBELLA	IL13	0
CMSEQ	IL13	0
CMSTDT	IL13	0
Abdo.circ.	IL13	0
BMI	IL13	0
DIABP1.V0	IL13	0
DIABP2.V0	IL13	0
Heart rate	IL13	0
HEIGHT.V0	IL13	0
Systolic measure	IL13	0
TEMP.V0	IL13	0
Weight	IL13	0
ALLER	IL13	0
ATTAQUE	IL13	0
CAUTRE	IL13	0
CCOLON	IL13	0
CSEIN	IL13	0
DIABETE	IL13	0
HYPERT	IL13	0
INFARC	IL13	0
CMV status	IL13	0
EBV.EA.V1	IL13	0
EBV.EBNA.V1	IL13	0
HBS.V1	IL13	0
HP.V1	IL13	0
HSV1.V1	IL13	0
HSV2.V1	IL13	0
ORE.V1	IL13	0
ROUG.V1	IL13	0
TXP.V1	IL13	0
VZV.V1	IL13	0
HP.V1.QT	IL13	0
SEASON	IL17	0
CHEVEUX	IL17	0
CORREC	IL17	0
CORRECP	IL17	0
LOG	IL17	0
PHYSL	IL17	0
PHYSP.T1	IL17	0
VILLENPOP20	IL17	0
VILLESPOP20	IL17	0
VIT	IL17	0
VIT.COUPLE	IL17	0
VIT.ENFANTS	IL17	0
YEUX.T1	IL17	0
NVILLES	IL17	0
PHYSDUR.T1	IL17	0
PHYSJ	IL17	0
PHYST.T1	IL17	0
VILLENPOP	IL17	0
VILLESPOP	IL17	0
BRUIT	IL17	0
CSP	IL17	0
EMPLOIP	IL17	0
EMPLOIS	IL17	0
INACT	IL17	0
NIVETUD	IL17	0
POUSS	IL17	0
PTOX	IL17	0
REVENUS	IL17	0
TRAVJ	IL17	0
TRAVT	IL17	0
AMIDI	IL17	0
DEJ	IL17	0
DINER	IL17	0
GRIGN	IL17	0
MATIN	IL17	0
NCOLL	IL17	0
PDEJ	IL17	0
PRODALL1	IL17	0
PRODALL2	IL17	0
PRODALL3	IL17	0
PRODALL4	IL17	0
REPASH	IL17	0
SEL	IL17	0
SOIREE	IL17	0
ALCF	IL17	0
Beer	IL17	0
CUISIN	IL17	0
DESS	IL17	0
DIFFATM	IL17	0
FASTF	IL17	0
FCRUS	IL17	0
FCUITS	IL17	0
FECUL	IL17	0
FRITS	IL17	0
FROM	IL17	0
Cooked meals	IL17	0
RESTAU	IL17	0
VIANDE	IL17	0
VIENN	IL17	0
VIN	IL17	0
VITA	IL17	0
VORALE	IL17	0
PSEXP	IL17	0
Smoking status	IL17	0
NBYLPSEXP	IL17	0
Nb.years last smoke	IL17	0
NBYPSEXP	IL17	0
Nb.years smoking	IL17	0
Tot.numb.cig.	IL17	0
DORDIF	IL17	0
DORLUM	IL17	0
HASCHICH	IL17	0
STRESS	IL17	0
CONCEN	IL17	0
DIFF	IL17	0
DORH.T1	IL17	0
FATI	IL17	0
MBLESS	IL17	0
PLAIS	IL17	0
TRIS	IL17	0
ACCOUCH	IL17	0
ALIM	IL17	0
VOIE	IL17	0
ACCOUNB	IL17	0
ALIMDUR	IL17	0
NAISSP	IL17	0
NAISST	IL17	0
TONSILLECTOMY	IL17	0
APPENDICECTOMY	IL17	0
OTHER	IL17	0
MEASLES	IL17	0
HEPATITISB	IL17	0
FLU	IL17	0
MEASLESMH	IL17	0
RUBELLAMH	IL17	0
CHICKENPOXMH	IL17	0
MUMPSMH	IL17	0
OTHERMH	IL17	0
SURGICAL.INT	IL17	0
MUMPS	IL17	0
RUBELLA	IL17	0
CMSEQ	IL17	0
CMSTDT	IL17	0
Abdo.circ.	IL17	0
BMI	IL17	0
DIABP1.V0	IL17	0
DIABP2.V0	IL17	0
Heart rate	IL17	0
HEIGHT.V0	IL17	0
Systolic measure	IL17	0
TEMP.V0	IL17	0
Weight	IL17	0
ALLER	IL17	0
ATTAQUE	IL17	0
CAUTRE	IL17	0
CCOLON	IL17	0
CSEIN	IL17	0
DIABETE	IL17	0
HYPERT	IL17	0
INFARC	IL17	0
CMV status	IL17	0
EBV.EA.V1	IL17	0
EBV.EBNA.V1	IL17	0
HBS.V1	IL17	0
HP.V1	IL17	0
HSV1.V1	IL17	0
HSV2.V1	IL17	0
ORE.V1	IL17	0
ROUG.V1	IL17	0
TXP.V1	IL17	0
VZV.V1	IL17	0
HP.V1.QT	IL17	0
SEASON	TNFa	0
CHEVEUX	TNFa	0
CORREC	TNFa	0
CORRECP	TNFa	0
LOG	TNFa	0
PHYSL	TNFa	0
PHYSP.T1	TNFa	0
VILLENPOP20	TNFa	0
VILLESPOP20	TNFa	0
VIT	TNFa	0
VIT.COUPLE	TNFa	0
VIT.ENFANTS	TNFa	0
YEUX.T1	TNFa	0
NVILLES	TNFa	0
PHYSDUR.T1	TNFa	0
PHYSJ	TNFa	0
PHYST.T1	TNFa	0
VILLENPOP	TNFa	0
VILLESPOP	TNFa	0
BRUIT	TNFa	0
CSP	TNFa	0
EMPLOIP	TNFa	0
EMPLOIS	TNFa	0
INACT	TNFa	0
NIVETUD	TNFa	0
POUSS	TNFa	0
PTOX	TNFa	0
REVENUS	TNFa	0
TRAVJ	TNFa	0
TRAVT	TNFa	0
AMIDI	TNFa	0
DEJ	TNFa	0
DINER	TNFa	0
GRIGN	TNFa	0
MATIN	TNFa	0
NCOLL	TNFa	0
PDEJ	TNFa	0
PRODALL1	TNFa	0
PRODALL2	TNFa	0
PRODALL3	TNFa	0
PRODALL4	TNFa	0
REPASH	TNFa	0
SEL	TNFa	0
SOIREE	TNFa	0
ALCF	TNFa	0
Beer	TNFa	0
CUISIN	TNFa	0
DESS	TNFa	0
DIFFATM	TNFa	0
FASTF	TNFa	0
FCRUS	TNFa	0
FCUITS	TNFa	0
FECUL	TNFa	0
FRITS	TNFa	0
FROM	TNFa	0
Cooked meals	TNFa	0
RESTAU	TNFa	0
VIANDE	TNFa	0
VIENN	TNFa	0
VIN	TNFa	0
VITA	TNFa	0
VORALE	TNFa	0
PSEXP	TNFa	0
Smoking status	TNFa	0
NBYLPSEXP	TNFa	0
Nb.years last smoke	TNFa	0
NBYPSEXP	TNFa	0
Nb.years smoking	TNFa	0
Tot.numb.cig.	TNFa	0
DORDIF	TNFa	0
DORLUM	TNFa	0
HASCHICH	TNFa	0
STRESS	TNFa	0
CONCEN	TNFa	0
DIFF	TNFa	0
DORH.T1	TNFa	0
FATI	TNFa	0
MBLESS	TNFa	0
PLAIS	TNFa	0
TRIS	TNFa	0
ACCOUCH	TNFa	0
ALIM	TNFa	0
VOIE	TNFa	0
ACCOUNB	TNFa	0
ALIMDUR	TNFa	0
NAISSP	TNFa	0
NAISST	TNFa	0
TONSILLECTOMY	TNFa	0
APPENDICECTOMY	TNFa	0
OTHER	TNFa	0
MEASLES	TNFa	0
HEPATITISB	TNFa	0
FLU	TNFa	0
MEASLESMH	TNFa	0
RUBELLAMH	TNFa	0
CHICKENPOXMH	TNFa	0
MUMPSMH	TNFa	0
OTHERMH	TNFa	0
SURGICAL.INT	TNFa	0
MUMPS	TNFa	0
RUBELLA	TNFa	0
CMSEQ	TNFa	0
CMSTDT	TNFa	0
Abdo.circ.	TNFa	0
BMI	TNFa	0
DIABP1.V0	TNFa	0
DIABP2.V0	TNFa	0
Heart rate	TNFa	0
HEIGHT.V0	TNFa	0
Systolic measure	TNFa	0
TEMP.V0	TNFa	0
Weight	TNFa	0
ALLER	TNFa	0
ATTAQUE	TNFa	0
CAUTRE	TNFa	0
CCOLON	TNFa	0
CSEIN	TNFa	0
DIABETE	TNFa	0
HYPERT	TNFa	0
INFARC	TNFa	0
CMV status	TNFa	6.48805319035691	***
EBV.EA.V1	TNFa	0
EBV.EBNA.V1	TNFa	0
HBS.V1	TNFa	0
HP.V1	TNFa	0
HSV1.V1	TNFa	0
HSV2.V1	TNFa	0
ORE.V1	TNFa	0
ROUG.V1	TNFa	0
TXP.V1	TNFa	0
VZV.V1	TNFa	0
HP.V1.QT	TNFa	0

## Sheet: Fig1c_E.coli
Var1	Var2	value	stars
SEASON	CXCL5	0
CHEVEUX	CXCL5	0
CORREC	CXCL5	0
CORRECP	CXCL5	0
LOG	CXCL5	0
PHYSL	CXCL5	0
PHYSP.T1	CXCL5	0
VILLENPOP20	CXCL5	0
VILLESPOP20	CXCL5	0
VIT	CXCL5	0
VIT.COUPLE	CXCL5	0
VIT.ENFANTS	CXCL5	0
YEUX.T1	CXCL5	0
NVILLES	CXCL5	0
PHYSDUR.T1	CXCL5	0
PHYSJ	CXCL5	0
PHYST.T1	CXCL5	0
VILLENPOP	CXCL5	0
VILLESPOP	CXCL5	0
BRUIT	CXCL5	0
CSP	CXCL5	0
EMPLOIP	CXCL5	0
EMPLOIS	CXCL5	0
INACT	CXCL5	0
NIVETUD	CXCL5	0
POUSS	CXCL5	0
PTOX	CXCL5	0
REVENUS	CXCL5	0
TRAVJ	CXCL5	0
TRAVT	CXCL5	0
AMIDI	CXCL5	0
DEJ	CXCL5	0
DINER	CXCL5	0
GRIGN	CXCL5	0
MATIN	CXCL5	0
NCOLL	CXCL5	0
PDEJ	CXCL5	0.279414490469733
PRODALL1	CXCL5	0
PRODALL2	CXCL5	0
PRODALL3	CXCL5	0
PRODALL4	CXCL5	0
REPASH	CXCL5	0
SEL	CXCL5	0
SOIREE	CXCL5	0
ALCF	CXCL5	0
Beer	CXCL5	0
CUISIN	CXCL5	0
DESS	CXCL5	0
DIFFATM	CXCL5	0
FASTF	CXCL5	0
FCRUS	CXCL5	0
FCUITS	CXCL5	0
FECUL	CXCL5	0
FRITS	CXCL5	0
FROM	CXCL5	0
Cooked meals	CXCL5	0
RESTAU	CXCL5	0
VIANDE	CXCL5	0
VIENN	CXCL5	0
VIN	CXCL5	0
VITA	CXCL5	0
VORALE	CXCL5	0
PSEXP	CXCL5	0.279414490469733
Smoking status	CXCL5	8.05373961636229	***
NBYLPSEXP	CXCL5	0
Nb.years last smoke	CXCL5	2.74726953510736	**
NBYPSEXP	CXCL5	0
Nb.years smoking	CXCL5	3.70306025447847	***
Tot.numb.cig.	CXCL5	0.875920232725386
DORDIF	CXCL5	0
DORLUM	CXCL5	0
HASCHICH	CXCL5	0
STRESS	CXCL5	0
CONCEN	CXCL5	0
DIFF	CXCL5	0
DORH.T1	CXCL5	0
FATI	CXCL5	0
MBLESS	CXCL5	0
PLAIS	CXCL5	0
TRIS	CXCL5	0
ACCOUCH	CXCL5	0
ALIM	CXCL5	0
VOIE	CXCL5	0
ACCOUNB	CXCL5	0
ALIMDUR	CXCL5	0
NAISSP	CXCL5	0
NAISST	CXCL5	0
TONSILLECTOMY	CXCL5	0
APPENDICECTOMY	CXCL5	0
OTHER	CXCL5	0
MEASLES	CXCL5	0
HEPATITISB	CXCL5	0
FLU	CXCL5	0
MEASLESMH	CXCL5	0
RUBELLAMH	CXCL5	0
CHICKENPOXMH	CXCL5	0
MUMPSMH	CXCL5	0
OTHERMH	CXCL5	0
SURGICAL.INT	CXCL5	0
MUMPS	CXCL5	0
RUBELLA	CXCL5	0
CMSEQ	CXCL5	0
CMSTDT	CXCL5	0
Abdo.circ.	CXCL5	0
BMI	CXCL5	0
DIABP1.V0	CXCL5	0
DIABP2.V0	CXCL5	0
Heart rate	CXCL5	1.39545005179419	*
HEIGHT.V0	CXCL5	0
Systolic measure	CXCL5	0
TEMP.V0	CXCL5	0
Weight	CXCL5	0
ALLER	CXCL5	0
ATTAQUE	CXCL5	0
CAUTRE	CXCL5	0
CCOLON	CXCL5	0
CSEIN	CXCL5	0
DIABETE	CXCL5	0
HYPERT	CXCL5	0
INFARC	CXCL5	0
CMV status	CXCL5	0
EBV.EA.V1	CXCL5	0
EBV.EBNA.V1	CXCL5	0
HBS.V1	CXCL5	0
HP.V1	CXCL5	0
HSV1.V1	CXCL5	0
HSV2.V1	CXCL5	0
ORE.V1	CXCL5	0
ROUG.V1	CXCL5	0
TXP.V1	CXCL5	0
VZV.V1	CXCL5	0
HP.V1.QT	CXCL5	0.342187104674663
SEASON	CSF2	0
CHEVEUX	CSF2	0
CORREC	CSF2	0
CORRECP	CSF2	0
LOG	CSF2	0
PHYSL	CSF2	0
PHYSP.T1	CSF2	0
VILLENPOP20	CSF2	0
VILLESPOP20	CSF2	0
VIT	CSF2	0
VIT.COUPLE	CSF2	0
VIT.ENFANTS	CSF2	0
YEUX.T1	CSF2	0
NVILLES	CSF2	0
PHYSDUR.T1	CSF2	0
PHYSJ	CSF2	0
PHYST.T1	CSF2	0
VILLENPOP	CSF2	0
VILLESPOP	CSF2	0
BRUIT	CSF2	0
CSP	CSF2	0
EMPLOIP	CSF2	0
EMPLOIS	CSF2	0
INACT	CSF2	0
NIVETUD	CSF2	0
POUSS	CSF2	0
PTOX	CSF2	0
REVENUS	CSF2	0
TRAVJ	CSF2	0
TRAVT	CSF2	0
AMIDI	CSF2	0
DEJ	CSF2	0
DINER	CSF2	0
GRIGN	CSF2	0
MATIN	CSF2	0
NCOLL	CSF2	0
PDEJ	CSF2	0
PRODALL1	CSF2	0
PRODALL2	CSF2	0
PRODALL3	CSF2	0
PRODALL4	CSF2	0
REPASH	CSF2	0
SEL	CSF2	0
SOIREE	CSF2	0
ALCF	CSF2	0
Beer	CSF2	0
CUISIN	CSF2	0
DESS	CSF2	0
DIFFATM	CSF2	0
FASTF	CSF2	0
FCRUS	CSF2	0
FCUITS	CSF2	0
FECUL	CSF2	0
FRITS	CSF2	0
FROM	CSF2	0
Cooked meals	CSF2	0
RESTAU	CSF2	0
VIANDE	CSF2	0
VIENN	CSF2	0
VIN	CSF2	0
VITA	CSF2	0
VORALE	CSF2	0
PSEXP	CSF2	0
Smoking status	CSF2	0
NBYLPSEXP	CSF2	0
Nb.years last smoke	CSF2	0
NBYPSEXP	CSF2	0
Nb.years smoking	CSF2	0
Tot.numb.cig.	CSF2	0
DORDIF	CSF2	0
DORLUM	CSF2	0
HASCHICH	CSF2	0
STRESS	CSF2	0
CONCEN	CSF2	0
DIFF	CSF2	0
DORH.T1	CSF2	0
FATI	CSF2	0
MBLESS	CSF2	0
PLAIS	CSF2	0
TRIS	CSF2	0
ACCOUCH	CSF2	0
ALIM	CSF2	0
VOIE	CSF2	0
ACCOUNB	CSF2	0
ALIMDUR	CSF2	0
NAISSP	CSF2	0
NAISST	CSF2	0
TONSILLECTOMY	CSF2	0
APPENDICECTOMY	CSF2	0
OTHER	CSF2	0
MEASLES	CSF2	0
HEPATITISB	CSF2	0
FLU	CSF2	0
MEASLESMH	CSF2	0
RUBELLAMH	CSF2	0
CHICKENPOXMH	CSF2	0
MUMPSMH	CSF2	0
OTHERMH	CSF2	0
SURGICAL.INT	CSF2	0
MUMPS	CSF2	0
RUBELLA	CSF2	0
CMSEQ	CSF2	0
CMSTDT	CSF2	0
Abdo.circ.	CSF2	0
BMI	CSF2	0
DIABP1.V0	CSF2	0
DIABP2.V0	CSF2	0
Heart rate	CSF2	0
HEIGHT.V0	CSF2	0
Systolic measure	CSF2	0
TEMP.V0	CSF2	0
Weight	CSF2	0
ALLER	CSF2	0
ATTAQUE	CSF2	0
CAUTRE	CSF2	0
CCOLON	CSF2	0
CSEIN	CSF2	0
DIABETE	CSF2	0
HYPERT	CSF2	0
INFARC	CSF2	0
CMV status	CSF2	0
EBV.EA.V1	CSF2	0
EBV.EBNA.V1	CSF2	0
HBS.V1	CSF2	0
HP.V1	CSF2	0
HSV1.V1	CSF2	0
HSV2.V1	CSF2	0
ORE.V1	CSF2	0
ROUG.V1	CSF2	0
TXP.V1	CSF2	0
VZV.V1	CSF2	0
HP.V1.QT	CSF2	0
SEASON	IFNg	0
CHEVEUX	IFNg	0
CORREC	IFNg	0
CORRECP	IFNg	0
LOG	IFNg	0
PHYSL	IFNg	0
PHYSP.T1	IFNg	0
VILLENPOP20	IFNg	0
VILLESPOP20	IFNg	0
VIT	IFNg	0
VIT.COUPLE	IFNg	0
VIT.ENFANTS	IFNg	0
YEUX.T1	IFNg	0
NVILLES	IFNg	0
PHYSDUR.T1	IFNg	0
PHYSJ	IFNg	0
PHYST.T1	IFNg	0
VILLENPOP	IFNg	0
VILLESPOP	IFNg	0
BRUIT	IFNg	0
CSP	IFNg	0
EMPLOIP	IFNg	0
EMPLOIS	IFNg	0
INACT	IFNg	0
NIVETUD	IFNg	0
POUSS	IFNg	0
PTOX	IFNg	0
REVENUS	IFNg	0
TRAVJ	IFNg	0
TRAVT	IFNg	0
AMIDI	IFNg	0
DEJ	IFNg	0
DINER	IFNg	0
GRIGN	IFNg	0
MATIN	IFNg	0
NCOLL	IFNg	0
PDEJ	IFNg	0
PRODALL1	IFNg	0
PRODALL2	IFNg	0
PRODALL3	IFNg	0
PRODALL4	IFNg	0
REPASH	IFNg	0
SEL	IFNg	0
SOIREE	IFNg	0
ALCF	IFNg	0
Beer	IFNg	0
CUISIN	IFNg	0
DESS	IFNg	0
DIFFATM	IFNg	0
FASTF	IFNg	0
FCRUS	IFNg	0
FCUITS	IFNg	0
FECUL	IFNg	0
FRITS	IFNg	0
FROM	IFNg	0
Cooked meals	IFNg	0
RESTAU	IFNg	0
VIANDE	IFNg	0
VIENN	IFNg	0
VIN	IFNg	0
VITA	IFNg	0
VORALE	IFNg	0
PSEXP	IFNg	0.0357037994030881
Smoking status	IFNg	0
NBYLPSEXP	IFNg	0
Nb.years last smoke	IFNg	0
NBYPSEXP	IFNg	0
Nb.years smoking	IFNg	0
Tot.numb.cig.	IFNg	0
DORDIF	IFNg	0
DORLUM	IFNg	0
HASCHICH	IFNg	0
STRESS	IFNg	0
CONCEN	IFNg	0
DIFF	IFNg	0
DORH.T1	IFNg	0
FATI	IFNg	0
MBLESS	IFNg	0
PLAIS	IFNg	0
TRIS	IFNg	0
ACCOUCH	IFNg	0
ALIM	IFNg	0
VOIE	IFNg	0
ACCOUNB	IFNg	0
ALIMDUR	IFNg	0
NAISSP	IFNg	0
NAISST	IFNg	0
TONSILLECTOMY	IFNg	0
APPENDICECTOMY	IFNg	0
OTHER	IFNg	0
MEASLES	IFNg	0
HEPATITISB	IFNg	0
FLU	IFNg	0
MEASLESMH	IFNg	0
RUBELLAMH	IFNg	0
CHICKENPOXMH	IFNg	0
MUMPSMH	IFNg	0
OTHERMH	IFNg	0
SURGICAL.INT	IFNg	0
MUMPS	IFNg	0
RUBELLA	IFNg	0
CMSEQ	IFNg	0
CMSTDT	IFNg	0
Abdo.circ.	IFNg	0
BMI	IFNg	0
DIABP1.V0	IFNg	0
DIABP2.V0	IFNg	0
Heart rate	IFNg	0
HEIGHT.V0	IFNg	0
Systolic measure	IFNg	0
TEMP.V0	IFNg	0
Weight	IFNg	0
ALLER	IFNg	0
ATTAQUE	IFNg	0
CAUTRE	IFNg	0
CCOLON	IFNg	0
CSEIN	IFNg	0
DIABETE	IFNg	0
HYPERT	IFNg	0
INFARC	IFNg	0
CMV status	IFNg	0
EBV.EA.V1	IFNg	0
EBV.EBNA.V1	IFNg	0
HBS.V1	IFNg	0
HP.V1	IFNg	0
HSV1.V1	IFNg	0
HSV2.V1	IFNg	0
ORE.V1	IFNg	0
ROUG.V1	IFNg	0
TXP.V1	IFNg	0
VZV.V1	IFNg	0
HP.V1.QT	IFNg	0.279414490469733
SEASON	IL1b	0
CHEVEUX	IL1b	0
CORREC	IL1b	0
CORRECP	IL1b	0
LOG	IL1b	0
PHYSL	IL1b	0
PHYSP.T1	IL1b	0
VILLENPOP20	IL1b	0
VILLESPOP20	IL1b	0
VIT	IL1b	0
VIT.COUPLE	IL1b	0
VIT.ENFANTS	IL1b	0
YEUX.T1	IL1b	0
NVILLES	IL1b	0
PHYSDUR.T1	IL1b	0
PHYSJ	IL1b	0
PHYST.T1	IL1b	0
VILLENPOP	IL1b	0
VILLESPOP	IL1b	0
BRUIT	IL1b	0
CSP	IL1b	0
EMPLOIP	IL1b	0
EMPLOIS	IL1b	0
INACT	IL1b	0
NIVETUD	IL1b	0
POUSS	IL1b	0
PTOX	IL1b	0
REVENUS	IL1b	0
TRAVJ	IL1b	0
TRAVT	IL1b	0
AMIDI	IL1b	0
DEJ	IL1b	0
DINER	IL1b	0
GRIGN	IL1b	0
MATIN	IL1b	0
NCOLL	IL1b	0
PDEJ	IL1b	0
PRODALL1	IL1b	0
PRODALL2	IL1b	0
PRODALL3	IL1b	0
PRODALL4	IL1b	0
REPASH	IL1b	0
SEL	IL1b	0
SOIREE	IL1b	0
ALCF	IL1b	0
Beer	IL1b	0
CUISIN	IL1b	0
DESS	IL1b	0
DIFFATM	IL1b	0
FASTF	IL1b	0
FCRUS	IL1b	0
FCUITS	IL1b	0
FECUL	IL1b	0
FRITS	IL1b	0
FROM	IL1b	0
Cooked meals	IL1b	0
RESTAU	IL1b	0
VIANDE	IL1b	0
VIENN	IL1b	0
VIN	IL1b	0
VITA	IL1b	0
VORALE	IL1b	0
PSEXP	IL1b	0
Smoking status	IL1b	0
NBYLPSEXP	IL1b	0
Nb.years last smoke	IL1b	0
NBYPSEXP	IL1b	0
Nb.years smoking	IL1b	0
Tot.numb.cig.	IL1b	0
DORDIF	IL1b	0
DORLUM	IL1b	0
HASCHICH	IL1b	0
STRESS	IL1b	0
CONCEN	IL1b	0
DIFF	IL1b	0
DORH.T1	IL1b	0
FATI	IL1b	0
MBLESS	IL1b	0
PLAIS	IL1b	0
TRIS	IL1b	0
ACCOUCH	IL1b	0
ALIM	IL1b	0
VOIE	IL1b	0
ACCOUNB	IL1b	0
ALIMDUR	IL1b	0
NAISSP	IL1b	0
NAISST	IL1b	0
TONSILLECTOMY	IL1b	0
APPENDICECTOMY	IL1b	0
OTHER	IL1b	0
MEASLES	IL1b	0
HEPATITISB	IL1b	0
FLU	IL1b	0
MEASLESMH	IL1b	0
RUBELLAMH	IL1b	0
CHICKENPOXMH	IL1b	0
MUMPSMH	IL1b	0
OTHERMH	IL1b	0
SURGICAL.INT	IL1b	0
MUMPS	IL1b	0
RUBELLA	IL1b	0
CMSEQ	IL1b	0
CMSTDT	IL1b	0
Abdo.circ.	IL1b	0
BMI	IL1b	0
DIABP1.V0	IL1b	0
DIABP2.V0	IL1b	0
Heart rate	IL1b	0
HEIGHT.V0	IL1b	0
Systolic measure	IL1b	0
TEMP.V0	IL1b	0
Weight	IL1b	0
ALLER	IL1b	0
ATTAQUE	IL1b	0
CAUTRE	IL1b	0
CCOLON	IL1b	0
CSEIN	IL1b	0
DIABETE	IL1b	0
HYPERT	IL1b	0
INFARC	IL1b	0
CMV status	IL1b	0
EBV.EA.V1	IL1b	0
EBV.EBNA.V1	IL1b	0
HBS.V1	IL1b	0
HP.V1	IL1b	0
HSV1.V1	IL1b	0
HSV2.V1	IL1b	0
ORE.V1	IL1b	0
ROUG.V1	IL1b	0
TXP.V1	IL1b	0
VZV.V1	IL1b	0
HP.V1.QT	IL1b	0
SEASON	IL2	0
CHEVEUX	IL2	0
CORREC	IL2	0
CORRECP	IL2	0
LOG	IL2	0
PHYSL	IL2	0
PHYSP.T1	IL2	0
VILLENPOP20	IL2	0
VILLESPOP20	IL2	0
VIT	IL2	0
VIT.COUPLE	IL2	0
VIT.ENFANTS	IL2	0
YEUX.T1	IL2	0
NVILLES	IL2	0
PHYSDUR.T1	IL2	0
PHYSJ	IL2	0
PHYST.T1	IL2	0
VILLENPOP	IL2	0
VILLESPOP	IL2	0
BRUIT	IL2	0
CSP	IL2	0
EMPLOIP	IL2	0
EMPLOIS	IL2	0
INACT	IL2	0
NIVETUD	IL2	0
POUSS	IL2	0
PTOX	IL2	0
REVENUS	IL2	0
TRAVJ	IL2	0
TRAVT	IL2	0
AMIDI	IL2	0
DEJ	IL2	0
DINER	IL2	0
GRIGN	IL2	0
MATIN	IL2	0
NCOLL	IL2	0
PDEJ	IL2	0
PRODALL1	IL2	0
PRODALL2	IL2	0
PRODALL3	IL2	0
PRODALL4	IL2	0
REPASH	IL2	0
SEL	IL2	0
SOIREE	IL2	0
ALCF	IL2	0
Beer	IL2	0
CUISIN	IL2	0
DESS	IL2	0
DIFFATM	IL2	0
FASTF	IL2	0
FCRUS	IL2	0
FCUITS	IL2	0
FECUL	IL2	0
FRITS	IL2	0
FROM	IL2	0
Cooked meals	IL2	0
RESTAU	IL2	0
VIANDE	IL2	0
VIENN	IL2	0
VIN	IL2	0
VITA	IL2	0
VORALE	IL2	0
PSEXP	IL2	0
Smoking status	IL2	0.827713957216425
NBYLPSEXP	IL2	0
Nb.years last smoke	IL2	0
NBYPSEXP	IL2	0
Nb.years smoking	IL2	0
Tot.numb.cig.	IL2	0
DORDIF	IL2	0
DORLUM	IL2	0
HASCHICH	IL2	0
STRESS	IL2	0
CONCEN	IL2	0
DIFF	IL2	0
DORH.T1	IL2	0
FATI	IL2	0
MBLESS	IL2	0
PLAIS	IL2	0
TRIS	IL2	0
ACCOUCH	IL2	0
ALIM	IL2	0
VOIE	IL2	0
ACCOUNB	IL2	0
ALIMDUR	IL2	0
NAISSP	IL2	0
NAISST	IL2	0
TONSILLECTOMY	IL2	0
APPENDICECTOMY	IL2	0
OTHER	IL2	0
MEASLES	IL2	0
HEPATITISB	IL2	0
FLU	IL2	0
MEASLESMH	IL2	0
RUBELLAMH	IL2	0
CHICKENPOXMH	IL2	0
MUMPSMH	IL2	0
OTHERMH	IL2	0
SURGICAL.INT	IL2	0
MUMPS	IL2	0
RUBELLA	IL2	0
CMSEQ	IL2	0
CMSTDT	IL2	0
Abdo.circ.	IL2	0
BMI	IL2	0
DIABP1.V0	IL2	0
DIABP2.V0	IL2	0
Heart rate	IL2	0
HEIGHT.V0	IL2	0
Systolic measure	IL2	0
TEMP.V0	IL2	0
Weight	IL2	0
ALLER	IL2	0
ATTAQUE	IL2	0
CAUTRE	IL2	0
CCOLON	IL2	0
CSEIN	IL2	0
DIABETE	IL2	0
HYPERT	IL2	0
INFARC	IL2	0
CMV status	IL2	0
EBV.EA.V1	IL2	0
EBV.EBNA.V1	IL2	0
HBS.V1	IL2	0
HP.V1	IL2	0
HSV1.V1	IL2	0
HSV2.V1	IL2	0
ORE.V1	IL2	0
ROUG.V1	IL2	0
TXP.V1	IL2	0
VZV.V1	IL2	0
HP.V1.QT	IL2	0
SEASON	IL6	0
CHEVEUX	IL6	0
CORREC	IL6	0
CORRECP	IL6	0
LOG	IL6	0
PHYSL	IL6	0
PHYSP.T1	IL6	0
VILLENPOP20	IL6	0
VILLESPOP20	IL6	0
VIT	IL6	0
VIT.COUPLE	IL6	0
VIT.ENFANTS	IL6	0
YEUX.T1	IL6	0
NVILLES	IL6	0
PHYSDUR.T1	IL6	0
PHYSJ	IL6	0
PHYST.T1	IL6	0
VILLENPOP	IL6	0
VILLESPOP	IL6	0
BRUIT	IL6	0
CSP	IL6	0
EMPLOIP	IL6	0
EMPLOIS	IL6	0
INACT	IL6	0
NIVETUD	IL6	0
POUSS	IL6	0
PTOX	IL6	0
REVENUS	IL6	0
TRAVJ	IL6	0
TRAVT	IL6	0
AMIDI	IL6	0
DEJ	IL6	0
DINER	IL6	0
GRIGN	IL6	0
MATIN	IL6	0
NCOLL	IL6	0
PDEJ	IL6	0
PRODALL1	IL6	0
PRODALL2	IL6	0
PRODALL3	IL6	0
PRODALL4	IL6	0
REPASH	IL6	0
SEL	IL6	0
SOIREE	IL6	0
ALCF	IL6	0
Beer	IL6	0
CUISIN	IL6	0
DESS	IL6	0
DIFFATM	IL6	0
FASTF	IL6	0
FCRUS	IL6	0
FCUITS	IL6	0
FECUL	IL6	0
FRITS	IL6	0
FROM	IL6	0
Cooked meals	IL6	0
RESTAU	IL6	0
VIANDE	IL6	0
VIENN	IL6	0
VIN	IL6	0
VITA	IL6	0
VORALE	IL6	0
PSEXP	IL6	0
Smoking status	IL6	0
NBYLPSEXP	IL6	0
Nb.years last smoke	IL6	0
NBYPSEXP	IL6	0
Nb.years smoking	IL6	0
Tot.numb.cig.	IL6	0
DORDIF	IL6	0
DORLUM	IL6	0
HASCHICH	IL6	0
STRESS	IL6	0
CONCEN	IL6	0
DIFF	IL6	0
DORH.T1	IL6	0
FATI	IL6	0
MBLESS	IL6	0
PLAIS	IL6	0
TRIS	IL6	0
ACCOUCH	IL6	0
ALIM	IL6	0
VOIE	IL6	0
ACCOUNB	IL6	0
ALIMDUR	IL6	0
NAISSP	IL6	0
NAISST	IL6	0
TONSILLECTOMY	IL6	0
APPENDICECTOMY	IL6	0
OTHER	IL6	0
MEASLES	IL6	0
HEPATITISB	IL6	0
FLU	IL6	0
MEASLESMH	IL6	0
RUBELLAMH	IL6	0
CHICKENPOXMH	IL6	0
MUMPSMH	IL6	0
OTHERMH	IL6	0
SURGICAL.INT	IL6	0
MUMPS	IL6	0
RUBELLA	IL6	0
CMSEQ	IL6	0
CMSTDT	IL6	0
Abdo.circ.	IL6	0
BMI	IL6	0
DIABP1.V0	IL6	0
DIABP2.V0	IL6	0
Heart rate	IL6	0
HEIGHT.V0	IL6	0
Systolic measure	IL6	0
TEMP.V0	IL6	0
Weight	IL6	0
ALLER	IL6	0
ATTAQUE	IL6	0
CAUTRE	IL6	0
CCOLON	IL6	0
CSEIN	IL6	0
DIABETE	IL6	0
HYPERT	IL6	0
INFARC	IL6	0
CMV status	IL6	0
EBV.EA.V1	IL6	0
EBV.EBNA.V1	IL6	0
HBS.V1	IL6	0
HP.V1	IL6	0
HSV1.V1	IL6	0
HSV2.V1	IL6	0
ORE.V1	IL6	0
ROUG.V1	IL6	0
TXP.V1	IL6	0
VZV.V1	IL6	0
HP.V1.QT	IL6	0
SEASON	IL8	0
CHEVEUX	IL8	0
CORREC	IL8	0
CORRECP	IL8	0
LOG	IL8	0
PHYSL	IL8	0
PHYSP.T1	IL8	0
VILLENPOP20	IL8	0
VILLESPOP20	IL8	0
VIT	IL8	0
VIT.COUPLE	IL8	0
VIT.ENFANTS	IL8	0
YEUX.T1	IL8	0
NVILLES	IL8	0
PHYSDUR.T1	IL8	0
PHYSJ	IL8	0
PHYST.T1	IL8	0
VILLENPOP	IL8	0
VILLESPOP	IL8	0
BRUIT	IL8	0
CSP	IL8	0
EMPLOIP	IL8	0
EMPLOIS	IL8	0
INACT	IL8	0
NIVETUD	IL8	0
POUSS	IL8	0
PTOX	IL8	0
REVENUS	IL8	0
TRAVJ	IL8	0
TRAVT	IL8	0
AMIDI	IL8	0.713837103228411
DEJ	IL8	0
DINER	IL8	0
GRIGN	IL8	0
MATIN	IL8	0
NCOLL	IL8	0
PDEJ	IL8	0
PRODALL1	IL8	0
PRODALL2	IL8	0
PRODALL3	IL8	0
PRODALL4	IL8	0
REPASH	IL8	0
SEL	IL8	0
SOIREE	IL8	0
ALCF	IL8	0
Beer	IL8	0
CUISIN	IL8	0
DESS	IL8	0
DIFFATM	IL8	0
FASTF	IL8	0
FCRUS	IL8	0
FCUITS	IL8	0
FECUL	IL8	0
FRITS	IL8	0
FROM	IL8	0
Cooked meals	IL8	0
RESTAU	IL8	0
VIANDE	IL8	0
VIENN	IL8	0
VIN	IL8	0
VITA	IL8	0
VORALE	IL8	0
PSEXP	IL8	0
Smoking status	IL8	1.39545005179419	*
NBYLPSEXP	IL8	0
Nb.years last smoke	IL8	1.39759874629087	*
NBYPSEXP	IL8	0.181454128244969
Nb.years smoking	IL8	2.35331263914422	**
Tot.numb.cig.	IL8	0.827713957216425
DORDIF	IL8	0
DORLUM	IL8	0
HASCHICH	IL8	0
STRESS	IL8	0
CONCEN	IL8	0
DIFF	IL8	0
DORH.T1	IL8	0
FATI	IL8	0
MBLESS	IL8	0
PLAIS	IL8	0
TRIS	IL8	0
ACCOUCH	IL8	0
ALIM	IL8	0
VOIE	IL8	0
ACCOUNB	IL8	0
ALIMDUR	IL8	0
NAISSP	IL8	0
NAISST	IL8	0
TONSILLECTOMY	IL8	0
APPENDICECTOMY	IL8	0
OTHER	IL8	0
MEASLES	IL8	0
HEPATITISB	IL8	0
FLU	IL8	0
MEASLESMH	IL8	0
RUBELLAMH	IL8	0
CHICKENPOXMH	IL8	0
MUMPSMH	IL8	0
OTHERMH	IL8	0
SURGICAL.INT	IL8	0
MUMPS	IL8	0
RUBELLA	IL8	0
CMSEQ	IL8	0
CMSTDT	IL8	0
Abdo.circ.	IL8	0
BMI	IL8	0
DIABP1.V0	IL8	0
DIABP2.V0	IL8	0
Heart rate	IL8	0
HEIGHT.V0	IL8	0
Systolic measure	IL8	0
TEMP.V0	IL8	0
Weight	IL8	0
ALLER	IL8	0
ATTAQUE	IL8	0
CAUTRE	IL8	0
CCOLON	IL8	0
CSEIN	IL8	0
DIABETE	IL8	0
HYPERT	IL8	0
INFARC	IL8	0
CMV status	IL8	0
EBV.EA.V1	IL8	0
EBV.EBNA.V1	IL8	0
HBS.V1	IL8	0
HP.V1	IL8	0
HSV1.V1	IL8	0
HSV2.V1	IL8	0
ORE.V1	IL8	0
ROUG.V1	IL8	0
TXP.V1	IL8	0
VZV.V1	IL8	0
HP.V1.QT	IL8	0
SEASON	IL10	0
CHEVEUX	IL10	0
CORREC	IL10	0
CORRECP	IL10	0
LOG	IL10	0
PHYSL	IL10	0
PHYSP.T1	IL10	0
VILLENPOP20	IL10	0
VILLESPOP20	IL10	0
VIT	IL10	0
VIT.COUPLE	IL10	0
VIT.ENFANTS	IL10	0
YEUX.T1	IL10	0
NVILLES	IL10	0
PHYSDUR.T1	IL10	0
PHYSJ	IL10	0
PHYST.T1	IL10	0
VILLENPOP	IL10	0
VILLESPOP	IL10	0
BRUIT	IL10	0
CSP	IL10	0
EMPLOIP	IL10	0
EMPLOIS	IL10	0
INACT	IL10	0
NIVETUD	IL10	0
POUSS	IL10	0
PTOX	IL10	0
REVENUS	IL10	0
TRAVJ	IL10	0
TRAVT	IL10	0
AMIDI	IL10	0
DEJ	IL10	0
DINER	IL10	0
GRIGN	IL10	0
MATIN	IL10	0
NCOLL	IL10	0
PDEJ	IL10	0
PRODALL1	IL10	0
PRODALL2	IL10	0
PRODALL3	IL10	0
PRODALL4	IL10	0
REPASH	IL10	0.279414490469733
SEL	IL10	0
SOIREE	IL10	0
ALCF	IL10	0
Beer	IL10	0
CUISIN	IL10	0
DESS	IL10	0
DIFFATM	IL10	0
FASTF	IL10	0
FCRUS	IL10	0
FCUITS	IL10	0
FECUL	IL10	0
FRITS	IL10	0
FROM	IL10	0
Cooked meals	IL10	0
RESTAU	IL10	0
VIANDE	IL10	0
VIENN	IL10	0
VIN	IL10	0
VITA	IL10	0
VORALE	IL10	0
PSEXP	IL10	0
Smoking status	IL10	0
NBYLPSEXP	IL10	0
Nb.years last smoke	IL10	0
NBYPSEXP	IL10	0
Nb.years smoking	IL10	0
Tot.numb.cig.	IL10	0
DORDIF	IL10	0
DORLUM	IL10	0
HASCHICH	IL10	0
STRESS	IL10	0
CONCEN	IL10	0
DIFF	IL10	0
DORH.T1	IL10	0
FATI	IL10	0
MBLESS	IL10	0
PLAIS	IL10	0
TRIS	IL10	0
ACCOUCH	IL10	0
ALIM	IL10	0
VOIE	IL10	0
ACCOUNB	IL10	0
ALIMDUR	IL10	0
NAISSP	IL10	0
NAISST	IL10	0
TONSILLECTOMY	IL10	0
APPENDICECTOMY	IL10	0
OTHER	IL10	0
MEASLES	IL10	0
HEPATITISB	IL10	0
FLU	IL10	0
MEASLESMH	IL10	0
RUBELLAMH	IL10	0
CHICKENPOXMH	IL10	0
MUMPSMH	IL10	0
OTHERMH	IL10	0
SURGICAL.INT	IL10	0
MUMPS	IL10	0
RUBELLA	IL10	0
CMSEQ	IL10	0
CMSTDT	IL10	0
Abdo.circ.	IL10	0
BMI	IL10	0
DIABP1.V0	IL10	0
DIABP2.V0	IL10	0
Heart rate	IL10	0
HEIGHT.V0	IL10	0
Systolic measure	IL10	0
TEMP.V0	IL10	0
Weight	IL10	0
ALLER	IL10	0
ATTAQUE	IL10	0
CAUTRE	IL10	0
CCOLON	IL10	0
CSEIN	IL10	0
DIABETE	IL10	0
HYPERT	IL10	0
INFARC	IL10	0
CMV status	IL10	0
EBV.EA.V1	IL10	0
EBV.EBNA.V1	IL10	0
HBS.V1	IL10	0
HP.V1	IL10	0
HSV1.V1	IL10	0
HSV2.V1	IL10	0
ORE.V1	IL10	0
ROUG.V1	IL10	0
TXP.V1	IL10	0
VZV.V1	IL10	0
HP.V1.QT	IL10	0
SEASON	IL17	0
CHEVEUX	IL17	0
CORREC	IL17	0
CORRECP	IL17	0
LOG	IL17	0
PHYSL	IL17	0
PHYSP.T1	IL17	0
VILLENPOP20	IL17	0
VILLESPOP20	IL17	0
VIT	IL17	0
VIT.COUPLE	IL17	0
VIT.ENFANTS	IL17	0
YEUX.T1	IL17	0
NVILLES	IL17	0
PHYSDUR.T1	IL17	0
PHYSJ	IL17	0
PHYST.T1	IL17	0
VILLENPOP	IL17	0
VILLESPOP	IL17	0
BRUIT	IL17	0
CSP	IL17	0
EMPLOIP	IL17	0
EMPLOIS	IL17	0
INACT	IL17	0
NIVETUD	IL17	0
POUSS	IL17	0
PTOX	IL17	0
REVENUS	IL17	0
TRAVJ	IL17	0
TRAVT	IL17	0
AMIDI	IL17	0
DEJ	IL17	0
DINER	IL17	0
GRIGN	IL17	0
MATIN	IL17	0
NCOLL	IL17	0
PDEJ	IL17	0
PRODALL1	IL17	0
PRODALL2	IL17	0
PRODALL3	IL17	0
PRODALL4	IL17	0
REPASH	IL17	0
SEL	IL17	0
SOIREE	IL17	0
ALCF	IL17	0
Beer	IL17	0
CUISIN	IL17	0
DESS	IL17	0
DIFFATM	IL17	0
FASTF	IL17	0
FCRUS	IL17	0
FCUITS	IL17	0
FECUL	IL17	0
FRITS	IL17	0
FROM	IL17	0
Cooked meals	IL17	0
RESTAU	IL17	0
VIANDE	IL17	0
VIENN	IL17	0
VIN	IL17	0
VITA	IL17	0
VORALE	IL17	0
PSEXP	IL17	0
Smoking status	IL17	0
NBYLPSEXP	IL17	0
Nb.years last smoke	IL17	0
NBYPSEXP	IL17	0
Nb.years smoking	IL17	0
Tot.numb.cig.	IL17	0
DORDIF	IL17	0
DORLUM	IL17	0
HASCHICH	IL17	0
STRESS	IL17	0
CONCEN	IL17	0
DIFF	IL17	0
DORH.T1	IL17	0
FATI	IL17	0
MBLESS	IL17	0
PLAIS	IL17	0
TRIS	IL17	0
ACCOUCH	IL17	0
ALIM	IL17	0
VOIE	IL17	0
ACCOUNB	IL17	0
ALIMDUR	IL17	0
NAISSP	IL17	0
NAISST	IL17	0
TONSILLECTOMY	IL17	0
APPENDICECTOMY	IL17	0
OTHER	IL17	0
MEASLES	IL17	0
HEPATITISB	IL17	0
FLU	IL17	0
MEASLESMH	IL17	0
RUBELLAMH	IL17	0
CHICKENPOXMH	IL17	0
MUMPSMH	IL17	0
OTHERMH	IL17	0
SURGICAL.INT	IL17	0
MUMPS	IL17	0
RUBELLA	IL17	0
CMSEQ	IL17	0
CMSTDT	IL17	0
Abdo.circ.	IL17	0
BMI	IL17	0
DIABP1.V0	IL17	0
DIABP2.V0	IL17	0
Heart rate	IL17	0
HEIGHT.V0	IL17	0
Systolic measure	IL17	0
TEMP.V0	IL17	0
Weight	IL17	0
ALLER	IL17	0
ATTAQUE	IL17	0
CAUTRE	IL17	0
CCOLON	IL17	0
CSEIN	IL17	0
DIABETE	IL17	0
HYPERT	IL17	0
INFARC	IL17	0
CMV status	IL17	0
EBV.EA.V1	IL17	0
EBV.EBNA.V1	IL17	0
HBS.V1	IL17	0
HP.V1	IL17	0
HSV1.V1	IL17	0
HSV2.V1	IL17	0
ORE.V1	IL17	0
ROUG.V1	IL17	0
TXP.V1	IL17	0
VZV.V1	IL17	0
HP.V1.QT	IL17	0
SEASON	IL23	0
CHEVEUX	IL23	0
CORREC	IL23	0
CORRECP	IL23	0
LOG	IL23	0
PHYSL	IL23	0
PHYSP.T1	IL23	0
VILLENPOP20	IL23	0
VILLESPOP20	IL23	0
VIT	IL23	0
VIT.COUPLE	IL23	0
VIT.ENFANTS	IL23	0
YEUX.T1	IL23	0
NVILLES	IL23	0
PHYSDUR.T1	IL23	0
PHYSJ	IL23	0
PHYST.T1	IL23	0
VILLENPOP	IL23	0
VILLESPOP	IL23	0
BRUIT	IL23	0
CSP	IL23	0
EMPLOIP	IL23	0
EMPLOIS	IL23	0
INACT	IL23	0
NIVETUD	IL23	0
POUSS	IL23	0
PTOX	IL23	0
REVENUS	IL23	0
TRAVJ	IL23	0
TRAVT	IL23	0
AMIDI	IL23	0
DEJ	IL23	0
DINER	IL23	0
GRIGN	IL23	0
MATIN	IL23	0
NCOLL	IL23	0
PDEJ	IL23	0
PRODALL1	IL23	0
PRODALL2	IL23	0
PRODALL3	IL23	0
PRODALL4	IL23	0
REPASH	IL23	0
SEL	IL23	0
SOIREE	IL23	0
ALCF	IL23	0
Beer	IL23	0
CUISIN	IL23	0
DESS	IL23	0
DIFFATM	IL23	0
FASTF	IL23	0
FCRUS	IL23	0
FCUITS	IL23	0
FECUL	IL23	0
FRITS	IL23	0
FROM	IL23	0
Cooked meals	IL23	0
RESTAU	IL23	0
VIANDE	IL23	0
VIENN	IL23	0
VIN	IL23	0
VITA	IL23	0
VORALE	IL23	0
PSEXP	IL23	0
Smoking status	IL23	0
NBYLPSEXP	IL23	0
Nb.years last smoke	IL23	0
NBYPSEXP	IL23	0
Nb.years smoking	IL23	0
Tot.numb.cig.	IL23	0
DORDIF	IL23	0
DORLUM	IL23	0
HASCHICH	IL23	0
STRESS	IL23	0
CONCEN	IL23	0
DIFF	IL23	0
DORH.T1	IL23	0
FATI	IL23	0
MBLESS	IL23	0
PLAIS	IL23	0
TRIS	IL23	0
ACCOUCH	IL23	0
ALIM	IL23	0
VOIE	IL23	0
ACCOUNB	IL23	0
ALIMDUR	IL23	0
NAISSP	IL23	0
NAISST	IL23	0
TONSILLECTOMY	IL23	0
APPENDICECTOMY	IL23	0
OTHER	IL23	0
MEASLES	IL23	0
HEPATITISB	IL23	0
FLU	IL23	0
MEASLESMH	IL23	0
RUBELLAMH	IL23	0
CHICKENPOXMH	IL23	0.279414490469733
MUMPSMH	IL23	0
OTHERMH	IL23	0
SURGICAL.INT	IL23	0
MUMPS	IL23	0
RUBELLA	IL23	0
CMSEQ	IL23	0.181454128244969
CMSTDT	IL23	0
Abdo.circ.	IL23	0
BMI	IL23	0
DIABP1.V0	IL23	0
DIABP2.V0	IL23	0
Heart rate	IL23	0
HEIGHT.V0	IL23	0
Systolic measure	IL23	0
TEMP.V0	IL23	0
Weight	IL23	0
ALLER	IL23	0
ATTAQUE	IL23	0
CAUTRE	IL23	0
CCOLON	IL23	0
CSEIN	IL23	0
DIABETE	IL23	0
HYPERT	IL23	0
INFARC	IL23	0
CMV status	IL23	0
EBV.EA.V1	IL23	0
EBV.EBNA.V1	IL23	0
HBS.V1	IL23	0
HP.V1	IL23	0
HSV1.V1	IL23	0
HSV2.V1	IL23	0
ORE.V1	IL23	0
ROUG.V1	IL23	0
TXP.V1	IL23	0
VZV.V1	IL23	0
HP.V1.QT	IL23	0
SEASON	TNFa	0
CHEVEUX	TNFa	0
CORREC	TNFa	0
CORRECP	TNFa	0
LOG	TNFa	0
PHYSL	TNFa	0
PHYSP.T1	TNFa	0
VILLENPOP20	TNFa	0
VILLESPOP20	TNFa	0
VIT	TNFa	0
VIT.COUPLE	TNFa	0
VIT.ENFANTS	TNFa	0
YEUX.T1	TNFa	0
NVILLES	TNFa	0
PHYSDUR.T1	TNFa	0
PHYSJ	TNFa	0
PHYST.T1	TNFa	0
VILLENPOP	TNFa	0
VILLESPOP	TNFa	0
BRUIT	TNFa	0
CSP	TNFa	0
EMPLOIP	TNFa	0
EMPLOIS	TNFa	0
INACT	TNFa	0
NIVETUD	TNFa	0
POUSS	TNFa	0
PTOX	TNFa	0
REVENUS	TNFa	0
TRAVJ	TNFa	0
TRAVT	TNFa	0
AMIDI	TNFa	0
DEJ	TNFa	0
DINER	TNFa	0
GRIGN	TNFa	0
MATIN	TNFa	0
NCOLL	TNFa	0
PDEJ	TNFa	0
PRODALL1	TNFa	0
PRODALL2	TNFa	0
PRODALL3	TNFa	0
PRODALL4	TNFa	0
REPASH	TNFa	0
SEL	TNFa	0
SOIREE	TNFa	0
ALCF	TNFa	0
Beer	TNFa	0
CUISIN	TNFa	0
DESS	TNFa	0
DIFFATM	TNFa	0
FASTF	TNFa	0
FCRUS	TNFa	0
FCUITS	TNFa	0
FECUL	TNFa	0
FRITS	TNFa	0
FROM	TNFa	0
Cooked meals	TNFa	0
RESTAU	TNFa	0
VIANDE	TNFa	0
VIENN	TNFa	0
VIN	TNFa	0
VITA	TNFa	0
VORALE	TNFa	0
PSEXP	TNFa	0
Smoking status	TNFa	0
NBYLPSEXP	TNFa	0
Nb.years last smoke	TNFa	0
NBYPSEXP	TNFa	0
Nb.years smoking	TNFa	0
Tot.numb.cig.	TNFa	0
DORDIF	TNFa	0
DORLUM	TNFa	0
HASCHICH	TNFa	0
STRESS	TNFa	0
CONCEN	TNFa	0
DIFF	TNFa	0
DORH.T1	TNFa	0
FATI	TNFa	0
MBLESS	TNFa	0
PLAIS	TNFa	0
TRIS	TNFa	0
ACCOUCH	TNFa	0
ALIM	TNFa	0
VOIE	TNFa	0
ACCOUNB	TNFa	0
ALIMDUR	TNFa	0
NAISSP	TNFa	0
NAISST	TNFa	0
TONSILLECTOMY	TNFa	0
APPENDICECTOMY	TNFa	0
OTHER	TNFa	0
MEASLES	TNFa	0
HEPATITISB	TNFa	0
FLU	TNFa	0
MEASLESMH	TNFa	0
RUBELLAMH	TNFa	0
CHICKENPOXMH	TNFa	0
MUMPSMH	TNFa	0
OTHERMH	TNFa	0
SURGICAL.INT	TNFa	0
MUMPS	TNFa	0
RUBELLA	TNFa	0
CMSEQ	TNFa	0
CMSTDT	TNFa	0
Abdo.circ.	TNFa	0
BMI	TNFa	0
DIABP1.V0	TNFa	0
DIABP2.V0	TNFa	0
Heart rate	TNFa	0
HEIGHT.V0	TNFa	0
Systolic measure	TNFa	0
TEMP.V0	TNFa	0
Weight	TNFa	0
ALLER	TNFa	0
ATTAQUE	TNFa	0
CAUTRE	TNFa	0
CCOLON	TNFa	0
CSEIN	TNFa	0
DIABETE	TNFa	0
HYPERT	TNFa	0
INFARC	TNFa	0
CMV status	TNFa	0
EBV.EA.V1	TNFa	0
EBV.EBNA.V1	TNFa	0
HBS.V1	TNFa	0
HP.V1	TNFa	0
HSV1.V1	TNFa	0
HSV2.V1	TNFa	0
ORE.V1	TNFa	0
ROUG.V1	TNFa	0
TXP.V1	TNFa	0
VZV.V1	TNFa	0
HP.V1.QT	TNFa	0

## Sheet: Fig1c_LPS
Var1	Var2	value	stars
SEASON	CXCL5	0
CHEVEUX	CXCL5	0
CORREC	CXCL5	0
CORRECP	CXCL5	0
LOG	CXCL5	0
PHYSL	CXCL5	0
PHYSP.T1	CXCL5	0
VILLENPOP20	CXCL5	0
VILLESPOP20	CXCL5	0
VIT	CXCL5	0
VIT.COUPLE	CXCL5	0
VIT.ENFANTS	CXCL5	0
YEUX.T1	CXCL5	0
NVILLES	CXCL5	0
PHYSDUR.T1	CXCL5	0
PHYSJ	CXCL5	0
PHYST.T1	CXCL5	0
VILLENPOP	CXCL5	0
VILLESPOP	CXCL5	0
BRUIT	CXCL5	0
CSP	CXCL5	0
EMPLOIP	CXCL5	0
EMPLOIS	CXCL5	0
INACT	CXCL5	0
NIVETUD	CXCL5	0
POUSS	CXCL5	0
PTOX	CXCL5	0
REVENUS	CXCL5	0
TRAVJ	CXCL5	0
TRAVT	CXCL5	0
AMIDI	CXCL5	0
DEJ	CXCL5	0
DINER	CXCL5	0
GRIGN	CXCL5	0
MATIN	CXCL5	0
NCOLL	CXCL5	0
PDEJ	CXCL5	0
PRODALL1	CXCL5	0
PRODALL2	CXCL5	0
PRODALL3	CXCL5	0
PRODALL4	CXCL5	0
REPASH	CXCL5	0
SEL	CXCL5	0
SOIREE	CXCL5	0
ALCF	CXCL5	0
Beer	CXCL5	0
CUISIN	CXCL5	0
DESS	CXCL5	0
DIFFATM	CXCL5	0
FASTF	CXCL5	0
FCRUS	CXCL5	0
FCUITS	CXCL5	0
FECUL	CXCL5	0
FRITS	CXCL5	0
FROM	CXCL5	0
Cooked meals	CXCL5	0
RESTAU	CXCL5	0.181633125518899
VIANDE	CXCL5	0
VIENN	CXCL5	0
VIN	CXCL5	0
VITA	CXCL5	0
VORALE	CXCL5	0
PSEXP	CXCL5	1.78654066921066	*
Smoking status	CXCL5	10.3473062583853	***
NBYLPSEXP	CXCL5	0
Nb.years last smoke	CXCL5	3.98792456618697	***
NBYPSEXP	CXCL5	0
Nb.years smoking	CXCL5	5.41768705136313	***
Tot.numb.cig.	CXCL5	3.06573631681438	***
DORDIF	CXCL5	0
DORLUM	CXCL5	0
HASCHICH	CXCL5	0
STRESS	CXCL5	0
CONCEN	CXCL5	0
DIFF	CXCL5	0
DORH.T1	CXCL5	0
FATI	CXCL5	0
MBLESS	CXCL5	0
PLAIS	CXCL5	0
TRIS	CXCL5	0
ACCOUCH	CXCL5	0
ALIM	CXCL5	0
VOIE	CXCL5	0
ACCOUNB	CXCL5	0
ALIMDUR	CXCL5	0
NAISSP	CXCL5	0
NAISST	CXCL5	0
TONSILLECTOMY	CXCL5	0
APPENDICECTOMY	CXCL5	0
OTHER	CXCL5	0
MEASLES	CXCL5	0
HEPATITISB	CXCL5	0
FLU	CXCL5	0
MEASLESMH	CXCL5	0
RUBELLAMH	CXCL5	0
CHICKENPOXMH	CXCL5	0
MUMPSMH	CXCL5	0
OTHERMH	CXCL5	0
SURGICAL.INT	CXCL5	0
MUMPS	CXCL5	0
RUBELLA	CXCL5	0
CMSEQ	CXCL5	0
CMSTDT	CXCL5	0
Abdo.circ.	CXCL5	0
BMI	CXCL5	0
DIABP1.V0	CXCL5	0
DIABP2.V0	CXCL5	0
Heart rate	CXCL5	1.77374921592717	*
HEIGHT.V0	CXCL5	0
Systolic measure	CXCL5	0
TEMP.V0	CXCL5	0
Weight	CXCL5	0
ALLER	CXCL5	0
ATTAQUE	CXCL5	0
CAUTRE	CXCL5	0
CCOLON	CXCL5	0
CSEIN	CXCL5	0
DIABETE	CXCL5	0
HYPERT	CXCL5	0
INFARC	CXCL5	0
CMV status	CXCL5	0
EBV.EA.V1	CXCL5	0
EBV.EBNA.V1	CXCL5	0
HBS.V1	CXCL5	0
HP.V1	CXCL5	0
HSV1.V1	CXCL5	0
HSV2.V1	CXCL5	0
ORE.V1	CXCL5	0
ROUG.V1	CXCL5	0
TXP.V1	CXCL5	0
VZV.V1	CXCL5	0
HP.V1.QT	CXCL5	0
SEASON	CSF2	0.595334593345465
CHEVEUX	CSF2	0
CORREC	CSF2	0
CORRECP	CSF2	0
LOG	CSF2	0
PHYSL	CSF2	0
PHYSP.T1	CSF2	0
VILLENPOP20	CSF2	0
VILLESPOP20	CSF2	0
VIT	CSF2	0
VIT.COUPLE	CSF2	0
VIT.ENFANTS	CSF2	0
YEUX.T1	CSF2	0
NVILLES	CSF2	0
PHYSDUR.T1	CSF2	0
PHYSJ	CSF2	0
PHYST.T1	CSF2	0
VILLENPOP	CSF2	0
VILLESPOP	CSF2	0
BRUIT	CSF2	0
CSP	CSF2	0
EMPLOIP	CSF2	0
EMPLOIS	CSF2	0
INACT	CSF2	0
NIVETUD	CSF2	0
POUSS	CSF2	0
PTOX	CSF2	0
REVENUS	CSF2	0
TRAVJ	CSF2	0
TRAVT	CSF2	0
AMIDI	CSF2	0
DEJ	CSF2	0
DINER	CSF2	0
GRIGN	CSF2	0
MATIN	CSF2	0
NCOLL	CSF2	0
PDEJ	CSF2	0.0141056550179865
PRODALL1	CSF2	0
PRODALL2	CSF2	0
PRODALL3	CSF2	0
PRODALL4	CSF2	0
REPASH	CSF2	0
SEL	CSF2	0
SOIREE	CSF2	0
ALCF	CSF2	0
Beer	CSF2	0
CUISIN	CSF2	0
DESS	CSF2	0
DIFFATM	CSF2	0
FASTF	CSF2	0
FCRUS	CSF2	0
FCUITS	CSF2	0
FECUL	CSF2	0
FRITS	CSF2	0
FROM	CSF2	0
Cooked meals	CSF2	0
RESTAU	CSF2	0
VIANDE	CSF2	0
VIENN	CSF2	0
VIN	CSF2	0
VITA	CSF2	0
VORALE	CSF2	0
PSEXP	CSF2	0
Smoking status	CSF2	0
NBYLPSEXP	CSF2	0
Nb.years last smoke	CSF2	0
NBYPSEXP	CSF2	0
Nb.years smoking	CSF2	0
Tot.numb.cig.	CSF2	0
DORDIF	CSF2	0
DORLUM	CSF2	0
HASCHICH	CSF2	0
STRESS	CSF2	0
CONCEN	CSF2	0
DIFF	CSF2	0
DORH.T1	CSF2	0
FATI	CSF2	0
MBLESS	CSF2	0
PLAIS	CSF2	0
TRIS	CSF2	0
ACCOUCH	CSF2	0
ALIM	CSF2	0
VOIE	CSF2	0
ACCOUNB	CSF2	0
ALIMDUR	CSF2	0
NAISSP	CSF2	0
NAISST	CSF2	0
TONSILLECTOMY	CSF2	0
APPENDICECTOMY	CSF2	0
OTHER	CSF2	0
MEASLES	CSF2	0
HEPATITISB	CSF2	0
FLU	CSF2	0
MEASLESMH	CSF2	0
RUBELLAMH	CSF2	0
CHICKENPOXMH	CSF2	0
MUMPSMH	CSF2	0
OTHERMH	CSF2	0
SURGICAL.INT	CSF2	0
MUMPS	CSF2	0
RUBELLA	CSF2	0
CMSEQ	CSF2	0
CMSTDT	CSF2	0
Abdo.circ.	CSF2	0
BMI	CSF2	0
DIABP1.V0	CSF2	0
DIABP2.V0	CSF2	0
Heart rate	CSF2	0
HEIGHT.V0	CSF2	0
Systolic measure	CSF2	0
TEMP.V0	CSF2	0
Weight	CSF2	0
ALLER	CSF2	0
ATTAQUE	CSF2	0
CAUTRE	CSF2	0
CCOLON	CSF2	0
CSEIN	CSF2	0
DIABETE	CSF2	0
HYPERT	CSF2	0
INFARC	CSF2	0
CMV status	CSF2	0
EBV.EA.V1	CSF2	0
EBV.EBNA.V1	CSF2	0
HBS.V1	CSF2	0
HP.V1	CSF2	0
HSV1.V1	CSF2	0
HSV2.V1	CSF2	0
ORE.V1	CSF2	0
ROUG.V1	CSF2	0
TXP.V1	CSF2	0
VZV.V1	CSF2	0
HP.V1.QT	CSF2	0
SEASON	IFNg	0
CHEVEUX	IFNg	0
CORREC	IFNg	0
CORRECP	IFNg	0
LOG	IFNg	0
PHYSL	IFNg	0
PHYSP.T1	IFNg	0
VILLENPOP20	IFNg	0
VILLESPOP20	IFNg	0
VIT	IFNg	0
VIT.COUPLE	IFNg	0
VIT.ENFANTS	IFNg	0
YEUX.T1	IFNg	0
NVILLES	IFNg	0
PHYSDUR.T1	IFNg	0
PHYSJ	IFNg	0
PHYST.T1	IFNg	0
VILLENPOP	IFNg	0
VILLESPOP	IFNg	0
BRUIT	IFNg	0
CSP	IFNg	0
EMPLOIP	IFNg	0
EMPLOIS	IFNg	0
INACT	IFNg	0
NIVETUD	IFNg	0
POUSS	IFNg	0
PTOX	IFNg	0
REVENUS	IFNg	0
TRAVJ	IFNg	0
TRAVT	IFNg	0
AMIDI	IFNg	0
DEJ	IFNg	0
DINER	IFNg	0
GRIGN	IFNg	0
MATIN	IFNg	0
NCOLL	IFNg	0
PDEJ	IFNg	0
PRODALL1	IFNg	0
PRODALL2	IFNg	0
PRODALL3	IFNg	0
PRODALL4	IFNg	0
REPASH	IFNg	0
SEL	IFNg	0
SOIREE	IFNg	0
ALCF	IFNg	0
Beer	IFNg	0
CUISIN	IFNg	0
DESS	IFNg	0
DIFFATM	IFNg	0
FASTF	IFNg	0
FCRUS	IFNg	0
FCUITS	IFNg	0
FECUL	IFNg	0
FRITS	IFNg	0
FROM	IFNg	0
Cooked meals	IFNg	0
RESTAU	IFNg	0
VIANDE	IFNg	0
VIENN	IFNg	0
VIN	IFNg	0
VITA	IFNg	0
VORALE	IFNg	0
PSEXP	IFNg	0.467560381917185
Smoking status	IFNg	0
NBYLPSEXP	IFNg	0
Nb.years last smoke	IFNg	0
NBYPSEXP	IFNg	0
Nb.years smoking	IFNg	0
Tot.numb.cig.	IFNg	0
DORDIF	IFNg	0
DORLUM	IFNg	0
HASCHICH	IFNg	0
STRESS	IFNg	0
CONCEN	IFNg	0
DIFF	IFNg	0
DORH.T1	IFNg	0
FATI	IFNg	0
MBLESS	IFNg	0
PLAIS	IFNg	0
TRIS	IFNg	0
ACCOUCH	IFNg	0
ALIM	IFNg	0
VOIE	IFNg	0
ACCOUNB	IFNg	0
ALIMDUR	IFNg	0
NAISSP	IFNg	0
NAISST	IFNg	0
TONSILLECTOMY	IFNg	0
APPENDICECTOMY	IFNg	0
OTHER	IFNg	0
MEASLES	IFNg	0
HEPATITISB	IFNg	0
FLU	IFNg	0
MEASLESMH	IFNg	0
RUBELLAMH	IFNg	0
CHICKENPOXMH	IFNg	0
MUMPSMH	IFNg	0
OTHERMH	IFNg	0
SURGICAL.INT	IFNg	0
MUMPS	IFNg	0
RUBELLA	IFNg	0
CMSEQ	IFNg	0
CMSTDT	IFNg	0
Abdo.circ.	IFNg	0
BMI	IFNg	0
DIABP1.V0	IFNg	0
DIABP2.V0	IFNg	0
Heart rate	IFNg	0.661176520387972
HEIGHT.V0	IFNg	0
Systolic measure	IFNg	0
TEMP.V0	IFNg	0
Weight	IFNg	0
ALLER	IFNg	0
ATTAQUE	IFNg	0
CAUTRE	IFNg	0
CCOLON	IFNg	0
CSEIN	IFNg	0
DIABETE	IFNg	0
HYPERT	IFNg	0
INFARC	IFNg	0
CMV status	IFNg	0
EBV.EA.V1	IFNg	0
EBV.EBNA.V1	IFNg	0
HBS.V1	IFNg	0
HP.V1	IFNg	0
HSV1.V1	IFNg	0
HSV2.V1	IFNg	0
ORE.V1	IFNg	0
ROUG.V1	IFNg	0
TXP.V1	IFNg	0
VZV.V1	IFNg	0
HP.V1.QT	IFNg	0.467560381917185
SEASON	IL1b	0
CHEVEUX	IL1b	0
CORREC	IL1b	0
CORRECP	IL1b	0
LOG	IL1b	0
PHYSL	IL1b	0
PHYSP.T1	IL1b	0
VILLENPOP20	IL1b	0
VILLESPOP20	IL1b	0
VIT	IL1b	0
VIT.COUPLE	IL1b	0
VIT.ENFANTS	IL1b	0
YEUX.T1	IL1b	0
NVILLES	IL1b	0
PHYSDUR.T1	IL1b	0
PHYSJ	IL1b	0
PHYST.T1	IL1b	0
VILLENPOP	IL1b	0
VILLESPOP	IL1b	0
BRUIT	IL1b	0
CSP	IL1b	0
EMPLOIP	IL1b	0
EMPLOIS	IL1b	0
INACT	IL1b	0
NIVETUD	IL1b	0
POUSS	IL1b	0
PTOX	IL1b	0
REVENUS	IL1b	0
TRAVJ	IL1b	0
TRAVT	IL1b	0
AMIDI	IL1b	0
DEJ	IL1b	0
DINER	IL1b	0
GRIGN	IL1b	0
MATIN	IL1b	0
NCOLL	IL1b	0
PDEJ	IL1b	0
PRODALL1	IL1b	0
PRODALL2	IL1b	0
PRODALL3	IL1b	0
PRODALL4	IL1b	0
REPASH	IL1b	0
SEL	IL1b	0
SOIREE	IL1b	0
ALCF	IL1b	0
Beer	IL1b	0
CUISIN	IL1b	0
DESS	IL1b	0
DIFFATM	IL1b	0
FASTF	IL1b	0
FCRUS	IL1b	0
FCUITS	IL1b	0
FECUL	IL1b	0
FRITS	IL1b	0
FROM	IL1b	0
Cooked meals	IL1b	0
RESTAU	IL1b	0
VIANDE	IL1b	0
VIENN	IL1b	0
VIN	IL1b	0
VITA	IL1b	0
VORALE	IL1b	0
PSEXP	IL1b	0
Smoking status	IL1b	0
NBYLPSEXP	IL1b	0
Nb.years last smoke	IL1b	0
NBYPSEXP	IL1b	0
Nb.years smoking	IL1b	0
Tot.numb.cig.	IL1b	0
DORDIF	IL1b	0
DORLUM	IL1b	0
HASCHICH	IL1b	0
STRESS	IL1b	0
CONCEN	IL1b	0
DIFF	IL1b	0
DORH.T1	IL1b	0
FATI	IL1b	0
MBLESS	IL1b	0
PLAIS	IL1b	0
TRIS	IL1b	0
ACCOUCH	IL1b	0
ALIM	IL1b	0
VOIE	IL1b	0
ACCOUNB	IL1b	0
ALIMDUR	IL1b	0
NAISSP	IL1b	0
NAISST	IL1b	0
TONSILLECTOMY	IL1b	0
APPENDICECTOMY	IL1b	0
OTHER	IL1b	0
MEASLES	IL1b	0
HEPATITISB	IL1b	0
FLU	IL1b	0
MEASLESMH	IL1b	0
RUBELLAMH	IL1b	0
CHICKENPOXMH	IL1b	0
MUMPSMH	IL1b	0
OTHERMH	IL1b	0
SURGICAL.INT	IL1b	0
MUMPS	IL1b	0
RUBELLA	IL1b	0
CMSEQ	IL1b	0
CMSTDT	IL1b	0
Abdo.circ.	IL1b	0
BMI	IL1b	0
DIABP1.V0	IL1b	0
DIABP2.V0	IL1b	0
Heart rate	IL1b	0
HEIGHT.V0	IL1b	0
Systolic measure	IL1b	0
TEMP.V0	IL1b	0
Weight	IL1b	0
ALLER	IL1b	0
ATTAQUE	IL1b	0
CAUTRE	IL1b	0
CCOLON	IL1b	0
CSEIN	IL1b	0
DIABETE	IL1b	0
HYPERT	IL1b	0
INFARC	IL1b	0
CMV status	IL1b	0
EBV.EA.V1	IL1b	0
EBV.EBNA.V1	IL1b	0
HBS.V1	IL1b	0
HP.V1	IL1b	0
HSV1.V1	IL1b	0
HSV2.V1	IL1b	0
ORE.V1	IL1b	0
ROUG.V1	IL1b	0
TXP.V1	IL1b	0
VZV.V1	IL1b	0
HP.V1.QT	IL1b	0
SEASON	IL2	0
CHEVEUX	IL2	0
CORREC	IL2	0
CORRECP	IL2	0
LOG	IL2	0
PHYSL	IL2	0
PHYSP.T1	IL2	0
VILLENPOP20	IL2	0
VILLESPOP20	IL2	0
VIT	IL2	0
VIT.COUPLE	IL2	0
VIT.ENFANTS	IL2	0
YEUX.T1	IL2	0
NVILLES	IL2	0
PHYSDUR.T1	IL2	0
PHYSJ	IL2	0
PHYST.T1	IL2	0
VILLENPOP	IL2	0
VILLESPOP	IL2	0
BRUIT	IL2	0
CSP	IL2	0
EMPLOIP	IL2	0
EMPLOIS	IL2	0
INACT	IL2	0
NIVETUD	IL2	0
POUSS	IL2	0
PTOX	IL2	0
REVENUS	IL2	0
TRAVJ	IL2	0
TRAVT	IL2	0
AMIDI	IL2	0
DEJ	IL2	0
DINER	IL2	0
GRIGN	IL2	0
MATIN	IL2	0
NCOLL	IL2	0
PDEJ	IL2	0
PRODALL1	IL2	0
PRODALL2	IL2	0
PRODALL3	IL2	0
PRODALL4	IL2	0
REPASH	IL2	0
SEL	IL2	0
SOIREE	IL2	0
ALCF	IL2	0
Beer	IL2	0
CUISIN	IL2	0
DESS	IL2	0
DIFFATM	IL2	0
FASTF	IL2	0
FCRUS	IL2	0
FCUITS	IL2	0
FECUL	IL2	0
FRITS	IL2	0
FROM	IL2	0
Cooked meals	IL2	0
RESTAU	IL2	0
VIANDE	IL2	0
VIENN	IL2	0
VIN	IL2	0
VITA	IL2	0
VORALE	IL2	0
PSEXP	IL2	0
Smoking status	IL2	0.661176520387972
NBYLPSEXP	IL2	0
Nb.years last smoke	IL2	0.697377388679608
NBYPSEXP	IL2	0
Nb.years smoking	IL2	0
Tot.numb.cig.	IL2	0
DORDIF	IL2	0
DORLUM	IL2	0
HASCHICH	IL2	0
STRESS	IL2	0
CONCEN	IL2	0
DIFF	IL2	0
DORH.T1	IL2	0
FATI	IL2	0
MBLESS	IL2	0
PLAIS	IL2	0
TRIS	IL2	0
ACCOUCH	IL2	0
ALIM	IL2	0
VOIE	IL2	0
ACCOUNB	IL2	0
ALIMDUR	IL2	0
NAISSP	IL2	0
NAISST	IL2	0
TONSILLECTOMY	IL2	0
APPENDICECTOMY	IL2	0
OTHER	IL2	0
MEASLES	IL2	0
HEPATITISB	IL2	0
FLU	IL2	0
MEASLESMH	IL2	0
RUBELLAMH	IL2	0
CHICKENPOXMH	IL2	0
MUMPSMH	IL2	0
OTHERMH	IL2	0
SURGICAL.INT	IL2	0
MUMPS	IL2	0
RUBELLA	IL2	0
CMSEQ	IL2	0
CMSTDT	IL2	0
Abdo.circ.	IL2	0
BMI	IL2	0
DIABP1.V0	IL2	0
DIABP2.V0	IL2	0
Heart rate	IL2	0
HEIGHT.V0	IL2	0
Systolic measure	IL2	0
TEMP.V0	IL2	0
Weight	IL2	0
ALLER	IL2	0
ATTAQUE	IL2	0
CAUTRE	IL2	0
CCOLON	IL2	0
CSEIN	IL2	0
DIABETE	IL2	0
HYPERT	IL2	0
INFARC	IL2	0
CMV status	IL2	0
EBV.EA.V1	IL2	0
EBV.EBNA.V1	IL2	0
HBS.V1	IL2	0
HP.V1	IL2	0
HSV1.V1	IL2	0
HSV2.V1	IL2	0
ORE.V1	IL2	0
ROUG.V1	IL2	0
TXP.V1	IL2	0
VZV.V1	IL2	0
HP.V1.QT	IL2	0
SEASON	IL6	0.697377388679608
CHEVEUX	IL6	0
CORREC	IL6	0
CORRECP	IL6	0
LOG	IL6	0
PHYSL	IL6	0
PHYSP.T1	IL6	0
VILLENPOP20	IL6	0
VILLESPOP20	IL6	0
VIT	IL6	0
VIT.COUPLE	IL6	0
VIT.ENFANTS	IL6	0
YEUX.T1	IL6	0
NVILLES	IL6	0
PHYSDUR.T1	IL6	0
PHYSJ	IL6	0
PHYST.T1	IL6	0
VILLENPOP	IL6	0
VILLESPOP	IL6	0
BRUIT	IL6	0
CSP	IL6	0
EMPLOIP	IL6	0
EMPLOIS	IL6	0
INACT	IL6	0
NIVETUD	IL6	0
POUSS	IL6	0
PTOX	IL6	0
REVENUS	IL6	0
TRAVJ	IL6	0
TRAVT	IL6	0
AMIDI	IL6	0
DEJ	IL6	0
DINER	IL6	0
GRIGN	IL6	0
MATIN	IL6	0
NCOLL	IL6	0
PDEJ	IL6	0
PRODALL1	IL6	0
PRODALL2	IL6	0
PRODALL3	IL6	0
PRODALL4	IL6	0
REPASH	IL6	0
SEL	IL6	0
SOIREE	IL6	0
ALCF	IL6	0
Beer	IL6	0
CUISIN	IL6	0
DESS	IL6	0
DIFFATM	IL6	0
FASTF	IL6	0
FCRUS	IL6	0
FCUITS	IL6	0
FECUL	IL6	0
FRITS	IL6	0
FROM	IL6	0
Cooked meals	IL6	0
RESTAU	IL6	0
VIANDE	IL6	0
VIENN	IL6	0
VIN	IL6	0
VITA	IL6	0
VORALE	IL6	0
PSEXP	IL6	0
Smoking status	IL6	0
NBYLPSEXP	IL6	0
Nb.years last smoke	IL6	0
NBYPSEXP	IL6	0
Nb.years smoking	IL6	0
Tot.numb.cig.	IL6	0
DORDIF	IL6	0
DORLUM	IL6	0
HASCHICH	IL6	0
STRESS	IL6	0
CONCEN	IL6	0
DIFF	IL6	0
DORH.T1	IL6	0
FATI	IL6	0.329626645422193
MBLESS	IL6	0
PLAIS	IL6	0
TRIS	IL6	0
ACCOUCH	IL6	0
ALIM	IL6	0
VOIE	IL6	0
ACCOUNB	IL6	0
ALIMDUR	IL6	0
NAISSP	IL6	0
NAISST	IL6	0
TONSILLECTOMY	IL6	0
APPENDICECTOMY	IL6	0
OTHER	IL6	0
MEASLES	IL6	0
HEPATITISB	IL6	0
FLU	IL6	0
MEASLESMH	IL6	0
RUBELLAMH	IL6	0
CHICKENPOXMH	IL6	0
MUMPSMH	IL6	0
OTHERMH	IL6	0
SURGICAL.INT	IL6	0
MUMPS	IL6	0
RUBELLA	IL6	0
CMSEQ	IL6	0
CMSTDT	IL6	0
Abdo.circ.	IL6	0
BMI	IL6	0
DIABP1.V0	IL6	0
DIABP2.V0	IL6	0
Heart rate	IL6	0
HEIGHT.V0	IL6	0
Systolic measure	IL6	0
TEMP.V0	IL6	0
Weight	IL6	0
ALLER	IL6	0
ATTAQUE	IL6	0
CAUTRE	IL6	0
CCOLON	IL6	0
CSEIN	IL6	0
DIABETE	IL6	0
HYPERT	IL6	0
INFARC	IL6	0
CMV status	IL6	0
EBV.EA.V1	IL6	0
EBV.EBNA.V1	IL6	0
HBS.V1	IL6	0
HP.V1	IL6	0
HSV1.V1	IL6	0
HSV2.V1	IL6	0
ORE.V1	IL6	0
ROUG.V1	IL6	0
TXP.V1	IL6	0
VZV.V1	IL6	0
HP.V1.QT	IL6	0
SEASON	IL8	0
CHEVEUX	IL8	0
CORREC	IL8	0
CORRECP	IL8	0
LOG	IL8	0
PHYSL	IL8	0
PHYSP.T1	IL8	0
VILLENPOP20	IL8	0
VILLESPOP20	IL8	0
VIT	IL8	0
VIT.COUPLE	IL8	0
VIT.ENFANTS	IL8	0
YEUX.T1	IL8	0
NVILLES	IL8	0
PHYSDUR.T1	IL8	0
PHYSJ	IL8	0
PHYST.T1	IL8	0
VILLENPOP	IL8	0
VILLESPOP	IL8	0
BRUIT	IL8	0
CSP	IL8	0
EMPLOIP	IL8	0
EMPLOIS	IL8	0
INACT	IL8	0
NIVETUD	IL8	0
POUSS	IL8	0
PTOX	IL8	0
REVENUS	IL8	0
TRAVJ	IL8	0
TRAVT	IL8	0
AMIDI	IL8	0
DEJ	IL8	0
DINER	IL8	0
GRIGN	IL8	0
MATIN	IL8	0
NCOLL	IL8	0
PDEJ	IL8	0
PRODALL1	IL8	0
PRODALL2	IL8	0
PRODALL3	IL8	0
PRODALL4	IL8	0
REPASH	IL8	0
SEL	IL8	0
SOIREE	IL8	0
ALCF	IL8	0
Beer	IL8	0
CUISIN	IL8	0
DESS	IL8	0
DIFFATM	IL8	0
FASTF	IL8	0
FCRUS	IL8	0
FCUITS	IL8	0
FECUL	IL8	0
FRITS	IL8	0
FROM	IL8	0
Cooked meals	IL8	0
RESTAU	IL8	0
VIANDE	IL8	0
VIENN	IL8	0
VIN	IL8	0
VITA	IL8	0
VORALE	IL8	0
PSEXP	IL8	0.675378887718009
Smoking status	IL8	8.43529533987946	***
NBYLPSEXP	IL8	0
Nb.years last smoke	IL8	3.06573631681438	***
NBYPSEXP	IL8	0
Nb.years smoking	IL8	3.06573631681438	***
Tot.numb.cig.	IL8	0.675378887718009
DORDIF	IL8	0
DORLUM	IL8	0
HASCHICH	IL8	0
STRESS	IL8	0
CONCEN	IL8	0
DIFF	IL8	0
DORH.T1	IL8	0
FATI	IL8	0.467560381917185
MBLESS	IL8	0
PLAIS	IL8	0
TRIS	IL8	0
ACCOUCH	IL8	0
ALIM	IL8	0
VOIE	IL8	0
ACCOUNB	IL8	0
ALIMDUR	IL8	0
NAISSP	IL8	0
NAISST	IL8	0
TONSILLECTOMY	IL8	0
APPENDICECTOMY	IL8	0
OTHER	IL8	0
MEASLES	IL8	0
HEPATITISB	IL8	0
FLU	IL8	0
MEASLESMH	IL8	0
RUBELLAMH	IL8	0
CHICKENPOXMH	IL8	0
MUMPSMH	IL8	0
OTHERMH	IL8	0
SURGICAL.INT	IL8	0
MUMPS	IL8	0
RUBELLA	IL8	0
CMSEQ	IL8	0
CMSTDT	IL8	0
Abdo.circ.	IL8	0
BMI	IL8	0
DIABP1.V0	IL8	0
DIABP2.V0	IL8	0
Heart rate	IL8	0
HEIGHT.V0	IL8	0
Systolic measure	IL8	0
TEMP.V0	IL8	0
Weight	IL8	0
ALLER	IL8	0
ATTAQUE	IL8	0
CAUTRE	IL8	0
CCOLON	IL8	0
CSEIN	IL8	0
DIABETE	IL8	0
HYPERT	IL8	0
INFARC	IL8	0
CMV status	IL8	0
EBV.EA.V1	IL8	0
EBV.EBNA.V1	IL8	0
HBS.V1	IL8	0
HP.V1	IL8	0
HSV1.V1	IL8	0
HSV2.V1	IL8	0
ORE.V1	IL8	0
ROUG.V1	IL8	0
TXP.V1	IL8	0
VZV.V1	IL8	0
HP.V1.QT	IL8	0
SEASON	IL10	0
CHEVEUX	IL10	0
CORREC	IL10	0
CORRECP	IL10	0
LOG	IL10	0
PHYSL	IL10	0
PHYSP.T1	IL10	0
VILLENPOP20	IL10	0
VILLESPOP20	IL10	0
VIT	IL10	0
VIT.COUPLE	IL10	0
VIT.ENFANTS	IL10	0
YEUX.T1	IL10	0
NVILLES	IL10	0
PHYSDUR.T1	IL10	0
PHYSJ	IL10	0
PHYST.T1	IL10	0
VILLENPOP	IL10	0
VILLESPOP	IL10	0
BRUIT	IL10	0
CSP	IL10	0
EMPLOIP	IL10	0
EMPLOIS	IL10	0
INACT	IL10	0
NIVETUD	IL10	0
POUSS	IL10	0
PTOX	IL10	0
REVENUS	IL10	0
TRAVJ	IL10	0
TRAVT	IL10	0
AMIDI	IL10	0
DEJ	IL10	0
DINER	IL10	0
GRIGN	IL10	0
MATIN	IL10	0
NCOLL	IL10	0
PDEJ	IL10	0
PRODALL1	IL10	0
PRODALL2	IL10	0
PRODALL3	IL10	0
PRODALL4	IL10	0
REPASH	IL10	0
SEL	IL10	0
SOIREE	IL10	0
ALCF	IL10	0
Beer	IL10	0
CUISIN	IL10	0
DESS	IL10	0
DIFFATM	IL10	0
FASTF	IL10	0
FCRUS	IL10	0
FCUITS	IL10	0
FECUL	IL10	0
FRITS	IL10	0
FROM	IL10	0
Cooked meals	IL10	0
RESTAU	IL10	0
VIANDE	IL10	0
VIENN	IL10	0
VIN	IL10	0
VITA	IL10	0
VORALE	IL10	0
PSEXP	IL10	0
Smoking status	IL10	0
NBYLPSEXP	IL10	0
Nb.years last smoke	IL10	0
NBYPSEXP	IL10	0
Nb.years smoking	IL10	0
Tot.numb.cig.	IL10	0
DORDIF	IL10	0
DORLUM	IL10	0
HASCHICH	IL10	0
STRESS	IL10	0
CONCEN	IL10	0
DIFF	IL10	0
DORH.T1	IL10	0
FATI	IL10	0
MBLESS	IL10	0
PLAIS	IL10	0
TRIS	IL10	0
ACCOUCH	IL10	0
ALIM	IL10	0
VOIE	IL10	0
ACCOUNB	IL10	0
ALIMDUR	IL10	0
NAISSP	IL10	0
NAISST	IL10	0
TONSILLECTOMY	IL10	0
APPENDICECTOMY	IL10	0
OTHER	IL10	0
MEASLES	IL10	0
HEPATITISB	IL10	0
FLU	IL10	0
MEASLESMH	IL10	0
RUBELLAMH	IL10	0
CHICKENPOXMH	IL10	0
MUMPSMH	IL10	0
OTHERMH	IL10	0
SURGICAL.INT	IL10	0
MUMPS	IL10	0
RUBELLA	IL10	0
CMSEQ	IL10	0
CMSTDT	IL10	0
Abdo.circ.	IL10	0
BMI	IL10	0
DIABP1.V0	IL10	0
DIABP2.V0	IL10	0
Heart rate	IL10	0
HEIGHT.V0	IL10	0
Systolic measure	IL10	0
TEMP.V0	IL10	0
Weight	IL10	0
ALLER	IL10	0
ATTAQUE	IL10	0
CAUTRE	IL10	0
CCOLON	IL10	0
CSEIN	IL10	0
DIABETE	IL10	0
HYPERT	IL10	0
INFARC	IL10	0
CMV status	IL10	0
EBV.EA.V1	IL10	0
EBV.EBNA.V1	IL10	0
HBS.V1	IL10	0
HP.V1	IL10	0
HSV1.V1	IL10	0
HSV2.V1	IL10	0
ORE.V1	IL10	0
ROUG.V1	IL10	0
TXP.V1	IL10	0
VZV.V1	IL10	0
HP.V1.QT	IL10	0
SEASON	IL12p70	0
CHEVEUX	IL12p70	0
CORREC	IL12p70	0
CORRECP	IL12p70	0
LOG	IL12p70	0
PHYSL	IL12p70	0
PHYSP.T1	IL12p70	0
VILLENPOP20	IL12p70	0
VILLESPOP20	IL12p70	0
VIT	IL12p70	0
VIT.COUPLE	IL12p70	0
VIT.ENFANTS	IL12p70	0
YEUX.T1	IL12p70	0
NVILLES	IL12p70	0
PHYSDUR.T1	IL12p70	0
PHYSJ	IL12p70	0
PHYST.T1	IL12p70	0
VILLENPOP	IL12p70	0
VILLESPOP	IL12p70	0
BRUIT	IL12p70	0
CSP	IL12p70	0
EMPLOIP	IL12p70	0
EMPLOIS	IL12p70	0
INACT	IL12p70	0
NIVETUD	IL12p70	0
POUSS	IL12p70	0
PTOX	IL12p70	0
REVENUS	IL12p70	0
TRAVJ	IL12p70	0
TRAVT	IL12p70	0
AMIDI	IL12p70	0
DEJ	IL12p70	0
DINER	IL12p70	0
GRIGN	IL12p70	0
MATIN	IL12p70	0.0772070860930071
NCOLL	IL12p70	0
PDEJ	IL12p70	0
PRODALL1	IL12p70	0
PRODALL2	IL12p70	0
PRODALL3	IL12p70	0
PRODALL4	IL12p70	0
REPASH	IL12p70	0
SEL	IL12p70	0
SOIREE	IL12p70	0
ALCF	IL12p70	0
Beer	IL12p70	0
CUISIN	IL12p70	0
DESS	IL12p70	0
DIFFATM	IL12p70	0
FASTF	IL12p70	0
FCRUS	IL12p70	0
FCUITS	IL12p70	0
FECUL	IL12p70	0
FRITS	IL12p70	0
FROM	IL12p70	0
Cooked meals	IL12p70	0
RESTAU	IL12p70	0
VIANDE	IL12p70	0
VIENN	IL12p70	0
VIN	IL12p70	0
VITA	IL12p70	0
VORALE	IL12p70	0
PSEXP	IL12p70	0
Smoking status	IL12p70	0
NBYLPSEXP	IL12p70	0
Nb.years last smoke	IL12p70	0
NBYPSEXP	IL12p70	0
Nb.years smoking	IL12p70	0
Tot.numb.cig.	IL12p70	0
DORDIF	IL12p70	0
DORLUM	IL12p70	0
HASCHICH	IL12p70	0
STRESS	IL12p70	0
CONCEN	IL12p70	0
DIFF	IL12p70	0
DORH.T1	IL12p70	0
FATI	IL12p70	0
MBLESS	IL12p70	0
PLAIS	IL12p70	0
TRIS	IL12p70	0
ACCOUCH	IL12p70	0
ALIM	IL12p70	0
VOIE	IL12p70	0
ACCOUNB	IL12p70	0
ALIMDUR	IL12p70	0
NAISSP	IL12p70	0
NAISST	IL12p70	0
TONSILLECTOMY	IL12p70	0
APPENDICECTOMY	IL12p70	0
OTHER	IL12p70	0
MEASLES	IL12p70	0
HEPATITISB	IL12p70	0
FLU	IL12p70	0
MEASLESMH	IL12p70	0
RUBELLAMH	IL12p70	0
CHICKENPOXMH	IL12p70	0
MUMPSMH	IL12p70	0
OTHERMH	IL12p70	0
SURGICAL.INT	IL12p70	0
MUMPS	IL12p70	0
RUBELLA	IL12p70	0
CMSEQ	IL12p70	0
CMSTDT	IL12p70	0
Abdo.circ.	IL12p70	0
BMI	IL12p70	0
DIABP1.V0	IL12p70	0
DIABP2.V0	IL12p70	0
Heart rate	IL12p70	0.964549087191518
HEIGHT.V0	IL12p70	0
Systolic measure	IL12p70	0
TEMP.V0	IL12p70	0
Weight	IL12p70	0
ALLER	IL12p70	0
ATTAQUE	IL12p70	0
CAUTRE	IL12p70	0
CCOLON	IL12p70	0
CSEIN	IL12p70	0
DIABETE	IL12p70	0
HYPERT	IL12p70	0
INFARC	IL12p70	0
CMV status	IL12p70	0
EBV.EA.V1	IL12p70	0
EBV.EBNA.V1	IL12p70	0
HBS.V1	IL12p70	0
HP.V1	IL12p70	0
HSV1.V1	IL12p70	0
HSV2.V1	IL12p70	0
ORE.V1	IL12p70	0
ROUG.V1	IL12p70	0
TXP.V1	IL12p70	0
VZV.V1	IL12p70	0
HP.V1.QT	IL12p70	0
SEASON	IL17	0
CHEVEUX	IL17	0
CORREC	IL17	0
CORRECP	IL17	0
LOG	IL17	0
PHYSL	IL17	0
PHYSP.T1	IL17	0
VILLENPOP20	IL17	0
VILLESPOP20	IL17	0
VIT	IL17	0
VIT.COUPLE	IL17	0
VIT.ENFANTS	IL17	0
YEUX.T1	IL17	0
NVILLES	IL17	0
PHYSDUR.T1	IL17	0
PHYSJ	IL17	0
PHYST.T1	IL17	0
VILLENPOP	IL17	0
VILLESPOP	IL17	0
BRUIT	IL17	0
CSP	IL17	0
EMPLOIP	IL17	0
EMPLOIS	IL17	0
INACT	IL17	0
NIVETUD	IL17	0
POUSS	IL17	0
PTOX	IL17	0
REVENUS	IL17	0
TRAVJ	IL17	0
TRAVT	IL17	0
AMIDI	IL17	0
DEJ	IL17	0
DINER	IL17	0
GRIGN	IL17	0
MATIN	IL17	0
NCOLL	IL17	0
PDEJ	IL17	0
PRODALL1	IL17	0
PRODALL2	IL17	0
PRODALL3	IL17	0
PRODALL4	IL17	0
REPASH	IL17	0
SEL	IL17	0
SOIREE	IL17	0
ALCF	IL17	0
Beer	IL17	0
CUISIN	IL17	0
DESS	IL17	0
DIFFATM	IL17	0
FASTF	IL17	0
FCRUS	IL17	0
FCUITS	IL17	0
FECUL	IL17	0
FRITS	IL17	0
FROM	IL17	0
Cooked meals	IL17	0
RESTAU	IL17	0
VIANDE	IL17	0
VIENN	IL17	0
VIN	IL17	0
VITA	IL17	0
VORALE	IL17	0
PSEXP	IL17	0
Smoking status	IL17	0
NBYLPSEXP	IL17	0
Nb.years last smoke	IL17	0
NBYPSEXP	IL17	0
Nb.years smoking	IL17	0
Tot.numb.cig.	IL17	0
DORDIF	IL17	0
DORLUM	IL17	0
HASCHICH	IL17	0
STRESS	IL17	0
CONCEN	IL17	0
DIFF	IL17	0
DORH.T1	IL17	0
FATI	IL17	0
MBLESS	IL17	0
PLAIS	IL17	0
TRIS	IL17	0
ACCOUCH	IL17	0
ALIM	IL17	0
VOIE	IL17	0
ACCOUNB	IL17	0
ALIMDUR	IL17	0
NAISSP	IL17	0
NAISST	IL17	0
TONSILLECTOMY	IL17	0
APPENDICECTOMY	IL17	0
OTHER	IL17	0
MEASLES	IL17	0
HEPATITISB	IL17	0
FLU	IL17	0
MEASLESMH	IL17	0
RUBELLAMH	IL17	0
CHICKENPOXMH	IL17	0
MUMPSMH	IL17	0
OTHERMH	IL17	0
SURGICAL.INT	IL17	0
MUMPS	IL17	0
RUBELLA	IL17	0
CMSEQ	IL17	0
CMSTDT	IL17	0
Abdo.circ.	IL17	0
BMI	IL17	0
DIABP1.V0	IL17	0
DIABP2.V0	IL17	0
Heart rate	IL17	0
HEIGHT.V0	IL17	0
Systolic measure	IL17	0
TEMP.V0	IL17	0
Weight	IL17	0
ALLER	IL17	0
ATTAQUE	IL17	0
CAUTRE	IL17	0
CCOLON	IL17	0
CSEIN	IL17	0
DIABETE	IL17	0
HYPERT	IL17	0
INFARC	IL17	0
CMV status	IL17	0
EBV.EA.V1	IL17	0
EBV.EBNA.V1	IL17	0
HBS.V1	IL17	0
HP.V1	IL17	0
HSV1.V1	IL17	0
HSV2.V1	IL17	0
ORE.V1	IL17	0
ROUG.V1	IL17	0
TXP.V1	IL17	0
VZV.V1	IL17	0
HP.V1.QT	IL17	0
SEASON	IL23	0.0848219348716397
CHEVEUX	IL23	0
CORREC	IL23	0
CORRECP	IL23	0
LOG	IL23	0
PHYSL	IL23	0
PHYSP.T1	IL23	0
VILLENPOP20	IL23	0
VILLESPOP20	IL23	0
VIT	IL23	0
VIT.COUPLE	IL23	0
VIT.ENFANTS	IL23	0
YEUX.T1	IL23	0
NVILLES	IL23	0
PHYSDUR.T1	IL23	0
PHYSJ	IL23	0
PHYST.T1	IL23	0
VILLENPOP	IL23	0
VILLESPOP	IL23	0
BRUIT	IL23	0
CSP	IL23	0
EMPLOIP	IL23	0
EMPLOIS	IL23	0
INACT	IL23	0
NIVETUD	IL23	0
POUSS	IL23	0
PTOX	IL23	0
REVENUS	IL23	0
TRAVJ	IL23	0
TRAVT	IL23	0
AMIDI	IL23	0
DEJ	IL23	0
DINER	IL23	0
GRIGN	IL23	0
MATIN	IL23	0
NCOLL	IL23	0
PDEJ	IL23	0
PRODALL1	IL23	0
PRODALL2	IL23	0
PRODALL3	IL23	0
PRODALL4	IL23	0
REPASH	IL23	0
SEL	IL23	0
SOIREE	IL23	0
ALCF	IL23	0
Beer	IL23	0
CUISIN	IL23	0
DESS	IL23	0
DIFFATM	IL23	0
FASTF	IL23	0
FCRUS	IL23	0
FCUITS	IL23	0
FECUL	IL23	0
FRITS	IL23	0
FROM	IL23	0
Cooked meals	IL23	0
RESTAU	IL23	0
VIANDE	IL23	0
VIENN	IL23	0
VIN	IL23	0
VITA	IL23	0
VORALE	IL23	0
PSEXP	IL23	0
Smoking status	IL23	1.78654066921066	*
NBYLPSEXP	IL23	0
Nb.years last smoke	IL23	0
NBYPSEXP	IL23	0
Nb.years smoking	IL23	0
Tot.numb.cig.	IL23	0
DORDIF	IL23	0
DORLUM	IL23	0
HASCHICH	IL23	0
STRESS	IL23	0
CONCEN	IL23	0
DIFF	IL23	0
DORH.T1	IL23	0
FATI	IL23	0
MBLESS	IL23	0
PLAIS	IL23	0
TRIS	IL23	0
ACCOUCH	IL23	0
ALIM	IL23	0
VOIE	IL23	0
ACCOUNB	IL23	0
ALIMDUR	IL23	0
NAISSP	IL23	0
NAISST	IL23	0
TONSILLECTOMY	IL23	0
APPENDICECTOMY	IL23	0
OTHER	IL23	0
MEASLES	IL23	0
HEPATITISB	IL23	0
FLU	IL23	0
MEASLESMH	IL23	0
RUBELLAMH	IL23	0
CHICKENPOXMH	IL23	0
MUMPSMH	IL23	0
OTHERMH	IL23	0
SURGICAL.INT	IL23	0
MUMPS	IL23	0
RUBELLA	IL23	0
CMSEQ	IL23	0
CMSTDT	IL23	0
Abdo.circ.	IL23	0
BMI	IL23	0
DIABP1.V0	IL23	0
DIABP2.V0	IL23	0
Heart rate	IL23	0
HEIGHT.V0	IL23	0
Systolic measure	IL23	0
TEMP.V0	IL23	0
Weight	IL23	0
ALLER	IL23	0
ATTAQUE	IL23	0
CAUTRE	IL23	0
CCOLON	IL23	0
CSEIN	IL23	0
DIABETE	IL23	0
HYPERT	IL23	0
INFARC	IL23	0
CMV status	IL23	0
EBV.EA.V1	IL23	0
EBV.EBNA.V1	IL23	0
HBS.V1	IL23	0
HP.V1	IL23	0
HSV1.V1	IL23	0
HSV2.V1	IL23	0
ORE.V1	IL23	0
ROUG.V1	IL23	0
TXP.V1	IL23	0
VZV.V1	IL23	0
HP.V1.QT	IL23	0
SEASON	TNFa	0.937947090024492
CHEVEUX	TNFa	0
CORREC	TNFa	0
CORRECP	TNFa	0
LOG	TNFa	0
PHYSL	TNFa	0
PHYSP.T1	TNFa	0
VILLENPOP20	TNFa	0
VILLESPOP20	TNFa	0
VIT	TNFa	0
VIT.COUPLE	TNFa	0
VIT.ENFANTS	TNFa	0
YEUX.T1	TNFa	0
NVILLES	TNFa	0
PHYSDUR.T1	TNFa	0
PHYSJ	TNFa	0
PHYST.T1	TNFa	0
VILLENPOP	TNFa	0
VILLESPOP	TNFa	0
BRUIT	TNFa	0
CSP	TNFa	0
EMPLOIP	TNFa	0
EMPLOIS	TNFa	0
INACT	TNFa	0
NIVETUD	TNFa	0
POUSS	TNFa	0
PTOX	TNFa	0
REVENUS	TNFa	0
TRAVJ	TNFa	0
TRAVT	TNFa	0
AMIDI	TNFa	0
DEJ	TNFa	0
DINER	TNFa	0
GRIGN	TNFa	0
MATIN	TNFa	0
NCOLL	TNFa	0
PDEJ	TNFa	0
PRODALL1	TNFa	0
PRODALL2	TNFa	0
PRODALL3	TNFa	0
PRODALL4	TNFa	0
REPASH	TNFa	0
SEL	TNFa	0
SOIREE	TNFa	0
ALCF	TNFa	0
Beer	TNFa	0
CUISIN	TNFa	0
DESS	TNFa	0
DIFFATM	TNFa	0
FASTF	TNFa	0
FCRUS	TNFa	0
FCUITS	TNFa	0
FECUL	TNFa	0
FRITS	TNFa	0
FROM	TNFa	0
Cooked meals	TNFa	0
RESTAU	TNFa	0
VIANDE	TNFa	0
VIENN	TNFa	0
VIN	TNFa	0
VITA	TNFa	0
VORALE	TNFa	0
PSEXP	TNFa	0
Smoking status	TNFa	0
NBYLPSEXP	TNFa	0
Nb.years last smoke	TNFa	0
NBYPSEXP	TNFa	0
Nb.years smoking	TNFa	0
Tot.numb.cig.	TNFa	0
DORDIF	TNFa	0
DORLUM	TNFa	0
HASCHICH	TNFa	0
STRESS	TNFa	0
CONCEN	TNFa	0
DIFF	TNFa	0
DORH.T1	TNFa	0
FATI	TNFa	0
MBLESS	TNFa	0
PLAIS	TNFa	0
TRIS	TNFa	0
ACCOUCH	TNFa	0
ALIM	TNFa	0
VOIE	TNFa	0
ACCOUNB	TNFa	0
ALIMDUR	TNFa	0
NAISSP	TNFa	0
NAISST	TNFa	0
TONSILLECTOMY	TNFa	0
APPENDICECTOMY	TNFa	0
OTHER	TNFa	0
MEASLES	TNFa	0
HEPATITISB	TNFa	0
FLU	TNFa	0
MEASLESMH	TNFa	0
RUBELLAMH	TNFa	0
CHICKENPOXMH	TNFa	0
MUMPSMH	TNFa	0
OTHERMH	TNFa	0
SURGICAL.INT	TNFa	0
MUMPS	TNFa	0
RUBELLA	TNFa	0
CMSEQ	TNFa	0
CMSTDT	TNFa	0
Abdo.circ.	TNFa	0
BMI	TNFa	0
DIABP1.V0	TNFa	0
DIABP2.V0	TNFa	0
Heart rate	TNFa	0
HEIGHT.V0	TNFa	0
Systolic measure	TNFa	0
TEMP.V0	TNFa	0
Weight	TNFa	0
ALLER	TNFa	0
ATTAQUE	TNFa	0
CAUTRE	TNFa	0
CCOLON	TNFa	0
CSEIN	TNFa	0
DIABETE	TNFa	0
HYPERT	TNFa	0
INFARC	TNFa	0
CMV status	TNFa	0
EBV.EA.V1	TNFa	0
EBV.EBNA.V1	TNFa	0
HBS.V1	TNFa	0
HP.V1	TNFa	0
HSV1.V1	TNFa	0
HSV2.V1	TNFa	0
ORE.V1	TNFa	0
ROUG.V1	TNFa	0
TXP.V1	TNFa	0
VZV.V1	TNFa	0
HP.V1.QT	TNFa	0

## Sheet: Fig1c_BCG
Var1	Var2	value	stars
SEASON	CXCL5	0.568859538650216
CHEVEUX	CXCL5	0
CORREC	CXCL5	0
CORRECP	CXCL5	0
LOG	CXCL5	0
PHYSL	CXCL5	0
PHYSP.T1	CXCL5	0
VILLENPOP20	CXCL5	0
VILLESPOP20	CXCL5	0
VIT	CXCL5	0
VIT.COUPLE	CXCL5	0
VIT.ENFANTS	CXCL5	0
YEUX.T1	CXCL5	0
NVILLES	CXCL5	0
PHYSDUR.T1	CXCL5	0
PHYSJ	CXCL5	0
PHYST.T1	CXCL5	0
VILLENPOP	CXCL5	0
VILLESPOP	CXCL5	0
BRUIT	CXCL5	0
CSP	CXCL5	0
EMPLOIP	CXCL5	0
EMPLOIS	CXCL5	0
INACT	CXCL5	0
NIVETUD	CXCL5	0
POUSS	CXCL5	0
PTOX	CXCL5	0
REVENUS	CXCL5	0
TRAVJ	CXCL5	0
TRAVT	CXCL5	0
AMIDI	CXCL5	0
DEJ	CXCL5	0
DINER	CXCL5	0
GRIGN	CXCL5	0
MATIN	CXCL5	0
NCOLL	CXCL5	0
PDEJ	CXCL5	0
PRODALL1	CXCL5	0
PRODALL2	CXCL5	0
PRODALL3	CXCL5	0
PRODALL4	CXCL5	0
REPASH	CXCL5	0
SEL	CXCL5	0
SOIREE	CXCL5	0
ALCF	CXCL5	0
Beer	CXCL5	0
CUISIN	CXCL5	0
DESS	CXCL5	0
DIFFATM	CXCL5	0
FASTF	CXCL5	0
FCRUS	CXCL5	0
FCUITS	CXCL5	0
FECUL	CXCL5	0
FRITS	CXCL5	0
FROM	CXCL5	0
Cooked meals	CXCL5	0
RESTAU	CXCL5	0
VIANDE	CXCL5	0
VIENN	CXCL5	0
VIN	CXCL5	0
VITA	CXCL5	0
VORALE	CXCL5	0
PSEXP	CXCL5	0.110400357690399
Smoking status	CXCL5	0.366964388512818
NBYLPSEXP	CXCL5	0
Nb.years last smoke	CXCL5	0
NBYPSEXP	CXCL5	0
Nb.years smoking	CXCL5	0
Tot.numb.cig.	CXCL5	0
DORDIF	CXCL5	0
DORLUM	CXCL5	0
HASCHICH	CXCL5	0
STRESS	CXCL5	0
CONCEN	CXCL5	0
DIFF	CXCL5	0
DORH.T1	CXCL5	0
FATI	CXCL5	0
MBLESS	CXCL5	0
PLAIS	CXCL5	0
TRIS	CXCL5	0
ACCOUCH	CXCL5	0
ALIM	CXCL5	0
VOIE	CXCL5	0
ACCOUNB	CXCL5	0
ALIMDUR	CXCL5	0
NAISSP	CXCL5	0
NAISST	CXCL5	0
TONSILLECTOMY	CXCL5	0
APPENDICECTOMY	CXCL5	0
OTHER	CXCL5	0
MEASLES	CXCL5	0
HEPATITISB	CXCL5	0
FLU	CXCL5	0
MEASLESMH	CXCL5	0
RUBELLAMH	CXCL5	0
CHICKENPOXMH	CXCL5	0
MUMPSMH	CXCL5	0
OTHERMH	CXCL5	0
SURGICAL.INT	CXCL5	0
MUMPS	CXCL5	0
RUBELLA	CXCL5	0
CMSEQ	CXCL5	0
CMSTDT	CXCL5	0
Abdo.circ.	CXCL5	2.37923055935474	**
BMI	CXCL5	2.25871763600562	**
DIABP1.V0	CXCL5	0
DIABP2.V0	CXCL5	0
Heart rate	CXCL5	0.1117789958137
HEIGHT.V0	CXCL5	0
Systolic measure	CXCL5	0
TEMP.V0	CXCL5	0
Weight	CXCL5	1.97443002971908	*
ALLER	CXCL5	0
ATTAQUE	CXCL5	0
CAUTRE	CXCL5	0
CCOLON	CXCL5	0
CSEIN	CXCL5	0
DIABETE	CXCL5	0
HYPERT	CXCL5	0
INFARC	CXCL5	0
CMV status	CXCL5	0
EBV.EA.V1	CXCL5	0
EBV.EBNA.V1	CXCL5	0
HBS.V1	CXCL5	0
HP.V1	CXCL5	0
HSV1.V1	CXCL5	0
HSV2.V1	CXCL5	0
ORE.V1	CXCL5	0
ROUG.V1	CXCL5	0
TXP.V1	CXCL5	0
VZV.V1	CXCL5	0
HP.V1.QT	CXCL5	0
SEASON	CSF2	0
CHEVEUX	CSF2	0
CORREC	CSF2	0
CORRECP	CSF2	0
LOG	CSF2	0
PHYSL	CSF2	0
PHYSP.T1	CSF2	0
VILLENPOP20	CSF2	0
VILLESPOP20	CSF2	0
VIT	CSF2	0
VIT.COUPLE	CSF2	0
VIT.ENFANTS	CSF2	0
YEUX.T1	CSF2	0
NVILLES	CSF2	0
PHYSDUR.T1	CSF2	0
PHYSJ	CSF2	0
PHYST.T1	CSF2	0
VILLENPOP	CSF2	0
VILLESPOP	CSF2	0
BRUIT	CSF2	0
CSP	CSF2	0
EMPLOIP	CSF2	0
EMPLOIS	CSF2	0
INACT	CSF2	0
NIVETUD	CSF2	0
POUSS	CSF2	0
PTOX	CSF2	0
REVENUS	CSF2	0
TRAVJ	CSF2	0
TRAVT	CSF2	0
AMIDI	CSF2	0
DEJ	CSF2	0
DINER	CSF2	0
GRIGN	CSF2	0
MATIN	CSF2	0
NCOLL	CSF2	0
PDEJ	CSF2	0
PRODALL1	CSF2	0
PRODALL2	CSF2	0
PRODALL3	CSF2	0
PRODALL4	CSF2	0
REPASH	CSF2	0
SEL	CSF2	0
SOIREE	CSF2	0
ALCF	CSF2	0
Beer	CSF2	0
CUISIN	CSF2	0
DESS	CSF2	0
DIFFATM	CSF2	0
FASTF	CSF2	0
FCRUS	CSF2	0
FCUITS	CSF2	0
FECUL	CSF2	0
FRITS	CSF2	0
FROM	CSF2	0
Cooked meals	CSF2	0
RESTAU	CSF2	0
VIANDE	CSF2	0
VIENN	CSF2	0
VIN	CSF2	0
VITA	CSF2	0
VORALE	CSF2	0
PSEXP	CSF2	0
Smoking status	CSF2	0
NBYLPSEXP	CSF2	0
Nb.years last smoke	CSF2	0
NBYPSEXP	CSF2	0
Nb.years smoking	CSF2	0
Tot.numb.cig.	CSF2	0
DORDIF	CSF2	0
DORLUM	CSF2	0
HASCHICH	CSF2	0
STRESS	CSF2	0
CONCEN	CSF2	0
DIFF	CSF2	0
DORH.T1	CSF2	0
FATI	CSF2	0
MBLESS	CSF2	0
PLAIS	CSF2	0.366964388512818
TRIS	CSF2	0
ACCOUCH	CSF2	0
ALIM	CSF2	0
VOIE	CSF2	0
ACCOUNB	CSF2	0
ALIMDUR	CSF2	0
NAISSP	CSF2	0
NAISST	CSF2	0
TONSILLECTOMY	CSF2	0
APPENDICECTOMY	CSF2	0
OTHER	CSF2	0
MEASLES	CSF2	0
HEPATITISB	CSF2	0
FLU	CSF2	0.809340039583988
MEASLESMH	CSF2	0
RUBELLAMH	CSF2	0
CHICKENPOXMH	CSF2	0
MUMPSMH	CSF2	0
OTHERMH	CSF2	0
SURGICAL.INT	CSF2	0
MUMPS	CSF2	0
RUBELLA	CSF2	0
CMSEQ	CSF2	0
CMSTDT	CSF2	0
Abdo.circ.	CSF2	0
BMI	CSF2	0
DIABP1.V0	CSF2	0
DIABP2.V0	CSF2	0
Heart rate	CSF2	0.364579404286342
HEIGHT.V0	CSF2	0
Systolic measure	CSF2	0.568859538650216
TEMP.V0	CSF2	0
Weight	CSF2	0
ALLER	CSF2	0
ATTAQUE	CSF2	0
CAUTRE	CSF2	0
CCOLON	CSF2	0
CSEIN	CSF2	0
DIABETE	CSF2	0
HYPERT	CSF2	0
INFARC	CSF2	0
CMV status	CSF2	0
EBV.EA.V1	CSF2	0
EBV.EBNA.V1	CSF2	0
HBS.V1	CSF2	0
HP.V1	CSF2	0
HSV1.V1	CSF2	0
HSV2.V1	CSF2	0
ORE.V1	CSF2	0
ROUG.V1	CSF2	0
TXP.V1	CSF2	0
VZV.V1	CSF2	0
HP.V1.QT	CSF2	0
SEASON	IFNg	0
CHEVEUX	IFNg	0
CORREC	IFNg	0
CORRECP	IFNg	0
LOG	IFNg	0
PHYSL	IFNg	0
PHYSP.T1	IFNg	0
VILLENPOP20	IFNg	0
VILLESPOP20	IFNg	0
VIT	IFNg	0
VIT.COUPLE	IFNg	0
VIT.ENFANTS	IFNg	0
YEUX.T1	IFNg	0
NVILLES	IFNg	0
PHYSDUR.T1	IFNg	0
PHYSJ	IFNg	0
PHYST.T1	IFNg	0
VILLENPOP	IFNg	0
VILLESPOP	IFNg	0
BRUIT	IFNg	0
CSP	IFNg	0
EMPLOIP	IFNg	0
EMPLOIS	IFNg	0
INACT	IFNg	0
NIVETUD	IFNg	0
POUSS	IFNg	0
PTOX	IFNg	0
REVENUS	IFNg	0
TRAVJ	IFNg	0
TRAVT	IFNg	0
AMIDI	IFNg	0
DEJ	IFNg	0
DINER	IFNg	0
GRIGN	IFNg	0
MATIN	IFNg	0
NCOLL	IFNg	0
PDEJ	IFNg	0
PRODALL1	IFNg	0
PRODALL2	IFNg	0
PRODALL3	IFNg	0
PRODALL4	IFNg	0
REPASH	IFNg	0
SEL	IFNg	0
SOIREE	IFNg	0
ALCF	IFNg	0
Beer	IFNg	0
CUISIN	IFNg	0
DESS	IFNg	0
DIFFATM	IFNg	0
FASTF	IFNg	0
FCRUS	IFNg	0
FCUITS	IFNg	0
FECUL	IFNg	0
FRITS	IFNg	0
FROM	IFNg	0
Cooked meals	IFNg	0
RESTAU	IFNg	0
VIANDE	IFNg	0
VIENN	IFNg	0
VIN	IFNg	0
VITA	IFNg	0
VORALE	IFNg	0
PSEXP	IFNg	0
Smoking status	IFNg	0
NBYLPSEXP	IFNg	0
Nb.years last smoke	IFNg	0
NBYPSEXP	IFNg	0
Nb.years smoking	IFNg	0
Tot.numb.cig.	IFNg	0
DORDIF	IFNg	0
DORLUM	IFNg	0
HASCHICH	IFNg	0
STRESS	IFNg	0
CONCEN	IFNg	0
DIFF	IFNg	0
DORH.T1	IFNg	0
FATI	IFNg	0
MBLESS	IFNg	0
PLAIS	IFNg	0
TRIS	IFNg	0
ACCOUCH	IFNg	0
ALIM	IFNg	0
VOIE	IFNg	0
ACCOUNB	IFNg	0
ALIMDUR	IFNg	0
NAISSP	IFNg	0
NAISST	IFNg	0
TONSILLECTOMY	IFNg	0
APPENDICECTOMY	IFNg	0
OTHER	IFNg	0
MEASLES	IFNg	0
HEPATITISB	IFNg	0
FLU	IFNg	0.568859538650216
MEASLESMH	IFNg	0
RUBELLAMH	IFNg	0
CHICKENPOXMH	IFNg	0
MUMPSMH	IFNg	0
OTHERMH	IFNg	0
SURGICAL.INT	IFNg	0
MUMPS	IFNg	0
RUBELLA	IFNg	0
CMSEQ	IFNg	0
CMSTDT	IFNg	0
Abdo.circ.	IFNg	0
BMI	IFNg	0
DIABP1.V0	IFNg	0
DIABP2.V0	IFNg	0
Heart rate	IFNg	0
HEIGHT.V0	IFNg	0
Systolic measure	IFNg	2.0650929956745	**
TEMP.V0	IFNg	0
Weight	IFNg	0
ALLER	IFNg	0
ATTAQUE	IFNg	0
CAUTRE	IFNg	0
CCOLON	IFNg	0
CSEIN	IFNg	0
DIABETE	IFNg	0
HYPERT	IFNg	0
INFARC	IFNg	0
CMV status	IFNg	0
EBV.EA.V1	IFNg	0
EBV.EBNA.V1	IFNg	0
HBS.V1	IFNg	0
HP.V1	IFNg	0
HSV1.V1	IFNg	0
HSV2.V1	IFNg	0
ORE.V1	IFNg	0
ROUG.V1	IFNg	0
TXP.V1	IFNg	0
VZV.V1	IFNg	0
HP.V1.QT	IFNg	0
SEASON	IL1b	0
CHEVEUX	IL1b	0
CORREC	IL1b	0
CORRECP	IL1b	0
LOG	IL1b	0
PHYSL	IL1b	0
PHYSP.T1	IL1b	0
VILLENPOP20	IL1b	0
VILLESPOP20	IL1b	0
VIT	IL1b	0
VIT.COUPLE	IL1b	0
VIT.ENFANTS	IL1b	0
YEUX.T1	IL1b	0
NVILLES	IL1b	0
PHYSDUR.T1	IL1b	0
PHYSJ	IL1b	0
PHYST.T1	IL1b	0
VILLENPOP	IL1b	0
VILLESPOP	IL1b	0
BRUIT	IL1b	0
CSP	IL1b	0
EMPLOIP	IL1b	0
EMPLOIS	IL1b	0
INACT	IL1b	0
NIVETUD	IL1b	0
POUSS	IL1b	0
PTOX	IL1b	0
REVENUS	IL1b	0
TRAVJ	IL1b	0
TRAVT	IL1b	0
AMIDI	IL1b	0
DEJ	IL1b	0
DINER	IL1b	0
GRIGN	IL1b	0
MATIN	IL1b	0
NCOLL	IL1b	0
PDEJ	IL1b	0
PRODALL1	IL1b	0
PRODALL2	IL1b	0
PRODALL3	IL1b	0
PRODALL4	IL1b	0
REPASH	IL1b	0
SEL	IL1b	0
SOIREE	IL1b	0
ALCF	IL1b	0
Beer	IL1b	0
CUISIN	IL1b	0
DESS	IL1b	0
DIFFATM	IL1b	0
FASTF	IL1b	0
FCRUS	IL1b	0
FCUITS	IL1b	0
FECUL	IL1b	0
FRITS	IL1b	0
FROM	IL1b	0
Cooked meals	IL1b	0
RESTAU	IL1b	0
VIANDE	IL1b	0
VIENN	IL1b	0
VIN	IL1b	0
VITA	IL1b	0
VORALE	IL1b	0
PSEXP	IL1b	0
Smoking status	IL1b	0
NBYLPSEXP	IL1b	0
Nb.years last smoke	IL1b	0
NBYPSEXP	IL1b	0
Nb.years smoking	IL1b	0.00279707421512719
Tot.numb.cig.	IL1b	0.568859538650216
DORDIF	IL1b	0
DORLUM	IL1b	0
HASCHICH	IL1b	0
STRESS	IL1b	0
CONCEN	IL1b	0
DIFF	IL1b	0
DORH.T1	IL1b	0
FATI	IL1b	0
MBLESS	IL1b	0
PLAIS	IL1b	0
TRIS	IL1b	0
ACCOUCH	IL1b	0
ALIM	IL1b	0
VOIE	IL1b	0
ACCOUNB	IL1b	0
ALIMDUR	IL1b	0
NAISSP	IL1b	0
NAISST	IL1b	0
TONSILLECTOMY	IL1b	0
APPENDICECTOMY	IL1b	0
OTHER	IL1b	0
MEASLES	IL1b	0
HEPATITISB	IL1b	0
FLU	IL1b	0.110400357690399
MEASLESMH	IL1b	0
RUBELLAMH	IL1b	0
CHICKENPOXMH	IL1b	0
MUMPSMH	IL1b	0
OTHERMH	IL1b	0
SURGICAL.INT	IL1b	0
MUMPS	IL1b	0
RUBELLA	IL1b	0
CMSEQ	IL1b	0
CMSTDT	IL1b	0
Abdo.circ.	IL1b	0
BMI	IL1b	0
DIABP1.V0	IL1b	0
DIABP2.V0	IL1b	0
Heart rate	IL1b	0
HEIGHT.V0	IL1b	0
Systolic measure	IL1b	0
TEMP.V0	IL1b	0
Weight	IL1b	0
ALLER	IL1b	0
ATTAQUE	IL1b	0
CAUTRE	IL1b	0
CCOLON	IL1b	0
CSEIN	IL1b	0
DIABETE	IL1b	0
HYPERT	IL1b	0
INFARC	IL1b	0
CMV status	IL1b	0
EBV.EA.V1	IL1b	0
EBV.EBNA.V1	IL1b	0
HBS.V1	IL1b	0
HP.V1	IL1b	0
HSV1.V1	IL1b	0
HSV2.V1	IL1b	0
ORE.V1	IL1b	0
ROUG.V1	IL1b	0
TXP.V1	IL1b	0
VZV.V1	IL1b	0
HP.V1.QT	IL1b	0
SEASON	IL2	0
CHEVEUX	IL2	0
CORREC	IL2	0
CORRECP	IL2	0
LOG	IL2	0
PHYSL	IL2	0
PHYSP.T1	IL2	0
VILLENPOP20	IL2	0
VILLESPOP20	IL2	0
VIT	IL2	0
VIT.COUPLE	IL2	0
VIT.ENFANTS	IL2	0
YEUX.T1	IL2	0
NVILLES	IL2	0
PHYSDUR.T1	IL2	0
PHYSJ	IL2	0
PHYST.T1	IL2	0
VILLENPOP	IL2	0
VILLESPOP	IL2	0
BRUIT	IL2	0
CSP	IL2	0
EMPLOIP	IL2	0
EMPLOIS	IL2	0
INACT	IL2	0
NIVETUD	IL2	0
POUSS	IL2	0
PTOX	IL2	0
REVENUS	IL2	0
TRAVJ	IL2	0
TRAVT	IL2	0
AMIDI	IL2	0
DEJ	IL2	0
DINER	IL2	0
GRIGN	IL2	0
MATIN	IL2	0
NCOLL	IL2	0
PDEJ	IL2	0
PRODALL1	IL2	0
PRODALL2	IL2	0
PRODALL3	IL2	0
PRODALL4	IL2	0
REPASH	IL2	0
SEL	IL2	0
SOIREE	IL2	0
ALCF	IL2	0
Beer	IL2	0
CUISIN	IL2	0
DESS	IL2	0
DIFFATM	IL2	0
FASTF	IL2	0
FCRUS	IL2	0
FCUITS	IL2	0
FECUL	IL2	0
FRITS	IL2	0
FROM	IL2	0
Cooked meals	IL2	0
RESTAU	IL2	0
VIANDE	IL2	0
VIENN	IL2	0
VIN	IL2	0
VITA	IL2	0
VORALE	IL2	0
PSEXP	IL2	0
Smoking status	IL2	0.110400357690399
NBYLPSEXP	IL2	0
Nb.years last smoke	IL2	0.0832005414931584
NBYPSEXP	IL2	0
Nb.years smoking	IL2	0.366964388512818
Tot.numb.cig.	IL2	0.27960357772253
DORDIF	IL2	0
DORLUM	IL2	0
HASCHICH	IL2	0
STRESS	IL2	0
CONCEN	IL2	0
DIFF	IL2	0
DORH.T1	IL2	0
FATI	IL2	0
MBLESS	IL2	0
PLAIS	IL2	0
TRIS	IL2	0
ACCOUCH	IL2	0
ALIM	IL2	0
VOIE	IL2	0
ACCOUNB	IL2	0
ALIMDUR	IL2	0
NAISSP	IL2	0
NAISST	IL2	0
TONSILLECTOMY	IL2	0
APPENDICECTOMY	IL2	0
OTHER	IL2	0
MEASLES	IL2	0
HEPATITISB	IL2	0
FLU	IL2	0
MEASLESMH	IL2	0
RUBELLAMH	IL2	0
CHICKENPOXMH	IL2	0
MUMPSMH	IL2	0
OTHERMH	IL2	0
SURGICAL.INT	IL2	0
MUMPS	IL2	0
RUBELLA	IL2	0
CMSEQ	IL2	0
CMSTDT	IL2	0
Abdo.circ.	IL2	0
BMI	IL2	0.110400357690399
DIABP1.V0	IL2	0
DIABP2.V0	IL2	0
Heart rate	IL2	0
HEIGHT.V0	IL2	0
Systolic measure	IL2	0
TEMP.V0	IL2	0
Weight	IL2	0
ALLER	IL2	0
ATTAQUE	IL2	0
CAUTRE	IL2	0
CCOLON	IL2	0
CSEIN	IL2	0
DIABETE	IL2	0
HYPERT	IL2	0
INFARC	IL2	0
CMV status	IL2	0
EBV.EA.V1	IL2	0
EBV.EBNA.V1	IL2	0
HBS.V1	IL2	0
HP.V1	IL2	0
HSV1.V1	IL2	0
HSV2.V1	IL2	0
ORE.V1	IL2	0
ROUG.V1	IL2	0
TXP.V1	IL2	0
VZV.V1	IL2	0
HP.V1.QT	IL2	0
SEASON	IL6	0
CHEVEUX	IL6	0
CORREC	IL6	0
CORRECP	IL6	0
LOG	IL6	0
PHYSL	IL6	0
PHYSP.T1	IL6	0
VILLENPOP20	IL6	0
VILLESPOP20	IL6	0
VIT	IL6	0
VIT.COUPLE	IL6	0
VIT.ENFANTS	IL6	0
YEUX.T1	IL6	0
NVILLES	IL6	0
PHYSDUR.T1	IL6	0
PHYSJ	IL6	0
PHYST.T1	IL6	0
VILLENPOP	IL6	0
VILLESPOP	IL6	0
BRUIT	IL6	0
CSP	IL6	0
EMPLOIP	IL6	0
EMPLOIS	IL6	0
INACT	IL6	0
NIVETUD	IL6	0
POUSS	IL6	0
PTOX	IL6	0
REVENUS	IL6	0
TRAVJ	IL6	0
TRAVT	IL6	0
AMIDI	IL6	0
DEJ	IL6	0
DINER	IL6	0
GRIGN	IL6	0
MATIN	IL6	0
NCOLL	IL6	0
PDEJ	IL6	0
PRODALL1	IL6	0
PRODALL2	IL6	0
PRODALL3	IL6	0
PRODALL4	IL6	0
REPASH	IL6	0
SEL	IL6	0
SOIREE	IL6	0
ALCF	IL6	0
Beer	IL6	0
CUISIN	IL6	0
DESS	IL6	0
DIFFATM	IL6	0
FASTF	IL6	0
FCRUS	IL6	0
FCUITS	IL6	0
FECUL	IL6	0
FRITS	IL6	0
FROM	IL6	0
Cooked meals	IL6	0
RESTAU	IL6	0
VIANDE	IL6	0
VIENN	IL6	0
VIN	IL6	0
VITA	IL6	0
VORALE	IL6	0
PSEXP	IL6	0
Smoking status	IL6	0
NBYLPSEXP	IL6	0
Nb.years last smoke	IL6	0
NBYPSEXP	IL6	0
Nb.years smoking	IL6	0
Tot.numb.cig.	IL6	0
DORDIF	IL6	0
DORLUM	IL6	0
HASCHICH	IL6	0
STRESS	IL6	0
CONCEN	IL6	0
DIFF	IL6	0
DORH.T1	IL6	0
FATI	IL6	0
MBLESS	IL6	0
PLAIS	IL6	0
TRIS	IL6	0
ACCOUCH	IL6	0
ALIM	IL6	0
VOIE	IL6	0
ACCOUNB	IL6	0
ALIMDUR	IL6	0
NAISSP	IL6	0
NAISST	IL6	0
TONSILLECTOMY	IL6	0
APPENDICECTOMY	IL6	0
OTHER	IL6	0
MEASLES	IL6	0
HEPATITISB	IL6	0
FLU	IL6	0.127500272607783
MEASLESMH	IL6	0
RUBELLAMH	IL6	0
CHICKENPOXMH	IL6	0
MUMPSMH	IL6	0
OTHERMH	IL6	0
SURGICAL.INT	IL6	0
MUMPS	IL6	0
RUBELLA	IL6	0
CMSEQ	IL6	0
CMSTDT	IL6	0
Abdo.circ.	IL6	0
BMI	IL6	0
DIABP1.V0	IL6	0
DIABP2.V0	IL6	0
Heart rate	IL6	0
HEIGHT.V0	IL6	0
Systolic measure	IL6	0
TEMP.V0	IL6	0
Weight	IL6	0
ALLER	IL6	0
ATTAQUE	IL6	0
CAUTRE	IL6	0
CCOLON	IL6	0
CSEIN	IL6	0
DIABETE	IL6	0
HYPERT	IL6	0
INFARC	IL6	0
CMV status	IL6	0
EBV.EA.V1	IL6	0
EBV.EBNA.V1	IL6	0
HBS.V1	IL6	0
HP.V1	IL6	0
HSV1.V1	IL6	0
HSV2.V1	IL6	0
ORE.V1	IL6	0
ROUG.V1	IL6	0
TXP.V1	IL6	0
VZV.V1	IL6	0
HP.V1.QT	IL6	0
SEASON	IL8	0
CHEVEUX	IL8	0
CORREC	IL8	0
CORRECP	IL8	0
LOG	IL8	0
PHYSL	IL8	0
PHYSP.T1	IL8	0
VILLENPOP20	IL8	0
VILLESPOP20	IL8	0
VIT	IL8	0
VIT.COUPLE	IL8	0
VIT.ENFANTS	IL8	0
YEUX.T1	IL8	0
NVILLES	IL8	0
PHYSDUR.T1	IL8	0
PHYSJ	IL8	0
PHYST.T1	IL8	0
VILLENPOP	IL8	0
VILLESPOP	IL8	0
BRUIT	IL8	0
CSP	IL8	0
EMPLOIP	IL8	0
EMPLOIS	IL8	0
INACT	IL8	0
NIVETUD	IL8	0
POUSS	IL8	0
PTOX	IL8	0
REVENUS	IL8	0
TRAVJ	IL8	0
TRAVT	IL8	0
AMIDI	IL8	0
DEJ	IL8	0
DINER	IL8	0
GRIGN	IL8	0
MATIN	IL8	0
NCOLL	IL8	0
PDEJ	IL8	0
PRODALL1	IL8	0
PRODALL2	IL8	0
PRODALL3	IL8	0
PRODALL4	IL8	0
REPASH	IL8	0
SEL	IL8	0
SOIREE	IL8	0
ALCF	IL8	0
Beer	IL8	0
CUISIN	IL8	0
DESS	IL8	0
DIFFATM	IL8	0
FASTF	IL8	0
FCRUS	IL8	0
FCUITS	IL8	0
FECUL	IL8	0
FRITS	IL8	0
FROM	IL8	0
Cooked meals	IL8	0
RESTAU	IL8	0
VIANDE	IL8	0
VIENN	IL8	0
VIN	IL8	0
VITA	IL8	0
VORALE	IL8	0
PSEXP	IL8	0
Smoking status	IL8	0
NBYLPSEXP	IL8	0
Nb.years last smoke	IL8	0
NBYPSEXP	IL8	0
Nb.years smoking	IL8	0
Tot.numb.cig.	IL8	0
DORDIF	IL8	0
DORLUM	IL8	0
HASCHICH	IL8	0
STRESS	IL8	0
CONCEN	IL8	0
DIFF	IL8	0
DORH.T1	IL8	0
FATI	IL8	0
MBLESS	IL8	0
PLAIS	IL8	0
TRIS	IL8	0
ACCOUCH	IL8	0
ALIM	IL8	0
VOIE	IL8	0
ACCOUNB	IL8	0
ALIMDUR	IL8	0
NAISSP	IL8	0
NAISST	IL8	0
TONSILLECTOMY	IL8	0
APPENDICECTOMY	IL8	0
OTHER	IL8	0
MEASLES	IL8	0
HEPATITISB	IL8	0
FLU	IL8	0
MEASLESMH	IL8	0
RUBELLAMH	IL8	0
CHICKENPOXMH	IL8	0
MUMPSMH	IL8	0
OTHERMH	IL8	0
SURGICAL.INT	IL8	0
MUMPS	IL8	0
RUBELLA	IL8	0
CMSEQ	IL8	0
CMSTDT	IL8	0
Abdo.circ.	IL8	0
BMI	IL8	0
DIABP1.V0	IL8	0
DIABP2.V0	IL8	0
Heart rate	IL8	0
HEIGHT.V0	IL8	0
Systolic measure	IL8	0
TEMP.V0	IL8	0
Weight	IL8	0
ALLER	IL8	0
ATTAQUE	IL8	0
CAUTRE	IL8	0
CCOLON	IL8	0
CSEIN	IL8	0
DIABETE	IL8	0
HYPERT	IL8	0
INFARC	IL8	0
CMV status	IL8	0
EBV.EA.V1	IL8	0
EBV.EBNA.V1	IL8	0
HBS.V1	IL8	0
HP.V1	IL8	0
HSV1.V1	IL8	0
HSV2.V1	IL8	0
ORE.V1	IL8	0
ROUG.V1	IL8	0
TXP.V1	IL8	0
VZV.V1	IL8	0
HP.V1.QT	IL8	0
SEASON	IL10	0
CHEVEUX	IL10	0
CORREC	IL10	0
CORRECP	IL10	0
LOG	IL10	0
PHYSL	IL10	0
PHYSP.T1	IL10	0
VILLENPOP20	IL10	0
VILLESPOP20	IL10	0
VIT	IL10	0
VIT.COUPLE	IL10	0
VIT.ENFANTS	IL10	0
YEUX.T1	IL10	0
NVILLES	IL10	0
PHYSDUR.T1	IL10	0
PHYSJ	IL10	0
PHYST.T1	IL10	0
VILLENPOP	IL10	0
VILLESPOP	IL10	0
BRUIT	IL10	0
CSP	IL10	0
EMPLOIP	IL10	0
EMPLOIS	IL10	0
INACT	IL10	0
NIVETUD	IL10	0
POUSS	IL10	0
PTOX	IL10	0
REVENUS	IL10	0
TRAVJ	IL10	0
TRAVT	IL10	0
AMIDI	IL10	0
DEJ	IL10	0
DINER	IL10	0
GRIGN	IL10	0
MATIN	IL10	0
NCOLL	IL10	0
PDEJ	IL10	0
PRODALL1	IL10	0
PRODALL2	IL10	0
PRODALL3	IL10	0
PRODALL4	IL10	0
REPASH	IL10	0
SEL	IL10	0
SOIREE	IL10	0
ALCF	IL10	0
Beer	IL10	0
CUISIN	IL10	0
DESS	IL10	0
DIFFATM	IL10	0
FASTF	IL10	0
FCRUS	IL10	0
FCUITS	IL10	0
FECUL	IL10	0
FRITS	IL10	0
FROM	IL10	0
Cooked meals	IL10	0
RESTAU	IL10	0
VIANDE	IL10	0
VIENN	IL10	0
VIN	IL10	0
VITA	IL10	0
VORALE	IL10	0
PSEXP	IL10	0
Smoking status	IL10	0
NBYLPSEXP	IL10	0
Nb.years last smoke	IL10	0
NBYPSEXP	IL10	0
Nb.years smoking	IL10	0
Tot.numb.cig.	IL10	0
DORDIF	IL10	0
DORLUM	IL10	0
HASCHICH	IL10	0
STRESS	IL10	0
CONCEN	IL10	0
DIFF	IL10	0
DORH.T1	IL10	0
FATI	IL10	0
MBLESS	IL10	0
PLAIS	IL10	0
TRIS	IL10	0
ACCOUCH	IL10	0
ALIM	IL10	0
VOIE	IL10	0
ACCOUNB	IL10	0
ALIMDUR	IL10	0
NAISSP	IL10	0
NAISST	IL10	0
TONSILLECTOMY	IL10	0
APPENDICECTOMY	IL10	0
OTHER	IL10	0
MEASLES	IL10	0
HEPATITISB	IL10	0
FLU	IL10	0
MEASLESMH	IL10	0
RUBELLAMH	IL10	0
CHICKENPOXMH	IL10	0
MUMPSMH	IL10	0
OTHERMH	IL10	0
SURGICAL.INT	IL10	0
MUMPS	IL10	0
RUBELLA	IL10	0
CMSEQ	IL10	0
CMSTDT	IL10	0
Abdo.circ.	IL10	0
BMI	IL10	0
DIABP1.V0	IL10	0
DIABP2.V0	IL10	0
Heart rate	IL10	0
HEIGHT.V0	IL10	0
Systolic measure	IL10	0
TEMP.V0	IL10	0
Weight	IL10	0
ALLER	IL10	0
ATTAQUE	IL10	0
CAUTRE	IL10	0
CCOLON	IL10	0
CSEIN	IL10	0
DIABETE	IL10	0
HYPERT	IL10	0
INFARC	IL10	0
CMV status	IL10	0
EBV.EA.V1	IL10	0
EBV.EBNA.V1	IL10	0
HBS.V1	IL10	0
HP.V1	IL10	0
HSV1.V1	IL10	0
HSV2.V1	IL10	0
ORE.V1	IL10	0
ROUG.V1	IL10	0
TXP.V1	IL10	0
VZV.V1	IL10	0
HP.V1.QT	IL10	0
SEASON	IL17	0
CHEVEUX	IL17	0
CORREC	IL17	0
CORRECP	IL17	0
LOG	IL17	0
PHYSL	IL17	0
PHYSP.T1	IL17	0
VILLENPOP20	IL17	0
VILLESPOP20	IL17	0
VIT	IL17	0
VIT.COUPLE	IL17	0
VIT.ENFANTS	IL17	0
YEUX.T1	IL17	0
NVILLES	IL17	0
PHYSDUR.T1	IL17	0
PHYSJ	IL17	0
PHYST.T1	IL17	0
VILLENPOP	IL17	0
VILLESPOP	IL17	0
BRUIT	IL17	0
CSP	IL17	0
EMPLOIP	IL17	0
EMPLOIS	IL17	0
INACT	IL17	0
NIVETUD	IL17	0
POUSS	IL17	0
PTOX	IL17	0
REVENUS	IL17	0
TRAVJ	IL17	0
TRAVT	IL17	0
AMIDI	IL17	0
DEJ	IL17	0
DINER	IL17	0
GRIGN	IL17	0
MATIN	IL17	0
NCOLL	IL17	0
PDEJ	IL17	0
PRODALL1	IL17	0
PRODALL2	IL17	0
PRODALL3	IL17	0
PRODALL4	IL17	0
REPASH	IL17	0
SEL	IL17	0
SOIREE	IL17	0
ALCF	IL17	0
Beer	IL17	0
CUISIN	IL17	0
DESS	IL17	0
DIFFATM	IL17	0
FASTF	IL17	0
FCRUS	IL17	0
FCUITS	IL17	0
FECUL	IL17	0
FRITS	IL17	0
FROM	IL17	0
Cooked meals	IL17	0
RESTAU	IL17	0
VIANDE	IL17	0
VIENN	IL17	0
VIN	IL17	0
VITA	IL17	0
VORALE	IL17	0
PSEXP	IL17	0
Smoking status	IL17	0
NBYLPSEXP	IL17	0
Nb.years last smoke	IL17	0
NBYPSEXP	IL17	0
Nb.years smoking	IL17	0
Tot.numb.cig.	IL17	0
DORDIF	IL17	0
DORLUM	IL17	0
HASCHICH	IL17	0
STRESS	IL17	0
CONCEN	IL17	0
DIFF	IL17	0
DORH.T1	IL17	0
FATI	IL17	0
MBLESS	IL17	0
PLAIS	IL17	0
TRIS	IL17	0
ACCOUCH	IL17	0
ALIM	IL17	0
VOIE	IL17	0
ACCOUNB	IL17	0
ALIMDUR	IL17	0
NAISSP	IL17	0
NAISST	IL17	0
TONSILLECTOMY	IL17	0
APPENDICECTOMY	IL17	0
OTHER	IL17	0
MEASLES	IL17	0
HEPATITISB	IL17	0
FLU	IL17	0
MEASLESMH	IL17	0
RUBELLAMH	IL17	0
CHICKENPOXMH	IL17	0
MUMPSMH	IL17	0
OTHERMH	IL17	0
SURGICAL.INT	IL17	0
MUMPS	IL17	0
RUBELLA	IL17	0
CMSEQ	IL17	0
CMSTDT	IL17	0
Abdo.circ.	IL17	0
BMI	IL17	0
DIABP1.V0	IL17	0
DIABP2.V0	IL17	0
Heart rate	IL17	0.286031255635151
HEIGHT.V0	IL17	0
Systolic measure	IL17	0
TEMP.V0	IL17	0
Weight	IL17	0
ALLER	IL17	0
ATTAQUE	IL17	0
CAUTRE	IL17	0
CCOLON	IL17	0
CSEIN	IL17	0
DIABETE	IL17	0
HYPERT	IL17	0
INFARC	IL17	0
CMV status	IL17	0
EBV.EA.V1	IL17	0
EBV.EBNA.V1	IL17	0
HBS.V1	IL17	0
HP.V1	IL17	0
HSV1.V1	IL17	0
HSV2.V1	IL17	0
ORE.V1	IL17	0
ROUG.V1	IL17	0
TXP.V1	IL17	0
VZV.V1	IL17	0
HP.V1.QT	IL17	0
SEASON	IL23	0
CHEVEUX	IL23	0
CORREC	IL23	0
CORRECP	IL23	0
LOG	IL23	0
PHYSL	IL23	0
PHYSP.T1	IL23	0
VILLENPOP20	IL23	0
VILLESPOP20	IL23	0
VIT	IL23	0
VIT.COUPLE	IL23	0
VIT.ENFANTS	IL23	0
YEUX.T1	IL23	0
NVILLES	IL23	0
PHYSDUR.T1	IL23	0
PHYSJ	IL23	0
PHYST.T1	IL23	0
VILLENPOP	IL23	0
VILLESPOP	IL23	0
BRUIT	IL23	0
CSP	IL23	0
EMPLOIP	IL23	0
EMPLOIS	IL23	0
INACT	IL23	0
NIVETUD	IL23	0
POUSS	IL23	0
PTOX	IL23	0
REVENUS	IL23	0
TRAVJ	IL23	0
TRAVT	IL23	0
AMIDI	IL23	0
DEJ	IL23	0
DINER	IL23	0
GRIGN	IL23	0
MATIN	IL23	0
NCOLL	IL23	0
PDEJ	IL23	0
PRODALL1	IL23	0
PRODALL2	IL23	0
PRODALL3	IL23	0
PRODALL4	IL23	0
REPASH	IL23	0
SEL	IL23	0
SOIREE	IL23	0
ALCF	IL23	0
Beer	IL23	0
CUISIN	IL23	0
DESS	IL23	0
DIFFATM	IL23	0
FASTF	IL23	0
FCRUS	IL23	0
FCUITS	IL23	0
FECUL	IL23	0
FRITS	IL23	0
FROM	IL23	0
Cooked meals	IL23	0
RESTAU	IL23	0
VIANDE	IL23	0
VIENN	IL23	0
VIN	IL23	0
VITA	IL23	0
VORALE	IL23	0
PSEXP	IL23	0
Smoking status	IL23	0
NBYLPSEXP	IL23	0
Nb.years last smoke	IL23	0
NBYPSEXP	IL23	0
Nb.years smoking	IL23	0
Tot.numb.cig.	IL23	0
DORDIF	IL23	0
DORLUM	IL23	0
HASCHICH	IL23	0
STRESS	IL23	0
CONCEN	IL23	0
DIFF	IL23	0
DORH.T1	IL23	0
FATI	IL23	0
MBLESS	IL23	0
PLAIS	IL23	0
TRIS	IL23	0
ACCOUCH	IL23	0
ALIM	IL23	0
VOIE	IL23	0
ACCOUNB	IL23	0
ALIMDUR	IL23	0
NAISSP	IL23	0
NAISST	IL23	0
TONSILLECTOMY	IL23	0
APPENDICECTOMY	IL23	0
OTHER	IL23	0
MEASLES	IL23	0
HEPATITISB	IL23	0
FLU	IL23	0
MEASLESMH	IL23	0
RUBELLAMH	IL23	0
CHICKENPOXMH	IL23	0
MUMPSMH	IL23	0
OTHERMH	IL23	0
SURGICAL.INT	IL23	0
MUMPS	IL23	0
RUBELLA	IL23	0
CMSEQ	IL23	0
CMSTDT	IL23	0
Abdo.circ.	IL23	0.110400357690399
BMI	IL23	0.167319823766245
DIABP1.V0	IL23	0
DIABP2.V0	IL23	0
Heart rate	IL23	0
HEIGHT.V0	IL23	0
Systolic measure	IL23	0
TEMP.V0	IL23	0
Weight	IL23	0
ALLER	IL23	0
ATTAQUE	IL23	0
CAUTRE	IL23	0
CCOLON	IL23	0
CSEIN	IL23	0
DIABETE	IL23	0
HYPERT	IL23	0
INFARC	IL23	0
CMV status	IL23	0
EBV.EA.V1	IL23	0
EBV.EBNA.V1	IL23	0
HBS.V1	IL23	0
HP.V1	IL23	0
HSV1.V1	IL23	0
HSV2.V1	IL23	0
ORE.V1	IL23	0
ROUG.V1	IL23	0
TXP.V1	IL23	0
VZV.V1	IL23	0
HP.V1.QT	IL23	0
SEASON	TNFa	0
CHEVEUX	TNFa	0
CORREC	TNFa	0
CORRECP	TNFa	0
LOG	TNFa	0
PHYSL	TNFa	0
PHYSP.T1	TNFa	0
VILLENPOP20	TNFa	0
VILLESPOP20	TNFa	0
VIT	TNFa	0
VIT.COUPLE	TNFa	0
VIT.ENFANTS	TNFa	0
YEUX.T1	TNFa	0
NVILLES	TNFa	0
PHYSDUR.T1	TNFa	0
PHYSJ	TNFa	0
PHYST.T1	TNFa	0
VILLENPOP	TNFa	0
VILLESPOP	TNFa	0
BRUIT	TNFa	0
CSP	TNFa	0
EMPLOIP	TNFa	0
EMPLOIS	TNFa	0
INACT	TNFa	0
NIVETUD	TNFa	0
POUSS	TNFa	0
PTOX	TNFa	0
REVENUS	TNFa	0
TRAVJ	TNFa	0
TRAVT	TNFa	0
AMIDI	TNFa	0
DEJ	TNFa	0
DINER	TNFa	0
GRIGN	TNFa	0
MATIN	TNFa	0
NCOLL	TNFa	0
PDEJ	TNFa	0
PRODALL1	TNFa	0
PRODALL2	TNFa	0
PRODALL3	TNFa	0
PRODALL4	TNFa	0
REPASH	TNFa	0
SEL	TNFa	0
SOIREE	TNFa	0
ALCF	TNFa	0
Beer	TNFa	0
CUISIN	TNFa	0
DESS	TNFa	0
DIFFATM	TNFa	0
FASTF	TNFa	0
FCRUS	TNFa	0
FCUITS	TNFa	0
FECUL	TNFa	0
FRITS	TNFa	0
FROM	TNFa	0
Cooked meals	TNFa	0
RESTAU	TNFa	0
VIANDE	TNFa	0
VIENN	TNFa	0
VIN	TNFa	0
VITA	TNFa	0
VORALE	TNFa	0
PSEXP	TNFa	0
Smoking status	TNFa	0
NBYLPSEXP	TNFa	0
Nb.years last smoke	TNFa	0
NBYPSEXP	TNFa	0
Nb.years smoking	TNFa	0
Tot.numb.cig.	TNFa	0
DORDIF	TNFa	0
DORLUM	TNFa	0
HASCHICH	TNFa	0
STRESS	TNFa	0
CONCEN	TNFa	0
DIFF	TNFa	0
DORH.T1	TNFa	0
FATI	TNFa	0
MBLESS	TNFa	0
PLAIS	TNFa	0
TRIS	TNFa	0
ACCOUCH	TNFa	0
ALIM	TNFa	0
VOIE	TNFa	0
ACCOUNB	TNFa	0
ALIMDUR	TNFa	0
NAISSP	TNFa	0
NAISST	TNFa	0
TONSILLECTOMY	TNFa	0
APPENDICECTOMY	TNFa	0
OTHER	TNFa	0
MEASLES	TNFa	0
HEPATITISB	TNFa	0
FLU	TNFa	0.868399860610058
MEASLESMH	TNFa	0
RUBELLAMH	TNFa	0
CHICKENPOXMH	TNFa	0
MUMPSMH	TNFa	0
OTHERMH	TNFa	0
SURGICAL.INT	TNFa	0
MUMPS	TNFa	0
RUBELLA	TNFa	0
CMSEQ	TNFa	0
CMSTDT	TNFa	0
Abdo.circ.	TNFa	0.0832005414931584
BMI	TNFa	0
DIABP1.V0	TNFa	0
DIABP2.V0	TNFa	0
Heart rate	TNFa	2.37923055935474	**
HEIGHT.V0	TNFa	0
Systolic measure	TNFa	0.675715394018215
TEMP.V0	TNFa	0.364579404286342
Weight	TNFa	0
ALLER	TNFa	0
ATTAQUE	TNFa	0
CAUTRE	TNFa	0
CCOLON	TNFa	0
CSEIN	TNFa	0
DIABETE	TNFa	0
HYPERT	TNFa	0
INFARC	TNFa	0
CMV status	TNFa	0
EBV.EA.V1	TNFa	0
EBV.EBNA.V1	TNFa	0
HBS.V1	TNFa	0
HP.V1	TNFa	0
HSV1.V1	TNFa	0
HSV2.V1	TNFa	0
ORE.V1	TNFa	0
ROUG.V1	TNFa	0
TXP.V1	TNFa	0
VZV.V1	TNFa	0
HP.V1.QT	TNFa	0

## Sheet: Fig1c_PolyIC
Var1	Var2	value	stars
SEASON	CXCL5	0
CHEVEUX	CXCL5	0
CORREC	CXCL5	0
CORRECP	CXCL5	0
LOG	CXCL5	0
PHYSL	CXCL5	0
PHYSP.T1	CXCL5	0
VILLENPOP20	CXCL5	0
VILLESPOP20	CXCL5	0
VIT	CXCL5	0
VIT.COUPLE	CXCL5	0
VIT.ENFANTS	CXCL5	0
YEUX.T1	CXCL5	0
NVILLES	CXCL5	0
PHYSDUR.T1	CXCL5	0
PHYSJ	CXCL5	0
PHYST.T1	CXCL5	0
VILLENPOP	CXCL5	0
VILLESPOP	CXCL5	0
BRUIT	CXCL5	0
CSP	CXCL5	0
EMPLOIP	CXCL5	0
EMPLOIS	CXCL5	0
INACT	CXCL5	0
NIVETUD	CXCL5	0
POUSS	CXCL5	0
PTOX	CXCL5	0
REVENUS	CXCL5	0
TRAVJ	CXCL5	0
TRAVT	CXCL5	0
AMIDI	CXCL5	0
DEJ	CXCL5	0
DINER	CXCL5	0
GRIGN	CXCL5	0
MATIN	CXCL5	0
NCOLL	CXCL5	0
PDEJ	CXCL5	0
PRODALL1	CXCL5	0
PRODALL2	CXCL5	0
PRODALL3	CXCL5	0
PRODALL4	CXCL5	0
REPASH	CXCL5	0
SEL	CXCL5	0
SOIREE	CXCL5	0
ALCF	CXCL5	0
Beer	CXCL5	0
CUISIN	CXCL5	0
DESS	CXCL5	0
DIFFATM	CXCL5	0
FASTF	CXCL5	0
FCRUS	CXCL5	0
FCUITS	CXCL5	0
FECUL	CXCL5	0
FRITS	CXCL5	0
FROM	CXCL5	0
Cooked meals	CXCL5	0
RESTAU	CXCL5	0
VIANDE	CXCL5	0
VIENN	CXCL5	0
VIN	CXCL5	0
VITA	CXCL5	0
VORALE	CXCL5	0
PSEXP	CXCL5	0
Smoking status	CXCL5	0
NBYLPSEXP	CXCL5	0
Nb.years last smoke	CXCL5	0
NBYPSEXP	CXCL5	0
Nb.years smoking	CXCL5	0
Tot.numb.cig.	CXCL5	0
DORDIF	CXCL5	0
DORLUM	CXCL5	0
HASCHICH	CXCL5	0
STRESS	CXCL5	0
CONCEN	CXCL5	0
DIFF	CXCL5	0
DORH.T1	CXCL5	0
FATI	CXCL5	0
MBLESS	CXCL5	0
PLAIS	CXCL5	0
TRIS	CXCL5	0
ACCOUCH	CXCL5	0
ALIM	CXCL5	0
VOIE	CXCL5	0
ACCOUNB	CXCL5	0
ALIMDUR	CXCL5	0
NAISSP	CXCL5	0
NAISST	CXCL5	0
TONSILLECTOMY	CXCL5	0
APPENDICECTOMY	CXCL5	0
OTHER	CXCL5	0
MEASLES	CXCL5	0.0267511291448874
HEPATITISB	CXCL5	0
FLU	CXCL5	0
MEASLESMH	CXCL5	0
RUBELLAMH	CXCL5	0
CHICKENPOXMH	CXCL5	0
MUMPSMH	CXCL5	0
OTHERMH	CXCL5	0
SURGICAL.INT	CXCL5	0
MUMPS	CXCL5	0
RUBELLA	CXCL5	0
CMSEQ	CXCL5	0
CMSTDT	CXCL5	0
Abdo.circ.	CXCL5	0
BMI	CXCL5	0
DIABP1.V0	CXCL5	0
DIABP2.V0	CXCL5	0
Heart rate	CXCL5	0
HEIGHT.V0	CXCL5	0
Systolic measure	CXCL5	0
TEMP.V0	CXCL5	0
Weight	CXCL5	0
ALLER	CXCL5	0
ATTAQUE	CXCL5	0
CAUTRE	CXCL5	0
CCOLON	CXCL5	0
CSEIN	CXCL5	0
DIABETE	CXCL5	0
HYPERT	CXCL5	0
INFARC	CXCL5	0
CMV status	CXCL5	0
EBV.EA.V1	CXCL5	0
EBV.EBNA.V1	CXCL5	0
HBS.V1	CXCL5	0
HP.V1	CXCL5	0
HSV1.V1	CXCL5	0
HSV2.V1	CXCL5	0
ORE.V1	CXCL5	0
ROUG.V1	CXCL5	0
TXP.V1	CXCL5	0
VZV.V1	CXCL5	0
HP.V1.QT	CXCL5	0
SEASON	IFNg	0
CHEVEUX	IFNg	0
CORREC	IFNg	0
CORRECP	IFNg	0
LOG	IFNg	0
PHYSL	IFNg	0
PHYSP.T1	IFNg	0
VILLENPOP20	IFNg	0
VILLESPOP20	IFNg	0
VIT	IFNg	0
VIT.COUPLE	IFNg	0
VIT.ENFANTS	IFNg	0
YEUX.T1	IFNg	0
NVILLES	IFNg	0
PHYSDUR.T1	IFNg	0
PHYSJ	IFNg	0
PHYST.T1	IFNg	0
VILLENPOP	IFNg	0
VILLESPOP	IFNg	0
BRUIT	IFNg	0
CSP	IFNg	0
EMPLOIP	IFNg	0
EMPLOIS	IFNg	0
INACT	IFNg	0
NIVETUD	IFNg	0
POUSS	IFNg	0
PTOX	IFNg	0
REVENUS	IFNg	0
TRAVJ	IFNg	0
TRAVT	IFNg	0
AMIDI	IFNg	0
DEJ	IFNg	0
DINER	IFNg	0
GRIGN	IFNg	0
MATIN	IFNg	0
NCOLL	IFNg	0
PDEJ	IFNg	0
PRODALL1	IFNg	0
PRODALL2	IFNg	0
PRODALL3	IFNg	0
PRODALL4	IFNg	0
REPASH	IFNg	0
SEL	IFNg	0
SOIREE	IFNg	0
ALCF	IFNg	0
Beer	IFNg	0.102791131973622
CUISIN	IFNg	0
DESS	IFNg	0
DIFFATM	IFNg	0
FASTF	IFNg	0
FCRUS	IFNg	0
FCUITS	IFNg	0
FECUL	IFNg	0
FRITS	IFNg	0
FROM	IFNg	0
Cooked meals	IFNg	0
RESTAU	IFNg	0
VIANDE	IFNg	0
VIENN	IFNg	0
VIN	IFNg	0
VITA	IFNg	0
VORALE	IFNg	0
PSEXP	IFNg	0
Smoking status	IFNg	0.946899681612814
NBYLPSEXP	IFNg	0
Nb.years last smoke	IFNg	0
NBYPSEXP	IFNg	0
Nb.years smoking	IFNg	0
Tot.numb.cig.	IFNg	0
DORDIF	IFNg	0
DORLUM	IFNg	0
HASCHICH	IFNg	0
STRESS	IFNg	0
CONCEN	IFNg	0
DIFF	IFNg	0
DORH.T1	IFNg	0
FATI	IFNg	0
MBLESS	IFNg	0
PLAIS	IFNg	0
TRIS	IFNg	0
ACCOUCH	IFNg	0
ALIM	IFNg	0
VOIE	IFNg	0
ACCOUNB	IFNg	0
ALIMDUR	IFNg	0
NAISSP	IFNg	0
NAISST	IFNg	0
TONSILLECTOMY	IFNg	0
APPENDICECTOMY	IFNg	0
OTHER	IFNg	0
MEASLES	IFNg	0
HEPATITISB	IFNg	0
FLU	IFNg	0
MEASLESMH	IFNg	0
RUBELLAMH	IFNg	0
CHICKENPOXMH	IFNg	0
MUMPSMH	IFNg	0
OTHERMH	IFNg	0
SURGICAL.INT	IFNg	0
MUMPS	IFNg	0
RUBELLA	IFNg	0
CMSEQ	IFNg	0
CMSTDT	IFNg	0
Abdo.circ.	IFNg	0
BMI	IFNg	0
DIABP1.V0	IFNg	0
DIABP2.V0	IFNg	0
Heart rate	IFNg	0
HEIGHT.V0	IFNg	0
Systolic measure	IFNg	0
TEMP.V0	IFNg	0
Weight	IFNg	0
ALLER	IFNg	0
ATTAQUE	IFNg	0
CAUTRE	IFNg	0
CCOLON	IFNg	0
CSEIN	IFNg	0
DIABETE	IFNg	0
HYPERT	IFNg	0
INFARC	IFNg	0
CMV status	IFNg	0
EBV.EA.V1	IFNg	0
EBV.EBNA.V1	IFNg	0
HBS.V1	IFNg	0
HP.V1	IFNg	0
HSV1.V1	IFNg	0
HSV2.V1	IFNg	0
ORE.V1	IFNg	0
ROUG.V1	IFNg	0
TXP.V1	IFNg	0
VZV.V1	IFNg	0
HP.V1.QT	IFNg	0
SEASON	IL1b	0
CHEVEUX	IL1b	0
CORREC	IL1b	0
CORRECP	IL1b	0
LOG	IL1b	0
PHYSL	IL1b	0
PHYSP.T1	IL1b	0
VILLENPOP20	IL1b	0
VILLESPOP20	IL1b	0
VIT	IL1b	0
VIT.COUPLE	IL1b	0
VIT.ENFANTS	IL1b	0
YEUX.T1	IL1b	0
NVILLES	IL1b	0
PHYSDUR.T1	IL1b	0
PHYSJ	IL1b	0
PHYST.T1	IL1b	0
VILLENPOP	IL1b	0
VILLESPOP	IL1b	0
BRUIT	IL1b	0
CSP	IL1b	0
EMPLOIP	IL1b	0
EMPLOIS	IL1b	0
INACT	IL1b	0
NIVETUD	IL1b	0
POUSS	IL1b	0
PTOX	IL1b	0
REVENUS	IL1b	0
TRAVJ	IL1b	0
TRAVT	IL1b	0
AMIDI	IL1b	0
DEJ	IL1b	0
DINER	IL1b	0
GRIGN	IL1b	0
MATIN	IL1b	0
NCOLL	IL1b	0
PDEJ	IL1b	0
PRODALL1	IL1b	0
PRODALL2	IL1b	0
PRODALL3	IL1b	0
PRODALL4	IL1b	0
REPASH	IL1b	0
SEL	IL1b	0
SOIREE	IL1b	0
ALCF	IL1b	0
Beer	IL1b	0
CUISIN	IL1b	0
DESS	IL1b	0
DIFFATM	IL1b	0
FASTF	IL1b	0
FCRUS	IL1b	0
FCUITS	IL1b	0
FECUL	IL1b	0
FRITS	IL1b	0
FROM	IL1b	0
Cooked meals	IL1b	0
RESTAU	IL1b	0
VIANDE	IL1b	0
VIENN	IL1b	0
VIN	IL1b	0
VITA	IL1b	0
VORALE	IL1b	0
PSEXP	IL1b	0
Smoking status	IL1b	0
NBYLPSEXP	IL1b	0
Nb.years last smoke	IL1b	0
NBYPSEXP	IL1b	0
Nb.years smoking	IL1b	0
Tot.numb.cig.	IL1b	0
DORDIF	IL1b	0
DORLUM	IL1b	0
HASCHICH	IL1b	0
STRESS	IL1b	0
CONCEN	IL1b	0
DIFF	IL1b	0
DORH.T1	IL1b	0
FATI	IL1b	0
MBLESS	IL1b	0
PLAIS	IL1b	0
TRIS	IL1b	0
ACCOUCH	IL1b	0
ALIM	IL1b	0
VOIE	IL1b	0
ACCOUNB	IL1b	0
ALIMDUR	IL1b	0
NAISSP	IL1b	0
NAISST	IL1b	0.102791131973622
TONSILLECTOMY	IL1b	0
APPENDICECTOMY	IL1b	0
OTHER	IL1b	0
MEASLES	IL1b	0
HEPATITISB	IL1b	0
FLU	IL1b	0
MEASLESMH	IL1b	0
RUBELLAMH	IL1b	0
CHICKENPOXMH	IL1b	0
MUMPSMH	IL1b	0
OTHERMH	IL1b	0
SURGICAL.INT	IL1b	0
MUMPS	IL1b	0
RUBELLA	IL1b	0
CMSEQ	IL1b	0
CMSTDT	IL1b	0
Abdo.circ.	IL1b	0
BMI	IL1b	0
DIABP1.V0	IL1b	0
DIABP2.V0	IL1b	0
Heart rate	IL1b	0
HEIGHT.V0	IL1b	0
Systolic measure	IL1b	0
TEMP.V0	IL1b	0.279001235686975
Weight	IL1b	0
ALLER	IL1b	0
ATTAQUE	IL1b	0
CAUTRE	IL1b	0
CCOLON	IL1b	0
CSEIN	IL1b	0
DIABETE	IL1b	0
HYPERT	IL1b	0
INFARC	IL1b	0
CMV status	IL1b	0
EBV.EA.V1	IL1b	0
EBV.EBNA.V1	IL1b	0
HBS.V1	IL1b	0
HP.V1	IL1b	0
HSV1.V1	IL1b	0
HSV2.V1	IL1b	0
ORE.V1	IL1b	0
ROUG.V1	IL1b	0
TXP.V1	IL1b	0
VZV.V1	IL1b	0
HP.V1.QT	IL1b	0
SEASON	IL6	0
CHEVEUX	IL6	0
CORREC	IL6	0
CORRECP	IL6	0
LOG	IL6	0
PHYSL	IL6	0
PHYSP.T1	IL6	0
VILLENPOP20	IL6	0
VILLESPOP20	IL6	0
VIT	IL6	0
VIT.COUPLE	IL6	0
VIT.ENFANTS	IL6	0
YEUX.T1	IL6	0
NVILLES	IL6	0
PHYSDUR.T1	IL6	0
PHYSJ	IL6	0
PHYST.T1	IL6	0
VILLENPOP	IL6	0
VILLESPOP	IL6	0
BRUIT	IL6	0
CSP	IL6	0
EMPLOIP	IL6	0
EMPLOIS	IL6	0
INACT	IL6	0
NIVETUD	IL6	0
POUSS	IL6	0
PTOX	IL6	0
REVENUS	IL6	0
TRAVJ	IL6	0
TRAVT	IL6	0
AMIDI	IL6	0
DEJ	IL6	0
DINER	IL6	0
GRIGN	IL6	0
MATIN	IL6	0
NCOLL	IL6	0
PDEJ	IL6	0
PRODALL1	IL6	0
PRODALL2	IL6	0
PRODALL3	IL6	0
PRODALL4	IL6	0
REPASH	IL6	0
SEL	IL6	0
SOIREE	IL6	0
ALCF	IL6	0
Beer	IL6	0.743495326901429
CUISIN	IL6	0
DESS	IL6	0
DIFFATM	IL6	0
FASTF	IL6	0
FCRUS	IL6	0
FCUITS	IL6	0
FECUL	IL6	0
FRITS	IL6	0
FROM	IL6	0
Cooked meals	IL6	0
RESTAU	IL6	0
VIANDE	IL6	0
VIENN	IL6	0.121385456252385
VIN	IL6	0
VITA	IL6	0
VORALE	IL6	0
PSEXP	IL6	0
Smoking status	IL6	0
NBYLPSEXP	IL6	0
Nb.years last smoke	IL6	0
NBYPSEXP	IL6	0
Nb.years smoking	IL6	0
Tot.numb.cig.	IL6	0
DORDIF	IL6	0
DORLUM	IL6	0
HASCHICH	IL6	0
STRESS	IL6	0
CONCEN	IL6	0
DIFF	IL6	0
DORH.T1	IL6	0
FATI	IL6	0
MBLESS	IL6	0
PLAIS	IL6	0
TRIS	IL6	0
ACCOUCH	IL6	0
ALIM	IL6	0
VOIE	IL6	0
ACCOUNB	IL6	0
ALIMDUR	IL6	0
NAISSP	IL6	0
NAISST	IL6	0
TONSILLECTOMY	IL6	0
APPENDICECTOMY	IL6	0
OTHER	IL6	0
MEASLES	IL6	0
HEPATITISB	IL6	0
FLU	IL6	0
MEASLESMH	IL6	0
RUBELLAMH	IL6	0
CHICKENPOXMH	IL6	0
MUMPSMH	IL6	0
OTHERMH	IL6	0
SURGICAL.INT	IL6	0
MUMPS	IL6	0
RUBELLA	IL6	0
CMSEQ	IL6	0
CMSTDT	IL6	0
Abdo.circ.	IL6	0
BMI	IL6	0
DIABP1.V0	IL6	0
DIABP2.V0	IL6	0
Heart rate	IL6	0
HEIGHT.V0	IL6	0
Systolic measure	IL6	0
TEMP.V0	IL6	0.102791131973622
Weight	IL6	0
ALLER	IL6	0
ATTAQUE	IL6	0
CAUTRE	IL6	0
CCOLON	IL6	0
CSEIN	IL6	0
DIABETE	IL6	0
HYPERT	IL6	0
INFARC	IL6	0
CMV status	IL6	0
EBV.EA.V1	IL6	0
EBV.EBNA.V1	IL6	0
HBS.V1	IL6	0
HP.V1	IL6	0
HSV1.V1	IL6	0
HSV2.V1	IL6	0
ORE.V1	IL6	0
ROUG.V1	IL6	0
TXP.V1	IL6	0
VZV.V1	IL6	0
HP.V1.QT	IL6	0
SEASON	IL8	0
CHEVEUX	IL8	0
CORREC	IL8	0
CORRECP	IL8	0
LOG	IL8	0
PHYSL	IL8	0
PHYSP.T1	IL8	0
VILLENPOP20	IL8	0
VILLESPOP20	IL8	0
VIT	IL8	0
VIT.COUPLE	IL8	0
VIT.ENFANTS	IL8	0
YEUX.T1	IL8	0
NVILLES	IL8	0
PHYSDUR.T1	IL8	0
PHYSJ	IL8	0
PHYST.T1	IL8	0
VILLENPOP	IL8	0
VILLESPOP	IL8	0
BRUIT	IL8	0
CSP	IL8	0
EMPLOIP	IL8	0
EMPLOIS	IL8	0
INACT	IL8	0
NIVETUD	IL8	0
POUSS	IL8	0
PTOX	IL8	0
REVENUS	IL8	0
TRAVJ	IL8	0
TRAVT	IL8	0
AMIDI	IL8	0
DEJ	IL8	0
DINER	IL8	0
GRIGN	IL8	0
MATIN	IL8	0
NCOLL	IL8	0
PDEJ	IL8	0
PRODALL1	IL8	0
PRODALL2	IL8	0
PRODALL3	IL8	0
PRODALL4	IL8	0
REPASH	IL8	0
SEL	IL8	0
SOIREE	IL8	0
ALCF	IL8	0
Beer	IL8	0
CUISIN	IL8	0
DESS	IL8	0
DIFFATM	IL8	0
FASTF	IL8	0
FCRUS	IL8	0
FCUITS	IL8	0
FECUL	IL8	0
FRITS	IL8	0
FROM	IL8	0
Cooked meals	IL8	0
RESTAU	IL8	0
VIANDE	IL8	0
VIENN	IL8	0
VIN	IL8	0
VITA	IL8	0
VORALE	IL8	0
PSEXP	IL8	0
Smoking status	IL8	0
NBYLPSEXP	IL8	0
Nb.years last smoke	IL8	0
NBYPSEXP	IL8	0
Nb.years smoking	IL8	0
Tot.numb.cig.	IL8	0
DORDIF	IL8	0
DORLUM	IL8	0
HASCHICH	IL8	0
STRESS	IL8	0
CONCEN	IL8	0
DIFF	IL8	0
DORH.T1	IL8	0
FATI	IL8	0
MBLESS	IL8	0
PLAIS	IL8	0
TRIS	IL8	0
ACCOUCH	IL8	0
ALIM	IL8	0
VOIE	IL8	0
ACCOUNB	IL8	0
ALIMDUR	IL8	0
NAISSP	IL8	0
NAISST	IL8	0
TONSILLECTOMY	IL8	0
APPENDICECTOMY	IL8	0
OTHER	IL8	0
MEASLES	IL8	0
HEPATITISB	IL8	0
FLU	IL8	0
MEASLESMH	IL8	0
RUBELLAMH	IL8	0
CHICKENPOXMH	IL8	0
MUMPSMH	IL8	0
OTHERMH	IL8	0
SURGICAL.INT	IL8	0
MUMPS	IL8	0
RUBELLA	IL8	0
CMSEQ	IL8	0
CMSTDT	IL8	0
Abdo.circ.	IL8	0
BMI	IL8	0
DIABP1.V0	IL8	0
DIABP2.V0	IL8	0
Heart rate	IL8	0
HEIGHT.V0	IL8	0
Systolic measure	IL8	0
TEMP.V0	IL8	0
Weight	IL8	0
ALLER	IL8	0
ATTAQUE	IL8	0
CAUTRE	IL8	0
CCOLON	IL8	0
CSEIN	IL8	0
DIABETE	IL8	0
HYPERT	IL8	0
INFARC	IL8	0
CMV status	IL8	0
EBV.EA.V1	IL8	0
EBV.EBNA.V1	IL8	0
HBS.V1	IL8	0
HP.V1	IL8	0
HSV1.V1	IL8	0
HSV2.V1	IL8	0
ORE.V1	IL8	0
ROUG.V1	IL8	0
TXP.V1	IL8	0
VZV.V1	IL8	0
HP.V1.QT	IL8	0
SEASON	IL12p70	0
CHEVEUX	IL12p70	0
CORREC	IL12p70	0
CORRECP	IL12p70	0
LOG	IL12p70	0
PHYSL	IL12p70	0
PHYSP.T1	IL12p70	0
VILLENPOP20	IL12p70	0
VILLESPOP20	IL12p70	0
VIT	IL12p70	0
VIT.COUPLE	IL12p70	0
VIT.ENFANTS	IL12p70	0
YEUX.T1	IL12p70	0
NVILLES	IL12p70	0
PHYSDUR.T1	IL12p70	0
PHYSJ	IL12p70	0
PHYST.T1	IL12p70	0
VILLENPOP	IL12p70	0
VILLESPOP	IL12p70	0
BRUIT	IL12p70	0
CSP	IL12p70	0
EMPLOIP	IL12p70	0
EMPLOIS	IL12p70	0
INACT	IL12p70	0
NIVETUD	IL12p70	0
POUSS	IL12p70	0
PTOX	IL12p70	0
REVENUS	IL12p70	0
TRAVJ	IL12p70	0
TRAVT	IL12p70	0
AMIDI	IL12p70	0
DEJ	IL12p70	0
DINER	IL12p70	0
GRIGN	IL12p70	0.102791131973622
MATIN	IL12p70	0
NCOLL	IL12p70	0
PDEJ	IL12p70	0
PRODALL1	IL12p70	0
PRODALL2	IL12p70	0
PRODALL3	IL12p70	0
PRODALL4	IL12p70	0
REPASH	IL12p70	0
SEL	IL12p70	0
SOIREE	IL12p70	0
ALCF	IL12p70	0
Beer	IL12p70	2.95506852392384	**
CUISIN	IL12p70	0
DESS	IL12p70	0
DIFFATM	IL12p70	0
FASTF	IL12p70	0
FCRUS	IL12p70	0
FCUITS	IL12p70	0
FECUL	IL12p70	0
FRITS	IL12p70	0
FROM	IL12p70	0
Cooked meals	IL12p70	0
RESTAU	IL12p70	0
VIANDE	IL12p70	0
VIENN	IL12p70	0.102791131973622
VIN	IL12p70	0
VITA	IL12p70	0
VORALE	IL12p70	0
PSEXP	IL12p70	0
Smoking status	IL12p70	5.52248145783754	***
NBYLPSEXP	IL12p70	0
Nb.years last smoke	IL12p70	0.121385456252385
NBYPSEXP	IL12p70	0
Nb.years smoking	IL12p70	0.636044416275795
Tot.numb.cig.	IL12p70	0
DORDIF	IL12p70	0
DORLUM	IL12p70	0
HASCHICH	IL12p70	0
STRESS	IL12p70	0
CONCEN	IL12p70	0
DIFF	IL12p70	0
DORH.T1	IL12p70	0
FATI	IL12p70	0
MBLESS	IL12p70	0
PLAIS	IL12p70	0
TRIS	IL12p70	0
ACCOUCH	IL12p70	0
ALIM	IL12p70	0
VOIE	IL12p70	0
ACCOUNB	IL12p70	0
ALIMDUR	IL12p70	0
NAISSP	IL12p70	0
NAISST	IL12p70	0
TONSILLECTOMY	IL12p70	0
APPENDICECTOMY	IL12p70	0
OTHER	IL12p70	0
MEASLES	IL12p70	0
HEPATITISB	IL12p70	0
FLU	IL12p70	0
MEASLESMH	IL12p70	0
RUBELLAMH	IL12p70	0
CHICKENPOXMH	IL12p70	0
MUMPSMH	IL12p70	0
OTHERMH	IL12p70	0
SURGICAL.INT	IL12p70	0
MUMPS	IL12p70	0
RUBELLA	IL12p70	0
CMSEQ	IL12p70	0
CMSTDT	IL12p70	0
Abdo.circ.	IL12p70	0
BMI	IL12p70	0
DIABP1.V0	IL12p70	0
DIABP2.V0	IL12p70	0
Heart rate	IL12p70	1.20313290283543
HEIGHT.V0	IL12p70	0
Systolic measure	IL12p70	0.102791131973622
TEMP.V0	IL12p70	0.927331282167036
Weight	IL12p70	0
ALLER	IL12p70	0
ATTAQUE	IL12p70	0
CAUTRE	IL12p70	0
CCOLON	IL12p70	0
CSEIN	IL12p70	0
DIABETE	IL12p70	0
HYPERT	IL12p70	0
INFARC	IL12p70	0
CMV status	IL12p70	0
EBV.EA.V1	IL12p70	0
EBV.EBNA.V1	IL12p70	0
HBS.V1	IL12p70	0
HP.V1	IL12p70	0
HSV1.V1	IL12p70	0
HSV2.V1	IL12p70	0
ORE.V1	IL12p70	0
ROUG.V1	IL12p70	0
TXP.V1	IL12p70	0
VZV.V1	IL12p70	0
HP.V1.QT	IL12p70	0
SEASON	TNFa	0
CHEVEUX	TNFa	0
CORREC	TNFa	0
CORRECP	TNFa	0
LOG	TNFa	0
PHYSL	TNFa	0
PHYSP.T1	TNFa	0
VILLENPOP20	TNFa	0
VILLESPOP20	TNFa	0
VIT	TNFa	0
VIT.COUPLE	TNFa	0
VIT.ENFANTS	TNFa	0
YEUX.T1	TNFa	0
NVILLES	TNFa	0
PHYSDUR.T1	TNFa	0
PHYSJ	TNFa	0
PHYST.T1	TNFa	0
VILLENPOP	TNFa	0
VILLESPOP	TNFa	0
BRUIT	TNFa	0
CSP	TNFa	0
EMPLOIP	TNFa	0
EMPLOIS	TNFa	0
INACT	TNFa	0
NIVETUD	TNFa	0
POUSS	TNFa	0
PTOX	TNFa	0
REVENUS	TNFa	0
TRAVJ	TNFa	0
TRAVT	TNFa	0
AMIDI	TNFa	0
DEJ	TNFa	0
DINER	TNFa	0
GRIGN	TNFa	0
MATIN	TNFa	0
NCOLL	TNFa	0
PDEJ	TNFa	0
PRODALL1	TNFa	0
PRODALL2	TNFa	0
PRODALL3	TNFa	0
PRODALL4	TNFa	0
REPASH	TNFa	0
SEL	TNFa	0
SOIREE	TNFa	0
ALCF	TNFa	0
Beer	TNFa	0.102791131973622
CUISIN	TNFa	0
DESS	TNFa	0
DIFFATM	TNFa	0
FASTF	TNFa	0
FCRUS	TNFa	0
FCUITS	TNFa	0
FECUL	TNFa	0
FRITS	TNFa	0
FROM	TNFa	0
Cooked meals	TNFa	0
RESTAU	TNFa	0
VIANDE	TNFa	0
VIENN	TNFa	0
VIN	TNFa	0
VITA	TNFa	0
VORALE	TNFa	0
PSEXP	TNFa	0
Smoking status	TNFa	0.684194609687177
NBYLPSEXP	TNFa	0
Nb.years last smoke	TNFa	0
NBYPSEXP	TNFa	0
Nb.years smoking	TNFa	0
Tot.numb.cig.	TNFa	0
DORDIF	TNFa	0
DORLUM	TNFa	0
HASCHICH	TNFa	0
STRESS	TNFa	0
CONCEN	TNFa	0
DIFF	TNFa	0
DORH.T1	TNFa	0
FATI	TNFa	0
MBLESS	TNFa	0
PLAIS	TNFa	0
TRIS	TNFa	0
ACCOUCH	TNFa	0
ALIM	TNFa	0
VOIE	TNFa	0
ACCOUNB	TNFa	0
ALIMDUR	TNFa	0
NAISSP	TNFa	0
NAISST	TNFa	0
TONSILLECTOMY	TNFa	0
APPENDICECTOMY	TNFa	0
OTHER	TNFa	0
MEASLES	TNFa	0
HEPATITISB	TNFa	0
FLU	TNFa	0
MEASLESMH	TNFa	0
RUBELLAMH	TNFa	0
CHICKENPOXMH	TNFa	0
MUMPSMH	TNFa	0
OTHERMH	TNFa	0
SURGICAL.INT	TNFa	0
MUMPS	TNFa	0
RUBELLA	TNFa	0
CMSEQ	TNFa	0
CMSTDT	TNFa	0
Abdo.circ.	TNFa	0
BMI	TNFa	0
DIABP1.V0	TNFa	0
DIABP2.V0	TNFa	0
Heart rate	TNFa	0.162990177016128
HEIGHT.V0	TNFa	0
Systolic measure	TNFa	0
TEMP.V0	TNFa	0.888943329686558
Weight	TNFa	0
ALLER	TNFa	0
ATTAQUE	TNFa	0
CAUTRE	TNFa	0
CCOLON	TNFa	0
CSEIN	TNFa	0
DIABETE	TNFa	0
HYPERT	TNFa	0
INFARC	TNFa	0
CMV status	TNFa	0
EBV.EA.V1	TNFa	0
EBV.EBNA.V1	TNFa	0
HBS.V1	TNFa	0
HP.V1	TNFa	0
HSV1.V1	TNFa	0
HSV2.V1	TNFa	0
ORE.V1	TNFa	0
ROUG.V1	TNFa	0
TXP.V1	TNFa	0
VZV.V1	TNFa	0
HP.V1.QT	TNFa	0

## Sheet: Fig1c_C.albicans
Var1	Var2	value	stars
SEASON	CXCL5	0
CHEVEUX	CXCL5	0
CORREC	CXCL5	0
CORRECP	CXCL5	0
LOG	CXCL5	0
PHYSL	CXCL5	0
PHYSP.T1	CXCL5	0
VILLENPOP20	CXCL5	0
VILLESPOP20	CXCL5	0
VIT	CXCL5	0
VIT.COUPLE	CXCL5	0
VIT.ENFANTS	CXCL5	0
YEUX.T1	CXCL5	0
NVILLES	CXCL5	0
PHYSDUR.T1	CXCL5	0
PHYSJ	CXCL5	0
PHYST.T1	CXCL5	0
VILLENPOP	CXCL5	0
VILLESPOP	CXCL5	0
BRUIT	CXCL5	0
CSP	CXCL5	0
EMPLOIP	CXCL5	0
EMPLOIS	CXCL5	0
INACT	CXCL5	0
NIVETUD	CXCL5	0
POUSS	CXCL5	0
PTOX	CXCL5	0
REVENUS	CXCL5	0
TRAVJ	CXCL5	0
TRAVT	CXCL5	0
AMIDI	CXCL5	0
DEJ	CXCL5	0
DINER	CXCL5	0
GRIGN	CXCL5	0
MATIN	CXCL5	0
NCOLL	CXCL5	0
PDEJ	CXCL5	0
PRODALL1	CXCL5	0
PRODALL2	CXCL5	0
PRODALL3	CXCL5	0
PRODALL4	CXCL5	0
REPASH	CXCL5	0
SEL	CXCL5	0
SOIREE	CXCL5	0
ALCF	CXCL5	0
Beer	CXCL5	0
CUISIN	CXCL5	0
DESS	CXCL5	0
DIFFATM	CXCL5	0
FASTF	CXCL5	0
FCRUS	CXCL5	0
FCUITS	CXCL5	0
FECUL	CXCL5	0
FRITS	CXCL5	0
FROM	CXCL5	0
Cooked meals	CXCL5	0
RESTAU	CXCL5	0
VIANDE	CXCL5	0
VIENN	CXCL5	0
VIN	CXCL5	0
VITA	CXCL5	0
VORALE	CXCL5	0
PSEXP	CXCL5	0
Smoking status	CXCL5	1.53764674444328	*
NBYLPSEXP	CXCL5	0
Nb.years last smoke	CXCL5	0.693637215420418
NBYPSEXP	CXCL5	0
Nb.years smoking	CXCL5	0.693637215420418
Tot.numb.cig.	CXCL5	0.609084855678906
DORDIF	CXCL5	0
DORLUM	CXCL5	0
HASCHICH	CXCL5	0
STRESS	CXCL5	0
CONCEN	CXCL5	0
DIFF	CXCL5	0
DORH.T1	CXCL5	0
FATI	CXCL5	0
MBLESS	CXCL5	0
PLAIS	CXCL5	0
TRIS	CXCL5	0
ACCOUCH	CXCL5	0
ALIM	CXCL5	0
VOIE	CXCL5	0
ACCOUNB	CXCL5	0
ALIMDUR	CXCL5	0
NAISSP	CXCL5	0
NAISST	CXCL5	0
TONSILLECTOMY	CXCL5	0
APPENDICECTOMY	CXCL5	0
OTHER	CXCL5	0
MEASLES	CXCL5	0
HEPATITISB	CXCL5	0
FLU	CXCL5	0
MEASLESMH	CXCL5	0
RUBELLAMH	CXCL5	0
CHICKENPOXMH	CXCL5	0
MUMPSMH	CXCL5	0
OTHERMH	CXCL5	0
SURGICAL.INT	CXCL5	0
MUMPS	CXCL5	0
RUBELLA	CXCL5	0
CMSEQ	CXCL5	0
CMSTDT	CXCL5	0
Abdo.circ.	CXCL5	0
BMI	CXCL5	0
DIABP1.V0	CXCL5	0
DIABP2.V0	CXCL5	0
Heart rate	CXCL5	0.0202564017790811
HEIGHT.V0	CXCL5	0
Systolic measure	CXCL5	0
TEMP.V0	CXCL5	0
Weight	CXCL5	0
ALLER	CXCL5	0
ATTAQUE	CXCL5	0
CAUTRE	CXCL5	0
CCOLON	CXCL5	0
CSEIN	CXCL5	0
DIABETE	CXCL5	0
HYPERT	CXCL5	0
INFARC	CXCL5	0
CMV status	CXCL5	0
EBV.EA.V1	CXCL5	0
EBV.EBNA.V1	CXCL5	0
HBS.V1	CXCL5	0
HP.V1	CXCL5	0
HSV1.V1	CXCL5	0
HSV2.V1	CXCL5	0
ORE.V1	CXCL5	0
ROUG.V1	CXCL5	0
TXP.V1	CXCL5	0
VZV.V1	CXCL5	0
HP.V1.QT	CXCL5	0
SEASON	CSF2	0
CHEVEUX	CSF2	0
CORREC	CSF2	0
CORRECP	CSF2	0
LOG	CSF2	0
PHYSL	CSF2	0
PHYSP.T1	CSF2	0
VILLENPOP20	CSF2	0
VILLESPOP20	CSF2	0
VIT	CSF2	0
VIT.COUPLE	CSF2	0
VIT.ENFANTS	CSF2	0
YEUX.T1	CSF2	0
NVILLES	CSF2	0
PHYSDUR.T1	CSF2	0
PHYSJ	CSF2	0
PHYST.T1	CSF2	0
VILLENPOP	CSF2	0
VILLESPOP	CSF2	0
BRUIT	CSF2	0
CSP	CSF2	0
EMPLOIP	CSF2	0
EMPLOIS	CSF2	0
INACT	CSF2	0
NIVETUD	CSF2	0
POUSS	CSF2	0
PTOX	CSF2	0
REVENUS	CSF2	0
TRAVJ	CSF2	0
TRAVT	CSF2	0
AMIDI	CSF2	0
DEJ	CSF2	0
DINER	CSF2	0
GRIGN	CSF2	0
MATIN	CSF2	0
NCOLL	CSF2	0
PDEJ	CSF2	0
PRODALL1	CSF2	0
PRODALL2	CSF2	0
PRODALL3	CSF2	0
PRODALL4	CSF2	0
REPASH	CSF2	0
SEL	CSF2	0
SOIREE	CSF2	0
ALCF	CSF2	0
Beer	CSF2	0
CUISIN	CSF2	0
DESS	CSF2	0
DIFFATM	CSF2	0
FASTF	CSF2	0
FCRUS	CSF2	0
FCUITS	CSF2	0
FECUL	CSF2	0
FRITS	CSF2	0
FROM	CSF2	0
Cooked meals	CSF2	0
RESTAU	CSF2	0
VIANDE	CSF2	0
VIENN	CSF2	0
VIN	CSF2	0
VITA	CSF2	0
VORALE	CSF2	0
PSEXP	CSF2	0
Smoking status	CSF2	0
NBYLPSEXP	CSF2	0
Nb.years last smoke	CSF2	0
NBYPSEXP	CSF2	0
Nb.years smoking	CSF2	0
Tot.numb.cig.	CSF2	0
DORDIF	CSF2	0
DORLUM	CSF2	0
HASCHICH	CSF2	0
STRESS	CSF2	0
CONCEN	CSF2	0
DIFF	CSF2	0
DORH.T1	CSF2	0
FATI	CSF2	0
MBLESS	CSF2	0
PLAIS	CSF2	0
TRIS	CSF2	0
ACCOUCH	CSF2	0
ALIM	CSF2	0
VOIE	CSF2	0
ACCOUNB	CSF2	0
ALIMDUR	CSF2	0
NAISSP	CSF2	0
NAISST	CSF2	0
TONSILLECTOMY	CSF2	0
APPENDICECTOMY	CSF2	0
OTHER	CSF2	0
MEASLES	CSF2	0
HEPATITISB	CSF2	0
FLU	CSF2	0
MEASLESMH	CSF2	0
RUBELLAMH	CSF2	0
CHICKENPOXMH	CSF2	0
MUMPSMH	CSF2	0
OTHERMH	CSF2	0
SURGICAL.INT	CSF2	0
MUMPS	CSF2	0
RUBELLA	CSF2	0
CMSEQ	CSF2	0
CMSTDT	CSF2	0
Abdo.circ.	CSF2	0
BMI	CSF2	0
DIABP1.V0	CSF2	0
DIABP2.V0	CSF2	0
Heart rate	CSF2	0
HEIGHT.V0	CSF2	0
Systolic measure	CSF2	0
TEMP.V0	CSF2	0
Weight	CSF2	0
ALLER	CSF2	0
ATTAQUE	CSF2	0
CAUTRE	CSF2	0
CCOLON	CSF2	0
CSEIN	CSF2	0
DIABETE	CSF2	0
HYPERT	CSF2	0
INFARC	CSF2	0
CMV status	CSF2	0
EBV.EA.V1	CSF2	0
EBV.EBNA.V1	CSF2	0
HBS.V1	CSF2	0
HP.V1	CSF2	0
HSV1.V1	CSF2	0
HSV2.V1	CSF2	0
ORE.V1	CSF2	0
ROUG.V1	CSF2	0
TXP.V1	CSF2	0
VZV.V1	CSF2	0
HP.V1.QT	CSF2	0
SEASON	IFNg	0
CHEVEUX	IFNg	0
CORREC	IFNg	0
CORRECP	IFNg	0
LOG	IFNg	0
PHYSL	IFNg	0
PHYSP.T1	IFNg	0
VILLENPOP20	IFNg	0
VILLESPOP20	IFNg	0
VIT	IFNg	0
VIT.COUPLE	IFNg	0
VIT.ENFANTS	IFNg	0
YEUX.T1	IFNg	0
NVILLES	IFNg	0
PHYSDUR.T1	IFNg	0
PHYSJ	IFNg	0
PHYST.T1	IFNg	0
VILLENPOP	IFNg	0
VILLESPOP	IFNg	0
BRUIT	IFNg	0
CSP	IFNg	0
EMPLOIP	IFNg	0
EMPLOIS	IFNg	0
INACT	IFNg	0
NIVETUD	IFNg	0
POUSS	IFNg	0
PTOX	IFNg	0
REVENUS	IFNg	0
TRAVJ	IFNg	0
TRAVT	IFNg	0
AMIDI	IFNg	0
DEJ	IFNg	0
DINER	IFNg	0
GRIGN	IFNg	0
MATIN	IFNg	0
NCOLL	IFNg	0
PDEJ	IFNg	0
PRODALL1	IFNg	0
PRODALL2	IFNg	0
PRODALL3	IFNg	0
PRODALL4	IFNg	0
REPASH	IFNg	0
SEL	IFNg	0
SOIREE	IFNg	0
ALCF	IFNg	0
Beer	IFNg	0
CUISIN	IFNg	0
DESS	IFNg	0
DIFFATM	IFNg	0
FASTF	IFNg	0
FCRUS	IFNg	0
FCUITS	IFNg	0
FECUL	IFNg	0
FRITS	IFNg	0
FROM	IFNg	0
Cooked meals	IFNg	0
RESTAU	IFNg	0
VIANDE	IFNg	0
VIENN	IFNg	0
VIN	IFNg	0
VITA	IFNg	0
VORALE	IFNg	0
PSEXP	IFNg	0
Smoking status	IFNg	0
NBYLPSEXP	IFNg	0
Nb.years last smoke	IFNg	0
NBYPSEXP	IFNg	0
Nb.years smoking	IFNg	0
Tot.numb.cig.	IFNg	0
DORDIF	IFNg	0
DORLUM	IFNg	0
HASCHICH	IFNg	0
STRESS	IFNg	0
CONCEN	IFNg	0
DIFF	IFNg	0
DORH.T1	IFNg	0
FATI	IFNg	0
MBLESS	IFNg	0
PLAIS	IFNg	0
TRIS	IFNg	0
ACCOUCH	IFNg	0
ALIM	IFNg	0
VOIE	IFNg	0
ACCOUNB	IFNg	0
ALIMDUR	IFNg	0
NAISSP	IFNg	0
NAISST	IFNg	0
TONSILLECTOMY	IFNg	0
APPENDICECTOMY	IFNg	0
OTHER	IFNg	0
MEASLES	IFNg	0
HEPATITISB	IFNg	0
FLU	IFNg	0
MEASLESMH	IFNg	0
RUBELLAMH	IFNg	0
CHICKENPOXMH	IFNg	0
MUMPSMH	IFNg	0
OTHERMH	IFNg	0
SURGICAL.INT	IFNg	0
MUMPS	IFNg	0
RUBELLA	IFNg	0
CMSEQ	IFNg	0
CMSTDT	IFNg	0
Abdo.circ.	IFNg	0
BMI	IFNg	0
DIABP1.V0	IFNg	0
DIABP2.V0	IFNg	0
Heart rate	IFNg	0
HEIGHT.V0	IFNg	0
Systolic measure	IFNg	0
TEMP.V0	IFNg	0
Weight	IFNg	0
ALLER	IFNg	0
ATTAQUE	IFNg	0
CAUTRE	IFNg	0
CCOLON	IFNg	0
CSEIN	IFNg	0
DIABETE	IFNg	0
HYPERT	IFNg	0
INFARC	IFNg	0
CMV status	IFNg	0
EBV.EA.V1	IFNg	0
EBV.EBNA.V1	IFNg	0
HBS.V1	IFNg	0
HP.V1	IFNg	0
HSV1.V1	IFNg	0
HSV2.V1	IFNg	0
ORE.V1	IFNg	0
ROUG.V1	IFNg	0
TXP.V1	IFNg	0
VZV.V1	IFNg	0
HP.V1.QT	IFNg	0
SEASON	IL1b	0
CHEVEUX	IL1b	0
CORREC	IL1b	0
CORRECP	IL1b	0
LOG	IL1b	0
PHYSL	IL1b	0
PHYSP.T1	IL1b	0
VILLENPOP20	IL1b	0
VILLESPOP20	IL1b	0
VIT	IL1b	0
VIT.COUPLE	IL1b	0
VIT.ENFANTS	IL1b	0
YEUX.T1	IL1b	0
NVILLES	IL1b	0
PHYSDUR.T1	IL1b	0
PHYSJ	IL1b	0
PHYST.T1	IL1b	0
VILLENPOP	IL1b	0
VILLESPOP	IL1b	0
BRUIT	IL1b	0
CSP	IL1b	0
EMPLOIP	IL1b	0
EMPLOIS	IL1b	0
INACT	IL1b	0
NIVETUD	IL1b	0
POUSS	IL1b	0
PTOX	IL1b	0
REVENUS	IL1b	0
TRAVJ	IL1b	0
TRAVT	IL1b	0
AMIDI	IL1b	0
DEJ	IL1b	0
DINER	IL1b	0
GRIGN	IL1b	0
MATIN	IL1b	0
NCOLL	IL1b	0
PDEJ	IL1b	0
PRODALL1	IL1b	0
PRODALL2	IL1b	0
PRODALL3	IL1b	0
PRODALL4	IL1b	0
REPASH	IL1b	0
SEL	IL1b	0
SOIREE	IL1b	0
ALCF	IL1b	0
Beer	IL1b	0
CUISIN	IL1b	0
DESS	IL1b	0
DIFFATM	IL1b	0
FASTF	IL1b	0
FCRUS	IL1b	0
FCUITS	IL1b	0
FECUL	IL1b	0
FRITS	IL1b	0
FROM	IL1b	0
Cooked meals	IL1b	0
RESTAU	IL1b	0
VIANDE	IL1b	0
VIENN	IL1b	0
VIN	IL1b	0
VITA	IL1b	0
VORALE	IL1b	0
PSEXP	IL1b	0
Smoking status	IL1b	0
NBYLPSEXP	IL1b	0
Nb.years last smoke	IL1b	0
NBYPSEXP	IL1b	0
Nb.years smoking	IL1b	0
Tot.numb.cig.	IL1b	0
DORDIF	IL1b	0
DORLUM	IL1b	0
HASCHICH	IL1b	0
STRESS	IL1b	0
CONCEN	IL1b	0
DIFF	IL1b	0
DORH.T1	IL1b	0
FATI	IL1b	0
MBLESS	IL1b	0
PLAIS	IL1b	0
TRIS	IL1b	0
ACCOUCH	IL1b	0
ALIM	IL1b	0
VOIE	IL1b	0
ACCOUNB	IL1b	0
ALIMDUR	IL1b	0
NAISSP	IL1b	0
NAISST	IL1b	0
TONSILLECTOMY	IL1b	0
APPENDICECTOMY	IL1b	0
OTHER	IL1b	0
MEASLES	IL1b	0
HEPATITISB	IL1b	0
FLU	IL1b	0
MEASLESMH	IL1b	0
RUBELLAMH	IL1b	0
CHICKENPOXMH	IL1b	0
MUMPSMH	IL1b	0
OTHERMH	IL1b	0
SURGICAL.INT	IL1b	0
MUMPS	IL1b	0
RUBELLA	IL1b	0
CMSEQ	IL1b	0
CMSTDT	IL1b	0
Abdo.circ.	IL1b	0
BMI	IL1b	0
DIABP1.V0	IL1b	0
DIABP2.V0	IL1b	0
Heart rate	IL1b	0
HEIGHT.V0	IL1b	0
Systolic measure	IL1b	0
TEMP.V0	IL1b	0
Weight	IL1b	0
ALLER	IL1b	0
ATTAQUE	IL1b	0
CAUTRE	IL1b	0
CCOLON	IL1b	0
CSEIN	IL1b	0
DIABETE	IL1b	0
HYPERT	IL1b	0
INFARC	IL1b	0
CMV status	IL1b	0
EBV.EA.V1	IL1b	0
EBV.EBNA.V1	IL1b	0
HBS.V1	IL1b	0
HP.V1	IL1b	0
HSV1.V1	IL1b	0
HSV2.V1	IL1b	0
ORE.V1	IL1b	0
ROUG.V1	IL1b	0
TXP.V1	IL1b	0
VZV.V1	IL1b	0
HP.V1.QT	IL1b	0
SEASON	IL2	0
CHEVEUX	IL2	0
CORREC	IL2	0
CORRECP	IL2	0
LOG	IL2	0
PHYSL	IL2	0
PHYSP.T1	IL2	0
VILLENPOP20	IL2	0
VILLESPOP20	IL2	0
VIT	IL2	0
VIT.COUPLE	IL2	0
VIT.ENFANTS	IL2	0
YEUX.T1	IL2	0
NVILLES	IL2	0
PHYSDUR.T1	IL2	0
PHYSJ	IL2	0
PHYST.T1	IL2	0
VILLENPOP	IL2	0
VILLESPOP	IL2	0
BRUIT	IL2	0
CSP	IL2	0
EMPLOIP	IL2	0
EMPLOIS	IL2	0
INACT	IL2	0
NIVETUD	IL2	0
POUSS	IL2	0
PTOX	IL2	0
REVENUS	IL2	0
TRAVJ	IL2	0
TRAVT	IL2	0
AMIDI	IL2	0
DEJ	IL2	0
DINER	IL2	0
GRIGN	IL2	0
MATIN	IL2	0
NCOLL	IL2	0
PDEJ	IL2	0
PRODALL1	IL2	0
PRODALL2	IL2	0
PRODALL3	IL2	0
PRODALL4	IL2	0
REPASH	IL2	0
SEL	IL2	0
SOIREE	IL2	0
ALCF	IL2	0
Beer	IL2	0
CUISIN	IL2	0
DESS	IL2	0
DIFFATM	IL2	0
FASTF	IL2	0
FCRUS	IL2	0
FCUITS	IL2	0
FECUL	IL2	0
FRITS	IL2	0
FROM	IL2	0
Cooked meals	IL2	0
RESTAU	IL2	0
VIANDE	IL2	0
VIENN	IL2	0
VIN	IL2	0
VITA	IL2	0
VORALE	IL2	0
PSEXP	IL2	0
Smoking status	IL2	0
NBYLPSEXP	IL2	0
Nb.years last smoke	IL2	0
NBYPSEXP	IL2	0
Nb.years smoking	IL2	0
Tot.numb.cig.	IL2	0
DORDIF	IL2	0
DORLUM	IL2	0
HASCHICH	IL2	0
STRESS	IL2	0
CONCEN	IL2	0
DIFF	IL2	0
DORH.T1	IL2	0
FATI	IL2	0
MBLESS	IL2	0
PLAIS	IL2	0
TRIS	IL2	0
ACCOUCH	IL2	0
ALIM	IL2	0
VOIE	IL2	0
ACCOUNB	IL2	0
ALIMDUR	IL2	0
NAISSP	IL2	0
NAISST	IL2	0
TONSILLECTOMY	IL2	0
APPENDICECTOMY	IL2	0
OTHER	IL2	0
MEASLES	IL2	0
HEPATITISB	IL2	0
FLU	IL2	0
MEASLESMH	IL2	0
RUBELLAMH	IL2	0
CHICKENPOXMH	IL2	0
MUMPSMH	IL2	0
OTHERMH	IL2	0
SURGICAL.INT	IL2	0
MUMPS	IL2	0
RUBELLA	IL2	0
CMSEQ	IL2	0
CMSTDT	IL2	0
Abdo.circ.	IL2	0
BMI	IL2	0
DIABP1.V0	IL2	0
DIABP2.V0	IL2	0
Heart rate	IL2	0
HEIGHT.V0	IL2	0
Systolic measure	IL2	0
TEMP.V0	IL2	0
Weight	IL2	0
ALLER	IL2	0
ATTAQUE	IL2	0
CAUTRE	IL2	0
CCOLON	IL2	0
CSEIN	IL2	0
DIABETE	IL2	0
HYPERT	IL2	0
INFARC	IL2	0
CMV status	IL2	0
EBV.EA.V1	IL2	0
EBV.EBNA.V1	IL2	0
HBS.V1	IL2	0
HP.V1	IL2	0
HSV1.V1	IL2	0
HSV2.V1	IL2	0
ORE.V1	IL2	0
ROUG.V1	IL2	0
TXP.V1	IL2	0
VZV.V1	IL2	0
HP.V1.QT	IL2	0
SEASON	IL6	0
CHEVEUX	IL6	0
CORREC	IL6	0
CORRECP	IL6	0
LOG	IL6	0
PHYSL	IL6	0
PHYSP.T1	IL6	0
VILLENPOP20	IL6	0
VILLESPOP20	IL6	0
VIT	IL6	0
VIT.COUPLE	IL6	0
VIT.ENFANTS	IL6	0
YEUX.T1	IL6	0
NVILLES	IL6	0
PHYSDUR.T1	IL6	0
PHYSJ	IL6	0
PHYST.T1	IL6	0
VILLENPOP	IL6	0
VILLESPOP	IL6	0
BRUIT	IL6	0
CSP	IL6	0
EMPLOIP	IL6	0
EMPLOIS	IL6	0
INACT	IL6	0
NIVETUD	IL6	0
POUSS	IL6	0
PTOX	IL6	0
REVENUS	IL6	0
TRAVJ	IL6	0
TRAVT	IL6	0
AMIDI	IL6	0
DEJ	IL6	0
DINER	IL6	0
GRIGN	IL6	0
MATIN	IL6	0
NCOLL	IL6	0
PDEJ	IL6	0
PRODALL1	IL6	0
PRODALL2	IL6	0
PRODALL3	IL6	0
PRODALL4	IL6	0
REPASH	IL6	0
SEL	IL6	0
SOIREE	IL6	0
ALCF	IL6	0
Beer	IL6	0
CUISIN	IL6	0
DESS	IL6	0
DIFFATM	IL6	0
FASTF	IL6	0
FCRUS	IL6	0
FCUITS	IL6	0
FECUL	IL6	0
FRITS	IL6	0
FROM	IL6	0
Cooked meals	IL6	0
RESTAU	IL6	0
VIANDE	IL6	0
VIENN	IL6	0
VIN	IL6	0
VITA	IL6	0
VORALE	IL6	0
PSEXP	IL6	0
Smoking status	IL6	0.866697760644708
NBYLPSEXP	IL6	0
Nb.years last smoke	IL6	0.347332073948313
NBYPSEXP	IL6	0
Nb.years smoking	IL6	0.609084855678906
Tot.numb.cig.	IL6	0.347332073948313
DORDIF	IL6	0
DORLUM	IL6	0
HASCHICH	IL6	0
STRESS	IL6	0
CONCEN	IL6	0
DIFF	IL6	0
DORH.T1	IL6	0
FATI	IL6	0
MBLESS	IL6	0
PLAIS	IL6	0
TRIS	IL6	0
ACCOUCH	IL6	0
ALIM	IL6	0
VOIE	IL6	0
ACCOUNB	IL6	0
ALIMDUR	IL6	0
NAISSP	IL6	0
NAISST	IL6	0
TONSILLECTOMY	IL6	0
APPENDICECTOMY	IL6	0
OTHER	IL6	0
MEASLES	IL6	0
HEPATITISB	IL6	0
FLU	IL6	0
MEASLESMH	IL6	0
RUBELLAMH	IL6	0
CHICKENPOXMH	IL6	0
MUMPSMH	IL6	0
OTHERMH	IL6	0
SURGICAL.INT	IL6	0
MUMPS	IL6	0
RUBELLA	IL6	0
CMSEQ	IL6	0
CMSTDT	IL6	0
Abdo.circ.	IL6	0
BMI	IL6	0
DIABP1.V0	IL6	0
DIABP2.V0	IL6	0
Heart rate	IL6	0
HEIGHT.V0	IL6	0
Systolic measure	IL6	0
TEMP.V0	IL6	0
Weight	IL6	0
ALLER	IL6	0
ATTAQUE	IL6	0
CAUTRE	IL6	0
CCOLON	IL6	0
CSEIN	IL6	0
DIABETE	IL6	0
HYPERT	IL6	0
INFARC	IL6	0
CMV status	IL6	0
EBV.EA.V1	IL6	0
EBV.EBNA.V1	IL6	0
HBS.V1	IL6	0
HP.V1	IL6	0
HSV1.V1	IL6	0
HSV2.V1	IL6	0
ORE.V1	IL6	0
ROUG.V1	IL6	0
TXP.V1	IL6	0
VZV.V1	IL6	0
HP.V1.QT	IL6	0
SEASON	IL8	0
CHEVEUX	IL8	0
CORREC	IL8	0
CORRECP	IL8	0
LOG	IL8	0
PHYSL	IL8	0
PHYSP.T1	IL8	0
VILLENPOP20	IL8	0
VILLESPOP20	IL8	0
VIT	IL8	0
VIT.COUPLE	IL8	0
VIT.ENFANTS	IL8	0
YEUX.T1	IL8	0
NVILLES	IL8	0
PHYSDUR.T1	IL8	0
PHYSJ	IL8	0
PHYST.T1	IL8	0
VILLENPOP	IL8	0
VILLESPOP	IL8	0
BRUIT	IL8	0
CSP	IL8	0
EMPLOIP	IL8	0
EMPLOIS	IL8	0
INACT	IL8	0
NIVETUD	IL8	0
POUSS	IL8	0
PTOX	IL8	0
REVENUS	IL8	0
TRAVJ	IL8	0
TRAVT	IL8	0
AMIDI	IL8	0
DEJ	IL8	0
DINER	IL8	0
GRIGN	IL8	0
MATIN	IL8	0
NCOLL	IL8	0
PDEJ	IL8	0
PRODALL1	IL8	0
PRODALL2	IL8	0
PRODALL3	IL8	0
PRODALL4	IL8	0
REPASH	IL8	0
SEL	IL8	0
SOIREE	IL8	0
ALCF	IL8	0
Beer	IL8	0
CUISIN	IL8	0
DESS	IL8	0
DIFFATM	IL8	0
FASTF	IL8	0
FCRUS	IL8	0
FCUITS	IL8	0
FECUL	IL8	0
FRITS	IL8	0
FROM	IL8	0
Cooked meals	IL8	0
RESTAU	IL8	0
VIANDE	IL8	0
VIENN	IL8	0
VIN	IL8	0
VITA	IL8	0
VORALE	IL8	0
PSEXP	IL8	0
Smoking status	IL8	0.693637215420418
NBYLPSEXP	IL8	0
Nb.years last smoke	IL8	0.0868808066001974
NBYPSEXP	IL8	0
Nb.years smoking	IL8	0.347332073948313
Tot.numb.cig.	IL8	0
DORDIF	IL8	0
DORLUM	IL8	0
HASCHICH	IL8	0
STRESS	IL8	0
CONCEN	IL8	0
DIFF	IL8	0
DORH.T1	IL8	0
FATI	IL8	0
MBLESS	IL8	0
PLAIS	IL8	0
TRIS	IL8	0
ACCOUCH	IL8	0
ALIM	IL8	0
VOIE	IL8	0
ACCOUNB	IL8	0
ALIMDUR	IL8	0
NAISSP	IL8	0
NAISST	IL8	0
TONSILLECTOMY	IL8	0
APPENDICECTOMY	IL8	0
OTHER	IL8	0
MEASLES	IL8	0
HEPATITISB	IL8	0
FLU	IL8	0
MEASLESMH	IL8	0
RUBELLAMH	IL8	0
CHICKENPOXMH	IL8	0
MUMPSMH	IL8	0
OTHERMH	IL8	0
SURGICAL.INT	IL8	0
MUMPS	IL8	0
RUBELLA	IL8	0
CMSEQ	IL8	0
CMSTDT	IL8	0
Abdo.circ.	IL8	0
BMI	IL8	0
DIABP1.V0	IL8	0
DIABP2.V0	IL8	0
Heart rate	IL8	0
HEIGHT.V0	IL8	0
Systolic measure	IL8	0
TEMP.V0	IL8	0
Weight	IL8	0
ALLER	IL8	0
ATTAQUE	IL8	0
CAUTRE	IL8	0
CCOLON	IL8	0
CSEIN	IL8	0
DIABETE	IL8	0
HYPERT	IL8	0
INFARC	IL8	0
CMV status	IL8	0
EBV.EA.V1	IL8	0
EBV.EBNA.V1	IL8	0
HBS.V1	IL8	0
HP.V1	IL8	0
HSV1.V1	IL8	0
HSV2.V1	IL8	0
ORE.V1	IL8	0
ROUG.V1	IL8	0
TXP.V1	IL8	0
VZV.V1	IL8	0
HP.V1.QT	IL8	0
SEASON	IL10	0
CHEVEUX	IL10	0
CORREC	IL10	0
CORRECP	IL10	0
LOG	IL10	0
PHYSL	IL10	0
PHYSP.T1	IL10	0
VILLENPOP20	IL10	0
VILLESPOP20	IL10	0
VIT	IL10	0
VIT.COUPLE	IL10	0
VIT.ENFANTS	IL10	0
YEUX.T1	IL10	0
NVILLES	IL10	0
PHYSDUR.T1	IL10	0
PHYSJ	IL10	0
PHYST.T1	IL10	0
VILLENPOP	IL10	0
VILLESPOP	IL10	0
BRUIT	IL10	0
CSP	IL10	0
EMPLOIP	IL10	0
EMPLOIS	IL10	0
INACT	IL10	0
NIVETUD	IL10	0
POUSS	IL10	0
PTOX	IL10	0
REVENUS	IL10	0
TRAVJ	IL10	0
TRAVT	IL10	0
AMIDI	IL10	0
DEJ	IL10	0
DINER	IL10	0
GRIGN	IL10	0
MATIN	IL10	0
NCOLL	IL10	0
PDEJ	IL10	0
PRODALL1	IL10	0
PRODALL2	IL10	0
PRODALL3	IL10	0
PRODALL4	IL10	0
REPASH	IL10	0
SEL	IL10	0
SOIREE	IL10	0
ALCF	IL10	0
Beer	IL10	0
CUISIN	IL10	0
DESS	IL10	0
DIFFATM	IL10	0
FASTF	IL10	0
FCRUS	IL10	0
FCUITS	IL10	0
FECUL	IL10	0
FRITS	IL10	0
FROM	IL10	0
Cooked meals	IL10	0
RESTAU	IL10	0
VIANDE	IL10	0
VIENN	IL10	0
VIN	IL10	0
VITA	IL10	0
VORALE	IL10	0
PSEXP	IL10	0
Smoking status	IL10	0.347332073948313
NBYLPSEXP	IL10	0
Nb.years last smoke	IL10	0
NBYPSEXP	IL10	0
Nb.years smoking	IL10	0
Tot.numb.cig.	IL10	0
DORDIF	IL10	0
DORLUM	IL10	0
HASCHICH	IL10	0
STRESS	IL10	0
CONCEN	IL10	0
DIFF	IL10	0
DORH.T1	IL10	0
FATI	IL10	0
MBLESS	IL10	0
PLAIS	IL10	0
TRIS	IL10	0
ACCOUCH	IL10	0
ALIM	IL10	0
VOIE	IL10	0
ACCOUNB	IL10	0
ALIMDUR	IL10	0
NAISSP	IL10	0
NAISST	IL10	0
TONSILLECTOMY	IL10	0
APPENDICECTOMY	IL10	0
OTHER	IL10	0
MEASLES	IL10	0
HEPATITISB	IL10	0
FLU	IL10	0
MEASLESMH	IL10	0
RUBELLAMH	IL10	0
CHICKENPOXMH	IL10	0
MUMPSMH	IL10	0
OTHERMH	IL10	0
SURGICAL.INT	IL10	0
MUMPS	IL10	0
RUBELLA	IL10	0
CMSEQ	IL10	0
CMSTDT	IL10	0
Abdo.circ.	IL10	0
BMI	IL10	0
DIABP1.V0	IL10	0
DIABP2.V0	IL10	0
Heart rate	IL10	0
HEIGHT.V0	IL10	0
Systolic measure	IL10	0
TEMP.V0	IL10	0
Weight	IL10	0
ALLER	IL10	0
ATTAQUE	IL10	0
CAUTRE	IL10	0
CCOLON	IL10	0
CSEIN	IL10	0
DIABETE	IL10	0
HYPERT	IL10	0
INFARC	IL10	0
CMV status	IL10	0
EBV.EA.V1	IL10	0
EBV.EBNA.V1	IL10	0
HBS.V1	IL10	0
HP.V1	IL10	0
HSV1.V1	IL10	0
HSV2.V1	IL10	0
ORE.V1	IL10	0
ROUG.V1	IL10	0
TXP.V1	IL10	0
VZV.V1	IL10	0
HP.V1.QT	IL10	0
SEASON	IL17	0
CHEVEUX	IL17	0
CORREC	IL17	0
CORRECP	IL17	0
LOG	IL17	0
PHYSL	IL17	0
PHYSP.T1	IL17	0
VILLENPOP20	IL17	0
VILLESPOP20	IL17	0
VIT	IL17	0
VIT.COUPLE	IL17	0
VIT.ENFANTS	IL17	0
YEUX.T1	IL17	0
NVILLES	IL17	0
PHYSDUR.T1	IL17	0
PHYSJ	IL17	0.278561972220429
PHYST.T1	IL17	0
VILLENPOP	IL17	0
VILLESPOP	IL17	0
BRUIT	IL17	0
CSP	IL17	0
EMPLOIP	IL17	0
EMPLOIS	IL17	0
INACT	IL17	0
NIVETUD	IL17	0
POUSS	IL17	0
PTOX	IL17	0
REVENUS	IL17	0
TRAVJ	IL17	0
TRAVT	IL17	0
AMIDI	IL17	0
DEJ	IL17	0
DINER	IL17	0
GRIGN	IL17	0
MATIN	IL17	0
NCOLL	IL17	0
PDEJ	IL17	0
PRODALL1	IL17	0
PRODALL2	IL17	0
PRODALL3	IL17	0
PRODALL4	IL17	0
REPASH	IL17	0
SEL	IL17	0
SOIREE	IL17	0
ALCF	IL17	0
Beer	IL17	0
CUISIN	IL17	0
DESS	IL17	0
DIFFATM	IL17	0
FASTF	IL17	0
FCRUS	IL17	0
FCUITS	IL17	0
FECUL	IL17	0
FRITS	IL17	0
FROM	IL17	0
Cooked meals	IL17	0
RESTAU	IL17	0
VIANDE	IL17	0
VIENN	IL17	0
VIN	IL17	0
VITA	IL17	0
VORALE	IL17	0
PSEXP	IL17	0
Smoking status	IL17	0
NBYLPSEXP	IL17	0
Nb.years last smoke	IL17	0
NBYPSEXP	IL17	0
Nb.years smoking	IL17	0
Tot.numb.cig.	IL17	0
DORDIF	IL17	0
DORLUM	IL17	0
HASCHICH	IL17	0
STRESS	IL17	0
CONCEN	IL17	0
DIFF	IL17	0
DORH.T1	IL17	0
FATI	IL17	0
MBLESS	IL17	0
PLAIS	IL17	0
TRIS	IL17	0
ACCOUCH	IL17	0
ALIM	IL17	0
VOIE	IL17	0
ACCOUNB	IL17	0
ALIMDUR	IL17	0
NAISSP	IL17	0
NAISST	IL17	0
TONSILLECTOMY	IL17	0
APPENDICECTOMY	IL17	0
OTHER	IL17	0
MEASLES	IL17	0
HEPATITISB	IL17	0
FLU	IL17	0
MEASLESMH	IL17	0
RUBELLAMH	IL17	0
CHICKENPOXMH	IL17	0
MUMPSMH	IL17	0
OTHERMH	IL17	0
SURGICAL.INT	IL17	0
MUMPS	IL17	0
RUBELLA	IL17	0
CMSEQ	IL17	0
CMSTDT	IL17	0
Abdo.circ.	IL17	0
BMI	IL17	0
DIABP1.V0	IL17	0
DIABP2.V0	IL17	0
Heart rate	IL17	0
HEIGHT.V0	IL17	0
Systolic measure	IL17	0
TEMP.V0	IL17	0
Weight	IL17	0
ALLER	IL17	0
ATTAQUE	IL17	0
CAUTRE	IL17	0
CCOLON	IL17	0
CSEIN	IL17	0
DIABETE	IL17	0
HYPERT	IL17	0
INFARC	IL17	0
CMV status	IL17	0
EBV.EA.V1	IL17	0
EBV.EBNA.V1	IL17	0
HBS.V1	IL17	0
HP.V1	IL17	0
HSV1.V1	IL17	0
HSV2.V1	IL17	0
ORE.V1	IL17	0
ROUG.V1	IL17	0
TXP.V1	IL17	0
VZV.V1	IL17	0
HP.V1.QT	IL17	0
SEASON	IL23	0
CHEVEUX	IL23	0
CORREC	IL23	0
CORRECP	IL23	0
LOG	IL23	0
PHYSL	IL23	0
PHYSP.T1	IL23	0
VILLENPOP20	IL23	0
VILLESPOP20	IL23	0
VIT	IL23	0
VIT.COUPLE	IL23	0
VIT.ENFANTS	IL23	0
YEUX.T1	IL23	0
NVILLES	IL23	0
PHYSDUR.T1	IL23	0
PHYSJ	IL23	0
PHYST.T1	IL23	0
VILLENPOP	IL23	0
VILLESPOP	IL23	0
BRUIT	IL23	0
CSP	IL23	0
EMPLOIP	IL23	0
EMPLOIS	IL23	0
INACT	IL23	0
NIVETUD	IL23	0
POUSS	IL23	0
PTOX	IL23	0
REVENUS	IL23	0
TRAVJ	IL23	0
TRAVT	IL23	0
AMIDI	IL23	0
DEJ	IL23	0
DINER	IL23	0
GRIGN	IL23	0
MATIN	IL23	0
NCOLL	IL23	0
PDEJ	IL23	0
PRODALL1	IL23	0
PRODALL2	IL23	0
PRODALL3	IL23	0
PRODALL4	IL23	0
REPASH	IL23	0
SEL	IL23	0
SOIREE	IL23	0
ALCF	IL23	0
Beer	IL23	0
CUISIN	IL23	0
DESS	IL23	0
DIFFATM	IL23	0
FASTF	IL23	0
FCRUS	IL23	0
FCUITS	IL23	0
FECUL	IL23	0
FRITS	IL23	0
FROM	IL23	0
Cooked meals	IL23	0
RESTAU	IL23	0
VIANDE	IL23	0
VIENN	IL23	0
VIN	IL23	0
VITA	IL23	0
VORALE	IL23	0
PSEXP	IL23	0
Smoking status	IL23	0
NBYLPSEXP	IL23	0
Nb.years last smoke	IL23	0
NBYPSEXP	IL23	0
Nb.years smoking	IL23	0
Tot.numb.cig.	IL23	0
DORDIF	IL23	0
DORLUM	IL23	0
HASCHICH	IL23	0
STRESS	IL23	0
CONCEN	IL23	0
DIFF	IL23	0
DORH.T1	IL23	0
FATI	IL23	0
MBLESS	IL23	0
PLAIS	IL23	0
TRIS	IL23	0
ACCOUCH	IL23	0
ALIM	IL23	0
VOIE	IL23	0
ACCOUNB	IL23	0
ALIMDUR	IL23	0
NAISSP	IL23	0
NAISST	IL23	0
TONSILLECTOMY	IL23	0
APPENDICECTOMY	IL23	0
OTHER	IL23	0
MEASLES	IL23	0
HEPATITISB	IL23	0
FLU	IL23	0
MEASLESMH	IL23	0
RUBELLAMH	IL23	0
CHICKENPOXMH	IL23	0
MUMPSMH	IL23	0
OTHERMH	IL23	0
SURGICAL.INT	IL23	0
MUMPS	IL23	0
RUBELLA	IL23	0
CMSEQ	IL23	0
CMSTDT	IL23	0
Abdo.circ.	IL23	0
BMI	IL23	0
DIABP1.V0	IL23	0
DIABP2.V0	IL23	0
Heart rate	IL23	0
HEIGHT.V0	IL23	0
Systolic measure	IL23	0
TEMP.V0	IL23	0
Weight	IL23	0
ALLER	IL23	0
ATTAQUE	IL23	0
CAUTRE	IL23	0
CCOLON	IL23	0
CSEIN	IL23	0
DIABETE	IL23	0
HYPERT	IL23	0
INFARC	IL23	0
CMV status	IL23	0
EBV.EA.V1	IL23	0
EBV.EBNA.V1	IL23	0
HBS.V1	IL23	0
HP.V1	IL23	0
HSV1.V1	IL23	0
HSV2.V1	IL23	0
ORE.V1	IL23	0
ROUG.V1	IL23	0
TXP.V1	IL23	0
VZV.V1	IL23	0
HP.V1.QT	IL23	0
SEASON	TNFa	0
CHEVEUX	TNFa	0
CORREC	TNFa	0
CORRECP	TNFa	0
LOG	TNFa	0
PHYSL	TNFa	0
PHYSP.T1	TNFa	0
VILLENPOP20	TNFa	0
VILLESPOP20	TNFa	0
VIT	TNFa	0
VIT.COUPLE	TNFa	0
VIT.ENFANTS	TNFa	0
YEUX.T1	TNFa	0
NVILLES	TNFa	0
PHYSDUR.T1	TNFa	0
PHYSJ	TNFa	0
PHYST.T1	TNFa	0
VILLENPOP	TNFa	0
VILLESPOP	TNFa	0
BRUIT	TNFa	0
CSP	TNFa	0
EMPLOIP	TNFa	0
EMPLOIS	TNFa	0
INACT	TNFa	0
NIVETUD	TNFa	0
POUSS	TNFa	0
PTOX	TNFa	0
REVENUS	TNFa	0
TRAVJ	TNFa	0
TRAVT	TNFa	0
AMIDI	TNFa	0
DEJ	TNFa	0
DINER	TNFa	0
GRIGN	TNFa	0
MATIN	TNFa	0
NCOLL	TNFa	0
PDEJ	TNFa	0
PRODALL1	TNFa	0
PRODALL2	TNFa	0
PRODALL3	TNFa	0
PRODALL4	TNFa	0
REPASH	TNFa	0
SEL	TNFa	0
SOIREE	TNFa	0
ALCF	TNFa	0
Beer	TNFa	0
CUISIN	TNFa	0
DESS	TNFa	0
DIFFATM	TNFa	0
FASTF	TNFa	0
FCRUS	TNFa	0
FCUITS	TNFa	0
FECUL	TNFa	0
FRITS	TNFa	0
FROM	TNFa	0
Cooked meals	TNFa	0
RESTAU	TNFa	0
VIANDE	TNFa	0
VIENN	TNFa	0
VIN	TNFa	0
VITA	TNFa	0
VORALE	TNFa	0
PSEXP	TNFa	0
Smoking status	TNFa	0
NBYLPSEXP	TNFa	0
Nb.years last smoke	TNFa	0
NBYPSEXP	TNFa	0
Nb.years smoking	TNFa	0
Tot.numb.cig.	TNFa	0
DORDIF	TNFa	0
DORLUM	TNFa	0
HASCHICH	TNFa	0
STRESS	TNFa	0
CONCEN	TNFa	0
DIFF	TNFa	0
DORH.T1	TNFa	0
FATI	TNFa	0
MBLESS	TNFa	0
PLAIS	TNFa	0
TRIS	TNFa	0
ACCOUCH	TNFa	0
ALIM	TNFa	0
VOIE	TNFa	0
ACCOUNB	TNFa	0
ALIMDUR	TNFa	0
NAISSP	TNFa	0
NAISST	TNFa	0
TONSILLECTOMY	TNFa	0
APPENDICECTOMY	TNFa	0
OTHER	TNFa	0
MEASLES	TNFa	0
HEPATITISB	TNFa	0
FLU	TNFa	0
MEASLESMH	TNFa	0
RUBELLAMH	TNFa	0
CHICKENPOXMH	TNFa	0
MUMPSMH	TNFa	0
OTHERMH	TNFa	0
SURGICAL.INT	TNFa	0
MUMPS	TNFa	0
RUBELLA	TNFa	0
CMSEQ	TNFa	0
CMSTDT	TNFa	0
Abdo.circ.	TNFa	0
BMI	TNFa	0
DIABP1.V0	TNFa	0
DIABP2.V0	TNFa	0
Heart rate	TNFa	0
HEIGHT.V0	TNFa	0
Systolic measure	TNFa	0
TEMP.V0	TNFa	0
Weight	TNFa	0
ALLER	TNFa	0
ATTAQUE	TNFa	0
CAUTRE	TNFa	0
CCOLON	TNFa	0
CSEIN	TNFa	0
DIABETE	TNFa	0
HYPERT	TNFa	0
INFARC	TNFa	0
CMV status	TNFa	0
EBV.EA.V1	TNFa	0
EBV.EBNA.V1	TNFa	0
HBS.V1	TNFa	0
HP.V1	TNFa	0
HSV1.V1	TNFa	0
HSV2.V1	TNFa	0
ORE.V1	TNFa	0
ROUG.V1	TNFa	0
TXP.V1	TNFa	0
VZV.V1	TNFa	0
HP.V1.QT	TNFa	0

## Sheet: Fig1c_Influenza
Var1	Var2	value	stars
SEASON	CXCL5	0
CHEVEUX	CXCL5	0
CORREC	CXCL5	0
CORRECP	CXCL5	0
LOG	CXCL5	0
PHYSL	CXCL5	0
PHYSP.T1	CXCL5	0
VILLENPOP20	CXCL5	0
VILLESPOP20	CXCL5	0
VIT	CXCL5	0
VIT.COUPLE	CXCL5	0
VIT.ENFANTS	CXCL5	0
YEUX.T1	CXCL5	0
NVILLES	CXCL5	0
PHYSDUR.T1	CXCL5	0
PHYSJ	CXCL5	0
PHYST.T1	CXCL5	0
VILLENPOP	CXCL5	0
VILLESPOP	CXCL5	0
BRUIT	CXCL5	0
CSP	CXCL5	0
EMPLOIP	CXCL5	0
EMPLOIS	CXCL5	0
INACT	CXCL5	0
NIVETUD	CXCL5	0
POUSS	CXCL5	0
PTOX	CXCL5	0
REVENUS	CXCL5	0
TRAVJ	CXCL5	0
TRAVT	CXCL5	0
AMIDI	CXCL5	0
DEJ	CXCL5	0
DINER	CXCL5	0
GRIGN	CXCL5	0
MATIN	CXCL5	0
NCOLL	CXCL5	0
PDEJ	CXCL5	0
PRODALL1	CXCL5	0
PRODALL2	CXCL5	0
PRODALL3	CXCL5	0
PRODALL4	CXCL5	0
REPASH	CXCL5	0
SEL	CXCL5	0
SOIREE	CXCL5	0
ALCF	CXCL5	0
Beer	CXCL5	0
CUISIN	CXCL5	0
DESS	CXCL5	0
DIFFATM	CXCL5	0
FASTF	CXCL5	0
FCRUS	CXCL5	0
FCUITS	CXCL5	0
FECUL	CXCL5	0
FRITS	CXCL5	0
FROM	CXCL5	0
Cooked meals	CXCL5	0
RESTAU	CXCL5	0
VIANDE	CXCL5	0
VIENN	CXCL5	0
VIN	CXCL5	0
VITA	CXCL5	0
VORALE	CXCL5	0
PSEXP	CXCL5	0
Smoking status	CXCL5	0
NBYLPSEXP	CXCL5	0
Nb.years last smoke	CXCL5	0
NBYPSEXP	CXCL5	0
Nb.years smoking	CXCL5	0
Tot.numb.cig.	CXCL5	0
DORDIF	CXCL5	0
DORLUM	CXCL5	0
HASCHICH	CXCL5	0
STRESS	CXCL5	0
CONCEN	CXCL5	0
DIFF	CXCL5	0
DORH.T1	CXCL5	0
FATI	CXCL5	0
MBLESS	CXCL5	0
PLAIS	CXCL5	0
TRIS	CXCL5	0
ACCOUCH	CXCL5	0
ALIM	CXCL5	0
VOIE	CXCL5	0
ACCOUNB	CXCL5	0
ALIMDUR	CXCL5	0
NAISSP	CXCL5	0
NAISST	CXCL5	0
TONSILLECTOMY	CXCL5	0
APPENDICECTOMY	CXCL5	0
OTHER	CXCL5	0
MEASLES	CXCL5	0
HEPATITISB	CXCL5	0
FLU	CXCL5	0
MEASLESMH	CXCL5	0
RUBELLAMH	CXCL5	0
CHICKENPOXMH	CXCL5	0
MUMPSMH	CXCL5	0
OTHERMH	CXCL5	0
SURGICAL.INT	CXCL5	0
MUMPS	CXCL5	0
RUBELLA	CXCL5	0
CMSEQ	CXCL5	0
CMSTDT	CXCL5	0
Abdo.circ.	CXCL5	0
BMI	CXCL5	0
DIABP1.V0	CXCL5	0
DIABP2.V0	CXCL5	0
Heart rate	CXCL5	0
HEIGHT.V0	CXCL5	0
Systolic measure	CXCL5	0
TEMP.V0	CXCL5	0
Weight	CXCL5	0
ALLER	CXCL5	0
ATTAQUE	CXCL5	0
CAUTRE	CXCL5	0
CCOLON	CXCL5	0
CSEIN	CXCL5	0
DIABETE	CXCL5	0
HYPERT	CXCL5	0
INFARC	CXCL5	0
CMV status	CXCL5	0
EBV.EA.V1	CXCL5	0
EBV.EBNA.V1	CXCL5	0
HBS.V1	CXCL5	0
HP.V1	CXCL5	0
HSV1.V1	CXCL5	0
HSV2.V1	CXCL5	0
ORE.V1	CXCL5	0
ROUG.V1	CXCL5	0
TXP.V1	CXCL5	0
VZV.V1	CXCL5	0
HP.V1.QT	CXCL5	0
SEASON	IFNg	0
CHEVEUX	IFNg	0
CORREC	IFNg	0
CORRECP	IFNg	0
LOG	IFNg	1.37716879080874	*
PHYSL	IFNg	0
PHYSP.T1	IFNg	0
VILLENPOP20	IFNg	0
VILLESPOP20	IFNg	0
VIT	IFNg	0
VIT.COUPLE	IFNg	0
VIT.ENFANTS	IFNg	0
YEUX.T1	IFNg	0
NVILLES	IFNg	0
PHYSDUR.T1	IFNg	0
PHYSJ	IFNg	0
PHYST.T1	IFNg	0
VILLENPOP	IFNg	0
VILLESPOP	IFNg	0
BRUIT	IFNg	0
CSP	IFNg	0
EMPLOIP	IFNg	0
EMPLOIS	IFNg	0
INACT	IFNg	0
NIVETUD	IFNg	0
POUSS	IFNg	0
PTOX	IFNg	0
REVENUS	IFNg	0
TRAVJ	IFNg	0
TRAVT	IFNg	0
AMIDI	IFNg	0
DEJ	IFNg	0
DINER	IFNg	0
GRIGN	IFNg	0
MATIN	IFNg	0
NCOLL	IFNg	0
PDEJ	IFNg	0
PRODALL1	IFNg	0
PRODALL2	IFNg	0
PRODALL3	IFNg	0
PRODALL4	IFNg	0
REPASH	IFNg	0
SEL	IFNg	0
SOIREE	IFNg	0
ALCF	IFNg	0
Beer	IFNg	0
CUISIN	IFNg	0
DESS	IFNg	0
DIFFATM	IFNg	0
FASTF	IFNg	0
FCRUS	IFNg	0
FCUITS	IFNg	0
FECUL	IFNg	0
FRITS	IFNg	0
FROM	IFNg	0
Cooked meals	IFNg	0
RESTAU	IFNg	0
VIANDE	IFNg	0
VIENN	IFNg	0
VIN	IFNg	0
VITA	IFNg	0
VORALE	IFNg	0
PSEXP	IFNg	0
Smoking status	IFNg	0
NBYLPSEXP	IFNg	0
Nb.years last smoke	IFNg	0
NBYPSEXP	IFNg	0
Nb.years smoking	IFNg	0
Tot.numb.cig.	IFNg	0
DORDIF	IFNg	0
DORLUM	IFNg	0
HASCHICH	IFNg	0
STRESS	IFNg	0
CONCEN	IFNg	0
DIFF	IFNg	0
DORH.T1	IFNg	0
FATI	IFNg	0
MBLESS	IFNg	0
PLAIS	IFNg	0
TRIS	IFNg	0
ACCOUCH	IFNg	0
ALIM	IFNg	0
VOIE	IFNg	0
ACCOUNB	IFNg	0
ALIMDUR	IFNg	0
NAISSP	IFNg	0
NAISST	IFNg	0
TONSILLECTOMY	IFNg	0
APPENDICECTOMY	IFNg	0
OTHER	IFNg	0
MEASLES	IFNg	0
HEPATITISB	IFNg	0
FLU	IFNg	0
MEASLESMH	IFNg	0
RUBELLAMH	IFNg	0
CHICKENPOXMH	IFNg	0
MUMPSMH	IFNg	0
OTHERMH	IFNg	0
SURGICAL.INT	IFNg	0
MUMPS	IFNg	0
RUBELLA	IFNg	0
CMSEQ	IFNg	0
CMSTDT	IFNg	0
Abdo.circ.	IFNg	0
BMI	IFNg	0
DIABP1.V0	IFNg	0
DIABP2.V0	IFNg	0
Heart rate	IFNg	0
HEIGHT.V0	IFNg	0
Systolic measure	IFNg	0
TEMP.V0	IFNg	0
Weight	IFNg	0
ALLER	IFNg	0
ATTAQUE	IFNg	0
CAUTRE	IFNg	0
CCOLON	IFNg	0
CSEIN	IFNg	0
DIABETE	IFNg	0
HYPERT	IFNg	0
INFARC	IFNg	0
CMV status	IFNg	0
EBV.EA.V1	IFNg	0
EBV.EBNA.V1	IFNg	0
HBS.V1	IFNg	0
HP.V1	IFNg	0
HSV1.V1	IFNg	0
HSV2.V1	IFNg	0
ORE.V1	IFNg	0
ROUG.V1	IFNg	0
TXP.V1	IFNg	0
VZV.V1	IFNg	0
HP.V1.QT	IFNg	0
SEASON	IL6	0
CHEVEUX	IL6	0
CORREC	IL6	0
CORRECP	IL6	0
LOG	IL6	0
PHYSL	IL6	0
PHYSP.T1	IL6	0
VILLENPOP20	IL6	0
VILLESPOP20	IL6	0
VIT	IL6	0
VIT.COUPLE	IL6	0
VIT.ENFANTS	IL6	0
YEUX.T1	IL6	0
NVILLES	IL6	0
PHYSDUR.T1	IL6	0
PHYSJ	IL6	0
PHYST.T1	IL6	0
VILLENPOP	IL6	0
VILLESPOP	IL6	0
BRUIT	IL6	0
CSP	IL6	0
EMPLOIP	IL6	0
EMPLOIS	IL6	0
INACT	IL6	0
NIVETUD	IL6	0
POUSS	IL6	0
PTOX	IL6	0
REVENUS	IL6	0
TRAVJ	IL6	0
TRAVT	IL6	0
AMIDI	IL6	0
DEJ	IL6	0
DINER	IL6	0
GRIGN	IL6	0
MATIN	IL6	0
NCOLL	IL6	0
PDEJ	IL6	0
PRODALL1	IL6	0
PRODALL2	IL6	0
PRODALL3	IL6	0
PRODALL4	IL6	0
REPASH	IL6	0
SEL	IL6	0
SOIREE	IL6	0
ALCF	IL6	0
Beer	IL6	0
CUISIN	IL6	0
DESS	IL6	0
DIFFATM	IL6	0
FASTF	IL6	0
FCRUS	IL6	0
FCUITS	IL6	0
FECUL	IL6	0
FRITS	IL6	0
FROM	IL6	0
Cooked meals	IL6	0
RESTAU	IL6	0
VIANDE	IL6	0
VIENN	IL6	0
VIN	IL6	0
VITA	IL6	0
VORALE	IL6	0
PSEXP	IL6	0
Smoking status	IL6	0
NBYLPSEXP	IL6	0
Nb.years last smoke	IL6	0
NBYPSEXP	IL6	0
Nb.years smoking	IL6	0
Tot.numb.cig.	IL6	0
DORDIF	IL6	0
DORLUM	IL6	0
HASCHICH	IL6	0
STRESS	IL6	0
CONCEN	IL6	0
DIFF	IL6	0
DORH.T1	IL6	0
FATI	IL6	0
MBLESS	IL6	0
PLAIS	IL6	0
TRIS	IL6	0
ACCOUCH	IL6	0
ALIM	IL6	0
VOIE	IL6	0
ACCOUNB	IL6	0
ALIMDUR	IL6	0
NAISSP	IL6	0
NAISST	IL6	0
TONSILLECTOMY	IL6	0
APPENDICECTOMY	IL6	0
OTHER	IL6	0
MEASLES	IL6	0
HEPATITISB	IL6	0
FLU	IL6	0
MEASLESMH	IL6	0
RUBELLAMH	IL6	0
CHICKENPOXMH	IL6	0
MUMPSMH	IL6	0
OTHERMH	IL6	0
SURGICAL.INT	IL6	0
MUMPS	IL6	0
RUBELLA	IL6	0
CMSEQ	IL6	0
CMSTDT	IL6	0
Abdo.circ.	IL6	0
BMI	IL6	0
DIABP1.V0	IL6	0
DIABP2.V0	IL6	0
Heart rate	IL6	0
HEIGHT.V0	IL6	0
Systolic measure	IL6	0
TEMP.V0	IL6	0
Weight	IL6	0
ALLER	IL6	0
ATTAQUE	IL6	0
CAUTRE	IL6	0
CCOLON	IL6	0
CSEIN	IL6	0
DIABETE	IL6	0
HYPERT	IL6	0
INFARC	IL6	0
CMV status	IL6	0
EBV.EA.V1	IL6	0
EBV.EBNA.V1	IL6	0
HBS.V1	IL6	0
HP.V1	IL6	0
HSV1.V1	IL6	0
HSV2.V1	IL6	0
ORE.V1	IL6	0
ROUG.V1	IL6	0
TXP.V1	IL6	0
VZV.V1	IL6	0
HP.V1.QT	IL6	0
SEASON	IL8	0
CHEVEUX	IL8	0
CORREC	IL8	0
CORRECP	IL8	0
LOG	IL8	0
PHYSL	IL8	0
PHYSP.T1	IL8	0
VILLENPOP20	IL8	0
VILLESPOP20	IL8	0
VIT	IL8	0
VIT.COUPLE	IL8	0
VIT.ENFANTS	IL8	0
YEUX.T1	IL8	0
NVILLES	IL8	0
PHYSDUR.T1	IL8	0
PHYSJ	IL8	0
PHYST.T1	IL8	0
VILLENPOP	IL8	0
VILLESPOP	IL8	0
BRUIT	IL8	0
CSP	IL8	0
EMPLOIP	IL8	0
EMPLOIS	IL8	0
INACT	IL8	0
NIVETUD	IL8	0
POUSS	IL8	0
PTOX	IL8	0
REVENUS	IL8	0
TRAVJ	IL8	0
TRAVT	IL8	0
AMIDI	IL8	0
DEJ	IL8	0
DINER	IL8	0
GRIGN	IL8	0
MATIN	IL8	0
NCOLL	IL8	0
PDEJ	IL8	0
PRODALL1	IL8	0
PRODALL2	IL8	0
PRODALL3	IL8	0
PRODALL4	IL8	0
REPASH	IL8	0
SEL	IL8	0
SOIREE	IL8	0
ALCF	IL8	0
Beer	IL8	0
CUISIN	IL8	0
DESS	IL8	0
DIFFATM	IL8	0
FASTF	IL8	0
FCRUS	IL8	0
FCUITS	IL8	0
FECUL	IL8	0
FRITS	IL8	0
FROM	IL8	0
Cooked meals	IL8	0
RESTAU	IL8	0
VIANDE	IL8	0
VIENN	IL8	0
VIN	IL8	0
VITA	IL8	0
VORALE	IL8	0
PSEXP	IL8	0
Smoking status	IL8	0
NBYLPSEXP	IL8	0
Nb.years last smoke	IL8	0
NBYPSEXP	IL8	0
Nb.years smoking	IL8	0
Tot.numb.cig.	IL8	0
DORDIF	IL8	0
DORLUM	IL8	0
HASCHICH	IL8	0
STRESS	IL8	0
CONCEN	IL8	0
DIFF	IL8	0
DORH.T1	IL8	0
FATI	IL8	0
MBLESS	IL8	0
PLAIS	IL8	0
TRIS	IL8	0
ACCOUCH	IL8	0
ALIM	IL8	0
VOIE	IL8	0
ACCOUNB	IL8	0
ALIMDUR	IL8	0
NAISSP	IL8	0
NAISST	IL8	0
TONSILLECTOMY	IL8	0
APPENDICECTOMY	IL8	0
OTHER	IL8	0
MEASLES	IL8	0
HEPATITISB	IL8	0
FLU	IL8	0
MEASLESMH	IL8	0
RUBELLAMH	IL8	0
CHICKENPOXMH	IL8	0
MUMPSMH	IL8	0
OTHERMH	IL8	0
SURGICAL.INT	IL8	0
MUMPS	IL8	0
RUBELLA	IL8	0
CMSEQ	IL8	0
CMSTDT	IL8	0
Abdo.circ.	IL8	0
BMI	IL8	0
DIABP1.V0	IL8	0
DIABP2.V0	IL8	0
Heart rate	IL8	0
HEIGHT.V0	IL8	0
Systolic measure	IL8	0
TEMP.V0	IL8	0
Weight	IL8	0
ALLER	IL8	0
ATTAQUE	IL8	0
CAUTRE	IL8	0
CCOLON	IL8	0
CSEIN	IL8	0
DIABETE	IL8	0
HYPERT	IL8	0
INFARC	IL8	0
CMV status	IL8	0
EBV.EA.V1	IL8	0
EBV.EBNA.V1	IL8	0
HBS.V1	IL8	0
HP.V1	IL8	0
HSV1.V1	IL8	0
HSV2.V1	IL8	0
ORE.V1	IL8	0
ROUG.V1	IL8	0
TXP.V1	IL8	0
VZV.V1	IL8	0
HP.V1.QT	IL8	0
SEASON	TNFa	0
CHEVEUX	TNFa	0
CORREC	TNFa	0
CORRECP	TNFa	0
LOG	TNFa	1.37716879080874	*
PHYSL	TNFa	0
PHYSP.T1	TNFa	0
VILLENPOP20	TNFa	0
VILLESPOP20	TNFa	0
VIT	TNFa	0
VIT.COUPLE	TNFa	0
VIT.ENFANTS	TNFa	0
YEUX.T1	TNFa	0
NVILLES	TNFa	0
PHYSDUR.T1	TNFa	0
PHYSJ	TNFa	0
PHYST.T1	TNFa	0
VILLENPOP	TNFa	0
VILLESPOP	TNFa	0
BRUIT	TNFa	0
CSP	TNFa	0
EMPLOIP	TNFa	0
EMPLOIS	TNFa	0
INACT	TNFa	0
NIVETUD	TNFa	0
POUSS	TNFa	0
PTOX	TNFa	0
REVENUS	TNFa	0
TRAVJ	TNFa	0
TRAVT	TNFa	0
AMIDI	TNFa	0
DEJ	TNFa	0
DINER	TNFa	0
GRIGN	TNFa	0
MATIN	TNFa	0
NCOLL	TNFa	0
PDEJ	TNFa	0
PRODALL1	TNFa	0
PRODALL2	TNFa	0
PRODALL3	TNFa	0
PRODALL4	TNFa	0
REPASH	TNFa	0
SEL	TNFa	0
SOIREE	TNFa	0
ALCF	TNFa	0
Beer	TNFa	0
CUISIN	TNFa	0
DESS	TNFa	0
DIFFATM	TNFa	0
FASTF	TNFa	0
FCRUS	TNFa	0
FCUITS	TNFa	0
FECUL	TNFa	0
FRITS	TNFa	0
FROM	TNFa	0
Cooked meals	TNFa	0
RESTAU	TNFa	0
VIANDE	TNFa	0
VIENN	TNFa	0
VIN	TNFa	0
VITA	TNFa	0
VORALE	TNFa	0
PSEXP	TNFa	0
Smoking status	TNFa	0
NBYLPSEXP	TNFa	0
Nb.years last smoke	TNFa	0
NBYPSEXP	TNFa	0
Nb.years smoking	TNFa	0
Tot.numb.cig.	TNFa	0
DORDIF	TNFa	0
DORLUM	TNFa	0
HASCHICH	TNFa	0
STRESS	TNFa	0
CONCEN	TNFa	0
DIFF	TNFa	0
DORH.T1	TNFa	0
FATI	TNFa	0
MBLESS	TNFa	0
PLAIS	TNFa	0
TRIS	TNFa	0
ACCOUCH	TNFa	0
ALIM	TNFa	0
VOIE	TNFa	0
ACCOUNB	TNFa	0
ALIMDUR	TNFa	0
NAISSP	TNFa	0
NAISST	TNFa	0
TONSILLECTOMY	TNFa	0
APPENDICECTOMY	TNFa	0
OTHER	TNFa	0
MEASLES	TNFa	0
HEPATITISB	TNFa	0
FLU	TNFa	0
MEASLESMH	TNFa	0
RUBELLAMH	TNFa	0
CHICKENPOXMH	TNFa	0
MUMPSMH	TNFa	0
OTHERMH	TNFa	0
SURGICAL.INT	TNFa	0
MUMPS	TNFa	0
RUBELLA	TNFa	0
CMSEQ	TNFa	0
CMSTDT	TNFa	0
Abdo.circ.	TNFa	0
BMI	TNFa	0
DIABP1.V0	TNFa	0
DIABP2.V0	TNFa	0
Heart rate	TNFa	0
HEIGHT.V0	TNFa	0
Systolic measure	TNFa	0
TEMP.V0	TNFa	0
Weight	TNFa	0
ALLER	TNFa	0
ATTAQUE	TNFa	0
CAUTRE	TNFa	0
CCOLON	TNFa	0
CSEIN	TNFa	0
DIABETE	TNFa	0
HYPERT	TNFa	0
INFARC	TNFa	0
CMV status	TNFa	0
EBV.EA.V1	TNFa	0
EBV.EBNA.V1	TNFa	0
HBS.V1	TNFa	0
HP.V1	TNFa	0
HSV1.V1	TNFa	0
HSV2.V1	TNFa	0
ORE.V1	TNFa	0
ROUG.V1	TNFa	0
TXP.V1	TNFa	0
VZV.V1	TNFa	0
HP.V1.QT	TNFa	0

## Sheet: Fig1c_Null
Var1	Var2	value	stars
SEASON	CXCL5	0
CHEVEUX	CXCL5	0
CORREC	CXCL5	0
CORRECP	CXCL5	0
LOG	CXCL5	0
PHYSL	CXCL5	0
PHYSP.T1	CXCL5	0
VILLENPOP20	CXCL5	0
VILLESPOP20	CXCL5	0
VIT	CXCL5	0
VIT.COUPLE	CXCL5	0
VIT.ENFANTS	CXCL5	0
YEUX.T1	CXCL5	0
NVILLES	CXCL5	0
PHYSDUR.T1	CXCL5	0
PHYSJ	CXCL5	0
PHYST.T1	CXCL5	0
VILLENPOP	CXCL5	0
VILLESPOP	CXCL5	0
BRUIT	CXCL5	0
CSP	CXCL5	0
EMPLOIP	CXCL5	0
EMPLOIS	CXCL5	0
INACT	CXCL5	0
NIVETUD	CXCL5	0
POUSS	CXCL5	0
PTOX	CXCL5	0
REVENUS	CXCL5	0
TRAVJ	CXCL5	0
TRAVT	CXCL5	0
AMIDI	CXCL5	0
DEJ	CXCL5	0
DINER	CXCL5	0
GRIGN	CXCL5	0
MATIN	CXCL5	0
NCOLL	CXCL5	0
PDEJ	CXCL5	0
PRODALL1	CXCL5	0
PRODALL2	CXCL5	0
PRODALL3	CXCL5	0
PRODALL4	CXCL5	0
REPASH	CXCL5	0
SEL	CXCL5	0
SOIREE	CXCL5	0
ALCF	CXCL5	0
Beer	CXCL5	0
CUISIN	CXCL5	0
DESS	CXCL5	0
DIFFATM	CXCL5	0
FASTF	CXCL5	0
FCRUS	CXCL5	0
FCUITS	CXCL5	0
FECUL	CXCL5	0
FRITS	CXCL5	0
FROM	CXCL5	0
Cooked meals	CXCL5	0
RESTAU	CXCL5	0
VIANDE	CXCL5	0
VIENN	CXCL5	0
VIN	CXCL5	0
VITA	CXCL5	0
VORALE	CXCL5	0
PSEXP	CXCL5	0
Smoking status	CXCL5	0
NBYLPSEXP	CXCL5	0
Nb.years last smoke	CXCL5	0
NBYPSEXP	CXCL5	0
Nb.years smoking	CXCL5	0
Tot.numb.cig.	CXCL5	0
DORDIF	CXCL5	0
DORLUM	CXCL5	0
HASCHICH	CXCL5	0
STRESS	CXCL5	0
CONCEN	CXCL5	0
DIFF	CXCL5	0
DORH.T1	CXCL5	0
FATI	CXCL5	0
MBLESS	CXCL5	0
PLAIS	CXCL5	0
TRIS	CXCL5	0
ACCOUCH	CXCL5	0
ALIM	CXCL5	0
VOIE	CXCL5	0
ACCOUNB	CXCL5	0
ALIMDUR	CXCL5	0
NAISSP	CXCL5	0
NAISST	CXCL5	0
TONSILLECTOMY	CXCL5	0
APPENDICECTOMY	CXCL5	0
OTHER	CXCL5	0
MEASLES	CXCL5	0
HEPATITISB	CXCL5	0
FLU	CXCL5	0
MEASLESMH	CXCL5	0
RUBELLAMH	CXCL5	0
CHICKENPOXMH	CXCL5	0
MUMPSMH	CXCL5	0
OTHERMH	CXCL5	0
SURGICAL.INT	CXCL5	0
MUMPS	CXCL5	0
RUBELLA	CXCL5	0
CMSEQ	CXCL5	0
CMSTDT	CXCL5	0
Abdo.circ.	CXCL5	0
BMI	CXCL5	0
DIABP1.V0	CXCL5	0
DIABP2.V0	CXCL5	0
Heart rate	CXCL5	0
HEIGHT.V0	CXCL5	0
Systolic measure	CXCL5	0
TEMP.V0	CXCL5	0
Weight	CXCL5	0
ALLER	CXCL5	0
ATTAQUE	CXCL5	0
CAUTRE	CXCL5	0
CCOLON	CXCL5	0
CSEIN	CXCL5	0
DIABETE	CXCL5	0
HYPERT	CXCL5	0
INFARC	CXCL5	0
CMV status	CXCL5	0
EBV.EA.V1	CXCL5	0
EBV.EBNA.V1	CXCL5	0
HBS.V1	CXCL5	0
HP.V1	CXCL5	0
HSV1.V1	CXCL5	0
HSV2.V1	CXCL5	0
ORE.V1	CXCL5	0
ROUG.V1	CXCL5	0
TXP.V1	CXCL5	0
VZV.V1	CXCL5	0
HP.V1.QT	CXCL5	0
SEASON	CSF2	0
CHEVEUX	CSF2	0
CORREC	CSF2	0
CORRECP	CSF2	0
LOG	CSF2	0
PHYSL	CSF2	0
PHYSP.T1	CSF2	0
VILLENPOP20	CSF2	0
VILLESPOP20	CSF2	0
VIT	CSF2	0
VIT.COUPLE	CSF2	0
VIT.ENFANTS	CSF2	0
YEUX.T1	CSF2	0
NVILLES	CSF2	0
PHYSDUR.T1	CSF2	0
PHYSJ	CSF2	0
PHYST.T1	CSF2	0
VILLENPOP	CSF2	0
VILLESPOP	CSF2	0
BRUIT	CSF2	0
CSP	CSF2	0
EMPLOIP	CSF2	0
EMPLOIS	CSF2	0
INACT	CSF2	0
NIVETUD	CSF2	0
POUSS	CSF2	0
PTOX	CSF2	0
REVENUS	CSF2	0
TRAVJ	CSF2	0
TRAVT	CSF2	0
AMIDI	CSF2	0
DEJ	CSF2	0
DINER	CSF2	0
GRIGN	CSF2	0
MATIN	CSF2	0
NCOLL	CSF2	0
PDEJ	CSF2	0
PRODALL1	CSF2	0
PRODALL2	CSF2	0
PRODALL3	CSF2	0
PRODALL4	CSF2	0
REPASH	CSF2	0
SEL	CSF2	0
SOIREE	CSF2	0
ALCF	CSF2	0
Beer	CSF2	0
CUISIN	CSF2	0
DESS	CSF2	0
DIFFATM	CSF2	0
FASTF	CSF2	0
FCRUS	CSF2	0
FCUITS	CSF2	0
FECUL	CSF2	0
FRITS	CSF2	0
FROM	CSF2	0
Cooked meals	CSF2	0
RESTAU	CSF2	0
VIANDE	CSF2	0
VIENN	CSF2	0
VIN	CSF2	0
VITA	CSF2	0
VORALE	CSF2	0
PSEXP	CSF2	0
Smoking status	CSF2	0
NBYLPSEXP	CSF2	0
Nb.years last smoke	CSF2	0
NBYPSEXP	CSF2	0
Nb.years smoking	CSF2	0
Tot.numb.cig.	CSF2	0
DORDIF	CSF2	0
DORLUM	CSF2	0
HASCHICH	CSF2	0
STRESS	CSF2	0
CONCEN	CSF2	0
DIFF	CSF2	0
DORH.T1	CSF2	0
FATI	CSF2	0
MBLESS	CSF2	0
PLAIS	CSF2	0
TRIS	CSF2	0
ACCOUCH	CSF2	0
ALIM	CSF2	0
VOIE	CSF2	0
ACCOUNB	CSF2	0
ALIMDUR	CSF2	0
NAISSP	CSF2	0
NAISST	CSF2	0
TONSILLECTOMY	CSF2	0
APPENDICECTOMY	CSF2	0
OTHER	CSF2	0
MEASLES	CSF2	0
HEPATITISB	CSF2	0
FLU	CSF2	0
MEASLESMH	CSF2	0
RUBELLAMH	CSF2	0
CHICKENPOXMH	CSF2	0
MUMPSMH	CSF2	0
OTHERMH	CSF2	0
SURGICAL.INT	CSF2	0
MUMPS	CSF2	0
RUBELLA	CSF2	0
CMSEQ	CSF2	0
CMSTDT	CSF2	0
Abdo.circ.	CSF2	0
BMI	CSF2	0
DIABP1.V0	CSF2	0
DIABP2.V0	CSF2	0
Heart rate	CSF2	0
HEIGHT.V0	CSF2	0
Systolic measure	CSF2	0
TEMP.V0	CSF2	0
Weight	CSF2	0
ALLER	CSF2	0
ATTAQUE	CSF2	0
CAUTRE	CSF2	0
CCOLON	CSF2	0
CSEIN	CSF2	0
DIABETE	CSF2	0
HYPERT	CSF2	0
INFARC	CSF2	0
CMV status	CSF2	0
EBV.EA.V1	CSF2	0
EBV.EBNA.V1	CSF2	0
HBS.V1	CSF2	0
HP.V1	CSF2	0
HSV1.V1	CSF2	0
HSV2.V1	CSF2	0
ORE.V1	CSF2	0
ROUG.V1	CSF2	0
TXP.V1	CSF2	0
VZV.V1	CSF2	0
HP.V1.QT	CSF2	0
SEASON	IFNg	0
CHEVEUX	IFNg	0
CORREC	IFNg	0
CORRECP	IFNg	0
LOG	IFNg	0
PHYSL	IFNg	0
PHYSP.T1	IFNg	0
VILLENPOP20	IFNg	0
VILLESPOP20	IFNg	0
VIT	IFNg	0
VIT.COUPLE	IFNg	0
VIT.ENFANTS	IFNg	0
YEUX.T1	IFNg	0
NVILLES	IFNg	0
PHYSDUR.T1	IFNg	0
PHYSJ	IFNg	0
PHYST.T1	IFNg	0
VILLENPOP	IFNg	0
VILLESPOP	IFNg	0
BRUIT	IFNg	0
CSP	IFNg	0
EMPLOIP	IFNg	0
EMPLOIS	IFNg	0
INACT	IFNg	0
NIVETUD	IFNg	0
POUSS	IFNg	0
PTOX	IFNg	0
REVENUS	IFNg	0
TRAVJ	IFNg	0
TRAVT	IFNg	0
AMIDI	IFNg	0
DEJ	IFNg	0
DINER	IFNg	0
GRIGN	IFNg	0
MATIN	IFNg	0
NCOLL	IFNg	0
PDEJ	IFNg	0
PRODALL1	IFNg	0
PRODALL2	IFNg	0
PRODALL3	IFNg	0
PRODALL4	IFNg	0
REPASH	IFNg	0
SEL	IFNg	0
SOIREE	IFNg	0
ALCF	IFNg	0
Beer	IFNg	0
CUISIN	IFNg	0
DESS	IFNg	0
DIFFATM	IFNg	0
FASTF	IFNg	0
FCRUS	IFNg	0
FCUITS	IFNg	0
FECUL	IFNg	0
FRITS	IFNg	0
FROM	IFNg	0
Cooked meals	IFNg	0
RESTAU	IFNg	0
VIANDE	IFNg	0
VIENN	IFNg	0
VIN	IFNg	0
VITA	IFNg	0
VORALE	IFNg	0
PSEXP	IFNg	0
Smoking status	IFNg	0
NBYLPSEXP	IFNg	0
Nb.years last smoke	IFNg	0
NBYPSEXP	IFNg	0
Nb.years smoking	IFNg	0
Tot.numb.cig.	IFNg	0
DORDIF	IFNg	0
DORLUM	IFNg	0
HASCHICH	IFNg	0
STRESS	IFNg	0
CONCEN	IFNg	0
DIFF	IFNg	0
DORH.T1	IFNg	0
FATI	IFNg	0
MBLESS	IFNg	0
PLAIS	IFNg	0
TRIS	IFNg	0
ACCOUCH	IFNg	0
ALIM	IFNg	0
VOIE	IFNg	0
ACCOUNB	IFNg	0
ALIMDUR	IFNg	0
NAISSP	IFNg	0
NAISST	IFNg	0
TONSILLECTOMY	IFNg	0
APPENDICECTOMY	IFNg	0
OTHER	IFNg	0
MEASLES	IFNg	0
HEPATITISB	IFNg	0
FLU	IFNg	0
MEASLESMH	IFNg	0
RUBELLAMH	IFNg	0
CHICKENPOXMH	IFNg	0
MUMPSMH	IFNg	0
OTHERMH	IFNg	0
SURGICAL.INT	IFNg	0
MUMPS	IFNg	0
RUBELLA	IFNg	0
CMSEQ	IFNg	0
CMSTDT	IFNg	0
Abdo.circ.	IFNg	0
BMI	IFNg	0
DIABP1.V0	IFNg	0
DIABP2.V0	IFNg	0
Heart rate	IFNg	0
HEIGHT.V0	IFNg	0
Systolic measure	IFNg	0
TEMP.V0	IFNg	0
Weight	IFNg	0
ALLER	IFNg	0
ATTAQUE	IFNg	0
CAUTRE	IFNg	0
CCOLON	IFNg	0
CSEIN	IFNg	0
DIABETE	IFNg	0
HYPERT	IFNg	0
INFARC	IFNg	0
CMV status	IFNg	0
EBV.EA.V1	IFNg	0
EBV.EBNA.V1	IFNg	0
HBS.V1	IFNg	0
HP.V1	IFNg	0
HSV1.V1	IFNg	0
HSV2.V1	IFNg	0
ORE.V1	IFNg	0
ROUG.V1	IFNg	0
TXP.V1	IFNg	0
VZV.V1	IFNg	0
HP.V1.QT	IFNg	0
SEASON	IL1b	0
CHEVEUX	IL1b	0
CORREC	IL1b	0
CORRECP	IL1b	0
LOG	IL1b	0
PHYSL	IL1b	0
PHYSP.T1	IL1b	0
VILLENPOP20	IL1b	0
VILLESPOP20	IL1b	0
VIT	IL1b	0
VIT.COUPLE	IL1b	0
VIT.ENFANTS	IL1b	0
YEUX.T1	IL1b	0
NVILLES	IL1b	0
PHYSDUR.T1	IL1b	0
PHYSJ	IL1b	0
PHYST.T1	IL1b	0
VILLENPOP	IL1b	0
VILLESPOP	IL1b	0
BRUIT	IL1b	0
CSP	IL1b	0
EMPLOIP	IL1b	0
EMPLOIS	IL1b	0
INACT	IL1b	0
NIVETUD	IL1b	0
POUSS	IL1b	0
PTOX	IL1b	0
REVENUS	IL1b	0
TRAVJ	IL1b	0
TRAVT	IL1b	0
AMIDI	IL1b	0
DEJ	IL1b	0
DINER	IL1b	0
GRIGN	IL1b	0
MATIN	IL1b	0
NCOLL	IL1b	0
PDEJ	IL1b	0
PRODALL1	IL1b	0
PRODALL2	IL1b	0
PRODALL3	IL1b	0
PRODALL4	IL1b	0
REPASH	IL1b	0
SEL	IL1b	0
SOIREE	IL1b	0
ALCF	IL1b	0
Beer	IL1b	0
CUISIN	IL1b	0
DESS	IL1b	0
DIFFATM	IL1b	0
FASTF	IL1b	0
FCRUS	IL1b	0
FCUITS	IL1b	0
FECUL	IL1b	0
FRITS	IL1b	0
FROM	IL1b	0
Cooked meals	IL1b	0
RESTAU	IL1b	0
VIANDE	IL1b	0
VIENN	IL1b	0
VIN	IL1b	0
VITA	IL1b	0
VORALE	IL1b	0
PSEXP	IL1b	0
Smoking status	IL1b	0
NBYLPSEXP	IL1b	0
Nb.years last smoke	IL1b	0
NBYPSEXP	IL1b	0
Nb.years smoking	IL1b	0
Tot.numb.cig.	IL1b	0
DORDIF	IL1b	0
DORLUM	IL1b	0
HASCHICH	IL1b	0
STRESS	IL1b	0
CONCEN	IL1b	0
DIFF	IL1b	0
DORH.T1	IL1b	0
FATI	IL1b	0
MBLESS	IL1b	0
PLAIS	IL1b	0
TRIS	IL1b	0
ACCOUCH	IL1b	0
ALIM	IL1b	0
VOIE	IL1b	0
ACCOUNB	IL1b	0
ALIMDUR	IL1b	0
NAISSP	IL1b	0
NAISST	IL1b	0
TONSILLECTOMY	IL1b	0
APPENDICECTOMY	IL1b	0
OTHER	IL1b	0
MEASLES	IL1b	0
HEPATITISB	IL1b	0
FLU	IL1b	0
MEASLESMH	IL1b	0
RUBELLAMH	IL1b	0
CHICKENPOXMH	IL1b	0
MUMPSMH	IL1b	0
OTHERMH	IL1b	0
SURGICAL.INT	IL1b	0
MUMPS	IL1b	0
RUBELLA	IL1b	0
CMSEQ	IL1b	0
CMSTDT	IL1b	0
Abdo.circ.	IL1b	0
BMI	IL1b	0
DIABP1.V0	IL1b	0
DIABP2.V0	IL1b	0
Heart rate	IL1b	0
HEIGHT.V0	IL1b	0
Systolic measure	IL1b	0
TEMP.V0	IL1b	0
Weight	IL1b	0
ALLER	IL1b	0
ATTAQUE	IL1b	0
CAUTRE	IL1b	0
CCOLON	IL1b	0
CSEIN	IL1b	0
DIABETE	IL1b	0
HYPERT	IL1b	0
INFARC	IL1b	0
CMV status	IL1b	0
EBV.EA.V1	IL1b	0
EBV.EBNA.V1	IL1b	0
HBS.V1	IL1b	0
HP.V1	IL1b	0
HSV1.V1	IL1b	0
HSV2.V1	IL1b	0
ORE.V1	IL1b	0
ROUG.V1	IL1b	0
TXP.V1	IL1b	0
VZV.V1	IL1b	0
HP.V1.QT	IL1b	0
SEASON	IL2	0
CHEVEUX	IL2	0
CORREC	IL2	0
CORRECP	IL2	0
LOG	IL2	0
PHYSL	IL2	0
PHYSP.T1	IL2	0
VILLENPOP20	IL2	0
VILLESPOP20	IL2	0
VIT	IL2	0
VIT.COUPLE	IL2	0
VIT.ENFANTS	IL2	0
YEUX.T1	IL2	0
NVILLES	IL2	0
PHYSDUR.T1	IL2	0
PHYSJ	IL2	0
PHYST.T1	IL2	0
VILLENPOP	IL2	0
VILLESPOP	IL2	0
BRUIT	IL2	0
CSP	IL2	0
EMPLOIP	IL2	0
EMPLOIS	IL2	0
INACT	IL2	0
NIVETUD	IL2	0
POUSS	IL2	0
PTOX	IL2	0
REVENUS	IL2	0
TRAVJ	IL2	0
TRAVT	IL2	0
AMIDI	IL2	0
DEJ	IL2	0
DINER	IL2	0
GRIGN	IL2	0
MATIN	IL2	0
NCOLL	IL2	0
PDEJ	IL2	0
PRODALL1	IL2	0
PRODALL2	IL2	0
PRODALL3	IL2	0
PRODALL4	IL2	0
REPASH	IL2	0
SEL	IL2	0
SOIREE	IL2	0
ALCF	IL2	0
Beer	IL2	0
CUISIN	IL2	0
DESS	IL2	0
DIFFATM	IL2	0
FASTF	IL2	0
FCRUS	IL2	0
FCUITS	IL2	0
FECUL	IL2	0
FRITS	IL2	0
FROM	IL2	0
Cooked meals	IL2	0
RESTAU	IL2	0
VIANDE	IL2	0
VIENN	IL2	0
VIN	IL2	0
VITA	IL2	0
VORALE	IL2	0
PSEXP	IL2	0
Smoking status	IL2	0
NBYLPSEXP	IL2	0
Nb.years last smoke	IL2	0
NBYPSEXP	IL2	0
Nb.years smoking	IL2	0
Tot.numb.cig.	IL2	0
DORDIF	IL2	0
DORLUM	IL2	0
HASCHICH	IL2	0
STRESS	IL2	0
CONCEN	IL2	0
DIFF	IL2	0
DORH.T1	IL2	0
FATI	IL2	0
MBLESS	IL2	0
PLAIS	IL2	0
TRIS	IL2	0
ACCOUCH	IL2	0
ALIM	IL2	0
VOIE	IL2	0
ACCOUNB	IL2	0
ALIMDUR	IL2	0
NAISSP	IL2	0
NAISST	IL2	0
TONSILLECTOMY	IL2	0
APPENDICECTOMY	IL2	0
OTHER	IL2	0
MEASLES	IL2	0
HEPATITISB	IL2	0
FLU	IL2	0
MEASLESMH	IL2	0
RUBELLAMH	IL2	0
CHICKENPOXMH	IL2	0
MUMPSMH	IL2	0
OTHERMH	IL2	0
SURGICAL.INT	IL2	0
MUMPS	IL2	0
RUBELLA	IL2	0
CMSEQ	IL2	0
CMSTDT	IL2	0
Abdo.circ.	IL2	0
BMI	IL2	0
DIABP1.V0	IL2	0
DIABP2.V0	IL2	0
Heart rate	IL2	0
HEIGHT.V0	IL2	0
Systolic measure	IL2	0
TEMP.V0	IL2	0
Weight	IL2	0
ALLER	IL2	0
ATTAQUE	IL2	0
CAUTRE	IL2	0
CCOLON	IL2	0
CSEIN	IL2	0
DIABETE	IL2	0
HYPERT	IL2	0
INFARC	IL2	0
CMV status	IL2	0
EBV.EA.V1	IL2	0
EBV.EBNA.V1	IL2	0
HBS.V1	IL2	0
HP.V1	IL2	0
HSV1.V1	IL2	0
HSV2.V1	IL2	0
ORE.V1	IL2	0
ROUG.V1	IL2	0
TXP.V1	IL2	0
VZV.V1	IL2	0
HP.V1.QT	IL2	0
SEASON	IL6	0
CHEVEUX	IL6	0
CORREC	IL6	0
CORRECP	IL6	0
LOG	IL6	0
PHYSL	IL6	0
PHYSP.T1	IL6	0
VILLENPOP20	IL6	0
VILLESPOP20	IL6	0
VIT	IL6	0
VIT.COUPLE	IL6	0
VIT.ENFANTS	IL6	0
YEUX.T1	IL6	0
NVILLES	IL6	0
PHYSDUR.T1	IL6	0
PHYSJ	IL6	0
PHYST.T1	IL6	0
VILLENPOP	IL6	0
VILLESPOP	IL6	0
BRUIT	IL6	0
CSP	IL6	0
EMPLOIP	IL6	0
EMPLOIS	IL6	0
INACT	IL6	0
NIVETUD	IL6	0
POUSS	IL6	0
PTOX	IL6	0
REVENUS	IL6	0
TRAVJ	IL6	0
TRAVT	IL6	0
AMIDI	IL6	0
DEJ	IL6	0
DINER	IL6	0
GRIGN	IL6	0
MATIN	IL6	0
NCOLL	IL6	0
PDEJ	IL6	0
PRODALL1	IL6	0
PRODALL2	IL6	0
PRODALL3	IL6	0
PRODALL4	IL6	0
REPASH	IL6	0
SEL	IL6	0
SOIREE	IL6	0
ALCF	IL6	0
Beer	IL6	0
CUISIN	IL6	0
DESS	IL6	0
DIFFATM	IL6	0
FASTF	IL6	0
FCRUS	IL6	0
FCUITS	IL6	0
FECUL	IL6	0
FRITS	IL6	0
FROM	IL6	0
Cooked meals	IL6	0
RESTAU	IL6	0
VIANDE	IL6	0
VIENN	IL6	0
VIN	IL6	0
VITA	IL6	0
VORALE	IL6	0
PSEXP	IL6	0
Smoking status	IL6	0
NBYLPSEXP	IL6	0
Nb.years last smoke	IL6	0
NBYPSEXP	IL6	0
Nb.years smoking	IL6	0
Tot.numb.cig.	IL6	0
DORDIF	IL6	0
DORLUM	IL6	0
HASCHICH	IL6	0
STRESS	IL6	0
CONCEN	IL6	0
DIFF	IL6	0
DORH.T1	IL6	0
FATI	IL6	0
MBLESS	IL6	0
PLAIS	IL6	0
TRIS	IL6	0
ACCOUCH	IL6	0
ALIM	IL6	0
VOIE	IL6	0
ACCOUNB	IL6	0
ALIMDUR	IL6	0
NAISSP	IL6	0
NAISST	IL6	0
TONSILLECTOMY	IL6	0
APPENDICECTOMY	IL6	0
OTHER	IL6	0
MEASLES	IL6	0
HEPATITISB	IL6	0
FLU	IL6	0
MEASLESMH	IL6	0
RUBELLAMH	IL6	0
CHICKENPOXMH	IL6	0
MUMPSMH	IL6	0
OTHERMH	IL6	0
SURGICAL.INT	IL6	0
MUMPS	IL6	0
RUBELLA	IL6	0
CMSEQ	IL6	0
CMSTDT	IL6	0
Abdo.circ.	IL6	0
BMI	IL6	0
DIABP1.V0	IL6	0
DIABP2.V0	IL6	0
Heart rate	IL6	0
HEIGHT.V0	IL6	0
Systolic measure	IL6	0
TEMP.V0	IL6	0
Weight	IL6	0
ALLER	IL6	0
ATTAQUE	IL6	0
CAUTRE	IL6	0
CCOLON	IL6	0
CSEIN	IL6	0
DIABETE	IL6	0
HYPERT	IL6	0
INFARC	IL6	0
CMV status	IL6	0
EBV.EA.V1	IL6	0
EBV.EBNA.V1	IL6	0
HBS.V1	IL6	0
HP.V1	IL6	0
HSV1.V1	IL6	0
HSV2.V1	IL6	0
ORE.V1	IL6	0
ROUG.V1	IL6	0
TXP.V1	IL6	0
VZV.V1	IL6	0
HP.V1.QT	IL6	0
SEASON	IL8	0
CHEVEUX	IL8	0
CORREC	IL8	0
CORRECP	IL8	0
LOG	IL8	0
PHYSL	IL8	0
PHYSP.T1	IL8	0
VILLENPOP20	IL8	0
VILLESPOP20	IL8	0
VIT	IL8	0
VIT.COUPLE	IL8	0
VIT.ENFANTS	IL8	0
YEUX.T1	IL8	0
NVILLES	IL8	0
PHYSDUR.T1	IL8	0
PHYSJ	IL8	0
PHYST.T1	IL8	0
VILLENPOP	IL8	0
VILLESPOP	IL8	0
BRUIT	IL8	0
CSP	IL8	0
EMPLOIP	IL8	0
EMPLOIS	IL8	0
INACT	IL8	0
NIVETUD	IL8	0
POUSS	IL8	0
PTOX	IL8	0
REVENUS	IL8	0
TRAVJ	IL8	0
TRAVT	IL8	0
AMIDI	IL8	0
DEJ	IL8	0
DINER	IL8	0
GRIGN	IL8	0
MATIN	IL8	0
NCOLL	IL8	0
PDEJ	IL8	0
PRODALL1	IL8	0
PRODALL2	IL8	0
PRODALL3	IL8	0
PRODALL4	IL8	0
REPASH	IL8	0
SEL	IL8	0
SOIREE	IL8	0
ALCF	IL8	0
Beer	IL8	0
CUISIN	IL8	0
DESS	IL8	0
DIFFATM	IL8	0
FASTF	IL8	0
FCRUS	IL8	0
FCUITS	IL8	0
FECUL	IL8	0
FRITS	IL8	0
FROM	IL8	0
Cooked meals	IL8	0
RESTAU	IL8	0
VIANDE	IL8	0
VIENN	IL8	0
VIN	IL8	0
VITA	IL8	0
VORALE	IL8	0
PSEXP	IL8	0
Smoking status	IL8	0
NBYLPSEXP	IL8	0
Nb.years last smoke	IL8	0
NBYPSEXP	IL8	0
Nb.years smoking	IL8	0
Tot.numb.cig.	IL8	0
DORDIF	IL8	0
DORLUM	IL8	0
HASCHICH	IL8	0
STRESS	IL8	0
CONCEN	IL8	0
DIFF	IL8	0
DORH.T1	IL8	0
FATI	IL8	0
MBLESS	IL8	0
PLAIS	IL8	0
TRIS	IL8	0
ACCOUCH	IL8	0
ALIM	IL8	0
VOIE	IL8	0
ACCOUNB	IL8	0
ALIMDUR	IL8	0
NAISSP	IL8	0
NAISST	IL8	0
TONSILLECTOMY	IL8	0
APPENDICECTOMY	IL8	0
OTHER	IL8	0
MEASLES	IL8	0
HEPATITISB	IL8	0
FLU	IL8	0
MEASLESMH	IL8	0
RUBELLAMH	IL8	0
CHICKENPOXMH	IL8	0
MUMPSMH	IL8	0
OTHERMH	IL8	0
SURGICAL.INT	IL8	0
MUMPS	IL8	0
RUBELLA	IL8	0
CMSEQ	IL8	0
CMSTDT	IL8	0
Abdo.circ.	IL8	0
BMI	IL8	0
DIABP1.V0	IL8	0
DIABP2.V0	IL8	0
Heart rate	IL8	0
HEIGHT.V0	IL8	0
Systolic measure	IL8	0
TEMP.V0	IL8	0
Weight	IL8	0
ALLER	IL8	0
ATTAQUE	IL8	0
CAUTRE	IL8	0
CCOLON	IL8	0
CSEIN	IL8	0
DIABETE	IL8	0
HYPERT	IL8	0
INFARC	IL8	0
CMV status	IL8	0
EBV.EA.V1	IL8	0
EBV.EBNA.V1	IL8	0
HBS.V1	IL8	0
HP.V1	IL8	0
HSV1.V1	IL8	0
HSV2.V1	IL8	0
ORE.V1	IL8	0
ROUG.V1	IL8	0
TXP.V1	IL8	0
VZV.V1	IL8	0
HP.V1.QT	IL8	0
SEASON	IL10	0
CHEVEUX	IL10	0
CORREC	IL10	0
CORRECP	IL10	0
LOG	IL10	0
PHYSL	IL10	0
PHYSP.T1	IL10	0
VILLENPOP20	IL10	0
VILLESPOP20	IL10	0
VIT	IL10	0
VIT.COUPLE	IL10	0
VIT.ENFANTS	IL10	0
YEUX.T1	IL10	0
NVILLES	IL10	0
PHYSDUR.T1	IL10	0
PHYSJ	IL10	0
PHYST.T1	IL10	0
VILLENPOP	IL10	0
VILLESPOP	IL10	0
BRUIT	IL10	0
CSP	IL10	0
EMPLOIP	IL10	0
EMPLOIS	IL10	0
INACT	IL10	0
NIVETUD	IL10	0
POUSS	IL10	0
PTOX	IL10	0
REVENUS	IL10	0
TRAVJ	IL10	0
TRAVT	IL10	0
AMIDI	IL10	0
DEJ	IL10	0
DINER	IL10	0
GRIGN	IL10	0
MATIN	IL10	0
NCOLL	IL10	0
PDEJ	IL10	0
PRODALL1	IL10	0
PRODALL2	IL10	0
PRODALL3	IL10	0
PRODALL4	IL10	0
REPASH	IL10	0
SEL	IL10	0
SOIREE	IL10	0
ALCF	IL10	0
Beer	IL10	0
CUISIN	IL10	0
DESS	IL10	0
DIFFATM	IL10	0
FASTF	IL10	0
FCRUS	IL10	0
FCUITS	IL10	0
FECUL	IL10	0
FRITS	IL10	0
FROM	IL10	0
Cooked meals	IL10	0
RESTAU	IL10	0
VIANDE	IL10	0
VIENN	IL10	0
VIN	IL10	0
VITA	IL10	0
VORALE	IL10	0
PSEXP	IL10	0
Smoking status	IL10	0
NBYLPSEXP	IL10	0
Nb.years last smoke	IL10	0
NBYPSEXP	IL10	0
Nb.years smoking	IL10	0
Tot.numb.cig.	IL10	0
DORDIF	IL10	0
DORLUM	IL10	0
HASCHICH	IL10	0
STRESS	IL10	0
CONCEN	IL10	0
DIFF	IL10	0
DORH.T1	IL10	0
FATI	IL10	0
MBLESS	IL10	0
PLAIS	IL10	0
TRIS	IL10	0
ACCOUCH	IL10	0
ALIM	IL10	0
VOIE	IL10	0
ACCOUNB	IL10	0
ALIMDUR	IL10	0
NAISSP	IL10	0
NAISST	IL10	0
TONSILLECTOMY	IL10	0
APPENDICECTOMY	IL10	0
OTHER	IL10	0
MEASLES	IL10	0
HEPATITISB	IL10	0
FLU	IL10	0
MEASLESMH	IL10	0
RUBELLAMH	IL10	0
CHICKENPOXMH	IL10	0
MUMPSMH	IL10	0
OTHERMH	IL10	0
SURGICAL.INT	IL10	0
MUMPS	IL10	0
RUBELLA	IL10	0
CMSEQ	IL10	0
CMSTDT	IL10	0
Abdo.circ.	IL10	0
BMI	IL10	0
DIABP1.V0	IL10	0
DIABP2.V0	IL10	0
Heart rate	IL10	0
HEIGHT.V0	IL10	0
Systolic measure	IL10	0
TEMP.V0	IL10	0
Weight	IL10	0
ALLER	IL10	0
ATTAQUE	IL10	0
CAUTRE	IL10	0
CCOLON	IL10	0
CSEIN	IL10	0
DIABETE	IL10	0
HYPERT	IL10	0
INFARC	IL10	0
CMV status	IL10	0
EBV.EA.V1	IL10	0
EBV.EBNA.V1	IL10	0
HBS.V1	IL10	0
HP.V1	IL10	0
HSV1.V1	IL10	0
HSV2.V1	IL10	0
ORE.V1	IL10	0
ROUG.V1	IL10	0
TXP.V1	IL10	0
VZV.V1	IL10	0
HP.V1.QT	IL10	0
SEASON	IL12p70	0
CHEVEUX	IL12p70	0
CORREC	IL12p70	0
CORRECP	IL12p70	0
LOG	IL12p70	0
PHYSL	IL12p70	0
PHYSP.T1	IL12p70	0
VILLENPOP20	IL12p70	0
VILLESPOP20	IL12p70	0
VIT	IL12p70	0
VIT.COUPLE	IL12p70	0
VIT.ENFANTS	IL12p70	0
YEUX.T1	IL12p70	0
NVILLES	IL12p70	0
PHYSDUR.T1	IL12p70	0
PHYSJ	IL12p70	0
PHYST.T1	IL12p70	0
VILLENPOP	IL12p70	0
VILLESPOP	IL12p70	0
BRUIT	IL12p70	0
CSP	IL12p70	0
EMPLOIP	IL12p70	0
EMPLOIS	IL12p70	0
INACT	IL12p70	0
NIVETUD	IL12p70	0
POUSS	IL12p70	0
PTOX	IL12p70	0
REVENUS	IL12p70	0
TRAVJ	IL12p70	0
TRAVT	IL12p70	0
AMIDI	IL12p70	0
DEJ	IL12p70	0
DINER	IL12p70	0
GRIGN	IL12p70	0
MATIN	IL12p70	0
NCOLL	IL12p70	0
PDEJ	IL12p70	0
PRODALL1	IL12p70	0
PRODALL2	IL12p70	0
PRODALL3	IL12p70	0
PRODALL4	IL12p70	0
REPASH	IL12p70	0
SEL	IL12p70	0
SOIREE	IL12p70	0
ALCF	IL12p70	0
Beer	IL12p70	0
CUISIN	IL12p70	0
DESS	IL12p70	0
DIFFATM	IL12p70	0
FASTF	IL12p70	0
FCRUS	IL12p70	0
FCUITS	IL12p70	0
FECUL	IL12p70	0
FRITS	IL12p70	0
FROM	IL12p70	0
Cooked meals	IL12p70	0
RESTAU	IL12p70	0
VIANDE	IL12p70	0
VIENN	IL12p70	0
VIN	IL12p70	0
VITA	IL12p70	0
VORALE	IL12p70	0
PSEXP	IL12p70	0
Smoking status	IL12p70	0
NBYLPSEXP	IL12p70	0
Nb.years last smoke	IL12p70	0
NBYPSEXP	IL12p70	0
Nb.years smoking	IL12p70	0
Tot.numb.cig.	IL12p70	0
DORDIF	IL12p70	0
DORLUM	IL12p70	0
HASCHICH	IL12p70	0
STRESS	IL12p70	0
CONCEN	IL12p70	0
DIFF	IL12p70	0
DORH.T1	IL12p70	0
FATI	IL12p70	0
MBLESS	IL12p70	0
PLAIS	IL12p70	0
TRIS	IL12p70	0
ACCOUCH	IL12p70	0
ALIM	IL12p70	0
VOIE	IL12p70	0
ACCOUNB	IL12p70	0
ALIMDUR	IL12p70	0
NAISSP	IL12p70	0
NAISST	IL12p70	0
TONSILLECTOMY	IL12p70	0
APPENDICECTOMY	IL12p70	0
OTHER	IL12p70	0
MEASLES	IL12p70	0
HEPATITISB	IL12p70	0
FLU	IL12p70	0
MEASLESMH	IL12p70	0
RUBELLAMH	IL12p70	0
CHICKENPOXMH	IL12p70	0
MUMPSMH	IL12p70	0
OTHERMH	IL12p70	0
SURGICAL.INT	IL12p70	0
MUMPS	IL12p70	0
RUBELLA	IL12p70	0
CMSEQ	IL12p70	0
CMSTDT	IL12p70	0
Abdo.circ.	IL12p70	0
BMI	IL12p70	0
DIABP1.V0	IL12p70	0
DIABP2.V0	IL12p70	0
Heart rate	IL12p70	0
HEIGHT.V0	IL12p70	0
Systolic measure	IL12p70	0
TEMP.V0	IL12p70	0
Weight	IL12p70	0
ALLER	IL12p70	0
ATTAQUE	IL12p70	0
CAUTRE	IL12p70	0
CCOLON	IL12p70	0
CSEIN	IL12p70	0
DIABETE	IL12p70	0
HYPERT	IL12p70	0
INFARC	IL12p70	0
CMV status	IL12p70	0
EBV.EA.V1	IL12p70	0
EBV.EBNA.V1	IL12p70	0
HBS.V1	IL12p70	0
HP.V1	IL12p70	0
HSV1.V1	IL12p70	0
HSV2.V1	IL12p70	0
ORE.V1	IL12p70	0
ROUG.V1	IL12p70	0
TXP.V1	IL12p70	0
VZV.V1	IL12p70	0
HP.V1.QT	IL12p70	0
SEASON	IL13	0
CHEVEUX	IL13	0
CORREC	IL13	0
CORRECP	IL13	0
LOG	IL13	0
PHYSL	IL13	0
PHYSP.T1	IL13	0
VILLENPOP20	IL13	0
VILLESPOP20	IL13	0
VIT	IL13	0
VIT.COUPLE	IL13	0
VIT.ENFANTS	IL13	0
YEUX.T1	IL13	0
NVILLES	IL13	0
PHYSDUR.T1	IL13	0
PHYSJ	IL13	0
PHYST.T1	IL13	0
VILLENPOP	IL13	0
VILLESPOP	IL13	0
BRUIT	IL13	0
CSP	IL13	0
EMPLOIP	IL13	0
EMPLOIS	IL13	0
INACT	IL13	0
NIVETUD	IL13	0
POUSS	IL13	0
PTOX	IL13	0
REVENUS	IL13	0
TRAVJ	IL13	0
TRAVT	IL13	0
AMIDI	IL13	0
DEJ	IL13	0
DINER	IL13	0
GRIGN	IL13	0
MATIN	IL13	0
NCOLL	IL13	0
PDEJ	IL13	0
PRODALL1	IL13	0
PRODALL2	IL13	0
PRODALL3	IL13	0
PRODALL4	IL13	0
REPASH	IL13	0
SEL	IL13	0
SOIREE	IL13	0
ALCF	IL13	0
Beer	IL13	0
CUISIN	IL13	0
DESS	IL13	0
DIFFATM	IL13	0
FASTF	IL13	0
FCRUS	IL13	0
FCUITS	IL13	0
FECUL	IL13	0
FRITS	IL13	0
FROM	IL13	0
Cooked meals	IL13	0
RESTAU	IL13	0
VIANDE	IL13	0
VIENN	IL13	0
VIN	IL13	0
VITA	IL13	0
VORALE	IL13	0
PSEXP	IL13	0
Smoking status	IL13	0
NBYLPSEXP	IL13	0
Nb.years last smoke	IL13	0
NBYPSEXP	IL13	0
Nb.years smoking	IL13	0
Tot.numb.cig.	IL13	0
DORDIF	IL13	0
DORLUM	IL13	0
HASCHICH	IL13	0
STRESS	IL13	0
CONCEN	IL13	0
DIFF	IL13	0
DORH.T1	IL13	0
FATI	IL13	0
MBLESS	IL13	0
PLAIS	IL13	0
TRIS	IL13	0
ACCOUCH	IL13	0
ALIM	IL13	0
VOIE	IL13	0
ACCOUNB	IL13	0
ALIMDUR	IL13	0
NAISSP	IL13	0
NAISST	IL13	0
TONSILLECTOMY	IL13	0
APPENDICECTOMY	IL13	0
OTHER	IL13	0
MEASLES	IL13	0
HEPATITISB	IL13	0
FLU	IL13	0
MEASLESMH	IL13	0
RUBELLAMH	IL13	0
CHICKENPOXMH	IL13	0
MUMPSMH	IL13	0
OTHERMH	IL13	0
SURGICAL.INT	IL13	0
MUMPS	IL13	0
RUBELLA	IL13	0
CMSEQ	IL13	0
CMSTDT	IL13	0
Abdo.circ.	IL13	0
BMI	IL13	0
DIABP1.V0	IL13	0
DIABP2.V0	IL13	0
Heart rate	IL13	0
HEIGHT.V0	IL13	0
Systolic measure	IL13	0
TEMP.V0	IL13	0
Weight	IL13	0
ALLER	IL13	0
ATTAQUE	IL13	0
CAUTRE	IL13	0
CCOLON	IL13	0
CSEIN	IL13	0
DIABETE	IL13	0
HYPERT	IL13	0
INFARC	IL13	0
CMV status	IL13	0
EBV.EA.V1	IL13	0
EBV.EBNA.V1	IL13	0
HBS.V1	IL13	0
HP.V1	IL13	0
HSV1.V1	IL13	0
HSV2.V1	IL13	0
ORE.V1	IL13	0
ROUG.V1	IL13	0
TXP.V1	IL13	0
VZV.V1	IL13	0
HP.V1.QT	IL13	0
SEASON	IL17	0
CHEVEUX	IL17	0
CORREC	IL17	0
CORRECP	IL17	0
LOG	IL17	0
PHYSL	IL17	0
PHYSP.T1	IL17	0
VILLENPOP20	IL17	0
VILLESPOP20	IL17	0
VIT	IL17	0
VIT.COUPLE	IL17	0
VIT.ENFANTS	IL17	0
YEUX.T1	IL17	0
NVILLES	IL17	0
PHYSDUR.T1	IL17	0
PHYSJ	IL17	0
PHYST.T1	IL17	0
VILLENPOP	IL17	0
VILLESPOP	IL17	0
BRUIT	IL17	0
CSP	IL17	0
EMPLOIP	IL17	0
EMPLOIS	IL17	0
INACT	IL17	0
NIVETUD	IL17	0
POUSS	IL17	0
PTOX	IL17	0
REVENUS	IL17	0
TRAVJ	IL17	0
TRAVT	IL17	0
AMIDI	IL17	0
DEJ	IL17	0
DINER	IL17	0
GRIGN	IL17	0
MATIN	IL17	0
NCOLL	IL17	0
PDEJ	IL17	0
PRODALL1	IL17	0
PRODALL2	IL17	0
PRODALL3	IL17	0
PRODALL4	IL17	0
REPASH	IL17	0
SEL	IL17	0
SOIREE	IL17	0
ALCF	IL17	0
Beer	IL17	0
CUISIN	IL17	0
DESS	IL17	0
DIFFATM	IL17	0
FASTF	IL17	0
FCRUS	IL17	0
FCUITS	IL17	0
FECUL	IL17	0
FRITS	IL17	0
FROM	IL17	0
Cooked meals	IL17	0
RESTAU	IL17	0
VIANDE	IL17	0
VIENN	IL17	0
VIN	IL17	0
VITA	IL17	0
VORALE	IL17	0
PSEXP	IL17	0
Smoking status	IL17	0
NBYLPSEXP	IL17	0
Nb.years last smoke	IL17	0
NBYPSEXP	IL17	0
Nb.years smoking	IL17	0
Tot.numb.cig.	IL17	0
DORDIF	IL17	0
DORLUM	IL17	0
HASCHICH	IL17	0
STRESS	IL17	0
CONCEN	IL17	0
DIFF	IL17	0
DORH.T1	IL17	0
FATI	IL17	0
MBLESS	IL17	0
PLAIS	IL17	0
TRIS	IL17	0
ACCOUCH	IL17	0
ALIM	IL17	0
VOIE	IL17	0
ACCOUNB	IL17	0
ALIMDUR	IL17	0
NAISSP	IL17	0
NAISST	IL17	0
TONSILLECTOMY	IL17	0
APPENDICECTOMY	IL17	0
OTHER	IL17	0
MEASLES	IL17	0
HEPATITISB	IL17	0
FLU	IL17	0
MEASLESMH	IL17	0
RUBELLAMH	IL17	0
CHICKENPOXMH	IL17	0
MUMPSMH	IL17	0
OTHERMH	IL17	0
SURGICAL.INT	IL17	0
MUMPS	IL17	0
RUBELLA	IL17	0
CMSEQ	IL17	0
CMSTDT	IL17	0
Abdo.circ.	IL17	0
BMI	IL17	0
DIABP1.V0	IL17	0
DIABP2.V0	IL17	0
Heart rate	IL17	0
HEIGHT.V0	IL17	0
Systolic measure	IL17	0
TEMP.V0	IL17	0
Weight	IL17	0
ALLER	IL17	0
ATTAQUE	IL17	0
CAUTRE	IL17	0
CCOLON	IL17	0
CSEIN	IL17	0
DIABETE	IL17	0
HYPERT	IL17	0
INFARC	IL17	0
CMV status	IL17	0
EBV.EA.V1	IL17	0
EBV.EBNA.V1	IL17	0
HBS.V1	IL17	0
HP.V1	IL17	0
HSV1.V1	IL17	0
HSV2.V1	IL17	0
ORE.V1	IL17	0
ROUG.V1	IL17	0
TXP.V1	IL17	0
VZV.V1	IL17	0
HP.V1.QT	IL17	0
SEASON	IL23	0
CHEVEUX	IL23	0
CORREC	IL23	0
CORRECP	IL23	0
LOG	IL23	0
PHYSL	IL23	0
PHYSP.T1	IL23	0
VILLENPOP20	IL23	0
VILLESPOP20	IL23	0
VIT	IL23	0
VIT.COUPLE	IL23	0
VIT.ENFANTS	IL23	0
YEUX.T1	IL23	0
NVILLES	IL23	0
PHYSDUR.T1	IL23	0
PHYSJ	IL23	0
PHYST.T1	IL23	0
VILLENPOP	IL23	0
VILLESPOP	IL23	0
BRUIT	IL23	0
CSP	IL23	0
EMPLOIP	IL23	0
EMPLOIS	IL23	0
INACT	IL23	0
NIVETUD	IL23	0
POUSS	IL23	0
PTOX	IL23	0
REVENUS	IL23	0
TRAVJ	IL23	0
TRAVT	IL23	0
AMIDI	IL23	0
DEJ	IL23	0
DINER	IL23	0
GRIGN	IL23	0
MATIN	IL23	0
NCOLL	IL23	0
PDEJ	IL23	0
PRODALL1	IL23	0
PRODALL2	IL23	0
PRODALL3	IL23	0
PRODALL4	IL23	0
REPASH	IL23	0
SEL	IL23	0
SOIREE	IL23	0
ALCF	IL23	0
Beer	IL23	0
CUISIN	IL23	0
DESS	IL23	0
DIFFATM	IL23	0
FASTF	IL23	0
FCRUS	IL23	0
FCUITS	IL23	0
FECUL	IL23	0
FRITS	IL23	0
FROM	IL23	0
Cooked meals	IL23	0
RESTAU	IL23	0
VIANDE	IL23	0
VIENN	IL23	0
VIN	IL23	0
VITA	IL23	0
VORALE	IL23	0
PSEXP	IL23	0
Smoking status	IL23	0
NBYLPSEXP	IL23	0
Nb.years last smoke	IL23	0
NBYPSEXP	IL23	0
Nb.years smoking	IL23	0
Tot.numb.cig.	IL23	0
DORDIF	IL23	0
DORLUM	IL23	0
HASCHICH	IL23	0
STRESS	IL23	0
CONCEN	IL23	0
DIFF	IL23	0
DORH.T1	IL23	0
FATI	IL23	0
MBLESS	IL23	0
PLAIS	IL23	0
TRIS	IL23	0
ACCOUCH	IL23	0
ALIM	IL23	0
VOIE	IL23	0
ACCOUNB	IL23	0
ALIMDUR	IL23	0
NAISSP	IL23	0
NAISST	IL23	0
TONSILLECTOMY	IL23	0
APPENDICECTOMY	IL23	0
OTHER	IL23	0
MEASLES	IL23	0
HEPATITISB	IL23	0
FLU	IL23	0
MEASLESMH	IL23	0
RUBELLAMH	IL23	0
CHICKENPOXMH	IL23	0
MUMPSMH	IL23	0
OTHERMH	IL23	0
SURGICAL.INT	IL23	0
MUMPS	IL23	0
RUBELLA	IL23	0
CMSEQ	IL23	0
CMSTDT	IL23	0
Abdo.circ.	IL23	0
BMI	IL23	0
DIABP1.V0	IL23	0
DIABP2.V0	IL23	0
Heart rate	IL23	0
HEIGHT.V0	IL23	0
Systolic measure	IL23	0
TEMP.V0	IL23	0
Weight	IL23	0
ALLER	IL23	0
ATTAQUE	IL23	0
CAUTRE	IL23	0
CCOLON	IL23	0
CSEIN	IL23	0
DIABETE	IL23	0
HYPERT	IL23	0
INFARC	IL23	0
CMV status	IL23	0
EBV.EA.V1	IL23	0
EBV.EBNA.V1	IL23	0
HBS.V1	IL23	0
HP.V1	IL23	0
HSV1.V1	IL23	0
HSV2.V1	IL23	0
ORE.V1	IL23	0
ROUG.V1	IL23	0
TXP.V1	IL23	0
VZV.V1	IL23	0
HP.V1.QT	IL23	0
SEASON	TNFa	0
CHEVEUX	TNFa	0
CORREC	TNFa	0
CORRECP	TNFa	0
LOG	TNFa	0
PHYSL	TNFa	0
PHYSP.T1	TNFa	0
VILLENPOP20	TNFa	0
VILLESPOP20	TNFa	0
VIT	TNFa	0
VIT.COUPLE	TNFa	0
VIT.ENFANTS	TNFa	0
YEUX.T1	TNFa	0
NVILLES	TNFa	0
PHYSDUR.T1	TNFa	0
PHYSJ	TNFa	0
PHYST.T1	TNFa	0
VILLENPOP	TNFa	0
VILLESPOP	TNFa	0
BRUIT	TNFa	0
CSP	TNFa	0
EMPLOIP	TNFa	0
EMPLOIS	TNFa	0
INACT	TNFa	0
NIVETUD	TNFa	0
POUSS	TNFa	0
PTOX	TNFa	0
REVENUS	TNFa	0
TRAVJ	TNFa	0
TRAVT	TNFa	0
AMIDI	TNFa	0
DEJ	TNFa	0
DINER	TNFa	0
GRIGN	TNFa	0
MATIN	TNFa	0
NCOLL	TNFa	0
PDEJ	TNFa	0
PRODALL1	TNFa	0
PRODALL2	TNFa	0
PRODALL3	TNFa	0
PRODALL4	TNFa	0
REPASH	TNFa	0
SEL	TNFa	0
SOIREE	TNFa	0
ALCF	TNFa	0
Beer	TNFa	0
CUISIN	TNFa	0
DESS	TNFa	0
DIFFATM	TNFa	0
FASTF	TNFa	0
FCRUS	TNFa	0
FCUITS	TNFa	0
FECUL	TNFa	0
FRITS	TNFa	0
FROM	TNFa	0
Cooked meals	TNFa	0
RESTAU	TNFa	0
VIANDE	TNFa	0
VIENN	TNFa	0
VIN	TNFa	0
VITA	TNFa	0
VORALE	TNFa	0
PSEXP	TNFa	0
Smoking status	TNFa	0
NBYLPSEXP	TNFa	0
Nb.years last smoke	TNFa	0
NBYPSEXP	TNFa	0
Nb.years smoking	TNFa	0
Tot.numb.cig.	TNFa	0
DORDIF	TNFa	0
DORLUM	TNFa	0
HASCHICH	TNFa	0
STRESS	TNFa	0
CONCEN	TNFa	0
DIFF	TNFa	0
DORH.T1	TNFa	0
FATI	TNFa	0
MBLESS	TNFa	0
PLAIS	TNFa	0
TRIS	TNFa	0
ACCOUCH	TNFa	0
ALIM	TNFa	0
VOIE	TNFa	0
ACCOUNB	TNFa	0
ALIMDUR	TNFa	0
NAISSP	TNFa	0
NAISST	TNFa	0
TONSILLECTOMY	TNFa	0
APPENDICECTOMY	TNFa	0
OTHER	TNFa	0
MEASLES	TNFa	0
HEPATITISB	TNFa	0
FLU	TNFa	0
MEASLESMH	TNFa	0
RUBELLAMH	TNFa	0
CHICKENPOXMH	TNFa	0
MUMPSMH	TNFa	0
OTHERMH	TNFa	0
SURGICAL.INT	TNFa	0
MUMPS	TNFa	0
RUBELLA	TNFa	0
CMSEQ	TNFa	0
CMSTDT	TNFa	0
Abdo.circ.	TNFa	0
BMI	TNFa	0
DIABP1.V0	TNFa	0
DIABP2.V0	TNFa	0
Heart rate	TNFa	0
HEIGHT.V0	TNFa	0
Systolic measure	TNFa	0
TEMP.V0	TNFa	0
Weight	TNFa	0
ALLER	TNFa	0
ATTAQUE	TNFa	0
CAUTRE	TNFa	0
CCOLON	TNFa	0
CSEIN	TNFa	0
DIABETE	TNFa	0
HYPERT	TNFa	0
INFARC	TNFa	0
CMV status	TNFa	0
EBV.EA.V1	TNFa	0
EBV.EBNA.V1	TNFa	0
HBS.V1	TNFa	0
HP.V1	TNFa	0
HSV1.V1	TNFa	0
HSV2.V1	TNFa	0
ORE.V1	TNFa	0
ROUG.V1	TNFa	0
TXP.V1	TNFa	0
VZV.V1	TNFa	0
HP.V1.QT	TNFa	0

[truncated: 3 more sheets: Fig1c_IFNg, Fig1c_IL1b, Fig1c_TNFa]
