# Supplementary material for: Smoking changes adaptive immunity with persistent effects
Source: Nature. 2024 Feb 14;626(8000):827–35. doi: 10.1038/s41586-023-06968-8 (PMC10881394; doi:10.1038/s41586-023-06968-8)
Supplement: Supplementary file 9 — Source Data Fig. 2 [file 41586_2023_6968_MOESM9_ESM.xlsx]

## Sheet: Fig2a_EFplots_E.coli_Current
TABAC.T1.TABAC.T12.variables	TABAC.T1.TABAC.T12.effect_size	TABAC.T1.TABAC.T12.low	TABAC.T1.TABAC.T12.high	TABAC.T1.TABAC.T12.p_val	TABAC.T1.TABAC.T12.p_valLTR	TABAC.T1.TABAC.T12.stars	TABAC.T1.TABAC.T12.stim	TABAC.T1.TABAC.T12.crit
CXCL5	1.50928503805242	1.35219112835697	1.6846296934789	4.17593167557366e-13	9.03507690577524e-09	*	E.coli	TABAC.T1.TABAC.T12
CSF2	1.07778706997197	0.980898829260693	1.18424544259501	0.118940998553308	1		E.coli	TABAC.T1.TABAC.T12
IFNg	0.83572522908288	0.729048831586379	0.958010805676574	0.0100585891136398	1		E.coli	TABAC.T1.TABAC.T12
IL1b	0.902982814949329	0.813484473245961	1.00232762997958	0.0553155566933204	1		E.coli	TABAC.T1.TABAC.T12
IL2	1.15984295426511	1.08192843965674	1.24336844217278	3.1130527726527e-05	0.149127128143739		E.coli	TABAC.T1.TABAC.T12
IL6	1.08244159354022	0.986175918267203	1.18810425373664	0.0954188733969943	1		E.coli	TABAC.T1.TABAC.T12
IL8	1.20635934486738	1.11369259428466	1.30673659537408	4.63842091017773e-06	0.040265339888453		E.coli	TABAC.T1.TABAC.T12
IL10	1.09026485631041	0.999407156275594	1.189382574901	0.0515788531255991	1		E.coli	TABAC.T1.TABAC.T12
IL17	1.05121009562712	1.00219775831877	1.10261937424619	0.0403748403162495	1		E.coli	TABAC.T1.TABAC.T12
IL23	1.10245157659627	1.02654627249102	1.18396950172574	0.00741647566109475	1		E.coli	TABAC.T1.TABAC.T12
TNFa	0.951804452582398	0.858035403247658	1.05582090497284	0.35021564817296	1		E.coli	TABAC.T1.TABAC.T12

## Sheet: Fig2a_EFplots_SEB_Current
TABAC.T1.TABAC.T12.variables	TABAC.T1.TABAC.T12.effect_size	TABAC.T1.TABAC.T12.low	TABAC.T1.TABAC.T12.high	TABAC.T1.TABAC.T12.p_val	TABAC.T1.TABAC.T12.p_valLTR	TABAC.T1.TABAC.T12.stars	TABAC.T1.TABAC.T12.stim	TABAC.T1.TABAC.T12.crit
CXCL5	1.07571076800811	0.899617884233694	1.28627240152554	0.423243489036069	1		SEB	TABAC.T1.TABAC.T12
CSF2	1.22281693458805	1.09814279010166	1.36164556102662	0.00025477750955881	0.08961617542394		SEB	TABAC.T1.TABAC.T12
IFNg	1.07133172379388	0.952337717861756	1.20519395680784	0.251074736046032	1		SEB	TABAC.T1.TABAC.T12
IL1b	0.980969109889676	0.840079370079626	1.14548747276883	0.807906905334964	1		SEB	TABAC.T1.TABAC.T12
IL2	1.25157511118924	1.15696147293378	1.35392603435293	2.74617119370255e-08	3.43048307185087e-05	*	SEB	TABAC.T1.TABAC.T12
IL6	0.945291888732034	0.756567168372993	1.18109375116584	0.620176683862107	1		SEB	TABAC.T1.TABAC.T12
IL8	1.04850913235859	0.908028454393636	1.21072351347568	0.518295035978158	1		SEB	TABAC.T1.TABAC.T12
IL10	1.22134484971053	1.11588054333613	1.3367768179332	1.53786759850662e-05	0.00274258898538324		SEB	TABAC.T1.TABAC.T12
IL13	1.34667484423288	1.24486855330389	1.45680693056027	2.34840176345502e-13	9.81042595081196e-10	*	SEB	TABAC.T1.TABAC.T12
IL17	1.08545236922942	0.983042961827318	1.19853037111997	0.104757551802718	1		SEB	TABAC.T1.TABAC.T12
IL23	1.08900791635297	0.940337750286823	1.26118327326294	0.254582874072339	1		SEB	TABAC.T1.TABAC.T12
TNFa	1.15524048843976	1.04294359581761	1.27962872727006	0.00572408826048627	1		SEB	TABAC.T1.TABAC.T12

## Sheet: Fig2b_EFplots_E.coli_NbYSmoking
NBYTABAC.NBYTABAC.variables	NBYTABAC.NBYTABAC.effect_size	NBYTABAC.NBYTABAC.low	NBYTABAC.NBYTABAC.high	NBYTABAC.NBYTABAC.p_val	NBYTABAC.NBYTABAC.p_valLTR	NBYTABAC.NBYTABAC.stars	NBYTABAC.NBYTABAC.stim	NBYTABAC.NBYTABAC.crit
CXCL5	1.01206564220335	1.00775635437622	1.01639335706544	4.44418680059198e-08	0.000198118185300386	*	E.coli	NBYTABAC.NBYTABAC
CSF2	1.00185551046619	0.998238349585955	1.0054857782891	0.314775245037953	1		E.coli	NBYTABAC.NBYTABAC
IFNg	0.997144911079278	0.991913651600926	1.00240375972901	0.286377281101062	1		E.coli	NBYTABAC.NBYTABAC
IL1b	0.999660979534996	0.995656282978199	1.00368178365299	0.868374970355577	1		E.coli	NBYTABAC.NBYTABAC
IL2	1.00369264816628	1.00100115938661	1.00639137381255	0.00718740121980575	1		E.coli	NBYTABAC.NBYTABAC
IL6	1.00487574385669	1.00129783909151	1.00846643343176	0.00757609343912631	1		E.coli	NBYTABAC.NBYTABAC
IL8	1.00751366956736	1.00443304731309	1.01060374017012	1.86221216107846e-06	0.00459710828556162		E.coli	NBYTABAC.NBYTABAC
IL10	1.00364662150891	1.0002987847431	1.00700566293795	0.032776285325572	1		E.coli	NBYTABAC.NBYTABAC
IL17	1.00221536794228	1.00038599469545	1.00404808650431	0.0176497442632473	1		E.coli	NBYTABAC.NBYTABAC
IL23	1.00423144727725	1.00148901722493	1.00698138707003	0.00250868024041471	1		E.coli	NBYTABAC.NBYTABAC
TNFa	1.00124400192075	0.997265766404988	1.00523810718594	0.54014824214724	1		E.coli	NBYTABAC.NBYTABAC

## Sheet: Fig2b_EFplots_SEB_NbYSmoking
NBYTABAC.NBYTABAC.variables	NBYTABAC.NBYTABAC.effect_size	NBYTABAC.NBYTABAC.low	NBYTABAC.NBYTABAC.high	NBYTABAC.NBYTABAC.p_val	NBYTABAC.NBYTABAC.p_valLTR	NBYTABAC.NBYTABAC.stars	NBYTABAC.NBYTABAC.stim	NBYTABAC.NBYTABAC.crit
CXCL5	1.00126795058013	0.994415693523662	1.00816742473813	0.717349291222399	1		SEB	NBYTABAC.NBYTABAC
CSF2	1.01019611206053	1.00604835396954	1.01436097061901	1.51853523624283e-06	0.00117582255891229		SEB	NBYTABAC.NBYTABAC
IFNg	1.00589646709179	1.00136790600279	1.01044550803182	0.0107107753487845	1		SEB	NBYTABAC.NBYTABAC
IL1b	1.00032268943628	0.994390097090257	1.00629067599233	0.915255196835382	1		SEB	NBYTABAC.NBYTABAC
IL2	1.00920803908538	1.00617068875956	1.01225455832967	3.36311554883524e-09	3.36913514287134e-06	*	SEB	NBYTABAC.NBYTABAC
IL6	1.00307738026272	0.9945602479156	1.01166745091957	0.479663922990055	1		SEB	NBYTABAC.NBYTABAC
IL8	1.00077046318826	0.995274171271368	1.00629710777148	0.783808525714435	1		SEB	NBYTABAC.NBYTABAC
IL10	1.00797484881437	1.00447678686642	1.01148509266393	8.19802914366195e-06	0.00461352550649682		SEB	NBYTABAC.NBYTABAC
IL13	1.0123298631487	1.00929561440026	1.0153732337692	3.20865381362667e-15	4.76472259507105e-12	*	SEB	NBYTABAC.NBYTABAC
IL17	1.004898261072	1.00107967733487	1.00873141066445	0.0119406356793906	1		SEB	NBYTABAC.NBYTABAC
IL23	1.00081589461366	0.995191028027143	1.00647255321118	0.776499386395393	1		SEB	NBYTABAC.NBYTABAC
TNFa	1.00626346719002	1.00232276534555	1.01021966217858	0.001844609335289	0.563832587132787		SEB	NBYTABAC.NBYTABAC

## Sheet: Fig2c_EFplots_E.coli_NbYLSmoke
NBYLTABAC.NBYLTABAC.variables	NBYLTABAC.NBYLTABAC.effect_size	NBYLTABAC.NBYLTABAC.low	NBYLTABAC.NBYLTABAC.high	NBYLTABAC.NBYLTABAC.p_val	NBYLTABAC.NBYLTABAC.p_valLTR	NBYLTABAC.NBYLTABAC.stars	NBYLTABAC.NBYLTABAC.stim	NBYLTABAC.NBYLTABAC.crit
CXCL5	0.994463357752268	0.992311965761115	0.996619414090581	5.80615033805235e-07	0.00185809646728596		E.coli	NBYLTABAC.NBYLTABAC
CSF2	0.998569479106934	0.996746182561342	1.00039611091515	0.124581748505565	1		E.coli	NBYLTABAC.NBYLTABAC
IFNg	1.00120427818377	0.998544470358038	1.00387117089943	0.374834315492383	1		E.coli	NBYLTABAC.NBYLTABAC
IL1b	1.00014602606739	0.998116254527333	1.00217992535558	0.887863462772893	1		E.coli	NBYLTABAC.NBYLTABAC
IL2	0.998082183999821	0.996728248657802	0.999437958500018	0.00562293688648395	1		E.coli	NBYLTABAC.NBYLTABAC
IL6	0.99805034453083	0.996249582623157	0.999854361389374	0.0342012349356302	1		E.coli	NBYLTABAC.NBYLTABAC
IL8	0.996606660049586	0.995059088793767	0.998156638174323	1.94382915343247e-05	0.040265339888453		E.coli	NBYLTABAC.NBYLTABAC
IL10	0.998190526441283	0.996505778295643	0.99987812291593	0.035634244588011	1		E.coli	NBYLTABAC.NBYLTABAC
IL17	0.998755533426998	0.997831212795381	0.999680710284216	0.00844170814962764	1		E.coli	NBYLTABAC.NBYLTABAC
IL23	0.997984931420308	0.996604504668202	0.999367270242858	0.00433008228957567	1		E.coli	NBYLTABAC.NBYLTABAC
TNFa	0.99939937965619	0.997387880692633	1.00141493534448	0.558555544249025	1		E.coli	NBYLTABAC.NBYLTABAC

## Sheet: Fig2c_EFplots_SEB_NbYLSmoke
NBYLTABAC.NBYLTABAC.variables	NBYLTABAC.NBYLTABAC.effect_size	NBYLTABAC.NBYLTABAC.low	NBYLTABAC.NBYLTABAC.high	NBYLTABAC.NBYLTABAC.p_val	NBYLTABAC.NBYLTABAC.p_valLTR	NBYLTABAC.NBYLTABAC.stars	NBYLTABAC.NBYLTABAC.stim	NBYLTABAC.NBYLTABAC.crit
CXCL5	0.9997431352151	0.996286925974688	1.00321133435722	0.884288741216232	1		SEB	NBYLTABAC.NBYLTABAC
CSF2	0.99474178378111	0.992680340747826	0.99680750769637	7.23868818496602e-07	0.000642611340934711	*	SEB	NBYLTABAC.NBYLTABAC
IFNg	0.996748872911611	0.994483110883123	0.999019797096715	0.00508317924249221	1		SEB	NBYLTABAC.NBYLTABAC
IL1b	0.99988433402173	0.996886325062248	1.00289135911224	0.939758784789608	1		SEB	NBYLTABAC.NBYLTABAC
IL2	0.99515102643375	0.9936405224128	0.996663826679889	5.0870059675801e-10	5.343843333875e-07	*	SEB	NBYLTABAC.NBYLTABAC
IL6	0.999810691262152	0.9955081202013	1.00413185797015	0.931365925538735	1		SEB	NBYLTABAC.NBYLTABAC
IL8	0.999690646768595	0.996908964488346	1.00248009079699	0.827552213546672	1		SEB	NBYLTABAC.NBYLTABAC
IL10	0.995474286255623	0.993735485604932	0.997216129393723	4.25259660253796e-07	0.0004062190604335	*	SEB	NBYLTABAC.NBYLTABAC
IL13	0.99411659368596	0.992606719691472	0.995628764380072	6.0207597145591e-14	8.08707030720861e-11	*	SEB	NBYLTABAC.NBYLTABAC
IL17	0.997225340124845	0.995312485390187	0.999141871105194	0.00460693191863179	1		SEB	NBYLTABAC.NBYLTABAC
IL23	0.99934621874175	0.996508240578782	1.00219227924636	0.651887104935179	1		SEB	NBYLTABAC.NBYLTABAC
TNFa	0.996400200491567	0.994432159776866	0.998372136076538	0.000361138633781961	0.154774498399436		SEB	NBYLTABAC.NBYLTABAC

## Sheet: Fig2d_EFplots_E.coli_Past
TABAC.T1.TABAC.T11.variables	TABAC.T1.TABAC.T11.effect_size	TABAC.T1.TABAC.T11.low	TABAC.T1.TABAC.T11.high	TABAC.T1.TABAC.T11.p_val	TABAC.T1.TABAC.T11.p_valLTR	TABAC.T1.TABAC.T11.stars	TABAC.T1.TABAC.T11.stim	TABAC.T1.TABAC.T11.crit
CXCL5	1.04458034872809	0.944576916028646	1.1551712586165	0.395249353417006	9.03507690577524e-09	*	E.coli	TABAC.T1.TABAC.T11
CSF2	1.00903563369122	0.925657730366314	1.0999237370985	0.837874343865519	1		E.coli	TABAC.T1.TABAC.T11
IFNg	1.06150628819921	0.936744504554101	1.20288466535795	0.349088375944788	1		E.coli	TABAC.T1.TABAC.T11
IL1b	1.03573562993297	0.941335746634884	1.13960220776438	0.471088375180661	1		E.coli	TABAC.T1.TABAC.T11
IL2	1.01725560636853	0.954505340926815	1.08413114554542	0.598106885214808	0.149127128143739		E.coli	TABAC.T1.TABAC.T11
IL6	1.03060991807933	0.946363994567463	1.12235546717831	0.487965546614577	1		E.coli	TABAC.T1.TABAC.T11
IL8	1.05039131781487	0.97626874770166	1.13014159588567	0.187698374382746	0.040265339888453		E.coli	TABAC.T1.TABAC.T11
IL10	1.02877362985896	0.949991432078828	1.11408918623316	0.484885973257835	1		E.coli	TABAC.T1.TABAC.T11
IL17	1.04782889465569	1.00300798875336	1.09465268949652	0.0362306806939404	1		E.coli	TABAC.T1.TABAC.T11
IL23	1.04947254869924	0.98311624762427	1.12030762703273	0.147159260647359	1		E.coli	TABAC.T1.TABAC.T11
TNFa	1.03729592973408	0.943325815490487	1.14062694794737	0.449410411976539	1		E.coli	TABAC.T1.TABAC.T11

## Sheet: Fig2d_EFplots_SEB_Past
TABAC.T1.TABAC.T11.variables	TABAC.T1.TABAC.T11.effect_size	TABAC.T1.TABAC.T11.low	TABAC.T1.TABAC.T11.high	TABAC.T1.TABAC.T11.p_val	TABAC.T1.TABAC.T11.p_valLTR	TABAC.T1.TABAC.T11.stars	TABAC.T1.TABAC.T11.stim	TABAC.T1.TABAC.T11.crit
CXCL5	0.957370479819253	0.812887289712431	1.1275342193548	0.601394592353057	1		SEB	TABAC.T1.TABAC.T11
CSF2	1.15610425892062	1.04774889024838	1.27566544802308	0.0039063280773758	0.08961617542394		SEB	TABAC.T1.TABAC.T11
IFNg	1.1094840458328	0.996154833433931	1.23570634467955	0.0587561294360627	1		SEB	TABAC.T1.TABAC.T11
IL1b	0.980215763495809	0.850550725863063	1.12964801955899	0.782324460658193	1		SEB	TABAC.T1.TABAC.T11
IL2	1.13173213306236	1.05317932495377	1.21614390888475	0.000764696333688661	3.43048307185087e-05	*	SEB	TABAC.T1.TABAC.T11
IL6	1.03121834084022	0.841083274845978	1.26433529031949	0.767296779169954	1		SEB	TABAC.T1.TABAC.T11
IL8	0.961149608736163	0.842595642031716	1.0963842254704	0.554866843917908	1		SEB	TABAC.T1.TABAC.T11
IL10	1.16425584637667	1.07190376474783	1.26456471224462	0.000320280757973618	0.00274258898538324		SEB	TABAC.T1.TABAC.T11
IL13	1.13481652769353	1.056046896176	1.21946151841327	0.000584472644183429	9.81042595081196e-10	*	SEB	TABAC.T1.TABAC.T11
IL17	1.13986526856022	1.04103937627281	1.24807270510907	0.00471047740097197	1		SEB	TABAC.T1.TABAC.T11
IL23	0.976667196298382	0.853903014954899	1.11708097479398	0.73024032504968	1		SEB	TABAC.T1.TABAC.T11
TNFa	1.10148416315872	1.0030789450036	1.20954324455998	0.0429478785957695	1		SEB	TABAC.T1.TABAC.T11
