# Supplementary material for: Smoking changes adaptive immunity with persistent effects
Source: Nature. 2024 Feb 14;626(8000):827–35. doi: 10.1038/s41586-023-06968-8 (PMC10881394; doi:10.1038/s41586-023-06968-8)
Supplement: Supplementary file 10 — Source Data Fig. 3 [file 41586_2023_6968_MOESM10_ESM.xlsx]

## Sheet: Fig3a_Heatmap_Ecoli
Var1	Var2	value	stars
ABSENT	CXCL5	9.40250532324309	***
ABSENT	CSF2	0
ABSENT	IFNg	1.33700969237133	*
ABSENT	IL1b	0.489127058274439
ABSENT	IL2	0.784835818683329
ABSENT	IL6	0
ABSENT	IL8	1.15749287417376
ABSENT	IL10	0
ABSENT	IL17	0.162110551490854
ABSENT	IL23	0
ABSENT	TNFa	0
Bcells	CXCL5	8.39694250956724	***
Bcells	CSF2	0
Bcells	IFNg	0.480871407887027
Bcells	IL1b	0.22861609257564
Bcells	IL2	0.088306152431134
Bcells	IL6	0
Bcells	IL8	0.82709276602299
Bcells	IL10	0
Bcells	IL17	0
Bcells	IL23	0
Bcells	TNFa	0
BcellsCD21negCD27neg	CXCL5	8.41010929753757	***
BcellsCD21negCD27neg	CSF2	0
BcellsCD21negCD27neg	IFNg	0.603969602167187
BcellsCD21negCD27neg	IL1b	0.0995197126030692
BcellsCD21negCD27neg	IL2	0.0995197126030692
BcellsCD21negCD27neg	IL6	0
BcellsCD21negCD27neg	IL8	0.695429413065635
BcellsCD21negCD27neg	IL10	0
BcellsCD21negCD27neg	IL17	0
BcellsCD21negCD27neg	IL23	0
BcellsCD21negCD27neg	TNFa	0
BcellsCD21negCD27pos	CXCL5	7.5101575021264	***
BcellsCD21negCD27pos	CSF2	0
BcellsCD21negCD27pos	IFNg	0.82709276602299
BcellsCD21negCD27pos	IL1b	0.54149890041846
BcellsCD21negCD27pos	IL2	0
BcellsCD21negCD27pos	IL6	0
BcellsCD21negCD27pos	IL8	0.128838641172472
BcellsCD21negCD27pos	IL10	0
BcellsCD21negCD27pos	IL17	0
BcellsCD21negCD27pos	IL23	0
BcellsCD21negCD27pos	TNFa	0.0139434097157345
C4negCD8neg_NKT	CXCL5	8.40124497838067	***
C4negCD8neg_NKT	CSF2	0
C4negCD8neg_NKT	IFNg	0.764274382193182
C4negCD8neg_NKT	IL1b	0.611036500833136
C4negCD8neg_NKT	IL2	0.071800773346055
C4negCD8neg_NKT	IL6	0
C4negCD8neg_NKT	IL8	0.34930749025629
C4negCD8neg_NKT	IL10	0
C4negCD8neg_NKT	IL17	0.18897115903534
C4negCD8neg_NKT	IL23	0
C4negCD8neg_NKT	TNFa	0.128118989147333
CCR6pos_CD4pos	CXCL5	8.39694250956724	***
CCR6pos_CD4pos	CSF2	0
CCR6pos_CD4pos	IFNg	1.85031188231934	*
CCR6pos_CD4pos	IL1b	0.215820699770339
CCR6pos_CD4pos	IL2	0.489127058274439
CCR6pos_CD4pos	IL6	0
CCR6pos_CD4pos	IL8	0.0958029961325953
CCR6pos_CD4pos	IL10	0
CCR6pos_CD4pos	IL17	0
CCR6pos_CD4pos	IL23	0
CCR6pos_CD4pos	TNFa	0
CCR6pos_CD8pos	CXCL5	8.14116798999353	***
CCR6pos_CD8pos	CSF2	0
CCR6pos_CD8pos	IFNg	0.105973698760537
CCR6pos_CD8pos	IL1b	0.205296617997
CCR6pos_CD8pos	IL2	0.716499223921294
CCR6pos_CD8pos	IL6	0
CCR6pos_CD8pos	IL8	0.0995197126030692
CCR6pos_CD8pos	IL10	0
CCR6pos_CD8pos	IL17	0.239298575118551
CCR6pos_CD8pos	IL23	0
CCR6pos_CD8pos	TNFa	0
CD14hi_mono	CXCL5	7.57407728450926	***
CD14hi_mono	CSF2	0
CD14hi_mono	IFNg	1.18798297770872
CD14hi_mono	IL1b	0.820261039563384
CD14hi_mono	IL2	0
CD14hi_mono	IL6	0
CD14hi_mono	IL8	0
CD14hi_mono	IL10	0
CD14hi_mono	IL17	0
CD14hi_mono	IL23	0
CD14hi_mono	TNFa	0.690509535609629
CD161pos_CD56negCD117pos_LTiandILC3	CXCL5	8.40124497838067	***
CD161pos_CD56negCD117pos_LTiandILC3	CSF2	0
CD161pos_CD56negCD117pos_LTiandILC3	IFNg	0.563205654108439
CD161pos_CD56negCD117pos_LTiandILC3	IL1b	0.127771763516141
CD161pos_CD56negCD117pos_LTiandILC3	IL2	0.251879896827427
CD161pos_CD56negCD117pos_LTiandILC3	IL6	0
CD161pos_CD56negCD117pos_LTiandILC3	IL8	1.06989137111942
CD161pos_CD56negCD117pos_LTiandILC3	IL10	0
CD161pos_CD56negCD117pos_LTiandILC3	IL17	0.011535477070776
CD161pos_CD56negCD117pos_LTiandILC3	IL23	0
CD161pos_CD56negCD117pos_LTiandILC3	TNFa	0.00812305618304655
CD16hi	CXCL5	8.18259221766231	***
CD16hi	CSF2	0
CD16hi	IFNg	1.00481856384795
CD16hi	IL1b	0.38899254206973
CD16hi	IL2	0.317563778737159
CD16hi	IL6	0
CD16hi	IL8	0.785956853568047
CD16hi	IL10	0
CD16hi	IL17	0.7025673970271
CD16hi	IL23	0
CD16hi	TNFa	0.209096919088523
CD16hi_mono	CXCL5	8.39694250956724	***
CD16hi_mono	CSF2	0
CD16hi_mono	IFNg	0.647034693147269
CD16hi_mono	IL1b	0
CD16hi_mono	IL2	0.619889341617227
CD16hi_mono	IL6	0
CD16hi_mono	IL8	0.987501961258377
CD16hi_mono	IL10	0
CD16hi_mono	IL17	0.123450146446464
CD16hi_mono	IL23	0
CD16hi_mono	TNFa	0
CD3pos	CXCL5	7.62320005973329	***
CD3pos	CSF2	0
CD3pos	IFNg	1.85031188231934	*
CD3pos	IL1b	1.16135460667428
CD3pos	IL2	0
CD3pos	IL6	0
CD3pos	IL8	0.193412289496521
CD3pos	IL10	0
CD3pos	IL17	0
CD3pos	IL23	0
CD3pos	TNFa	0.38899254206973
CD45pos	CXCL5	8.55808898633802	***
CD45pos	CSF2	0
CD45pos	IFNg	1.75355345408299	*
CD45pos	IL1b	0.578825646276042
CD45pos	IL2	0
CD45pos	IL6	0
CD45pos	IL8	0
CD45pos	IL10	0
CD45pos	IL17	0
CD45pos	IL23	0
CD45pos	TNFa	0.585162841200313
CD4negCD8neg_MAIT	CXCL5	8.06477775885817	***
CD4negCD8neg_MAIT	CSF2	0
CD4negCD8neg_MAIT	IFNg	0.251879896827427
CD4negCD8neg_MAIT	IL1b	0.349084559671938
CD4negCD8neg_MAIT	IL2	0
CD4negCD8neg_MAIT	IL6	0
CD4negCD8neg_MAIT	IL8	0.015759237756969
CD4negCD8neg_MAIT	IL10	0
CD4negCD8neg_MAIT	IL17	0
CD4negCD8neg_MAIT	IL23	0
CD4negCD8neg_MAIT	TNFa	0
CD4negCD8neg_MAIT_HLADRpos	CXCL5	8.38545835641811	***
CD4negCD8neg_MAIT_HLADRpos	CSF2	0
CD4negCD8neg_MAIT_HLADRpos	IFNg	1.06989137111942
CD4negCD8neg_MAIT_HLADRpos	IL1b	0.122540450363812
CD4negCD8neg_MAIT_HLADRpos	IL2	0.0360936550500681
CD4negCD8neg_MAIT_HLADRpos	IL6	0
CD4negCD8neg_MAIT_HLADRpos	IL8	0.331066654906363
CD4negCD8neg_MAIT_HLADRpos	IL10	0
CD4negCD8neg_MAIT_HLADRpos	IL17	0
CD4negCD8neg_MAIT_HLADRpos	IL23	0
CD4negCD8neg_MAIT_HLADRpos	TNFa	0
CD4negCD8neg_NKT_HLADRpos	CXCL5	8.40207611609805	***
CD4negCD8neg_NKT_HLADRpos	CSF2	0
CD4negCD8neg_NKT_HLADRpos	IFNg	1.87466324422353	*
CD4negCD8neg_NKT_HLADRpos	IL1b	0.90267271403344
CD4negCD8neg_NKT_HLADRpos	IL2	0.221127703212526
CD4negCD8neg_NKT_HLADRpos	IL6	0
CD4negCD8neg_NKT_HLADRpos	IL8	0.885156129266888
CD4negCD8neg_NKT_HLADRpos	IL10	0
CD4negCD8neg_NKT_HLADRpos	IL17	0
CD4negCD8neg_NKT_HLADRpos	IL23	0
CD4negCD8neg_NKT_HLADRpos	TNFa	0
CD4pos	CXCL5	7.31335660959749	***
CD4pos	CSF2	0
CD4pos	IFNg	1.84167682722441	*
CD4pos	IL1b	1.46390019603807	*
CD4pos	IL2	0
CD4pos	IL6	0
CD4pos	IL8	0
CD4pos	IL10	0
CD4pos	IL17	0
CD4pos	IL23	0
CD4pos	TNFa	0.45360013531936
CD4pos_naive	CXCL5	8.306830646224	***
CD4pos_naive	CSF2	0
CD4pos_naive	IFNg	1.06989137111942
CD4pos_naive	IL1b	0.937932743924112
CD4pos_naive	IL2	0.00575088162497107
CD4pos_naive	IL6	0.0621268302387953
CD4pos_naive	IL8	0.66481555307865
CD4pos_naive	IL10	0
CD4pos_naive	IL17	0
CD4pos_naive	IL23	0
CD4pos_naive	TNFa	0.218812754829739
CD56_ILC	CXCL5	7.55550537350391	***
CD56_ILC	CSF2	0
CD56_ILC	IFNg	0.82634722071166
CD56_ILC	IL1b	0.391149847710506
CD56_ILC	IL2	0
CD56_ILC	IL6	0
CD56_ILC	IL8	0.570291942595117
CD56_ILC	IL10	0
CD56_ILC	IL17	0
CD56_ILC	IL23	0
CD56_ILC	TNFa	0
CD56hi	CXCL5	8.86319809743654	***
CD56hi	CSF2	0
CD56hi	IFNg	0.61424916003037
CD56hi	IL1b	0.22056467386151
CD56hi	IL2	0.603969602167187
CD56hi	IL6	0
CD56hi	IL8	0.5830045021671
CD56hi	IL10	0
CD56hi	IL17	0
CD56hi	IL23	0
CD56hi	TNFa	0
CD56negCD117pos_LTiandILC3	CXCL5	8.39694250956724	***
CD56negCD117pos_LTiandILC3	CSF2	0
CD56negCD117pos_LTiandILC3	IFNg	0.391149847710506
CD56negCD117pos_LTiandILC3	IL1b	0.122540450363812
CD56negCD117pos_LTiandILC3	IL2	0.181747010617587
CD56negCD117pos_LTiandILC3	IL6	0
CD56negCD117pos_LTiandILC3	IL8	1.44823811899536	*
CD56negCD117pos_LTiandILC3	IL10	0
CD56negCD117pos_LTiandILC3	IL17	0.115321304458713
CD56negCD117pos_LTiandILC3	IL23	0
CD56negCD117pos_LTiandILC3	TNFa	0.0919754449294763
CD56posNKp44neg_group1and3_ILC	CXCL5	7.51966186912602	***
CD56posNKp44neg_group1and3_ILC	CSF2	0
CD56posNKp44neg_group1and3_ILC	IFNg	0.549377976588363
CD56posNKp44neg_group1and3_ILC	IL1b	0.0368566374312458
CD56posNKp44neg_group1and3_ILC	IL2	0
CD56posNKp44neg_group1and3_ILC	IL6	0
CD56posNKp44neg_group1and3_ILC	IL8	0.247345563403528
CD56posNKp44neg_group1and3_ILC	IL10	0
CD56posNKp44neg_group1and3_ILC	IL17	0
CD56posNKp44neg_group1and3_ILC	IL23	0
CD56posNKp44neg_group1and3_ILC	TNFa	0
CD69posCD16hi	CXCL5	9.07587796247156	***
CD69posCD16hi	CSF2	0
CD69posCD16hi	IFNg	1.57698702101091	*
CD69posCD16hi	IL1b	0.39775492050547
CD69posCD16hi	IL2	1.16135460667428
CD69posCD16hi	IL6	0
CD69posCD16hi	IL8	0.863810890655065
CD69posCD16hi	IL10	0
CD69posCD16hi	IL17	1.08362242737264
CD69posCD16hi	IL23	0
CD69posCD16hi	TNFa	0
CD69posCD56hi	CXCL5	8.92295899112323	***
CD69posCD56hi	CSF2	0
CD69posCD56hi	IFNg	0.90267271403344
CD69posCD56hi	IL1b	1.06989137111942
CD69posCD56hi	IL2	0.353377470117537
CD69posCD56hi	IL6	0
CD69posCD56hi	IL8	0.248179156885092
CD69posCD56hi	IL10	0
CD69posCD56hi	IL17	0.244676160600089
CD69posCD56hi	IL23	0
CD69posCD56hi	TNFa	0.0524718904353466
CD8_MAIT	CXCL5	7.95216329881058	***
CD8_MAIT	CSF2	0
CD8_MAIT	IFNg	0.244676160600089
CD8_MAIT	IL1b	0.280068664461678
CD8_MAIT	IL2	0.143920986160427
CD8_MAIT	IL6	0
CD8_MAIT	IL8	0.123450146446464
CD8_MAIT	IL10	0
CD8_MAIT	IL17	0
CD8_MAIT	IL23	0
CD8_MAIT	TNFa	0
CD8aposCD16hi	CXCL5	9.40250532324309	***
CD8aposCD16hi	CSF2	0
CD8aposCD16hi	IFNg	1.26106987418619
CD8aposCD16hi	IL1b	0.440264386624301
CD8aposCD16hi	IL2	0.45360013531936
CD8aposCD16hi	IL6	0
CD8aposCD16hi	IL8	0.425681444748253
CD8aposCD16hi	IL10	0
CD8aposCD16hi	IL17	0.476625065813976
CD8aposCD16hi	IL23	0
CD8aposCD16hi	TNFa	0
CD8aposCD56hi	CXCL5	8.90430790420796	***
CD8aposCD56hi	CSF2	0
CD8aposCD56hi	IFNg	0.877527529609304
CD8aposCD56hi	IL1b	0.622546549777054
CD8aposCD56hi	IL2	0.171887240667505
CD8aposCD56hi	IL6	0
CD8aposCD56hi	IL8	0.39775492050547
CD8aposCD56hi	IL10	0
CD8aposCD56hi	IL17	0
CD8aposCD56hi	IL23	0
CD8aposCD56hi	TNFa	0
CD8bnegCD4neg	CXCL5	8.37831750219001	***
CD8bnegCD4neg	CSF2	0
CD8bnegCD4neg	IFNg	0.885156129266888
CD8bnegCD4neg	IL1b	0.252585475291088
CD8bnegCD4neg	IL2	0
CD8bnegCD4neg	IL6	0
CD8bnegCD4neg	IL8	0.279888478702897
CD8bnegCD4neg	IL10	0
CD8bnegCD4neg	IL17	0
CD8bnegCD4neg	IL23	0
CD8bnegCD4neg	TNFa	0
CD8bpos	CXCL5	8.27408103250753	***
CD8bpos	CSF2	0
CD8bpos	IFNg	2.13635244630853	**
CD8bpos	IL1b	0.560465104397434
CD8bpos	IL2	0
CD8bpos	IL6	0
CD8bpos	IL8	0.212067272294508
CD8bpos	IL10	0
CD8bpos	IL17	0.00812305618304655
CD8bpos	IL23	0
CD8bpos	TNFa	0.0995197126030692
CD8bpos_naive	CXCL5	8.38545835641811	***
CD8bpos_naive	CSF2	0
CD8bpos_naive	IFNg	1.01413658689351
CD8bpos_naive	IL1b	0.425681444748253
CD8bpos_naive	IL2	0.146184704248517
CD8bpos_naive	IL6	0
CD8bpos_naive	IL8	0.244676160600089
CD8bpos_naive	IL10	0
CD8bpos_naive	IL17	0
CD8bpos_naive	IL23	0
CD8bpos_naive	TNFa	0.00542940505863067
cDC1	CXCL5	8.39694250956724	***
cDC1	CSF2	0
cDC1	IFNg	0.619675035327312
cDC1	IL1b	0.0100365773458189
cDC1	IL2	0.440264386624301
cDC1	IL6	0
cDC1	IL8	0.391149847710506
cDC1	IL10	0
cDC1	IL17	0
cDC1	IL23	0
cDC1	TNFa	0
cDC3	CXCL5	8.90430790420796	***
cDC3	CSF2	0
cDC3	IFNg	0.603969602167187
cDC3	IL1b	0.127492178073507
cDC3	IL2	0.237542970600948
cDC3	IL6	0
cDC3	IL8	0.218801114264041
cDC3	IL10	0
cDC3	IL17	0
cDC3	IL23	0
cDC3	TNFa	0
CM_CD4pos	CXCL5	7.5101575021264	***
CM_CD4pos	CSF2	0
CM_CD4pos	IFNg	2.61104356074627	**
CM_CD4pos	IL1b	1.5886981121198	*
CM_CD4pos	IL2	0
CM_CD4pos	IL6	0
CM_CD4pos	IL8	0
CM_CD4pos	IL10	0
CM_CD4pos	IL17	0
CM_CD4pos	IL23	0
CM_CD4pos	TNFa	0.391149847710506
CM_CD8bpos	CXCL5	9.07587796247156	***
CM_CD8bpos	CSF2	0
CM_CD8bpos	IFNg	1.98269759120068	*
CM_CD8bpos	IL1b	0.663145935704622
CM_CD8bpos	IL2	0.162274680286105
CM_CD8bpos	IL6	0
CM_CD8bpos	IL8	0.446394763825505
CM_CD8bpos	IL10	0
CM_CD8bpos	IL17	0.108499495826788
CM_CD8bpos	IL23	0
CM_CD8bpos	TNFa	0.043390239455892
CM_HLADRpos_in_CD4pos	CXCL5	6.9918159045029	***
CM_HLADRpos_in_CD4pos	CSF2	0
CM_HLADRpos_in_CD4pos	IFNg	1.06989137111942
CM_HLADRpos_in_CD4pos	IL1b	0.952263589674172
CM_HLADRpos_in_CD4pos	IL2	0
CM_HLADRpos_in_CD4pos	IL6	0
CM_HLADRpos_in_CD4pos	IL8	0
CM_HLADRpos_in_CD4pos	IL10	0
CM_HLADRpos_in_CD4pos	IL17	0
CM_HLADRpos_in_CD4pos	IL23	0
CM_HLADRpos_in_CD4pos	TNFa	0.122540450363812
CM_HLADRpos_in_CD8bpos	CXCL5	8.41010929753757	***
CM_HLADRpos_in_CD8bpos	CSF2	0
CM_HLADRpos_in_CD8bpos	IFNg	0.971328279923852
CM_HLADRpos_in_CD8bpos	IL1b	0.416698657982637
CM_HLADRpos_in_CD8bpos	IL2	0.302836257680269
CM_HLADRpos_in_CD8bpos	IL6	0
CM_HLADRpos_in_CD8bpos	IL8	0.38899254206973
CM_HLADRpos_in_CD8bpos	IL10	0
CM_HLADRpos_in_CD8bpos	IL17	0
CM_HLADRpos_in_CD8bpos	IL23	0
CM_HLADRpos_in_CD8bpos	TNFa	0
CRTh2pos	CXCL5	8.39694250956724	***
CRTh2pos	CSF2	0
CRTh2pos	IFNg	0.981689851011681
CRTh2pos	IL1b	0.127771763516141
CRTh2pos	IL2	0.0360936550500681
CRTh2pos	IL6	0
CRTh2pos	IL8	0
CRTh2pos	IL10	0
CRTh2pos	IL17	0
CRTh2pos	IL23	0
CRTh2pos	TNFa	0
CXCR5pos	CXCL5	9.07587796247156	***
CXCR5pos	CSF2	0
CXCR5pos	IFNg	1.16135460667428
CXCR5pos	IL1b	0.0799380852050926
CXCR5pos	IL2	0.568495069374612
CXCR5pos	IL6	0
CXCR5pos	IL8	0.446341987644114
CXCR5pos	IL10	0
CXCR5pos	IL17	0
CXCR5pos	IL23	0
CXCR5pos	TNFa	0
DN_memBcells	CXCL5	7.97283282378161	***
DN_memBcells	CSF2	0
DN_memBcells	IFNg	0.622546549777054
DN_memBcells	IL1b	0.476809622339126
DN_memBcells	IL2	0
DN_memBcells	IL6	0
DN_memBcells	IL8	0.410478988953467
DN_memBcells	IL10	0
DN_memBcells	IL17	0
DN_memBcells	IL23	0
DN_memBcells	TNFa	0.169449448240083
EM_CD4pos	CXCL5	8.39694250956724	***
EM_CD4pos	CSF2	0
EM_CD4pos	IFNg	1.81270312951922	*
EM_CD4pos	IL1b	0.218801114264041
EM_CD4pos	IL2	0.105060821032247
EM_CD4pos	IL6	0
EM_CD4pos	IL8	0.0368566374312458
EM_CD4pos	IL10	0
EM_CD4pos	IL17	0
EM_CD4pos	IL23	0
EM_CD4pos	TNFa	0
EM_CD8bpos	CXCL5	8.86065998377315	***
EM_CD8bpos	CSF2	0
EM_CD8bpos	IFNg	1.45058111723792	*
EM_CD8bpos	IL1b	0.244676160600089
EM_CD8bpos	IL2	0
EM_CD8bpos	IL6	0
EM_CD8bpos	IL8	0.248179156885092
EM_CD8bpos	IL10	0
EM_CD8bpos	IL17	0
EM_CD8bpos	IL23	0
EM_CD8bpos	TNFa	0
EM_HLADRpos_in_CD4pos	CXCL5	8.41010929753757	***
EM_HLADRpos_in_CD4pos	CSF2	0
EM_HLADRpos_in_CD4pos	IFNg	1.08900421850519
EM_HLADRpos_in_CD4pos	IL1b	0.480871407887027
EM_HLADRpos_in_CD4pos	IL2	0.244676160600089
EM_HLADRpos_in_CD4pos	IL6	0
EM_HLADRpos_in_CD4pos	IL8	0.425681444748253
EM_HLADRpos_in_CD4pos	IL10	0
EM_HLADRpos_in_CD4pos	IL17	0
EM_HLADRpos_in_CD4pos	IL23	0
EM_HLADRpos_in_CD4pos	TNFa	0
EM_HLADRpos_in_CD8bpos	CXCL5	8.41010929753757	***
EM_HLADRpos_in_CD8bpos	CSF2	0.0958029961325953
EM_HLADRpos_in_CD8bpos	IFNg	1.28012765516024
EM_HLADRpos_in_CD8bpos	IL1b	0.221127703212526
EM_HLADRpos_in_CD8bpos	IL2	0
EM_HLADRpos_in_CD8bpos	IL6	0
EM_HLADRpos_in_CD8bpos	IL8	0.287897749435852
EM_HLADRpos_in_CD8bpos	IL10	0
EM_HLADRpos_in_CD8bpos	IL17	0
EM_HLADRpos_in_CD8bpos	IL23	0
EM_HLADRpos_in_CD8bpos	TNFa	0
EMRA_CD4pos	CXCL5	8.41010929753757	***
EMRA_CD4pos	CSF2	0
EMRA_CD4pos	IFNg	0.784835818683329
EMRA_CD4pos	IL1b	0.391149847710506
EMRA_CD4pos	IL2	0.343422851300126
EMRA_CD4pos	IL6	0
EMRA_CD4pos	IL8	0.244676160600089
EMRA_CD4pos	IL10	0
EMRA_CD4pos	IL17	0
EMRA_CD4pos	IL23	0
EMRA_CD4pos	TNFa	0
EMRA_CD8bpos	CXCL5	8.41288112709304	***
EMRA_CD8bpos	CSF2	0
EMRA_CD8bpos	IFNg	1.33700969237133	*
EMRA_CD8bpos	IL1b	0.445387236056892
EMRA_CD8bpos	IL2	0.0958029961325953
EMRA_CD8bpos	IL6	0
EMRA_CD8bpos	IL8	0.0958029961325953
EMRA_CD8bpos	IL10	0
EMRA_CD8bpos	IL17	0
EMRA_CD8bpos	IL23	0
EMRA_CD8bpos	TNFa	0
EMRA_HLADRpos_in_CD4pos	CXCL5	8.41602677470162	***
EMRA_HLADRpos_in_CD4pos	CSF2	0
EMRA_HLADRpos_in_CD4pos	IFNg	0.808027128643651
EMRA_HLADRpos_in_CD4pos	IL1b	0.280068664461678
EMRA_HLADRpos_in_CD4pos	IL2	0.212124886969619
EMRA_HLADRpos_in_CD4pos	IL6	0
EMRA_HLADRpos_in_CD4pos	IL8	0.273378239853077
EMRA_HLADRpos_in_CD4pos	IL10	0
EMRA_HLADRpos_in_CD4pos	IL17	0
EMRA_HLADRpos_in_CD4pos	IL23	0
EMRA_HLADRpos_in_CD4pos	TNFa	0
EMRA_HLADRpos_in_CD8bpos	CXCL5	8.39694250956724	***
EMRA_HLADRpos_in_CD8bpos	CSF2	0
EMRA_HLADRpos_in_CD8bpos	IFNg	1.16135460667428
EMRA_HLADRpos_in_CD8bpos	IL1b	0.248179156885092
EMRA_HLADRpos_in_CD8bpos	IL2	0
EMRA_HLADRpos_in_CD8bpos	IL6	0
EMRA_HLADRpos_in_CD8bpos	IL8	0.248179156885092
EMRA_HLADRpos_in_CD8bpos	IL10	0
EMRA_HLADRpos_in_CD8bpos	IL17	0
EMRA_HLADRpos_in_CD8bpos	IL23	0
EMRA_HLADRpos_in_CD8bpos	TNFa	0
FounderB	CXCL5	8.40124497838067	***
FounderB	CSF2	0
FounderB	IFNg	0.785956853568047
FounderB	IL1b	0.115321304458713
FounderB	IL2	0
FounderB	IL6	0
FounderB	IL8	0.759619441951041
FounderB	IL10	0
FounderB	IL17	0
FounderB	IL23	0
FounderB	TNFa	0
GC_Bcells	CXCL5	6.61992268199245	***
GC_Bcells	CSF2	0
GC_Bcells	IFNg	1.06989137111942
GC_Bcells	IL1b	0.280068664461678
GC_Bcells	IL2	0.0958029961325953
GC_Bcells	IL6	0
GC_Bcells	IL8	0
GC_Bcells	IL10	0
GC_Bcells	IL17	0
GC_Bcells	IL23	0
GC_Bcells	TNFa	0
gdTCRpos	CXCL5	8.41010929753757	***
gdTCRpos	CSF2	0
gdTCRpos	IFNg	1.77606189154026	*
gdTCRpos	IL1b	0.0823585482007204
gdTCRpos	IL2	0.098438499306224
gdTCRpos	IL6	0
gdTCRpos	IL8	0.38899254206973
gdTCRpos	IL10	0
gdTCRpos	IL17	0
gdTCRpos	IL23	0
gdTCRpos	TNFa	0
group2_ILC	CXCL5	8.39694250956724	***
group2_ILC	CSF2	0
group2_ILC	IFNg	0.796903733488189
group2_ILC	IL1b	0.249542727362487
group2_ILC	IL2	0.0619970352127984
group2_ILC	IL6	0
group2_ILC	IL8	1.19946368554073
group2_ILC	IL10	0
group2_ILC	IL17	0.171887240667505
group2_ILC	IL23	0
group2_ILC	TNFa	0.0524718904353466
HLADRposCD56hi	CXCL5	8.86065998377315	***
HLADRposCD56hi	CSF2	0
HLADRposCD56hi	IFNg	0.796903733488189
HLADRposCD56hi	IL1b	0.759619441951041
HLADRposCD56hi	IL2	0.215445275416364
HLADRposCD56hi	IL6	0
HLADRposCD56hi	IL8	0.986221634180827
HLADRposCD56hi	IL10	0
HLADRposCD56hi	IL17	0
HLADRposCD56hi	IL23	0
HLADRposCD56hi	TNFa	0
ILC	CXCL5	8.174080447339	***
ILC	CSF2	0
ILC	IFNg	0.664339256469814
ILC	IL1b	0.251879896827427
ILC	IL2	0
ILC	IL6	0
ILC	IL8	1.06989137111942
ILC	IL10	0
ILC	IL17	0.0803050525102923
ILC	IL23	0
ILC	TNFa	0.043390239455892
ILC1	CXCL5	8.74645797920742	***
ILC1	CSF2	0
ILC1	IFNg	1.16135460667428
ILC1	IL1b	0.391149847710506
ILC1	IL2	0.127771763516141
ILC1	IL6	0
ILC1	IL8	1.02013593514188
ILC1	IL10	0
ILC1	IL17	0
ILC1	IL23	0
ILC1	TNFa	0.28563550651269
memBcells	CXCL5	8.41010929753757	***
memBcells	CSF2	0
memBcells	IFNg	1.27699951717515
memBcells	IL1b	0
memBcells	IL2	0
memBcells	IL6	0
memBcells	IL8	0.960980093136362
memBcells	IL10	0
memBcells	IL17	0
memBcells	IL23	0
memBcells	TNFa	0
memBcellsCD24hi	CXCL5	8.39694250956724	***
memBcellsCD24hi	CSF2	0
memBcellsCD24hi	IFNg	1.05570084847061
memBcellsCD24hi	IL1b	0.261969703996956
memBcellsCD24hi	IL2	0.0444359870441269
memBcellsCD24hi	IL6	0
memBcellsCD24hi	IL8	1.53856167377384	*
memBcellsCD24hi	IL10	0
memBcellsCD24hi	IL17	0.043390239455892
memBcellsCD24hi	IL23	0
memBcellsCD24hi	TNFa	0
memBcellsCD24lo	CXCL5	7.12134213659339	***
memBcellsCD24lo	CSF2	0
memBcellsCD24lo	IFNg	1.15076874501358
memBcellsCD24lo	IL1b	0.415008210524391
memBcellsCD24lo	IL2	0
memBcellsCD24lo	IL6	0
memBcellsCD24lo	IL8	0
memBcellsCD24lo	IL10	0
memBcellsCD24lo	IL17	0
memBcellsCD24lo	IL23	0
memBcellsCD24lo	TNFa	0.218801114264041
mono	CXCL5	8.41010929753757	***
mono	CSF2	0
mono	IFNg	1.33624044727873	*
mono	IL1b	0.796903733488189
mono	IL2	0
mono	IL6	0
mono	IL8	0
mono	IL10	0
mono	IL17	0
mono	IL23	0
mono	TNFa	0.585162841200313
mzB	CXCL5	8.22357836580659	***
mzB	CSF2	0
mzB	IFNg	1.00468345690111
mzB	IL1b	0.0269757751875071
mzB	IL2	0.0919754449294763
mzB	IL6	0
mzB	IL8	1.08900421850519
mzB	IL10	0
mzB	IL17	0.17760344677722
mzB	IL23	0
mzB	TNFa	0
mzBIgMneg	CXCL5	8.01533338999264	***
mzBIgMneg	CSF2	0
mzBIgMneg	IFNg	1.00481856384795
mzBIgMneg	IL1b	0
mzBIgMneg	IL2	0.0803050525102923
mzBIgMneg	IL6	0
mzBIgMneg	IL8	1.08362242737264
mzBIgMneg	IL10	0
mzBIgMneg	IL17	0.0549641820445907
mzBIgMneg	IL23	0
mzBIgMneg	TNFa	0
mzBIgMpos	CXCL5	8.41010929753757	***
mzBIgMpos	CSF2	0
mzBIgMpos	IFNg	0.885156129266888
mzBIgMpos	IL1b	0.198750723484582
mzBIgMpos	IL2	0.0111747229557455
mzBIgMpos	IL6	0
mzBIgMpos	IL8	1.13516905732005
mzBIgMpos	IL10	0
mzBIgMpos	IL17	0.247345563403528
mzBIgMpos	IL23	0
mzBIgMpos	TNFa	0
NaiveB	CXCL5	8.37831750219001	***
NaiveB	CSF2	0
NaiveB	IFNg	0.480871407887027
NaiveB	IL1b	0.0619970352127984
NaiveB	IL2	0.0360936550500681
NaiveB	IL6	0
NaiveB	IL8	0.785956853568047
NaiveB	IL10	0
NaiveB	IL17	0
NaiveB	IL23	0
NaiveB	TNFa	0
NCRpos_ILC3	CXCL5	8.41010929753757	***
NCRpos_ILC3	CSF2	0
NCRpos_ILC3	IFNg	0.960980093136362
NCRpos_ILC3	IL1b	0.105060821032247
NCRpos_ILC3	IL2	0.127184468495209
NCRpos_ILC3	IL6	0
NCRpos_ILC3	IL8	0.203123992787367
NCRpos_ILC3	IL10	0
NCRpos_ILC3	IL17	0.18897115903534
NCRpos_ILC3	IL23	0
NCRpos_ILC3	TNFa	0
NK_cells	CXCL5	9.07587796247156	***
NK_cells	CSF2	0
NK_cells	IFNg	0.493468927175397
NK_cells	IL1b	0.517709475028716
NK_cells	IL2	0.383577723668471
NK_cells	IL6	0
NK_cells	IL8	1.17505361498207
NK_cells	IL10	0
NK_cells	IL17	0.785956853568047
NK_cells	IL23	0
NK_cells	TNFa	0.549377976588363
pDC	CXCL5	7.82802128615559	***
pDC	CSF2	0
pDC	IFNg	1.06989137111942
pDC	IL1b	0.0995197126030692
pDC	IL2	0.0973892167438102
pDC	IL6	0
pDC	IL8	0.482438866794073
pDC	IL10	0.142943376864087
pDC	IL17	0
pDC	IL23	0
pDC	TNFa	0.127771763516141
T_conventional	CXCL5	6.4577643345428	***
T_conventional	CSF2	0
T_conventional	IFNg	1.7638499454563	*
T_conventional	IL1b	0.603969602167187
T_conventional	IL2	0
T_conventional	IL6	0
T_conventional	IL8	0
T_conventional	IL10	0
T_conventional	IL17	0
T_conventional	IL23	0
T_conventional	TNFa	0.204854782563834
total	CXCL5	8.31319565369683	***
total	CSF2	0
total	IFNg	1.5886981121198	*
total	IL1b	0.619675035327312
total	IL2	0
total	IL6	0
total	IL8	0
total	IL10	0
total	IL17	0
total	IL23	0
total	TNFa	0.171887240667505
TOTAL_MAIT_OF_CD3	CXCL5	7.70205600516733	***
TOTAL_MAIT_OF_CD3	CSF2	0
TOTAL_MAIT_OF_CD3	IFNg	0.162110551490854
TOTAL_MAIT_OF_CD3	IL1b	0.280068664461678
TOTAL_MAIT_OF_CD3	IL2	0.0524718904353466
TOTAL_MAIT_OF_CD3	IL6	0
TOTAL_MAIT_OF_CD3	IL8	0.00329019110299289
TOTAL_MAIT_OF_CD3	IL10	0
TOTAL_MAIT_OF_CD3	IL17	0
TOTAL_MAIT_OF_CD3	IL23	0
TOTAL_MAIT_OF_CD3	TNFa	0
TOTAL_NKT_OF_CD3	CXCL5	8.09922215884007	***
TOTAL_NKT_OF_CD3	CSF2	0
TOTAL_NKT_OF_CD3	IFNg	0.505758371865142
TOTAL_NKT_OF_CD3	IL1b	0.607513681192567
TOTAL_NKT_OF_CD3	IL2	0.105060821032247
TOTAL_NKT_OF_CD3	IL6	0
TOTAL_NKT_OF_CD3	IL8	0.253712243406679
TOTAL_NKT_OF_CD3	IL10	0
TOTAL_NKT_OF_CD3	IL17	0.207124332979746
TOTAL_NKT_OF_CD3	IL23	0
TOTAL_NKT_OF_CD3	TNFa	0.15203651862245
TransitionalB	CXCL5	8.41602677470162	***
TransitionalB	CSF2	0
TransitionalB	IFNg	1.03482909229432
TransitionalB	IL1b	0.143599032360121
TransitionalB	IL2	0.0628464977805897
TransitionalB	IL6	0
TransitionalB	IL8	0.5830045021671
TransitionalB	IL10	0
TransitionalB	IL17	0.0360936550500681
TransitionalB	IL23	0
TransitionalB	TNFa	0
Treg	CXCL5	6.05691807975034	***
Treg	CSF2	0
Treg	IFNg	2.12238308580877	**
Treg	IL1b	0.249542727362487
Treg	IL2	0
Treg	IL6	0
Treg	IL8	0
Treg	IL10	0
Treg	IL17	0
Treg	IL23	0
Treg	TNFa	0.17760344677722
Treg_activated	CXCL5	6.17232771175505	***
Treg_activated	CSF2	0
Treg_activated	IFNg	1.07879497355379
Treg_activated	IL1b	0.244676160600089
Treg_activated	IL2	0
Treg_activated	IL6	0
Treg_activated	IL8	0
Treg_activated	IL10	0
Treg_activated	IL17	0
Treg_activated	IL23	0
Treg_activated	TNFa	0
Treg_memory	CXCL5	6.14212650182816	***
Treg_memory	CSF2	0
Treg_memory	IFNg	1.62365288748811	*
Treg_memory	IL1b	0.327859802225932
Treg_memory	IL2	0
Treg_memory	IL6	0
Treg_memory	IL8	0
Treg_memory	IL10	0
Treg_memory	IL17	0
Treg_memory	IL23	0
Treg_memory	TNFa	0
Treg_naive	CXCL5	7.62320005973329	***
Treg_naive	CSF2	0
Treg_naive	IFNg	1.44673269408378	*
Treg_naive	IL1b	0.195433866758291
Treg_naive	IL2	0.0803050525102923
Treg_naive	IL6	0
Treg_naive	IL8	0
Treg_naive	IL10	0
Treg_naive	IL17	0
Treg_naive	IL23	0
Treg_naive	TNFa	0
VIABLE_BASOPHILS	CXCL5	7.91184190288367	***
VIABLE_BASOPHILS	CSF2	0
VIABLE_BASOPHILS	IFNg	0.825740617674115
VIABLE_BASOPHILS	IL1b	0.252585475291088
VIABLE_BASOPHILS	IL2	0.089678083845924
VIABLE_BASOPHILS	IL6	0
VIABLE_BASOPHILS	IL8	0.0524718904353466
VIABLE_BASOPHILS	IL10	0
VIABLE_BASOPHILS	IL17	0
VIABLE_BASOPHILS	IL23	0
VIABLE_BASOPHILS	TNFa	0
VIABLE_EOSINOPHILS	CXCL5	8.39694250956724	***
VIABLE_EOSINOPHILS	CSF2	0
VIABLE_EOSINOPHILS	IFNg	1.40488705117071	*
VIABLE_EOSINOPHILS	IL1b	2.32860534659358	**
VIABLE_EOSINOPHILS	IL2	0
VIABLE_EOSINOPHILS	IL6	0.45360013531936
VIABLE_EOSINOPHILS	IL8	1.13516905732005
VIABLE_EOSINOPHILS	IL10	0.0919754449294763
VIABLE_EOSINOPHILS	IL17	0
VIABLE_EOSINOPHILS	IL23	0.704316246718026
VIABLE_EOSINOPHILS	TNFa	1.91511982172706	*
VIABLE_NEUTROPHILS	CXCL5	8.31604436342952	***
VIABLE_NEUTROPHILS	CSF2	0
VIABLE_NEUTROPHILS	IFNg	0.467831819482896
VIABLE_NEUTROPHILS	IL1b	0.146184704248517
VIABLE_NEUTROPHILS	IL2	0.244676160600089
VIABLE_NEUTROPHILS	IL6	0
VIABLE_NEUTROPHILS	IL8	0.391149847710506
VIABLE_NEUTROPHILS	IL10	0
VIABLE_NEUTROPHILS	IL17	0.0621268302387953
VIABLE_NEUTROPHILS	IL23	0
VIABLE_NEUTROPHILS	TNFa	0

## Sheet: Fig3a_Heatmap_SEB
Var1	Var2	value	stars
ABSENT	CXCL5	0
ABSENT	CSF2	1.54578383811965	*
ABSENT	IFNg	0
ABSENT	IL1b	0
ABSENT	IL2	4.29492111832703	***
ABSENT	IL6	0
ABSENT	IL8	0
ABSENT	IL10	2.60695090504419	**
ABSENT	IL13	5.77181511621074	***
ABSENT	IL17	0.472819390624297
ABSENT	IL23	0
ABSENT	TNFa	0.454457406626616
Bcells	CXCL5	0
Bcells	CSF2	0.495835739961267
Bcells	IFNg	0
Bcells	IL1b	0
Bcells	IL2	3.31315072514141	***
Bcells	IL6	0
Bcells	IL8	0
Bcells	IL10	2.01681980839804	**
Bcells	IL13	5.34452808371644	***
Bcells	IL17	0.463324328995794
Bcells	IL23	0
Bcells	TNFa	0
BcellsCD21negCD27neg	CXCL5	0
BcellsCD21negCD27neg	CSF2	0.239795877459436
BcellsCD21negCD27neg	IFNg	0
BcellsCD21negCD27neg	IL1b	0
BcellsCD21negCD27neg	IL2	2.61301248849458	**
BcellsCD21negCD27neg	IL6	0
BcellsCD21negCD27neg	IL8	0
BcellsCD21negCD27neg	IL10	1.56506226507288	*
BcellsCD21negCD27neg	IL13	4.46487775443246	***
BcellsCD21negCD27neg	IL17	0.0296576590768584
BcellsCD21negCD27neg	IL23	0
BcellsCD21negCD27neg	TNFa	0
BcellsCD21negCD27pos	CXCL5	0
BcellsCD21negCD27pos	CSF2	0.126091082962462
BcellsCD21negCD27pos	IFNg	0
BcellsCD21negCD27pos	IL1b	0
BcellsCD21negCD27pos	IL2	1.36075878489435	*
BcellsCD21negCD27pos	IL6	0
BcellsCD21negCD27pos	IL8	0
BcellsCD21negCD27pos	IL10	0.756994809770312
BcellsCD21negCD27pos	IL13	2.69801511544343	**
BcellsCD21negCD27pos	IL17	0
BcellsCD21negCD27pos	IL23	0
BcellsCD21negCD27pos	TNFa	0
C4negCD8neg_NKT	CXCL5	0
C4negCD8neg_NKT	CSF2	1.87317630516323	*
C4negCD8neg_NKT	IFNg	0.0732523014728422
C4negCD8neg_NKT	IL1b	0
C4negCD8neg_NKT	IL2	4.02992336348232	***
C4negCD8neg_NKT	IL6	0
C4negCD8neg_NKT	IL8	0
C4negCD8neg_NKT	IL10	2.60312475943937	**
C4negCD8neg_NKT	IL13	5.07501082278432	***
C4negCD8neg_NKT	IL17	0
C4negCD8neg_NKT	IL23	0
C4negCD8neg_NKT	TNFa	0.300147557157369
CCR6pos_CD4pos	CXCL5	0
CCR6pos_CD4pos	CSF2	0
CCR6pos_CD4pos	IFNg	0
CCR6pos_CD4pos	IL1b	0
CCR6pos_CD4pos	IL2	1.70290855109814	*
CCR6pos_CD4pos	IL6	0.101073851524763
CCR6pos_CD4pos	IL8	0
CCR6pos_CD4pos	IL10	1.34047987808078	*
CCR6pos_CD4pos	IL13	3.97400521552461	***
CCR6pos_CD4pos	IL17	0.692663079832748
CCR6pos_CD4pos	IL23	0
CCR6pos_CD4pos	TNFa	0
CCR6pos_CD8pos	CXCL5	0
CCR6pos_CD8pos	CSF2	1.7419358297993	*
CCR6pos_CD8pos	IFNg	0.116346489574231
CCR6pos_CD8pos	IL1b	0
CCR6pos_CD8pos	IL2	3.94900314277926	***
CCR6pos_CD8pos	IL6	0.561490775206658
CCR6pos_CD8pos	IL8	0
CCR6pos_CD8pos	IL10	3.09120325512365	***
CCR6pos_CD8pos	IL13	5.029156989103	***
CCR6pos_CD8pos	IL17	1.29615065844804
CCR6pos_CD8pos	IL23	0
CCR6pos_CD8pos	TNFa	1.28457595262103
CD14hi_mono	CXCL5	0
CD14hi_mono	CSF2	0.770677834802197
CD14hi_mono	IFNg	0
CD14hi_mono	IL1b	0
CD14hi_mono	IL2	2.50572864220435	**
CD14hi_mono	IL6	0
CD14hi_mono	IL8	0
CD14hi_mono	IL10	1.19600029888186
CD14hi_mono	IL13	4.02992336348232	***
CD14hi_mono	IL17	0
CD14hi_mono	IL23	0
CD14hi_mono	TNFa	0.164476131118162
CD161pos_CD56negCD117pos_LTiandILC3	CXCL5	0
CD161pos_CD56negCD117pos_LTiandILC3	CSF2	2.1752940704199	**
CD161pos_CD56negCD117pos_LTiandILC3	IFNg	0.119906325566425
CD161pos_CD56negCD117pos_LTiandILC3	IL1b	0
CD161pos_CD56negCD117pos_LTiandILC3	IL2	3.62353888465566	***
CD161pos_CD56negCD117pos_LTiandILC3	IL6	0
CD161pos_CD56negCD117pos_LTiandILC3	IL8	0
CD161pos_CD56negCD117pos_LTiandILC3	IL10	1.28457595262103
CD161pos_CD56negCD117pos_LTiandILC3	IL13	5.279130100478	***
CD161pos_CD56negCD117pos_LTiandILC3	IL17	0.408997422669997
CD161pos_CD56negCD117pos_LTiandILC3	IL23	0
CD161pos_CD56negCD117pos_LTiandILC3	TNFa	0
CD16hi	CXCL5	0
CD16hi	CSF2	3.55934045638144	***
CD16hi	IFNg	0.896589951234882
CD16hi	IL1b	0.0483296009194067
CD16hi	IL2	4.46047606288142	***
CD16hi	IL6	0
CD16hi	IL8	0
CD16hi	IL10	2.44348480624897	**
CD16hi	IL13	4.89581457918022	***
CD16hi	IL17	1.23516847843124
CD16hi	IL23	0
CD16hi	TNFa	1.50555645017682	*
CD16hi_mono	CXCL5	0
CD16hi_mono	CSF2	1.86603320154854	*
CD16hi_mono	IFNg	0.971503939390851
CD16hi_mono	IL1b	0
CD16hi_mono	IL2	4.83209966870943	***
CD16hi_mono	IL6	0
CD16hi_mono	IL8	0
CD16hi_mono	IL10	2.39755083955415	**
CD16hi_mono	IL13	5.61374486817238	***
CD16hi_mono	IL17	0.225655206240363
CD16hi_mono	IL23	0
CD16hi_mono	TNFa	1.14467570267481
CD3pos	CXCL5	0
CD3pos	CSF2	0.364914048102298
CD3pos	IFNg	0
CD3pos	IL1b	0
CD3pos	IL2	2.15854186691562	**
CD3pos	IL6	0
CD3pos	IL8	0
CD3pos	IL10	1.18196657316278
CD3pos	IL13	4.05837800971308	***
CD3pos	IL17	0
CD3pos	IL23	0
CD3pos	TNFa	0
CD45pos	CXCL5	0
CD45pos	CSF2	1.56506226507288	*
CD45pos	IFNg	1.07562430845812
CD45pos	IL1b	0
CD45pos	IL2	2.72984370292654	**
CD45pos	IL6	0
CD45pos	IL8	0
CD45pos	IL10	1.97285880288465	*
CD45pos	IL13	3.5708400721507	***
CD45pos	IL17	0.468102275076411
CD45pos	IL23	0
CD45pos	TNFa	0.944354420919003
CD4negCD8neg_MAIT	CXCL5	0
CD4negCD8neg_MAIT	CSF2	0.984712722943246
CD4negCD8neg_MAIT	IFNg	0
CD4negCD8neg_MAIT	IL1b	0
CD4negCD8neg_MAIT	IL2	3.18180417924431	***
CD4negCD8neg_MAIT	IL6	0
CD4negCD8neg_MAIT	IL8	0
CD4negCD8neg_MAIT	IL10	2.31485241168653	**
CD4negCD8neg_MAIT	IL13	4.46047606288142	***
CD4negCD8neg_MAIT	IL17	0
CD4negCD8neg_MAIT	IL23	0
CD4negCD8neg_MAIT	TNFa	0
CD4negCD8neg_MAIT_HLADRpos	CXCL5	0
CD4negCD8neg_MAIT_HLADRpos	CSF2	1.37886495069129	*
CD4negCD8neg_MAIT_HLADRpos	IFNg	0
CD4negCD8neg_MAIT_HLADRpos	IL1b	0
CD4negCD8neg_MAIT_HLADRpos	IL2	3.53916656293324	***
CD4negCD8neg_MAIT_HLADRpos	IL6	0
CD4negCD8neg_MAIT_HLADRpos	IL8	0
CD4negCD8neg_MAIT_HLADRpos	IL10	1.98127187330361	*
CD4negCD8neg_MAIT_HLADRpos	IL13	5.30435096435717	***
CD4negCD8neg_MAIT_HLADRpos	IL17	0
CD4negCD8neg_MAIT_HLADRpos	IL23	0
CD4negCD8neg_MAIT_HLADRpos	TNFa	0.111638330156452
CD4negCD8neg_NKT_HLADRpos	CXCL5	0
CD4negCD8neg_NKT_HLADRpos	CSF2	1.34497076638931	*
CD4negCD8neg_NKT_HLADRpos	IFNg	0
CD4negCD8neg_NKT_HLADRpos	IL1b	0
CD4negCD8neg_NKT_HLADRpos	IL2	3.37411571773215	***
CD4negCD8neg_NKT_HLADRpos	IL6	0
CD4negCD8neg_NKT_HLADRpos	IL8	0
CD4negCD8neg_NKT_HLADRpos	IL10	1.95727144911258	*
CD4negCD8neg_NKT_HLADRpos	IL13	5.30435096435717	***
CD4negCD8neg_NKT_HLADRpos	IL17	0
CD4negCD8neg_NKT_HLADRpos	IL23	0
CD4negCD8neg_NKT_HLADRpos	TNFa	0.770677834802197
CD4pos	CXCL5	0
CD4pos	CSF2	0.335697054890603
CD4pos	IFNg	0
CD4pos	IL1b	0
CD4pos	IL2	1.81010656489827	*
CD4pos	IL6	0
CD4pos	IL8	0
CD4pos	IL10	0.892578561474911
CD4pos	IL13	4.30837330789011	***
CD4pos	IL17	0
CD4pos	IL23	0
CD4pos	TNFa	0
CD4pos_naive	CXCL5	0
CD4pos_naive	CSF2	1.34805698487071	*
CD4pos_naive	IFNg	0
CD4pos_naive	IL1b	0
CD4pos_naive	IL2	3.64677343316559	***
CD4pos_naive	IL6	0
CD4pos_naive	IL8	0
CD4pos_naive	IL10	2.50584222668753	**
CD4pos_naive	IL13	5.44270007837523	***
CD4pos_naive	IL17	0.37586904059555
CD4pos_naive	IL23	0
CD4pos_naive	TNFa	0.0568494634987614
CD56_ILC	CXCL5	0
CD56_ILC	CSF2	2.72984370292654	**
CD56_ILC	IFNg	0.352182403264984
CD56_ILC	IL1b	0
CD56_ILC	IL2	4.20591545284631	***
CD56_ILC	IL6	0
CD56_ILC	IL8	0
CD56_ILC	IL10	1.08113279760276
CD56_ILC	IL13	4.57536943822177	***
CD56_ILC	IL17	1.1536887110139
CD56_ILC	IL23	0
CD56_ILC	TNFa	0.37586904059555
CD56hi	CXCL5	0
CD56hi	CSF2	1.80495346365774	*
CD56hi	IFNg	0
CD56hi	IL1b	0
CD56hi	IL2	3.94900314277926	***
CD56hi	IL6	0
CD56hi	IL8	0
CD56hi	IL10	1.97285880288465	*
CD56hi	IL13	5.30435096435717	***
CD56hi	IL17	0.549017385751066
CD56hi	IL23	0
CD56hi	TNFa	0.472819390624297
CD56negCD117pos_LTiandILC3	CXCL5	0
CD56negCD117pos_LTiandILC3	CSF2	2.34090451485291	**
CD56negCD117pos_LTiandILC3	IFNg	0.275382493537533
CD56negCD117pos_LTiandILC3	IL1b	0
CD56negCD117pos_LTiandILC3	IL2	4.16664794002003	***
CD56negCD117pos_LTiandILC3	IL6	0
CD56negCD117pos_LTiandILC3	IL8	0
CD56negCD117pos_LTiandILC3	IL10	1.43175152466172	*
CD56negCD117pos_LTiandILC3	IL13	5.30435096435717	***
CD56negCD117pos_LTiandILC3	IL17	0.428780543801462
CD56negCD117pos_LTiandILC3	IL23	0
CD56negCD117pos_LTiandILC3	TNFa	0.100863728016767
CD56posNKp44neg_group1and3_ILC	CXCL5	0
CD56posNKp44neg_group1and3_ILC	CSF2	3.78979768784858	***
CD56posNKp44neg_group1and3_ILC	IFNg	0
CD56posNKp44neg_group1and3_ILC	IL1b	0
CD56posNKp44neg_group1and3_ILC	IL2	4.38758466725062	***
CD56posNKp44neg_group1and3_ILC	IL6	0
CD56posNKp44neg_group1and3_ILC	IL8	0
CD56posNKp44neg_group1and3_ILC	IL10	1.13687710307538
CD56posNKp44neg_group1and3_ILC	IL13	4.91926526847138	***
CD56posNKp44neg_group1and3_ILC	IL17	0.461876872515951
CD56posNKp44neg_group1and3_ILC	IL23	0
CD56posNKp44neg_group1and3_ILC	TNFa	0.0861360784678639
CD69posCD16hi	CXCL5	0
CD69posCD16hi	CSF2	2.30195671847687	**
CD69posCD16hi	IFNg	0
CD69posCD16hi	IL1b	0
CD69posCD16hi	IL2	4.07649054409527	***
CD69posCD16hi	IL6	0
CD69posCD16hi	IL8	0
CD69posCD16hi	IL10	1.81010656489827	*
CD69posCD16hi	IL13	5.30435096435717	***
CD69posCD16hi	IL17	0.747887878434534
CD69posCD16hi	IL23	0
CD69posCD16hi	TNFa	0.19279832038294
CD69posCD56hi	CXCL5	0
CD69posCD56hi	CSF2	1.2097692465982
CD69posCD56hi	IFNg	0
CD69posCD56hi	IL1b	0
CD69posCD56hi	IL2	3.35508373312304	***
CD69posCD56hi	IL6	0.377833135833129
CD69posCD56hi	IL8	0
CD69posCD56hi	IL10	1.77747884054178	*
CD69posCD56hi	IL13	5.27575160593102	***
CD69posCD56hi	IL17	0.335697054890603
CD69posCD56hi	IL23	0
CD69posCD56hi	TNFa	0
CD8_MAIT	CXCL5	0
CD8_MAIT	CSF2	1.15996257199426
CD8_MAIT	IFNg	0
CD8_MAIT	IL1b	0
CD8_MAIT	IL2	2.72992777825775	**
CD8_MAIT	IL6	0
CD8_MAIT	IL8	0
CD8_MAIT	IL10	1.82380878959441	*
CD8_MAIT	IL13	4.03021465358521	***
CD8_MAIT	IL17	0
CD8_MAIT	IL23	0
CD8_MAIT	TNFa	0.0464580445896294
CD8aposCD16hi	CXCL5	0
CD8aposCD16hi	CSF2	3.56860892759293	***
CD8aposCD16hi	IFNg	0
CD8aposCD16hi	IL1b	0
CD8aposCD16hi	IL2	3.84236075399872	***
CD8aposCD16hi	IL6	0
CD8aposCD16hi	IL8	0
CD8aposCD16hi	IL10	1.92526100202759	*
CD8aposCD16hi	IL13	5.25555639697614	***
CD8aposCD16hi	IL17	0.699035028818639
CD8aposCD16hi	IL23	0
CD8aposCD16hi	TNFa	0.640782673119541
CD8aposCD56hi	CXCL5	0
CD8aposCD56hi	CSF2	2.50584222668753	**
CD8aposCD56hi	IFNg	0
CD8aposCD56hi	IL1b	0
CD8aposCD56hi	IL2	3.55934045638144	***
CD8aposCD56hi	IL6	0
CD8aposCD56hi	IL8	0
CD8aposCD56hi	IL10	1.71989096346444	*
CD8aposCD56hi	IL13	5.30435096435717	***
CD8aposCD56hi	IL17	0.458730031105196
CD8aposCD56hi	IL23	0
CD8aposCD56hi	TNFa	0.150611940545868
CD8bnegCD4neg	CXCL5	0
CD8bnegCD4neg	CSF2	1.03708395260798
CD8bnegCD4neg	IFNg	0
CD8bnegCD4neg	IL1b	0
CD8bnegCD4neg	IL2	2.92799849300097	**
CD8bnegCD4neg	IL6	0
CD8bnegCD4neg	IL8	0
CD8bnegCD4neg	IL10	2.2176881353946	**
CD8bnegCD4neg	IL13	4.64319398311775	***
CD8bnegCD4neg	IL17	0
CD8bnegCD4neg	IL23	0
CD8bnegCD4neg	TNFa	0.341376088684877
CD8bpos	CXCL5	0
CD8bpos	CSF2	0.304796696240487
CD8bpos	IFNg	0
CD8bpos	IL1b	0
CD8bpos	IL2	2.43544923095096	**
CD8bpos	IL6	0
CD8bpos	IL8	0
CD8bpos	IL10	1.27958987840047
CD8bpos	IL13	3.93156700168511	***
CD8bpos	IL17	0
CD8bpos	IL23	0
CD8bpos	TNFa	0
CD8bpos_naive	CXCL5	0
CD8bpos_naive	CSF2	0.894131984102496
CD8bpos_naive	IFNg	0
CD8bpos_naive	IL1b	0
CD8bpos_naive	IL2	3.24563546909178	***
CD8bpos_naive	IL6	0
CD8bpos_naive	IL8	0
CD8bpos_naive	IL10	2.19533282778093	**
CD8bpos_naive	IL13	4.701258132897	***
CD8bpos_naive	IL17	0
CD8bpos_naive	IL23	0
CD8bpos_naive	TNFa	0.0483296009194067
cDC1	CXCL5	0
cDC1	CSF2	1.18099818705006
cDC1	IFNg	0
cDC1	IL1b	0
cDC1	IL2	3.55313614195397	***
cDC1	IL6	0
cDC1	IL8	0
cDC1	IL10	2.23282473650259	**
cDC1	IL13	5.30435096435717	***
cDC1	IL17	0.111638330156452
cDC1	IL23	0
cDC1	TNFa	0.523688987163315
cDC3	CXCL5	0
cDC3	CSF2	0.98203556431477
cDC3	IFNg	0
cDC3	IL1b	0
cDC3	IL2	3.97400521552461	***
cDC3	IL6	0
cDC3	IL8	0
cDC3	IL10	2.53153180252602	**
cDC3	IL13	5.4982606499341	***
cDC3	IL17	0.35295867461192
cDC3	IL23	0
cDC3	TNFa	0.300147557157369
CM_CD4pos	CXCL5	0
CM_CD4pos	CSF2	0
CM_CD4pos	IFNg	0
CM_CD4pos	IL1b	0
CM_CD4pos	IL2	0.829618465445767
CM_CD4pos	IL6	0
CM_CD4pos	IL8	0
CM_CD4pos	IL10	0.303833210020021
CM_CD4pos	IL13	3.18180417924431	***
CM_CD4pos	IL17	0
CM_CD4pos	IL23	0
CM_CD4pos	TNFa	0
CM_CD8bpos	CXCL5	0
CM_CD8bpos	CSF2	0.244582349009113
CM_CD8bpos	IFNg	0
CM_CD8bpos	IL1b	0
CM_CD8bpos	IL2	2.30996847678388	**
CM_CD8bpos	IL6	0
CM_CD8bpos	IL8	0
CM_CD8bpos	IL10	1.2097692465982
CM_CD8bpos	IL13	4.45197549568581	***
CM_CD8bpos	IL17	0.169845843081518
CM_CD8bpos	IL23	0
CM_CD8bpos	TNFa	0
CM_HLADRpos_in_CD4pos	CXCL5	0
CM_HLADRpos_in_CD4pos	CSF2	0.251069242887489
CM_HLADRpos_in_CD4pos	IFNg	0
CM_HLADRpos_in_CD4pos	IL1b	0
CM_HLADRpos_in_CD4pos	IL2	1.14677031579482
CM_HLADRpos_in_CD4pos	IL6	0
CM_HLADRpos_in_CD4pos	IL8	0
CM_HLADRpos_in_CD4pos	IL10	0.858975545296394
CM_HLADRpos_in_CD4pos	IL13	2.97203982016441	**
CM_HLADRpos_in_CD4pos	IL17	0
CM_HLADRpos_in_CD4pos	IL23	0
CM_HLADRpos_in_CD4pos	TNFa	0
CM_HLADRpos_in_CD8bpos	CXCL5	0
CM_HLADRpos_in_CD8bpos	CSF2	0.692663079832748
CM_HLADRpos_in_CD8bpos	IFNg	0
CM_HLADRpos_in_CD8bpos	IL1b	0
CM_HLADRpos_in_CD8bpos	IL2	2.82679589758084	**
CM_HLADRpos_in_CD8bpos	IL6	0
CM_HLADRpos_in_CD8bpos	IL8	0
CM_HLADRpos_in_CD8bpos	IL10	1.81469462751806	*
CM_HLADRpos_in_CD8bpos	IL13	4.79533989888852	***
CM_HLADRpos_in_CD8bpos	IL17	0.331780982226736
CM_HLADRpos_in_CD8bpos	IL23	0
CM_HLADRpos_in_CD8bpos	TNFa	0.239132983969826
CRTh2pos	CXCL5	0
CRTh2pos	CSF2	0.939328821737871
CRTh2pos	IFNg	0
CRTh2pos	IL1b	0
CRTh2pos	IL2	2.99093397612849	**
CRTh2pos	IL6	0
CRTh2pos	IL8	0
CRTh2pos	IL10	1.89497683706015	*
CRTh2pos	IL13	4.90541323316998	***
CRTh2pos	IL17	0.245639669058439
CRTh2pos	IL23	0
CRTh2pos	TNFa	0.0586427349838993
CXCR5pos	CXCL5	0
CXCR5pos	CSF2	0.756994809770312
CXCR5pos	IFNg	0
CXCR5pos	IL1b	0
CXCR5pos	IL2	2.68335164645733	**
CXCR5pos	IL6	0
CXCR5pos	IL8	0
CXCR5pos	IL10	2.41846082035254	**
CXCR5pos	IL13	4.81647091466603	***
CXCR5pos	IL17	0.240057916378257
CXCR5pos	IL23	0
CXCR5pos	TNFa	0
DN_memBcells	CXCL5	0
DN_memBcells	CSF2	0.0915897802413351
DN_memBcells	IFNg	0
DN_memBcells	IL1b	0
DN_memBcells	IL2	2.22396025260946	**
DN_memBcells	IL6	0.112163779385141
DN_memBcells	IL8	0
DN_memBcells	IL10	1.20679909113718
DN_memBcells	IL13	3.83710780008677	***
DN_memBcells	IL17	0.243100755768543
DN_memBcells	IL23	0
DN_memBcells	TNFa	0
EM_CD4pos	CXCL5	0
EM_CD4pos	CSF2	0.549017385751066
EM_CD4pos	IFNg	0
EM_CD4pos	IL1b	0
EM_CD4pos	IL2	2.74081985735036	**
EM_CD4pos	IL6	0
EM_CD4pos	IL8	0
EM_CD4pos	IL10	1.624271551965	*
EM_CD4pos	IL13	4.46047606288142	***
EM_CD4pos	IL17	0
EM_CD4pos	IL23	0
EM_CD4pos	TNFa	0
EM_CD8bpos	CXCL5	0
EM_CD8bpos	CSF2	0.746754739875511
EM_CD8bpos	IFNg	0
EM_CD8bpos	IL1b	0
EM_CD8bpos	IL2	3.10181633422644	***
EM_CD8bpos	IL6	0
EM_CD8bpos	IL8	0
EM_CD8bpos	IL10	2.02151318435072	**
EM_CD8bpos	IL13	5.34452808371644	***
EM_CD8bpos	IL17	0
EM_CD8bpos	IL23	0
EM_CD8bpos	TNFa	0
EM_HLADRpos_in_CD4pos	CXCL5	0
EM_HLADRpos_in_CD4pos	CSF2	0.843832330308834
EM_HLADRpos_in_CD4pos	IFNg	0
EM_HLADRpos_in_CD4pos	IL1b	0
EM_HLADRpos_in_CD4pos	IL2	3.09120325512365	***
EM_HLADRpos_in_CD4pos	IL6	0
EM_HLADRpos_in_CD4pos	IL8	0
EM_HLADRpos_in_CD4pos	IL10	1.97285880288465	*
EM_HLADRpos_in_CD4pos	IL13	4.61739428572577	***
EM_HLADRpos_in_CD4pos	IL17	0
EM_HLADRpos_in_CD4pos	IL23	0
EM_HLADRpos_in_CD4pos	TNFa	0.126091082962462
EM_HLADRpos_in_CD8bpos	CXCL5	0
EM_HLADRpos_in_CD8bpos	CSF2	0.490414798199112
EM_HLADRpos_in_CD8bpos	IFNg	0
EM_HLADRpos_in_CD8bpos	IL1b	0
EM_HLADRpos_in_CD8bpos	IL2	2.87952399439201	**
EM_HLADRpos_in_CD8bpos	IL6	0
EM_HLADRpos_in_CD8bpos	IL8	0
EM_HLADRpos_in_CD8bpos	IL10	2.00015157908558	**
EM_HLADRpos_in_CD8bpos	IL13	4.93629841092134	***
EM_HLADRpos_in_CD8bpos	IL17	0
EM_HLADRpos_in_CD8bpos	IL23	0
EM_HLADRpos_in_CD8bpos	TNFa	0
EMRA_CD4pos	CXCL5	0
EMRA_CD4pos	CSF2	0.857746390657903
EMRA_CD4pos	IFNg	0
EMRA_CD4pos	IL1b	0
EMRA_CD4pos	IL2	3.11532016420265	***
EMRA_CD4pos	IL6	0
EMRA_CD4pos	IL8	0
EMRA_CD4pos	IL10	1.87317630516323	*
EMRA_CD4pos	IL13	4.79991031569923	***
EMRA_CD4pos	IL17	0
EMRA_CD4pos	IL23	0
EMRA_CD4pos	TNFa	0.0862136147937751
EMRA_CD8bpos	CXCL5	0
EMRA_CD8bpos	CSF2	0.641338800899974
EMRA_CD8bpos	IFNg	0
EMRA_CD8bpos	IL1b	0
EMRA_CD8bpos	IL2	3.08226486172427	***
EMRA_CD8bpos	IL6	0
EMRA_CD8bpos	IL8	0
EMRA_CD8bpos	IL10	1.92569551426151	*
EMRA_CD8bpos	IL13	4.701258132897	***
EMRA_CD8bpos	IL17	0
EMRA_CD8bpos	IL23	0
EMRA_CD8bpos	TNFa	0
EMRA_HLADRpos_in_CD4pos	CXCL5	0
EMRA_HLADRpos_in_CD4pos	CSF2	0.416156732428694
EMRA_HLADRpos_in_CD4pos	IFNg	0
EMRA_HLADRpos_in_CD4pos	IL1b	0
EMRA_HLADRpos_in_CD4pos	IL2	3.11532016420265	***
EMRA_HLADRpos_in_CD4pos	IL6	0
EMRA_HLADRpos_in_CD4pos	IL8	0
EMRA_HLADRpos_in_CD4pos	IL10	1.86603320154854	*
EMRA_HLADRpos_in_CD4pos	IL13	4.60898510724998	***
EMRA_HLADRpos_in_CD4pos	IL17	0
EMRA_HLADRpos_in_CD4pos	IL23	0
EMRA_HLADRpos_in_CD4pos	TNFa	0
EMRA_HLADRpos_in_CD8bpos	CXCL5	0
EMRA_HLADRpos_in_CD8bpos	CSF2	0.447190786981482
EMRA_HLADRpos_in_CD8bpos	IFNg	0
EMRA_HLADRpos_in_CD8bpos	IL1b	0
EMRA_HLADRpos_in_CD8bpos	IL2	3.07009886266311	***
EMRA_HLADRpos_in_CD8bpos	IL6	0
EMRA_HLADRpos_in_CD8bpos	IL8	0
EMRA_HLADRpos_in_CD8bpos	IL10	2.02401114927137	**
EMRA_HLADRpos_in_CD8bpos	IL13	4.82036020241226	***
EMRA_HLADRpos_in_CD8bpos	IL17	0
EMRA_HLADRpos_in_CD8bpos	IL23	0
EMRA_HLADRpos_in_CD8bpos	TNFa	0
FounderB	CXCL5	0
FounderB	CSF2	0.21123253814755
FounderB	IFNg	0
FounderB	IL1b	0
FounderB	IL2	2.71384755280869	**
FounderB	IL6	0
FounderB	IL8	0
FounderB	IL10	1.62690498247936	*
FounderB	IL13	4.9075334000951	***
FounderB	IL17	0
FounderB	IL23	0
FounderB	TNFa	0
GC_Bcells	CXCL5	0
GC_Bcells	CSF2	0.344209433226468
GC_Bcells	IFNg	0
GC_Bcells	IL1b	0
GC_Bcells	IL2	1.86367428773903	*
GC_Bcells	IL6	0
GC_Bcells	IL8	0
GC_Bcells	IL10	1.64370946318839	*
GC_Bcells	IL13	3.19679327121598	***
GC_Bcells	IL17	0
GC_Bcells	IL23	0
GC_Bcells	TNFa	0
gdTCRpos	CXCL5	0
gdTCRpos	CSF2	1.06367277749772
gdTCRpos	IFNg	0
gdTCRpos	IL1b	0
gdTCRpos	IL2	3.18180417924431	***
gdTCRpos	IL6	0
gdTCRpos	IL8	0
gdTCRpos	IL10	1.98127187330361	*
gdTCRpos	IL13	5.07501082278432	***
gdTCRpos	IL17	0
gdTCRpos	IL23	0
gdTCRpos	TNFa	0.111638330156452
group2_ILC	CXCL5	0
group2_ILC	CSF2	1.54296006060899	*
group2_ILC	IFNg	0
group2_ILC	IL1b	0
group2_ILC	IL2	3.89004916671831	***
group2_ILC	IL6	0
group2_ILC	IL8	0
group2_ILC	IL10	1.48366847777606	*
group2_ILC	IL13	5.30435096435717	***
group2_ILC	IL17	0.236309142232753
group2_ILC	IL23	0
group2_ILC	TNFa	0.217942342351085
HLADRposCD56hi	CXCL5	0
HLADRposCD56hi	CSF2	0.819549243132234
HLADRposCD56hi	IFNg	0
HLADRposCD56hi	IL1b	0
HLADRposCD56hi	IL2	3.26012658600567	***
HLADRposCD56hi	IL6	0
HLADRposCD56hi	IL8	0
HLADRposCD56hi	IL10	1.48227194819974	*
HLADRposCD56hi	IL13	5.30435096435717	***
HLADRposCD56hi	IL17	0.384294040744668
HLADRposCD56hi	IL23	0
HLADRposCD56hi	TNFa	0
ILC	CXCL5	0
ILC	CSF2	2.66207320843742	**
ILC	IFNg	0.0732523014728422
ILC	IL1b	0
ILC	IL2	3.90630811517319	***
ILC	IL6	0
ILC	IL8	0
ILC	IL10	1.33024729782003	*
ILC	IL13	5.01658181620828	***
ILC	IL17	0.68863968310688
ILC	IL23	0
ILC	TNFa	0.154551479239168
ILC1	CXCL5	0
ILC1	CSF2	1.75590868200731	*
ILC1	IFNg	0.131381356204727
ILC1	IL1b	0
ILC1	IL2	2.89449346562836	**
ILC1	IL6	0
ILC1	IL8	0
ILC1	IL10	1.22459092273512
ILC1	IL13	4.68353533895442	***
ILC1	IL17	0.566541278543709
ILC1	IL23	0
ILC1	TNFa	0.293962081098267
memBcells	CXCL5	0
memBcells	CSF2	0.37586904059555
memBcells	IFNg	0
memBcells	IL1b	0
memBcells	IL2	2.27937557637182	**
memBcells	IL6	0
memBcells	IL8	0
memBcells	IL10	1.99146687026679	*
memBcells	IL13	3.70411188199031	***
memBcells	IL17	0
memBcells	IL23	0
memBcells	TNFa	0
memBcellsCD24hi	CXCL5	0
memBcellsCD24hi	CSF2	0.133428688577635
memBcellsCD24hi	IFNg	0
memBcellsCD24hi	IL1b	0
memBcellsCD24hi	IL2	2.1582074675862	**
memBcellsCD24hi	IL6	0.87030089940791
memBcellsCD24hi	IL8	0
memBcellsCD24hi	IL10	1.60960832587619	*
memBcellsCD24hi	IL13	3.68228236701558	***
memBcellsCD24hi	IL17	0
memBcellsCD24hi	IL23	0
memBcellsCD24hi	TNFa	0
memBcellsCD24lo	CXCL5	0
memBcellsCD24lo	CSF2	0
memBcellsCD24lo	IFNg	0
memBcellsCD24lo	IL1b	0
memBcellsCD24lo	IL2	1.1465836086742
memBcellsCD24lo	IL6	0
memBcellsCD24lo	IL8	0
memBcellsCD24lo	IL10	0.620871982442206
memBcellsCD24lo	IL13	2.18412515737853	**
memBcellsCD24lo	IL17	0
memBcellsCD24lo	IL23	0
memBcellsCD24lo	TNFa	0
mono	CXCL5	0
mono	CSF2	1.08132631158021
mono	IFNg	0.328490532163789
mono	IL1b	0
mono	IL2	2.99830465413606	**
mono	IL6	0
mono	IL8	0
mono	IL10	1.49573431533921	*
mono	IL13	4.59652671425076	***
mono	IL17	0.0520304531803615
mono	IL23	0
mono	TNFa	0.37586904059555
mzB	CXCL5	0
mzB	CSF2	0.409271856941606
mzB	IFNg	0
mzB	IL1b	0
mzB	IL2	2.74949928796433	**
mzB	IL6	0
mzB	IL8	0
mzB	IL10	1.92569551426151	*
mzB	IL13	4.44760494698215	***
mzB	IL17	0
mzB	IL23	0
mzB	TNFa	0
mzBIgMneg	CXCL5	0
mzBIgMneg	CSF2	0.19128984370141
mzBIgMneg	IFNg	0
mzBIgMneg	IL1b	0
mzBIgMneg	IL2	2.54885262147852	**
mzBIgMneg	IL6	0
mzBIgMneg	IL8	0
mzBIgMneg	IL10	1.51996497443523	*
mzBIgMneg	IL13	4.42215518734857	***
mzBIgMneg	IL17	0
mzBIgMneg	IL23	0
mzBIgMneg	TNFa	0
mzBIgMpos	CXCL5	0
mzBIgMpos	CSF2	0.416156732428694
mzBIgMpos	IFNg	0
mzBIgMpos	IL1b	0
mzBIgMpos	IL2	2.94533778183879	**
mzBIgMpos	IL6	0
mzBIgMpos	IL8	0
mzBIgMpos	IL10	2.18188266696679	**
mzBIgMpos	IL13	4.42215518734857	***
mzBIgMpos	IL17	0
mzBIgMpos	IL23	0
mzBIgMpos	TNFa	0
NaiveB	CXCL5	0
NaiveB	CSF2	0.182520100632607
NaiveB	IFNg	0
NaiveB	IL1b	0
NaiveB	IL2	2.92799849300097	**
NaiveB	IL6	0
NaiveB	IL8	0
NaiveB	IL10	1.60960832587619	*
NaiveB	IL13	4.23544922281792	***
NaiveB	IL17	0
NaiveB	IL23	0
NaiveB	TNFa	0
NCRpos_ILC3	CXCL5	0
NCRpos_ILC3	CSF2	0.725013555433375
NCRpos_ILC3	IFNg	0
NCRpos_ILC3	IL1b	0
NCRpos_ILC3	IL2	2.75840315600746	**
NCRpos_ILC3	IL6	0
NCRpos_ILC3	IL8	0
NCRpos_ILC3	IL10	1.08132631158021
NCRpos_ILC3	IL13	4.78941437588383	***
NCRpos_ILC3	IL17	0.37586904059555
NCRpos_ILC3	IL23	0
NCRpos_ILC3	TNFa	0
NK_cells	CXCL5	0
NK_cells	CSF2	4.30837330789011	***
NK_cells	IFNg	0.756563329594344
NK_cells	IL1b	0
NK_cells	IL2	5.57970301385412	***
NK_cells	IL6	0
NK_cells	IL8	0
NK_cells	IL10	2.27937557637182	**
NK_cells	IL13	5.30435096435717	***
NK_cells	IL17	1.15577550488926
NK_cells	IL23	0
NK_cells	TNFa	1.47751798217404	*
pDC	CXCL5	0
pDC	CSF2	1.2097692465982
pDC	IFNg	0.420046036080034
pDC	IL1b	0
pDC	IL2	3.15988945663849	***
pDC	IL6	0
pDC	IL8	0
pDC	IL10	1.63920015929496	*
pDC	IL13	5.01392114668045	***
pDC	IL17	0.226127517322265
pDC	IL23	0
pDC	TNFa	0.955638048312999
T_conventional	CXCL5	0
T_conventional	CSF2	0
T_conventional	IFNg	0
T_conventional	IL1b	0
T_conventional	IL2	1.01972088515521
T_conventional	IL6	0
T_conventional	IL8	0
T_conventional	IL10	0
T_conventional	IL13	1.48227194819974	*
T_conventional	IL17	0
T_conventional	IL23	0
T_conventional	TNFa	0
total	CXCL5	0
total	CSF2	1.74063980134013	*
total	IFNg	1.40784581845053	*
total	IL1b	0
total	IL2	3.09120325512365	***
total	IL6	0
total	IL8	0
total	IL10	2.16640300110995	**
total	IL13	3.64621496224273	***
total	IL17	0.384294040744668
total	IL23	0
total	TNFa	1.01972088515521
TOTAL_MAIT_OF_CD3	CXCL5	0
TOTAL_MAIT_OF_CD3	CSF2	1.25585841022177
TOTAL_MAIT_OF_CD3	IFNg	0
TOTAL_MAIT_OF_CD3	IL1b	0
TOTAL_MAIT_OF_CD3	IL2	2.74185675341425	**
TOTAL_MAIT_OF_CD3	IL6	0
TOTAL_MAIT_OF_CD3	IL8	0
TOTAL_MAIT_OF_CD3	IL10	2.04201996025428	**
TOTAL_MAIT_OF_CD3	IL13	4.02992336348232	***
TOTAL_MAIT_OF_CD3	IL17	0
TOTAL_MAIT_OF_CD3	IL23	0
TOTAL_MAIT_OF_CD3	TNFa	0
TOTAL_NKT_OF_CD3	CXCL5	0
TOTAL_NKT_OF_CD3	CSF2	1.61283755190245	*
TOTAL_NKT_OF_CD3	IFNg	0.0501356790497778
TOTAL_NKT_OF_CD3	IL1b	0
TOTAL_NKT_OF_CD3	IL2	3.37411571773215	***
TOTAL_NKT_OF_CD3	IL6	0
TOTAL_NKT_OF_CD3	IL8	0
TOTAL_NKT_OF_CD3	IL10	2.34090451485291	**
TOTAL_NKT_OF_CD3	IL13	5.00324382509287	***
TOTAL_NKT_OF_CD3	IL17	0
TOTAL_NKT_OF_CD3	IL23	0
TOTAL_NKT_OF_CD3	TNFa	0.225655206240363
TransitionalB	CXCL5	0
TransitionalB	CSF2	0.241340671248182
TransitionalB	IFNg	0
TransitionalB	IL1b	0
TransitionalB	IL2	2.70442108329085	**
TransitionalB	IL6	0
TransitionalB	IL8	0
TransitionalB	IL10	1.624271551965	*
TransitionalB	IL13	4.4807299794321	***
TransitionalB	IL17	0.101073851524763
TransitionalB	IL23	0
TransitionalB	TNFa	0
Treg	CXCL5	0
Treg	CSF2	0
Treg	IFNg	0
Treg	IL1b	0
Treg	IL2	1.13885135247854
Treg	IL6	0
Treg	IL8	0
Treg	IL10	0.24938859773924
Treg	IL13	1.44125593814312	*
Treg	IL17	0
Treg	IL23	0
Treg	TNFa	0
Treg_activated	CXCL5	0
Treg_activated	CSF2	0
Treg_activated	IFNg	0
Treg_activated	IL1b	0
Treg_activated	IL2	0.710040203224892
Treg_activated	IL6	0
Treg_activated	IL8	0
Treg_activated	IL10	0
Treg_activated	IL13	0.716454779324239
Treg_activated	IL17	0
Treg_activated	IL23	0
Treg_activated	TNFa	0
Treg_memory	CXCL5	0
Treg_memory	CSF2	0
Treg_memory	IFNg	0
Treg_memory	IL1b	0
Treg_memory	IL2	1.37886495069129	*
Treg_memory	IL6	0
Treg_memory	IL8	0
Treg_memory	IL10	0.019832482688079
Treg_memory	IL13	0.998456989074714
Treg_memory	IL17	0.0700516525071686
Treg_memory	IL23	0
Treg_memory	TNFa	0
Treg_naive	CXCL5	0
Treg_naive	CSF2	0.0487850482955733
Treg_naive	IFNg	0
Treg_naive	IL1b	0
Treg_naive	IL2	2.80091265268387	**
Treg_naive	IL6	0
Treg_naive	IL8	0
Treg_naive	IL10	1.37886495069129	*
Treg_naive	IL13	3.16671309518258	***
Treg_naive	IL17	0
Treg_naive	IL23	0
Treg_naive	TNFa	0
VIABLE_BASOPHILS	CXCL5	0
VIABLE_BASOPHILS	CSF2	0.499250917849326
VIABLE_BASOPHILS	IFNg	0
VIABLE_BASOPHILS	IL1b	0
VIABLE_BASOPHILS	IL2	2.67250390515395	**
VIABLE_BASOPHILS	IL6	0
VIABLE_BASOPHILS	IL8	0
VIABLE_BASOPHILS	IL10	1.13814194777552
VIABLE_BASOPHILS	IL13	5.27575160593102	***
VIABLE_BASOPHILS	IL17	0.24655154687888
VIABLE_BASOPHILS	IL23	0
VIABLE_BASOPHILS	TNFa	0
VIABLE_EOSINOPHILS	CXCL5	0
VIABLE_EOSINOPHILS	CSF2	1.24241829886638
VIABLE_EOSINOPHILS	IFNg	0
VIABLE_EOSINOPHILS	IL1b	0
VIABLE_EOSINOPHILS	IL2	2.95037186995951	**
VIABLE_EOSINOPHILS	IL6	0
VIABLE_EOSINOPHILS	IL8	0
VIABLE_EOSINOPHILS	IL10	1.54578383811965	*
VIABLE_EOSINOPHILS	IL13	5.279130100478	***
VIABLE_EOSINOPHILS	IL17	0.0732523014728422
VIABLE_EOSINOPHILS	IL23	0
VIABLE_EOSINOPHILS	TNFa	0.239132983969826
VIABLE_NEUTROPHILS	CXCL5	0
VIABLE_NEUTROPHILS	CSF2	0.919317632519677
VIABLE_NEUTROPHILS	IFNg	0
VIABLE_NEUTROPHILS	IL1b	0
VIABLE_NEUTROPHILS	IL2	3.74717414715573	***
VIABLE_NEUTROPHILS	IL6	0
VIABLE_NEUTROPHILS	IL8	0
VIABLE_NEUTROPHILS	IL10	2.60405798865474	**
VIABLE_NEUTROPHILS	IL13	5.34452808371644	***
VIABLE_NEUTROPHILS	IL17	0.556118072590973
VIABLE_NEUTROPHILS	IL23	0
VIABLE_NEUTROPHILS	TNFa	0.00108193613577268

## Sheet: Fig3b_ESplots_E.coli_Nocovar
ABSENT.TABAC.T12.variables	ABSENT.TABAC.T12.effect_size	ABSENT.TABAC.T12.low	ABSENT.TABAC.T12.high	ABSENT.TABAC.T12.p_val	ABSENT.TABAC.T12.stim	ABSENT.TABAC.T12.crit
CXCL5	1.45081053834191	1.19809568972443	1.75683064067116	0.000153695701474892	E.coli	ABSENT.TABAC.T12
CSF2	1.13375600877222	0.957716395068241	1.34215378795466	0.144358110957575	E.coli	ABSENT.TABAC.T12
IFNg	0.789347193858165	0.621333276599091	1.00279353435272	0.0527172004164824	E.coli	ABSENT.TABAC.T12
IL1b	0.850161696347992	0.707166613429228	1.02207159700651	0.083886087122622	E.coli	ABSENT.TABAC.T12
IL2	1.18059091147241	1.04042831860845	1.339635682077	0.0101699661296149	E.coli	ABSENT.TABAC.T12
IL6	1.03139144373645	0.873584496443108	1.21770511558298	0.714600326607586	E.coli	ABSENT.TABAC.T12
IL8	1.11186481763226	0.966323128250619	1.27932710761715	0.138085705885356	E.coli	ABSENT.TABAC.T12
IL10	0.963598950958643	0.828372581255764	1.12090013515538	0.62998945115538	E.coli	ABSENT.TABAC.T12
IL17	1.06372829533329	0.978335306877998	1.15657472273335	0.147449224143	E.coli	ABSENT.TABAC.T12
IL23	1.11121925444794	0.976955420922925	1.26393508343433	0.108181830176019	E.coli	ABSENT.TABAC.T12
TNFa	0.93359293960941	0.777416747017418	1.12114355682771	0.460964953277296	E.coli	ABSENT.TABAC.T12

## Sheet: Fig3b_ESplots_E.coli_CEACAM6
ABSENT.TABAC.T12.variables	ABSENT.TABAC.T12.effect_size	ABSENT.TABAC.T12.low	ABSENT.TABAC.T12.high	ABSENT.TABAC.T12.p_val	ABSENT.TABAC.T12.stim	ABSENT.TABAC.T12.crit	CEACAM6.TABAC.T12.variables	CEACAM6.TABAC.T12.effect_size	CEACAM6.TABAC.T12.low	CEACAM6.TABAC.T12.high	CEACAM6.TABAC.T12.p_val	CEACAM6.TABAC.T12.stim	CEACAM6.TABAC.T12.crit
CXCL5	1.45081053834191	1.19809568972443	1.75683064067116	0.000153695701474892	E.coli	ABSENT.TABAC.T12	CXCL5	0.96499876504146	0.566377448031961	1.64417319186585	0.895479903443874	E.coli	CEACAM6.TABAC.T12
CSF2	1.13375600877222	0.957716395068241	1.34215378795466	0.144358110957575	E.coli	ABSENT.TABAC.T12	CSF2	1.02810200881268	0.632256149473762	1.67178087774143	0.910818373064849	E.coli	CEACAM6.TABAC.T12
IFNg	0.789347193858165	0.621333276599091	1.00279353435272	0.0527172004164824	E.coli	ABSENT.TABAC.T12	IFNg	0.915870574916496	0.460281251670459	1.82240512068137	0.80184935782891	E.coli	CEACAM6.TABAC.T12
IL1b	0.850161696347992	0.707166613429228	1.02207159700651	0.083886087122622	E.coli	ABSENT.TABAC.T12	IL1b	1.17755562299303	0.692642442488013	2.00195246520215	0.545178320740076	E.coli	CEACAM6.TABAC.T12
IL2	1.18059091147241	1.04042831860845	1.339635682077	0.0101699661296149	E.coli	ABSENT.TABAC.T12	IL2	1.07101818350562	0.745885676827414	1.53787635965706	0.709460476882977	E.coli	CEACAM6.TABAC.T12
IL6	1.03139144373645	0.873584496443108	1.21770511558298	0.714600326607586	E.coli	ABSENT.TABAC.T12	IL6	1.31096522596373	0.813413234762752	2.1128618889357	0.265372237987781	E.coli	CEACAM6.TABAC.T12
IL8	1.11186481763226	0.966323128250619	1.27932710761715	0.138085705885356	E.coli	ABSENT.TABAC.T12	IL8	0.98380442834086	0.663660065302887	1.45838389836122	0.935045363707803	E.coli	CEACAM6.TABAC.T12
IL10	0.963598950958643	0.828372581255764	1.12090013515538	0.62998945115538	E.coli	ABSENT.TABAC.T12	IL10	1.35659824747568	0.882511911884666	2.08536426564924	0.16393460096252	E.coli	CEACAM6.TABAC.T12
IL17	1.06372829533329	0.978335306877998	1.15657472273335	0.147449224143	E.coli	ABSENT.TABAC.T12	IL17	1.09232246931889	0.858314589568237	1.39012943678277	0.471866653604553	E.coli	CEACAM6.TABAC.T12
IL23	1.11121925444794	0.976955420922925	1.26393508343433	0.108181830176019	E.coli	ABSENT.TABAC.T12	IL23	1.19653394938425	0.826955163910521	1.73128309068032	0.340212316269854	E.coli	CEACAM6.TABAC.T12
TNFa	0.93359293960941	0.777416747017418	1.12114355682771	0.460964953277296	E.coli	ABSENT.TABAC.T12	TNFa	1.20298840884868	0.710068661966538	2.0380861589023	0.491097102701778	E.coli	CEACAM6.TABAC.T12
