# Supplementary material for: Smoking changes adaptive immunity with persistent effects
Source: Nature. 2024 Feb 14;626(8000):827–35. doi: 10.1038/s41586-023-06968-8 (PMC10881394; doi:10.1038/s41586-023-06968-8)
Supplement: Supplementary file 12 — Source Data Fig. 5 [file 41586_2023_6968_MOESM12_ESM.xlsx]

## Sheet: Fig5_VarianceExplainedValues
stim	Var1	Var2	sumsq
LPS	Smoking	CXCL5	0.0879475172148826
LPS	Cellular	CXCL5	0.0182864951947694
LPS	cispQTL_1	CXCL5	0.067607830264581
LPS	Age	CSF2	0.0311012612008114
LPS	Sex	CSF2	0.0216995311228414
LPS	Age	IFNg	0.0749301129165477
LPS	Smoking	IFNg	0.0145705741366073
LPS	cispQTL_2	IFNg	0.0154215746346083
LPS	cispQTL_4	IFNg	0.0109929366496813
LPS	Age	IL1b	0.0600731661107093
LPS	Smoking	IL1b	0.0106515428211614
LPS	Cellular	IL1b	0.0320916547593391
LPS	transpQTL	IL1b	0.0396797580184374
LPS	Smoking	IL2	0.0192441436689463
LPS	Cellular	IL2	0.0343287112027544
LPS	cispQTL_1	IL2	0.0178154076352349
LPS	Age	IL6	0.0455423909619151
LPS	Sex	IL6	0.0118689306379264
LPS	Cellular	IL6	0.0845304328037539
LPS	cispQTL_3	IL6	0.0291647511906221
LPS	Age	IL8	0.0363160351025713
LPS	Sex	IL8	0.0220476036643713
LPS	Smoking	IL8	0.057263583887606
LPS	Cellular	IL8	0.0545278043509977
LPS	Age	IL10	0.0345337799703409
LPS	Cellular	IL10	0.0470439052565196
LPS	cispQTL_4	IL10	0.019165696387782
LPS	Age	IL12p70	0.0125536461196578
LPS	cispQTL_2	IL12p70	0.0524862173871266
LPS	cispQTL_4	IL12p70	0.0159648203046206
LPS	Age	IL17	0.0418359383912712
LPS	Sex	IL17	0.010108832623717
LPS	Cellular	IL17	0.035556819173338
LPS	Age	IL23	0.078355897523527
LPS	Cellular	IL23	0.0563329786639788
LPS	cispQTL_4	IL23	0.0137046653998058
LPS	Age	TNFa	0.0282778955972623
LPS	Sex	TNFa	0.0118713979980104
LPS	Cellular	TNFa	0.0426801938588922
E.coli	Sex	CXCL5	0.0233038858069466
E.coli	Smoking	CXCL5	0.0698964505452968
E.coli	Cellular	CXCL5	0.0394610576526641
E.coli	Age	CSF2	0.0359374782429977
E.coli	Sex	CSF2	0.00805046134179836
E.coli	transpQTL	CSF2	0.0186439129733682
E.coli	Age	IFNg	0.100649741562298
E.coli	Smoking	IFNg	0.0110424702189158
E.coli	transpQTL	IFNg	0.0184302761058566
E.coli	Age	IL1b	0.0448238511136778
E.coli	Sex	IL1b	0.0122586846323466
E.coli	Smoking	IL1b	0.0114042274983631
E.coli	Cellular	IL1b	0.0157686244805979
E.coli	transpQTL	IL1b	0.104604653973558
E.coli	Age	IL2	0.0315828737056593
E.coli	Smoking	IL2	0.0152898449804144
E.coli	Cellular	IL2	0.0164027412354137
E.coli	transpQTL	IL2	0.0292026391292096
E.coli	Age	IL6	0.0324469080155071
E.coli	Sex	IL6	0.0073775395197855
E.coli	BMI	IL6	0.00351049695966672
E.coli	Cellular	IL6	0.0537503288539125
E.coli	transpQTL	IL6	0.117938367236129
E.coli	Age	IL8	0.0334504796166368
E.coli	Smoking	IL8	0.0161132435284317
E.coli	BMI	IL8	0.00512640242266796
E.coli	Cellular	IL8	0.0583625553100042
E.coli	transpQTL	IL8	0.130999683931423
E.coli	Age	IL10	0.0358832145971413
E.coli	Cellular	IL10	0.0468650850899217
E.coli	transpQTL	IL10	0.163559721080292
E.coli	Age	IL17	0.0505529139243204
E.coli	Cellular	IL17	0.0185583762199456
E.coli	transpQTL	IL17	0.0241065118578255
E.coli	Age	IL23	0.0724658041917994
E.coli	Sex	IL23	0.0149753745087177
E.coli	BMI	IL23	0.00294579462446044
E.coli	Cellular	IL23	0.027565392424097
E.coli	transpQTL	IL23	0.0686497318327182
E.coli	Age	TNFa	0.0183971733996009
E.coli	Sex	TNFa	0.0122243619083668
E.coli	Smoking	TNFa	0.00911956939430246
E.coli	Cellular	TNFa	0.0185567174367723
E.coli	transpQTL	TNFa	0.101065256110867
SEB	Age	CXCL5	0.0107694265489523
SEB	CMV	CXCL5	0.0136244768448623
SEB	transpQTL	CXCL5	0.0157515943420755
SEB	Age	CSF2	0.0112351600685189
SEB	Smoking	CSF2	0.0190150142865444
SEB	CMV	CSF2	0.048383154320691
SEB	Cellular	CSF2	0.0201884724986164
SEB	BMI	IFNg	0.0156411870087472
SEB	CMV	IFNg	0.0888787757640856
SEB	Cellular	IFNg	0.037251301429926
SEB	CMV	IL1b	0.0119418794397309
SEB	Cellular	IL1b	0.0150714068563269
SEB	transpQTL	IL1b	0.0253367278131031
SEB	Smoking	IL2	0.0359558300686295
SEB	BMI	IL2	0.0322497000343327
SEB	Cellular	IL2	0.0605823081546896
SEB	Age	IL6	0.0105691947138762
SEB	transpQTL	IL6	0.106826212023507
SEB	Age	IL8	0.00827162484085828
SEB	transpQTL	IL8	0.0135681407602281
SEB	Smoking	IL10	0.0255775814887062
SEB	BMI	IL10	0.011071250451817
SEB	Cellular	IL10	0.0966155334805742
SEB	Age	IL13	0.0132886973701863
SEB	Smoking	IL13	0.0400543448465938
SEB	Cellular	IL13	0.00911389227087598
SEB	Age	IL17	0.0385528954158399
SEB	BMI	IL17	0.00632078311004246
SEB	Cellular	IL17	0.0304940658076785
SEB	Age	IL23	0.0153097468640672
SEB	transpQTL	IL23	0.0129724865094758
SEB	BMI	TNFa	0.0136141220790663
SEB	CMV	TNFa	0.125492529256208
SEB	Cellular	TNFa	0.047250233900147
BCG	Sex	CXCL5	0.0256695170229696
BCG	Smoking	CXCL5	0.0219981092180595
BCG	BMI	CXCL5	0.0329772860143478
BCG	Cellular	CXCL5	0.0119268658565241
BCG	transpQTL_2	CXCL5	0.0135683416684337
BCG	Age	CSF2	0.0384664034433951
BCG	Sex	CSF2	0.0248706494373622
BCG	CMV	CSF2	0.00599742690283408
BCG	Cellular	CSF2	0.0272360860058104
BCG	Age	IFNg	0.025557920758036
BCG	transpQTL_2	IFNg	0.0352594915080527
BCG	Age	IL1b	0.0148958793840288
BCG	Sex	IL1b	0.0216260450083968
BCG	Cellular	IL1b	0.04027886707596
BCG	transpQTL_2	IL1b	0.165770439186595
BCG	Sex	IL2	0.0233057528686793
BCG	Smoking	IL2	0.01411279033016
BCG	BMI	IL2	0.0156239618073138
BCG	Cellular	IL2	0.0147760175478868
BCG	Age	IL6	0.00612802300369408
BCG	Cellular	IL6	0.0160419446306007
BCG	transpQTL_1	IL6	0.168197800535931
BCG	transpQTL_2	IL6	0.142121138856437
BCG	Age	IL8	0.00281066340653547
BCG	Sex	IL8	0.0126451474879653
BCG	Smoking	IL8	0.00441826540429293
BCG	BMI	IL8	0.0035526187267718
BCG	transpQTL_2	IL8	0.48093739716436
BCG	Sex	IL10	0.00780950640559182
BCG	Cellular	IL10	0.00900943400927984
BCG	transpQTL_1	IL10	0.24976672934766
BCG	transpQTL_2	IL10	0.0412258942819432
BCG	Age	IL17	0.0184747603240889
BCG	transpQTL_2	IL17	0.142159860055459
BCG	Sex	IL23	0.023755871033478
BCG	Smoking	IL23	0.0106496400408232
BCG	BMI	IL23	0.0169220136422751
BCG	transpQTL_2	IL23	0.050474072204318
BCG	Age	TNFa	0.0186152363001571
BCG	Sex	TNFa	0.0218347415132183
BCG	Cellular	TNFa	0.0389961230576622
BCG	transpQTL_2	TNFa	0.0482753620674484
CD3+CD28	Sex	CXCL5	0.0505379774655954
CD3+CD28	Smoking	CXCL5	0.0160706902788151
CD3+CD28	BMI	CXCL5	0.00760211923920033
CD3+CD28	cispQTL	CXCL5	0.212400598953099
CD3+CD28	Age	CSF2	0.00873695475516917
CD3+CD28	Cellular	CSF2	0.0369063645214642
CD3+CD28	transpQTL	CSF2	0.0275361505390305
CD3+CD28	CMV	IFNg	0.0478810281407659
CD3+CD28	Cellular	IFNg	0.0695093627141272
CD3+CD28	transpQTL	IFNg	0.0552472652618809
CD3+CD28	Cellular	IL1b	0.0520834648325161
CD3+CD28	transpQTL	IL1b	0.0321955132644956
CD3+CD28	Smoking	IL2	0.050123758684185
CD3+CD28	transpQTL	IL2	0.143180557589392
CD3+CD28	transpQTL	IL6	0.0638201814610401
CD3+CD28	Age	IL8	0.012902359548258
CD3+CD28	Sex	IL8	0.0277341107566832
CD3+CD28	Cellular	IL8	0.0310602849474371
CD3+CD28	Age	IL10	0.0153781333837299
CD3+CD28	Smoking	IL10	0.0279736019351238
CD3+CD28	transpQTL	IL10	0.0391916410833811
CD3+CD28	Smoking	IL13	0.051403697337204
CD3+CD28	transpQTL	IL13	0.0168930107857755
CD3+CD28	Age	IL17	0.0744382371159614
CD3+CD28	Cellular	IL17	0.0141764231383736
CD3+CD28	transpQTL	IL17	0.0319541833355934
CD3+CD28	CMV	TNFa	0.055574884327234
CD3+CD28	Cellular	TNFa	0.0556259106394774
CD3+CD28	transpQTL	TNFa	0.0579895402040694
PolyIC	Sex	CXCL5	0.0467212507857274
PolyIC	Smoking	CXCL5	0.00970061202974037
PolyIC	BMI	CXCL5	0.00543984958499764
PolyIC	cispQTL	CXCL5	0.225645380872456
PolyIC	transpQTL_2	CXCL5	0.0650846415043428
PolyIC	Age	IFNg	0.0257099452426177
PolyIC	Smoking	IFNg	0.0183602258735024
PolyIC	Cellular	IFNg	0.0146891715467
PolyIC	transpQTL_1	IFNg	0.067633779464893
PolyIC	Age	IL1b	0.0183294439330586
PolyIC	transpQTL_1	IL1b	0.109849254694104
PolyIC	Age	IL6	0.0147789315973006
PolyIC	Sex	IL6	0.013085081335412
PolyIC	Smoking	IL6	0.0109005158335881
PolyIC	Cellular	IL6	0.0334812185259886
PolyIC	transpQTL_1	IL6	0.069075829748981
PolyIC	Age	IL8	0.0251326690674344
PolyIC	Cellular	IL8	0.0108611317987127
PolyIC	transpQTL_1	IL8	0.0127250326182096
PolyIC	Age	IL12p70	0.014318104700994
PolyIC	Smoking	IL12p70	0.0459473504770388
PolyIC	Cellular	IL12p70	0.0392977924559047
PolyIC	transpQTL_1	IL12p70	0.0922340777799647
PolyIC	Age	TNFa	0.008279239912735
PolyIC	Sex	TNFa	0.00899414012268324
PolyIC	Smoking	TNFa	0.0163206210451814
PolyIC	Cellular	TNFa	0.0338342852448026
PolyIC	transpQTL_1	TNFa	0.0850705932320144
C.albicans	Age	CXCL5	0.0291341388448298
C.albicans	Sex	CXCL5	0.0434513411968422
C.albicans	Smoking	CXCL5	0.03228765680908
C.albicans	BMI	CXCL5	0.0103785224373852
C.albicans	Cellular	CXCL5	0.0930617675664709
C.albicans	mepQTL_1	CXCL5	0.01537255502691
C.albicans	mepQTL_2	CXCL5	0.00997492902696127
C.albicans	Age	CSF2	0.0468303759483806
C.albicans	Cellular	CSF2	0.018985291681621
C.albicans	transpQTL_2	CSF2	0.021180547414835
C.albicans	Age	IFNg	0.0285501144760449
C.albicans	Cellular	IFNg	0.0220596422922021
C.albicans	Age	IL1b	0.0153027935678564
C.albicans	BMI	IL1b	0.00556635044574412
C.albicans	Cellular	IL1b	0.0453271207696774
C.albicans	transpQTL_2	IL1b	0.0373699735670599
C.albicans	mepQTL_2	IL1b	0.00990488947309265
C.albicans	Age	IL2	0.0118050624161066
C.albicans	BMI	IL2	0.0137353628532463
C.albicans	Cellular	IL2	0.0296584705124019
C.albicans	Age	IL6	0.0348792669210615
C.albicans	Sex	IL6	0.0186369716543462
C.albicans	Cellular	IL6	0.074872186612872
C.albicans	mepQTL_1	IL6	0.00967805446385926
C.albicans	mepQTL_2	IL6	0.0147812185846355
C.albicans	Age	IL8	0.0230448092457369
C.albicans	Sex	IL8	0.0415979548143013
C.albicans	BMI	IL8	0.00954571254388289
C.albicans	Cellular	IL8	0.118233811824709
C.albicans	mepQTL_2	IL8	0.00872387407007051
C.albicans	Age	IL10	0.01590938008928
C.albicans	Cellular	IL10	0.0586211771723923
C.albicans	transpQTL_2	IL10	0.0108332179843506
C.albicans	Age	IL17	0.0303692789167313
C.albicans	Sex	IL17	0.014347255289154
C.albicans	mepQTL_2	IL17	0.00841413728835118
C.albicans	Age	IL23	0.0207279601636959
C.albicans	Sex	IL23	0.0216619473203525
C.albicans	BMI	IL23	0.0135068146700862
C.albicans	Cellular	IL23	0.0304011335571488
C.albicans	mepQTL_2	IL23	0.00823066821530938
C.albicans	Cellular	TNFa	0.033171971463586
C.albicans	transpQTL_2	TNFa	0.033646791529956
Influenza	Sex	CXCL5	0.0439719895818791
Influenza	BMI	CXCL5	0.00798537381452842
Influenza	cispQTL_1	CXCL5	0.225741421160555
Influenza	Sex	IFNg	0.0122313493444579
Influenza	Cellular	IFNg	0.0546175275933844
Influenza	Age	IL6	0.0196788430239056
Influenza	cispQTL_2	IL6	0.0338957130353296
Influenza	Sex	IL8	0.0170450854462323
Influenza	Cellular	IL8	0.0139182948073476
Influenza	cispQTL_2	IL8	0.0183817424291513
Influenza	Cellular	TNFa	0.0176631131639582
