# Supplementary material for: Smoking changes adaptive immunity with persistent effects
Source: Nature. 2024 Feb 14;626(8000):827–35. doi: 10.1038/s41586-023-06968-8 (PMC10881394; doi:10.1038/s41586-023-06968-8)
Supplement: Supplementary file 13 — Source Data Extended Data Fig. 5 [file 41586_2023_6968_MOESM13_ESM.xlsx]

## Sheet: FigS5a_BCG
SEX.variables	SEX.effect_size	SEX.low	SEX.high	SEX.p_val	SEX.p_valLTR	SEX.stars	SEX.stim	SEX.crit
CXCL5	0.775774	0.712129	0.845108	7.94997e-09	3.42196e-07	***	BCG	SEX
CSF2	0.793668	0.730013	0.862875	7.3331e-08	1.34896e-06	***	BCG	SEX
IFNg	0.94158	0.849827	1.04324	0.249536	1		BCG	SEX
IL1b	0.780935	0.717839	0.849576	1.12756e-08	3.42196e-07	***	BCG	SEX
IL2	0.851923	0.799964	0.907257	6.87506e-07	6.73577e-06	***	BCG	SEX
IL6	0.85669	0.778917	0.942228	0.00147092	0.00890476	**	BCG	SEX
IL8	0.872392	0.822189	0.925662	6.93908e-06	5.57947e-05	***	BCG	SEX
IL10	0.861908	0.780938	0.951274	0.00319087	0.0180736	*	BCG	SEX
IL17	0.990699	0.953499	1.02935	0.631935	1		BCG	SEX
IL23	0.882374	0.840168	0.9267	6.44724e-07	6.73577e-06	***	BCG	SEX
TNFa	0.776809	0.707511	0.852895	1.40008e-07	1.83918e-06	***	BCG	SEX

## Sheet: FigS5b_BCG
SEX.variables	SEX.effect_size	SEX.low	SEX.high	SEX.p_val	SEX.p_valLTR	SEX.stars	SEX.stim	SEX.crit	AGE.V0.variables	AGE.V0.effect_size	AGE.V0.low	AGE.V0.high	AGE.V0.p_val	AGE.V0.p_valLTR	AGE.V0.stars	AGE.V0.stim	AGE.V0.crit
CXCL5	0.775774	0.712129	0.845108	7.94997e-09	3.42196e-07	***	BCG	SEX	CXCL5	0.999965	0.996992	1.00295	0.981713	1		BCG	AGE.V0
CSF2	0.793668	0.730013	0.862875	7.3331e-08	1.34896e-06	***	BCG	SEX	CSF2	0.992161	0.989328	0.995002	8.3408e-08	1.34896e-06	***	BCG	AGE.V0
IFNg	0.94158	0.849827	1.04324	0.249536	1		BCG	SEX	IFNg	0.991485	0.988053	0.994929	1.51395e-06	1.32348e-05	***	BCG	AGE.V0
IL1b	0.780935	0.717839	0.849576	1.12756e-08	3.42196e-07	***	BCG	SEX	IL1b	0.994741	0.99185	0.997641	0.000396925	0.00256345	**	BCG	AGE.V0
IL2	0.851923	0.799964	0.907257	6.87506e-07	6.73577e-06	***	BCG	SEX	IL2	1.00025	0.99807	1.00243	0.823506	1		BCG	AGE.V0
IL6	0.85669	0.778917	0.942228	0.00147092	0.00890476	**	BCG	SEX	IL6	0.995878	0.992635	0.999131	0.0131118	0.0700787		BCG	AGE.V0
IL8	0.872392	0.822189	0.925662	6.93908e-06	5.57947e-05	***	BCG	SEX	IL8	0.998507	0.996466	1.00055	0.152247	0.771016		BCG	AGE.V0
IL10	0.861908	0.780938	0.951274	0.00319087	0.0180736	*	BCG	SEX	IL10	0.997738	0.994365	1.00112	0.189651	0.904371		BCG	AGE.V0
IL17	0.990699	0.953499	1.02935	0.631935	1		BCG	SEX	IL17	0.997083	0.995791	0.998376	1.08565e-05	7.92873e-05	***	BCG	AGE.V0
IL23	0.882374	0.840168	0.9267	6.44724e-07	6.73577e-06	***	BCG	SEX	IL23	0.999572	0.997877	1.00127	0.620658	1		BCG	AGE.V0
TNFa	0.776809	0.707511	0.852895	1.40008e-07	1.83918e-06	***	BCG	SEX	TNFa	0.994049	0.990853	0.997255	0.000289164	0.00202871	**	BCG	AGE.V0

## Sheet: FigS5a_C.albicans
SEX.variables	SEX.effect_size	SEX.low	SEX.high	SEX.p_val	SEX.p_valLTR	SEX.stars	SEX.stim	SEX.crit
CXCL5	0.673372	0.597277	0.759161	1.52301e-10	1.97049e-09	***	C.albicans	SEX
CSF2	0.866645	0.780146	0.962736	0.00768411	0.0292325	*	C.albicans	SEX
IFNg	0.863752	0.786924	0.948082	0.00208868	0.00868539	**	C.albicans	SEX
IL1b	0.858706	0.783284	0.941391	0.00118633	0.00517713	**	C.albicans	SEX
IL2	0.941843	0.880661	1.00728	0.0803326	0.295352		C.albicans	SEX
IL6	0.730051	0.629351	0.846864	3.4595e-05	0.000235009	***	C.albicans	SEX
IL8	0.784642	0.735679	0.836864	3.19776e-13	1.2262e-11	***	C.albicans	SEX
IL10	0.836217	0.743842	0.940064	0.00278104	0.011016	*	C.albicans	SEX
IL17	1.11763	1.0556	1.1833	0.000140596	0.000716461	***	C.albicans	SEX
IL23	0.887119	0.835971	0.941397	8.09889e-05	0.00047219	***	C.albicans	SEX
TNFa	0.81194	0.730908	0.901956	0.000107655	0.000585425	***	C.albicans	SEX

## Sheet: FigS5b_C.albicans
SEX.variables	SEX.effect_size	SEX.low	SEX.high	SEX.p_val	SEX.p_valLTR	SEX.stars	SEX.stim	SEX.crit	AGE.V0.variables	AGE.V0.effect_size	AGE.V0.low	AGE.V0.high	AGE.V0.p_val	AGE.V0.p_valLTR	AGE.V0.stars	AGE.V0.stim	AGE.V0.crit
CXCL5	0.673372	0.597277	0.759161	1.52301e-10	1.97049e-09	***	C.albicans	SEX	CXCL5	0.987043	0.982993	0.991109	7.10608e-10	7.83077e-09	***	C.albicans	AGE.V0
CSF2	0.866645	0.780146	0.962736	0.00768411	0.0292325	*	C.albicans	SEX	CSF2	0.987057	0.983589	0.990538	7.69043e-13	1.54618e-11	***	C.albicans	AGE.V0
IFNg	0.863752	0.786924	0.948082	0.00208868	0.00868539	**	C.albicans	SEX	IFNg	0.990575	0.98746	0.9937	4.9807e-09	4.91673e-08	***	C.albicans	AGE.V0
IL1b	0.858706	0.783284	0.941391	0.00118633	0.00517713	**	C.albicans	SEX	IL1b	0.993542	0.990429	0.996664	5.48021e-05	0.000343948	***	C.albicans	AGE.V0
IL2	0.941843	0.880661	1.00728	0.0803326	0.295352		C.albicans	SEX	IL2	0.996092	0.993813	0.998375	0.000821415	0.00378002	**	C.albicans	AGE.V0
IL6	0.730051	0.629351	0.846864	3.4595e-05	0.000235009	***	C.albicans	SEX	IL6	0.982899	0.977985	0.987837	2.4374e-11	3.87801e-10	***	C.albicans	AGE.V0
IL8	0.784642	0.735679	0.836864	3.19776e-13	1.2262e-11	***	C.albicans	SEX	IL8	0.993449	0.991238	0.995665	9.55134e-09	8.26519e-08	***	C.albicans	AGE.V0
IL10	0.836217	0.743842	0.940064	0.00278104	0.011016	*	C.albicans	SEX	IL10	0.990424	0.986489	0.994374	2.40827e-06	1.81013e-05	***	C.albicans	AGE.V0
IL17	1.11763	1.0556	1.1833	0.000140596	0.000716461	***	C.albicans	SEX	IL17	0.994544	0.992618	0.996475	3.97102e-08	3.14875e-07	***	C.albicans	AGE.V0
IL23	0.887119	0.835971	0.941397	8.09889e-05	0.00047219	***	C.albicans	SEX	IL23	0.995126	0.993112	0.997145	2.55253e-06	1.81013e-05	***	C.albicans	AGE.V0
TNFa	0.81194	0.730908	0.901956	0.000107655	0.000585425	***	C.albicans	SEX	TNFa	0.993643	0.990068	0.997231	0.000539564	0.00262506	**	C.albicans	AGE.V0

## Sheet: FigS5a_CD3+CD28
SEX.variables	SEX.effect_size	SEX.low	SEX.high	SEX.p_val	SEX.p_valLTR	SEX.stars	SEX.stim	SEX.crit
CXCL5	1.17376	1.09969	1.25283	1.72034e-06	5.67184e-05	***	CD3+CD28	SEX
CSF2	0.925876	0.811823	1.05595	0.250432	1		CD3+CD28	SEX
IFNg	1.09113	0.933947	1.27477	0.271341	1		CD3+CD28	SEX
IL1b	1.24647	1.06071	1.46476	0.00752669	0.0994867		CD3+CD28	SEX
IL2	0.903117	0.797227	1.02307	0.109102	0.882173		CD3+CD28	SEX
IL6	1.01753	0.887971	1.166	0.802209	1		CD3+CD28	SEX
IL8	1.36224	1.18708	1.56326	1.20007e-05	0.00028015	***	CD3+CD28	SEX
IL10	0.903141	0.835076	0.976754	0.0109006	0.123963		CD3+CD28	SEX
IL13	0.984429	0.89154	1.087	0.755983	1		CD3+CD28	SEX
IL17	1.07119	0.946874	1.21183	0.274094	1		CD3+CD28	SEX
TNFa	1.05024	0.916833	1.20307	0.478876	1		CD3+CD28	SEX

## Sheet: FigS5b_CD3+CD28
SEX.variables	SEX.effect_size	SEX.low	SEX.high	SEX.p_val	SEX.p_valLTR	SEX.stars	SEX.stim	SEX.crit	AGE.V0.variables	AGE.V0.effect_size	AGE.V0.low	AGE.V0.high	AGE.V0.p_val	AGE.V0.p_valLTR	AGE.V0.stars	AGE.V0.stim	AGE.V0.crit
CXCL5	1.17376	1.09969	1.25283	1.72034e-06	5.67184e-05	***	CD3+CD28	SEX	CXCL5	1.00039	0.998122	1.00267	0.735143	1		CD3+CD28	AGE.V0
CSF2	0.925876	0.811823	1.05595	0.250432	1		CD3+CD28	SEX	CSF2	0.997918	0.993432	1.00242	0.364112	1		CD3+CD28	AGE.V0
IFNg	1.09113	0.933947	1.27477	0.271341	1		CD3+CD28	SEX	IFNg	1.00139	0.996068	1.00675	0.6081	1		CD3+CD28	AGE.V0
IL1b	1.24647	1.06071	1.46476	0.00752669	0.0994867		CD3+CD28	SEX	IL1b	1.00142	0.995869	1.007	0.61679	1		CD3+CD28	AGE.V0
IL2	0.903117	0.797227	1.02307	0.109102	0.882173		CD3+CD28	SEX	IL2	1.00811	1.00385	1.01239	0.000196697	0.00368622	**	CD3+CD28	AGE.V0
IL6	1.01753	0.887971	1.166	0.802209	1		CD3+CD28	SEX	IL6	1.0033	0.998636	1.00799	0.165429	1		CD3+CD28	AGE.V0
IL8	1.36224	1.18708	1.56326	1.20007e-05	0.00028015	***	CD3+CD28	SEX	IL8	0.995859	0.991118	1.00062	0.0881742	0.791454		CD3+CD28	AGE.V0
IL10	0.903141	0.835076	0.976754	0.0109006	0.123963		CD3+CD28	SEX	IL10	0.996628	0.993955	0.999308	0.0137803	0.137423		CD3+CD28	AGE.V0
IL13	0.984429	0.89154	1.087	0.755983	1		CD3+CD28	SEX	IL13	1.00553	1.00215	1.00893	0.00137893	0.0214005	*	CD3+CD28	AGE.V0
IL17	1.07119	0.946874	1.21183	0.274094	1		CD3+CD28	SEX	IL17	0.985082	0.981073	0.989108	1.23857e-12	3.77349e-11	***	CD3+CD28	AGE.V0
TNFa	1.05024	0.916833	1.20307	0.478876	1		CD3+CD28	SEX	TNFa	1.00135	0.996698	1.00602	0.56984	1		CD3+CD28	AGE.V0

## Sheet: FigS5a_E.coli
SEX.variables	SEX.effect_size	SEX.low	SEX.high	SEX.p_val	SEX.p_valLTR	SEX.stars	SEX.stim	SEX.crit
CXCL5	0.754615	0.691912	0.822999	2.91109e-10	1.54435e-09	***	E.coli	SEX
CSF2	1.02282	0.94948	1.10183	0.551895	1		E.coli	SEX
IFNg	1.00985	0.90333	1.12893	0.863042	1		E.coli	SEX
IL1b	1.08515	0.999247	1.17844	0.0521246	0.263085		E.coli	SEX
IL2	0.890131	0.842476	0.94048	3.5973e-05	0.000224065	***	E.coli	SEX
IL6	0.9967	0.925905	1.07291	0.92987	1		E.coli	SEX
IL8	0.879149	0.824959	0.936899	7.61877e-05	0.000443607	***	E.coli	SEX
IL10	0.973384	0.908779	1.04258	0.440978	1		E.coli	SEX
IL17	0.947482	0.91196	0.984387	0.00570182	0.0324602	*	E.coli	SEX
IL23	1.03872	0.980327	1.1006	0.197871	0.94366		E.coli	SEX
TNFa	1.02639	0.946473	1.11305	0.528488	1		E.coli	SEX

## Sheet: FigS5b_E.coli
SEX.variables	SEX.effect_size	SEX.low	SEX.high	SEX.p_val	SEX.p_valLTR	SEX.stars	SEX.stim	SEX.crit	AGE.V0.variables	AGE.V0.effect_size	AGE.V0.low	AGE.V0.high	AGE.V0.p_val	AGE.V0.p_valLTR	AGE.V0.stars	AGE.V0.stim	AGE.V0.crit
CXCL5	0.754615	0.691912	0.822999	2.91109e-10	1.54435e-09	***	E.coli	SEX	CXCL5	0.996646	0.993635	0.999666	0.0295728	0.158806		E.coli	AGE.V0
CSF2	1.02282	0.94948	1.10183	0.551895	1		E.coli	SEX	CSF2	0.99029	0.987841	0.992745	2.58198e-14	1.70478e-13	***	E.coli	AGE.V0
IFNg	1.00985	0.90333	1.12893	0.863042	1		E.coli	SEX	IFNg	0.979866	0.976343	0.983402	5.62817e-27	1.26505e-26	***	E.coli	AGE.V0
IL1b	1.08515	0.999247	1.17844	0.0521246	0.263085		E.coli	SEX	IL1b	0.989475	0.986755	0.992203	1.05059e-13	5.4613e-13	***	E.coli	AGE.V0
IL2	0.890131	0.842476	0.94048	3.5973e-05	0.000224065	***	E.coli	SEX	IL2	0.993538	0.991694	0.995386	1.3273e-11	6.82282e-11	***	E.coli	AGE.V0
IL6	0.9967	0.925905	1.07291	0.92987	1		E.coli	SEX	IL6	0.990177	0.987756	0.992605	6.7558e-15	5.13072e-14	***	E.coli	AGE.V0
IL8	0.879149	0.824959	0.936899	7.61877e-05	0.000443607	***	E.coli	SEX	IL8	0.991886	0.989768	0.994008	1.64729e-13	7.57842e-13	***	E.coli	AGE.V0
IL10	0.973384	0.908779	1.04258	0.440978	1		E.coli	SEX	IL10	0.991244	0.988978	0.993516	1.06494e-13	5.4613e-13	***	E.coli	AGE.V0
IL17	0.947482	0.91196	0.984387	0.00570182	0.0324602	*	E.coli	SEX	IL17	0.99416	0.992906	0.995416	4.73278e-19	2.36826e-18	***	E.coli	AGE.V0
IL23	1.03872	0.980327	1.1006	0.197871	0.94366		E.coli	SEX	IL23	0.989968	0.988107	0.991833	1.39449e-24	3.00697e-24	***	E.coli	AGE.V0
TNFa	1.02639	0.946473	1.11305	0.528488	1		E.coli	SEX	TNFa	0.991441	0.988743	0.994148	8.9023e-10	4.48967e-09	***	E.coli	AGE.V0

## Sheet: FigS5a_IFNg
SEX.variables	SEX.effect_size	SEX.low	SEX.high	SEX.p_val	SEX.p_valLTR	SEX.stars	SEX.stim	SEX.crit
CXCL5	1.20453	1.14115	1.27142	2.40342e-11	1.17851e-10	***	IFNg	SEX
TNFa	0.937575	0.877761	1.00146	0.0552964	0.152807		IFNg	SEX

## Sheet: FigS5b_IFNg
SEX.variables	SEX.effect_size	SEX.low	SEX.high	SEX.p_val	SEX.p_valLTR	SEX.stars	SEX.stim	SEX.crit	AGE.V0.variables	AGE.V0.effect_size	AGE.V0.low	AGE.V0.high	AGE.V0.p_val	AGE.V0.p_valLTR	AGE.V0.stars	AGE.V0.stim	AGE.V0.crit
CXCL5	1.20453	1.14115	1.27142	2.40342e-11	1.17851e-10	***	IFNg	SEX	CXCL5	1.00062	0.998728	1.00251	0.521067	1		IFNg	AGE.V0
TNFa	0.937575	0.877761	1.00146	0.0552964	0.152807		IFNg	SEX	TNFa	0.994963	0.992738	0.997192	1.06215e-05	3.98523e-05	***	IFNg	AGE.V0

[truncated: 14 more sheets: FigS5a_IL1b, FigS5b_IL1b, FigS5a_Influenza, FigS5b_Influenza, FigS5a_LPS, FigS5b_LPS, FigS5a_Null, FigS5b_Null_AGE, FigS5a_PolyIC, FigS5b_PolyIC, FigS5a_SEB, FigS5b_SEB, FigS5a_TNFa, FigS5b_TNFa]
