# Supplementary material for: Smoking changes adaptive immunity with persistent effects
Source: Nature. 2024 Feb 14;626(8000):827–35. doi: 10.1038/s41586-023-06968-8 (PMC10881394; doi:10.1038/s41586-023-06968-8)
Supplement: Supplementary file 14 — Source Data Extended Data Fig. 8 [file 41586_2023_6968_MOESM14_ESM.xlsx]

## Sheet: FigS8b_EFplots_BCG_rs72636686
rs72636686.rs72636686.TABAC.T1.variables	rs72636686.rs72636686.TABAC.T1.effect_size	rs72636686.rs72636686.TABAC.T1.low	rs72636686.rs72636686.TABAC.T1.high	rs72636686.rs72636686.TABAC.T1.p_val	rs72636686.rs72636686.TABAC.T1.p_valLTR	rs72636686.rs72636686.TABAC.T1.stars	rs72636686.rs72636686.TABAC.T1.stim	rs72636686.rs72636686.TABAC.T1.crit
CXCL5	1.07106	0.911396	1.2587	0.404165	1		BCG	rs72636686.rs72636686:TABAC.T1
CSF2	1.02716	0.880049	1.19886	0.733773	1		BCG	rs72636686.rs72636686:TABAC.T1
IFNg	0.774487	0.638867	0.938896	0.00932573	1		BCG	rs72636686.rs72636686:TABAC.T1
IL1b	1.34138	1.1475	1.56802	0.000235279	0.127438		BCG	rs72636686.rs72636686:TABAC.T1
IL2	0.955155	0.848535	1.07517	0.447007	1		BCG	rs72636686.rs72636686:TABAC.T1
IL6	1.37171	1.14725	1.64007	0.000541702	0.220058		BCG	rs72636686.rs72636686:TABAC.T1
IL8	1.57714	1.41776	1.75444	1.74345e-16	2.83299e-13	*	BCG	rs72636686.rs72636686:TABAC.T1
IL10	1.11919	0.929059	1.34823	0.235567	1		BCG	rs72636686.rs72636686:TABAC.T1
IL17	1.14634	1.06711	1.23146	0.000193596	0.127438		BCG	rs72636686.rs72636686:TABAC.T1
IL23	1.05794	0.964314	1.16066	0.233213	1		BCG	rs72636686.rs72636686:TABAC.T1
TNFa	1.1736	0.986083	1.39678	0.0714709	1		BCG	rs72636686.rs72636686:TABAC.T1
